# Supplementary material for: Nemertean, Brachiopod, and Phoronid Neuropeptidomics Reveals Ancestral Spiralian Signaling Systems
Source: Mol Biol Evol. 2021 Jul 17;38(11):4847–66. doi: 10.1093/molbev/msab211 (PMC8557429; doi:10.1093/molbev/msab211)
Supplement: msab211_Supplementary_Data [file msab211_supplementary_data.zip]

Archive with 27 entries (27 files):
- Supplementary_Material_01_Proneuropeptide_list.docx
- Supplementary_Material_02_Proneuropeptide_list.txt
- Supplementary_Material_03_Species_Complements.xlsx
- Supplementary_Material_04_Busco_analysis_of_proteomes.xlsx
- Supplementary_Material_05_L_longissimus_MS_precursors.docx
- Supplementary_Material_06_L_longissimus_MS_scores.xlsx
- Supplementary_Material_07_Alignments.pdf
- Supplementary_Material_08_Annotated_GPCR_trees.pdf
- Supplementary_Material_09_Sequence_database_GPCR_BetaRhodopsin.txt
- Supplementary_Material_10_Sequence_database_GPCR_GammaRhodopsin.txt
- Supplementary_Material_11_Sequence_database_GPCR_Secretin.txt
- Supplementary_Material_12_Alignment_GPCR_BetaRhodopsin.txt
- Supplementary_Material_13_Alignment_GPCR_GammaRhodopsin.txt
- Supplementary_Material_14_Alignment_GPCR_Secretin.txt
- Supplementary_Material_15_Treefile_GPCR_BetaRhodopsin.txt
- Supplementary_Material_16_Treefile_GPCR_GammaRhodopsin.txt
- Supplementary_Material_17_Treefile_GPCR_Secretin.txt
- Supplementary_Material_18_deuterstome_MIP_correction.docx
- Supplementary_Material_19_brachiopod_achatin_correction.docx
- Supplementary_Material_20_Genestructure_analysis_ref_seqs.docx
- Supplementary_Material_21_Vasotocin-related_trees.pdf
- Supplementary_Material_22_Alignment_vasotocin_neurophysin.txt
- Supplementary_Material_23_Alignment_neurophysin.txt
- Supplementary_Material_24_Treefile_vasotocin_neurophysin.txt
- Supplementary_Material_25_Treefile_neurophysin_only.txt
- Supplementary_Material_26_pNP_query_collection_1.txt
- Supplementary_Material_27_pNP_query_collection_2.txt
