# Supplementary material for: Nemertean, Brachiopod, and Phoronid Neuropeptidomics Reveals Ancestral Spiralian Signaling Systems
Source: Mol Biol Evol. 2021 Jul 17;38(11):4847–66. doi: 10.1093/molbev/msab211 (PMC8557429; doi:10.1093/molbev/msab211)
Supplement: msab211_Supplementary_Data [file msab211_supplementary_data.zip › Supplementary_Material_02_Proneuropeptide_list.txt]

>7B2_Phoronida_Phoronis_australis_TRINITY_DN298815_c0_g1_i2p1
MFLVFTLASVCLCATHGLADKYDDLFLQEILRQIEQSNTGSQDYGDDYGSLPYKQNYGDFIDDVPQPVSNYQDISGADQMTDPKLPDVPVPAQPRDNEFEAQNTNMGYQYMSGGAGEVDADGHVKDPEFQEVKTDAGLPSYCNPPNPCPKGKTSEKDNCQDNVPDTGAFNQRYVQWQMRRGDCACDTEHMFPSSCPKGAEKISSRP¬EESQTKLDDMDSLISQMLGMETQNENPFVSHGEKRGTLVAKKGSSHRDKRSINPYMDGEILKTVEKKAPHVGQQQHFDENDTKPYTFEYMEKMFGSTA
>7B2_Phoronida_Phoronis_ijimai_(P._vancouverensis)_comp95755_c0_seq6p1
EVKTDAGLPSYCNPPNPCPKGKTSEKDNCQDNVPDSGAFNQRYVQWQMRRGDCGCDTEHMFPKSCPKGAEKIST
>7B2_Phoronida_Phoronopsis_harmeri_c131685_g2_i2p2
LSFLWGKGLVGYCQDNVPDSGDFNQRYVQWQMKRGDCGCDTEHMFPASCPKGAEKISSHPEEPAPSISEMDSLISDILGTDTRSENPFVAQGEKRATLVAKKGSYHRTKRSVNPYLDGDNIQTVAKKAPPMMAHEDHNYNVNMMSPAAFAEMEKMFGSH
>7B2_Phoronida_Phoronopsis_harmeri_c131685_g2_i4p1
RLCPLSSLRVPFIIYVYQCAGATDNCQDNVPDSGDFNQRYVQWQMKRGDCGCDTEHMFPASCPKGAEKISSHPEEPAPSISEMDSLISDILGTDTRSENPFVAQGEKRATLVAKKGSYHRTKRSVNPYLDGDNIQTVAKKAPPMMAHEDHNYNVNMMSPAAFAEMEKMFGSH
>7B2_Phoronida_Phoronis_psammophila_comp67737_c0_seq1p1
EAQNNKWGYQYMSGGAGEVDSEGNVKDPDKQEVKTDAGLPSYCNPPNPCPKGKSSKTDNCQDNVPDTSEFNQRYVQWQMRRGDCGCDTEHMFPDSCPKGAEKISTRPEQAENKLDDIDSLISEMLGIESESDNPYVSHGEKRATLVAKKGSAPRSKRSTGTNPYLQGEKLGIVAKKAPPMEHMRTSFQDPMFNSFP
>7B2_Brachiopoda_Novocrania_anomala_Nanornatri2253301p1
MNLLVFTTTILALFQLSYTYVYDNLDSNLYLRDMLMDLANRDSQIPPDDSDVIPDNRLGQNWAEDDEQSDMPALPDDVYIPYQYSTESEDEFKPENGEEADLEGTPITVAETTALNPQKPARDQEKPHQSALWGYQYVSGGAGEGKQHLTPSGGQENKQEIKTDALLPAYCNPPNPCPKGYTEKDNCQPNARDTVAFNRKYNAWEQQTGACKCDKEHMFHCPNSDNTVTSKGQGEASKNEAILSNMLDTAMKSEDGDALDNIIRSMVEKEHDEGTNPFEQGEKRGSLVAKKFHSINKRFSAEDMDGISDEENKVEANPYLTGDRLRIVAKKSPPLM
>7B2_Brachiopoda_Hemithris_psittacea_comp22607_c0_seq1p1
MNFEMWRLQSIFFCLAISIFAECSCQTFGDGQHMDADILKDVLANYVSGQKDGSYYGIPNYSDIDGVGLYQGNHDSQAGVEDPTYSSSVSNNVDEDLTEESTTPQSDSKSTGNEQVGESDGTSSEPLEEKPQQKSTLQTKDHEFLSHNPIWGSQYISGGAGEGKQLLQPNGEIENKPEIKTDNLPAYCSPPNPCPKGFTALDGCQEHIPDTVDFNRRYNYMQLVRGSCSCDSEHMFNCPAGFDEISAQKPADAGRDAGRDSSDPLDRVIANLLSEKNGADNPYAKGNKRNTLVAKKVPRHKRATYHNTEAFQATFFGKNLKNRRLPIVAKKGAL
>7B2_Brachiopoda_Terebratalia_transversa_Ttrarnatri70591p1
MTVLLFLFVTSFFTCQVIADSRQYDLNEQVPSNDVILRQVLTHLSRNDNYYDNYLNPMVHQSTTSDDKFDSQGGIEQSTDVVDSGANVDENSTEINNEDKMADSSEIKEKSFLAPPKLDGKTVQTKDHEYLGQSSLWGNQYISGGAGEGKQHLGPNGDKDNHQEIKTDPDLPGYCSPPNPCPKGYTAKDGCQEHIPDTVAFNRRYNYMQLARGSCSCDSEHMFNCPAGYDKIASQQKDDQSSDPIDVLVERLLSGSDGEKENPYARGVKRSSLVAKKFRTKRAYSKNQMKRNPYFSGERHIIVAKKGRSPYNKSL
>7B2_Brachiopoda_Laqueus_californicus_comp45123_c0_seq5p1
MTTVLLLFLTCFFTCHVIGDSSSQYDIDGQGPSNDAILRQVLTHFTRNNNYYNNLLLNDAIAYQSTPSVDKFDSQEKSADNEDDDSGEKIGDVNSTEINKEDKMAESAEIQGHQSYPPTKLDGKSVQTKDHEYLGQSSLWGNQYISGGAGEGKQHLVGPNGDKDNHQEIKTDPDLPGYCSPPNPCPKGYTAQQDGCQEHIPDTVSFNRRYNYMQLARGSCSCDSEHMFNCPAGYDKIASQQKSDQTSDPIDVLVERLLSGGDDEKENPYARGVKRNSMVAKKFRTN
>7B2_Brachiopoda_Lingula_anatina_comp150898_c0_seq1p1
MRLSTYMLFAVMATILTFSHASYYEDNDALFREMLAEMEENEREKQYGVDGSYDPYAAFEDGDKYDDSYGPFAEANLNPTVLYNPGIEKPDSNDELAGDDPRSADIRDQEKENQNMLWGYQYVSGGAGEGKQHLVGNIDNSMKQEVKTDAALPAYCNPPNPCPKGKTAAKDNCQENIPDTAAFNQRYNNWQQKSGACKCDNEHMFNCPDGATVSSKKAYGDDYGSDELDNLSNPFSQGSKRDSLVPKKHLHKREAEKVMKDPIKLPNPNMILTDNSNLRIVAKKSPPLY
>7B2_Brachiopoda_Lingula_anatina_comp150898_c0_seq3p1
MRLSTYMLFAVMATILTFSHASYYEDNDALFREMLAEMEENEREKQYGVDGSYDPYAAFEDGDKYDDSYGPFAEANLNPTVLYNPGIEKPDSNDELAGDDPRSADIRDQEKENQNMLWGYQYVSGGAGEGKQHLVGNIDNSMKQEVKTDAALPAYCNPPNPCPKGKTAAKDNCQENIPDTAAFNQRYNNWQQKSGACKCDNEHMFNCPDGATVSSKKAYGDDYGSDELDNLVKSLLGENTKTRDEESNPFSQGSKRDSLVPKKHLHKREAEKVMKDPIKLPNPNMILTDNSNLRIVAKKSPPLY
>7B2_Brachiopoda_Glottidia_pyramidata_comp43425_c0_seq5p1
MGYSTTILLVVMVTAVTFTHASYYEDNDALFREMLAQMEDANEQAKQYGDEISYDPYAPYVEDEDKYERNYEPYAGDVYTAPVLTDPQVVKSESDHQAGDDPRSTDIRDQEKEHQNMLWGYQYVSGGAGEGKQHLVGNLDNSMKQEVKTDAALPAYCNPPNPCPKGKTAAKDNCQENIPDTGAFNQRFNEWQQKSGACKCDNDLDALVKSLLGENTKTREEEKNPFSQGSKRDSLVPKKHLYKREAETDMIYQNIKFPEADILGRENSGLRVVAKKSPPQF
>7B2_Brachiopoda_Glottidia_pyramidata_comp43425_c0_seq3p1
MGYSTTILLVVMVTAVTFTHASYYEDNDALFREMLAQMEDANEQAKQYGDEISYDPYAPYVEDEDKYERNYEPYAGDVYTAPVLTDPQVVKSESDHQAGDDPRSTDIRDQEKEHQNMLWGYQYVSGGAGEGKQHLVGNLDNSMKQEVKTDAALPAYCNPPNPCPKGKTAAKDNCQENIPDTGAFNQRFNEWQQKSGACKCDNEHMFNCPDGATVSSKKTSNDAYDNNDLDALVKSLLEPVQSGLEARLVGSQETSI
>7B2_Brachiopoda_Glottidia_pyramidata_comp43425_c0_seq1p1
MGYSTTILLVVMVTAVTFTHASYYEDNDALFREMLAQMEDANEQAKQYGDEISYDPYAPYVEDEDKYERNYEPYAGDVYTAPVLTDPQVVKSESDHQAGDDPRSTDIRDQEKEHQNMLWGYQYVSGGAGEGKQHLVGNLDNSMKQEVKTDAALPAYCNPPNPCPKGKTAAKDNCQENIPDTGAFNQRFNEWQQKSGACKCDNEHMFNCPDGATVSSKKTSNDAYDNNDLDALVKSLLGENTKTREEEKNPFSQGSKRDSLVPKKHLYKREAETDMIYQNIKFPEADILGRENSGLRVVAKKSPPQF
>7B2_Nemertea_Malacobdella_grossa_comp21872_c0_seq1_m19224
MSFGVIHVASAFFICLIGMNALPHSEKVFLERLFDMELHEKPFHEGFDYVNEDQQEHPMFPDNVLPHFSEYDVIGERPEDIFPGRNLQFHHDSAQYGSMAQEIRSNDLKDPETGQQSSLWGTHYVSGGAGEGNQVLKPNGQERNRQEVKTDNVLPAYCEPPNPCPKGYSETNNCMDDVNDTPPYNRIYIEEQQQSGYCACDTEHMKHCPNDKPRIDANMYDTPDKTDLELAHPLNENNMDGGVAKKAPRILIQSLLTKMKAPYGINPYFNGFKLRTVAKKSPQAIDSDRLDY
>7B2_Nemertea_Paranemertes_peregrina_comp26069_c0_seq1_m33834
MMSLTLSTAAVLLVCLVGLNAYRYPDTELLARLYDLEMRRQPLFEDDPRYQSLQLEEEHPMVLDDILPYFPEEEMDDTDYYHDNDNNNIQIRDDTEPYSQTDVHSNDPRVPETAQQSALWGTHYVSGGAGEGIQLLKPNGEERNKQEVKSDNALPAYCEPPNPCPKGYTESANCVEGVGDTPNFNRKYILAQQESGYCACDSEHMKHCPHDKPKIDTKPAATEADIMTALNKQDLDLDEKRRMYSRVAKKAPRMYKRSTRLLG
>7B2_Nemertea_Paranemertes_peregrina_comp32113_c0_seq1_m90944
MTFVRMEAALVLLCLVGLNAFRYPDEEILERLYDLEMRQQPLFRDDPRYQSLQQQEEEHPMVLDSILPYFPEEGEDDEDESSQGSDYYRENNNIQPRDDADQYLRTAAELRSNDIRDPEAAQQSALWGTHYVSGGAGEGKQVLKPNGEEKNKLEVKSDNALPAYCEPPNPCPKGYTESDNCVRAVKDTPAFNRKYILSQQESGYCTCDSEHMKQCPHKAKMGSKQDSTEADILNALNKQDIQIDAKRRLFNRVAKKSPRMFKRSIRLDEDRNPYIGGPKLRTAAKKSPPAMEWDKWTHYNKMADDERV
>7B2_Nemertea_Paranemertes_peregrina_comp26069_c0_seq2_m33838
MMSLTLSTAAVLLVCLVGLNAYRYPDTELLARLYDLEMRRQPLFEDDPRYQSLQLEEEHPMVLDDILPYFPEEEMDDTDYYHDNDNNNIQIRDDTEPYSQTDVHSNDPRVPETAQQSALWGTHYVSGGAGEGIQLLKPNGEERNKQEVKSDNALPAYCEPPNPCPKGYTESANCVEGVGDTPNFNRKYILAQQESGYCACDSEHMKHCPHDKPKIDTKPAATEADIMTALNKQDLDLDEKRRMYSRVAKKAPRMYKRSTRAEERKSQFISGPRLHTAAKKSPLSMKRNKWSHYERALQNDRRAWKRQNMS
>7B2_Nemertea_Tubulanus_polymorphus_comp28823_c0_seq1_m20303
MMTTHRTSLASVLLLASFLTAGLGDITYDYNYDSSPQTDNQYQRLQKQGYSDYNFGDDEGLYPSNFYDNTDQDDGDMRDYVDEKGYDDTEGYNKHSSQYEGDDEFQEKDTQLRSNDPRDPEKMQQSSLWGTHYVSGGAGEGKQHLKPNGEEDNKQEVKSDAGLPAYCEPPNPCPKGFTEDQNCRKTVKDTADFNRKYILSQQDSRYCACDSEHMKHCPRNQPKIDTKQDASANLKEILAEENLGKNPFVKGNKRNKLVAKKRPAKRSKRNVHVKGNPYLSGEKLNIAAKKSPPDFPFKKWDHFNKMMESSIY
>7B2_Nemertea_Lineus_longissimus_c47447_g1_i2p1
MSYIYFSACLVTLALIGGARADPAYRDILDGIYQYRNLRNDGYFDTIPAFEELEKDNEPTDAIPDDMSYYPQYGWEGDQPEEDDNDLASIGLADPYGYEEDEEAQAQEDDQQGPFQLRSTNDLRDPELLENSALWGTHYVSGGAGEGKQHLKPNGEQKNKQEVKSDAALPAYCEPPNPCPKGYSEDKNCQKDVKDTAEFNRQLIKEKQSKGECACDSEHMKKCPHNRPNINTKSDSGDLAALLKNNDFGGSKRNKLVAKKAPHMIRKRYIADEKRARYGYYWKGQKLPTVAKKSPQNIEYDKWWHLKDAKDSEMQMK
>7B2_Nemertea_Lineus_longissimus_c47447_g1_i1p1
MSYIYFSACLVTLALIGGARADPAYRDILDGIYQYRNLRNDGYFDTIPAFEELEKDNEPTDAIPDDMSYYPQYGWEGDQPEEDDNDLASIGLADPYGYEEDEEAQAQEDDQQGPFQLRSTNDLRDPELLENSALWGTHYVSGGAGEGKQHLKPNGEQKNKQEVKSDAALPAYCEPPNPCPKGYSEDKNCQKDVKDTAEFNRQLIKEKQSKGECACDSEHMKKCPHNRPNINTKSDSGDLAALLKNNDFGDISSLLPQGSKRNKLVAKKAPHMIRKRYIADEKRARYGYYWKGQKLPTVAKKSPQNIEYDKWWHLKDAKDSEMQMK
>7B2_Nemertea_Cerebratulus_spec_TRINITY_DN37114_c0_g1_i2_m107252
MSYAYVCVCVVTLALLSGARADPNYRDLLDDIYQYRTLRSDGYFDNIPAFEDLQKDNEASDAIPDDMSYYPNGWDGGDEVQDNGLASLGLSDPYGYEDAEAEAEAEAEAEAEAAAEQGYDGPQDPLQLRSTNDLRDPELLENSALWGTHYVSGGAGEGKQHLKPNGEQKNKQEVKSDASLPAYCEPPNPCPKGYTKDKNCQMDVKDSAEYNRKLIMKKQSRGECACDSEHMKSCPKNRPNINTKSDGSDLEALLKDKDLEGSKRNTLVAKKSPHMIRKRYIADRQKRFGNYMKGQKLPTVAKKSPKDVEFDRWWHLKNMKDSEMQMK
>7B2_Nemertea_Cerebratulus_spec_TRINITY_DN37114_c0_g1_i1_m107245
MSYAYVCVCVVTLALLSGARADPNYRDLLDDIYQYRTLRSDGYFDNIPAFEDLQKDNEASDAIPDDMSYYPNGWDGGDEVQDNGLASLGLSDPYGYEDAEAEAEAEAEAEAEAAAEQGYDGPQDPLQLRSTNDLRDPELLENSALWGTHYVSGGAGEGKQHLKPNGEQKNKQEVKSDASLPAYCEPPNPCPKGYTKDKNCQMDVKDSAEYNRKLIMKKQSRGECACDSEHMKSCPKNRPNINTKSDGSDLEALLKDKDLEDISSLLPQGSKRNTLVAKKSPHMIRKRYIADRQKRFGNYMKGQKLPTVAKKSPKDVEFDRWWHLKNMKDSEMQMK
>7B2_Nemertea_Notospermus_geniculatus_g12222t1
MATLMNALSKKDKVIVMRYTSLSVCVVTLALLSGTRAADPAYRDILDGIYQYRNLRSDGYFNTIPAFEDVQDNEPTDAIPDDMSYYPQYWEDAEQADDGDVQDNDLASIGLGDPYGYDDAQDDEQDAYEPQDPLQLRSTSDLRDPELLENSALWGTHYVSGGAGEGKQHLKPNGEQKNKQEVKSDAALPAYCEPPNPCPKGYSEDKNCQKSVKDTAEYNRKLIMKKQSRGECACDGEHMKKCPKNRPNINTKSNSGEDLADLLKNKDFGGAKRDTLVAKKSPHMIRKRYVADDKRTRYGNYFKGERLPTVAKKSPVIDTEYDKWWHLKNIKENEMQMK
>7B2_Nemertea_Lineus_lacteus_comp23616_c0_seq2p1
MSYISFSACLVSLALLGGARADPAYRDILDGIYQYRNLRNDGYFDTIPAFEELEKSNEPTDAIPDDMSYYPQYGWEGDEPQDQDNDLASLGLTDPYGYEEDEEAEAAAEDQQGPFQLRSTSDLRDPELLENSALWGTHYVSGGAGEGKQHLKPNGEQKNKQEVKSDAALPAYCEPPNPCPKGYSEDKNCRKDVKDTAEYNRQLIREKQAKGECACDSEHMKNCPHNRPNINTKSDGGDLAALLKNSDFGGSKRDTLVAKKAPHMIRKRYIADEKRARYGYYWKGQKLPTVAKKSPENMEYDKWWHLKDAKDSEMQMK
>7B2_Nemertea_Lineus_lacteus_comp23616_c0_seq1p1
MSYISFSACLVSLALLGGARADPAYRDILDGIYQYRNLRNDGYFDTIPAFEELEKSNEPTDAIPDDMSYYPQYGWEGDEPQDQDNDLASLGLTDPYGYEEDEEAEAAAEDQQGPFQLRSTSDLRDPELLENSALWGTHYVSGGAGEGKQHLKPNGEQKNKQEVKSDAALPAYCEPPNPCPKGYSEDKNCRKDVKDTAEYNRQLIREKQAKGECACDSEHMKNCPHNRPNINTKSDGGDLAALLKNSDFGDISSLLPQGSKRDTLVAKKAPHMIRKRYIADEKRARYGYYWKGQKLPTVAKKSPENMEYDKWWHLKDAKDSEMQMK
>7B2_Nemertea_Lineus_ruber_Lvirrnatri125431p1
MIYFSVCVVSLALLGGVRADPAYRDILDGIYQYRNLRNDGYFDTIPAFEELQKNEANEPTDAIPDDMSYYPQYGWEGDRPEELDNDLASIGLGDPYGYEQDEDEAEAEEENQQGPFQLRSTSDLRDPELLENSALWGTHYVSGGAGEGKQHLKPNGEQKNKQEVKSDAALPAYCEPPNPCPKGYSEDKNCQKGVKDTAEYNRQLIKDKQAKGECACDSEHMKKCPHNRPNINTKSDSGDLAALLKNNDFGDISSLLPQGAKRNTLVAKKSPHMIKKRYIADEKRARYGFYMKGSKLPTVAKKSPENMEYDKWWHLKNTKDSEMQMK
>7B2_Nemertea_Cerebratulus_marginatus_comp724625_c0_seq1p1
WRNSLPYVFEDLQKDNEPSDAIPDDMSYYPYGWDEADQEEPQDNDLASVGLGVPYGYDDAEAEAEAEAEAEAEAQQAYDGPQDPLQLRSTNDLRDPELLENSALWGTHYVSGGAGEGKQHLKPNGEQKNKQEVKSDASLPAYCEPPNPCPKGYTKDKNCQTDVKDSAEYNRKLIMKKQSRGECACDSEHMKSCPKNRPNINTKSDGSDLEALLKNKDLGGSK
>7B2_Nemertea_Riseriellus_occultus_TRINITY_DN48035_c1_g1_i1p1
QYRNLRSDGYFDTIPAFEELENNNEPTDAIPDDMSYYPQYGWEGDQPEEQGNDLASLGLADPYGYEQDDEEEEAQADQQGPFQLRSTSDLRDPELLENSALWGTHYVSGGAGEGKQHLKPNGEQKNKQEVKSDAALPAYCEPPNPCPKGYSEDKNCQKDVKDTAEYNRKLIKGKQAKGECACDSEHMKNCPHNRPNINTKSDSGDLAALLKNNDFGGSKRNTLVAKKAPHMIKKRYIADEKRARYGHYLKGQKLPIVAKKSPQNMEYDKWWHLKDDKDNEMQMK
>7B2_Nemertea_Riseriellus_occultus_TRINITY_DN48035_c1_g1_i3p1
QYRNLRSDGYFDTIPAFEELENNNEPTDAIPDDMSYYPQYGWEGDQPEEQGNDLASLGLADPYGYEQDDEEEEAQADQQGPFQLRSTSDLRDPELLENSALWGTHYVSGGAGEGKQHLKPNGEQKNKQEVKSDAALPAYCEPPNPCPKGYSEDKNCQKDVKDTAEYNRKLIKGKQAKGECACDSEHMKNCPHNRPNINTKSDSGDLAALLKNNDFGDISSLLPQGSKRNTLVAKKAPHMIKKRYIADEKRARYGHYLKGQKLPIVAKKSPQNMEYDKWWHLKDDKDNEMQMK

>GlyHoA_Phoronida_Phoronis_australis_TRINITY_DN212935_c0_g4_i1p1
MNISKESLQLMKFLCVLVHLINIVRSADVWDAPGCHLVGHRQKIAVHGCVSFWATTNACRGYCVSYSVPTGQLLLARNPSQLYTSRSSCCNIVETHEVSYRARCIGGMRTFKFRSAAKCECLYCNTGDVVIYDLKK
>GlyHoA_Phoronida_Phoronis_ijimai_(P._vancouverensis)_comp74495_c0_seq1p1
MKMNISKESLQLMKFLCLLVQLINIVRSADIWEAPGCHLVGHKQEIRVHGCVAFFARTNACRGYCVSYSIPTTKYQLEKTPRQVFTSRSACCNIVETHEVSYNVRCIGGYRTFTFRSAAKCDCLYCNKGDVVIYDLKK
>GlyHoA_Phoronida_Phoronis_psammophila_comp434876_c0_seq1p1
MNFPKDLLQAMKIICYIVLLTLGGHCSEIWERPGCHLVGHTQKIMVHGCVAFWARTNACRGYCESYSVPSNKFQLENNPQQIYTSRS

>GlyHoA_Brachiopoda_Lingula_anatina_comp148683_c3_seq3p1
MQPFRISDYTHVFKTVFLLLTLTLSAYSQDYKRPGCHIVSQIRKVKPKDCVGFEVRINACVGYCTSYAFPSPQRTLEANPNHIITSKSSCCNIVESHDIKVHVRCVGEQRTFVFKSAVRCSCSFCKKG
>GlyHoA_Brachiopoda_Novocrania_anomala_Nanornatri2124931p1
MRLPSLAQCSHVAKVMLVLFTSFLTVLGTQSYRKPGCFITAHTREIKIEGCVSFWVKTNACIGFCTSYAYPSPQDTLLKNPHHVITSRATCCSITQTHDVPVTVDSCIGGPRKFIFKSALRCSCSVCQKG
>GlyHoA_Brachiopoda_Glottidia_pyramidata_comp32031_c0_seq3p1
HYGRAHVFKTVFLLFTLIMSTYSQDYRKVGCYKMAHKKMVKPDGCVGFEVQTNACVGYCTSYAFPSPQRTLAANPNHIITSKSSCCNIMETHDVEVQDVWCIGGKRKFVFKSAESCSCSFCKKEKST
>GlyHoA_Brachiopoda_Glottidia_pyramidata_comp32031_c0_seq1p1
MQPFRISDYTHVFKTVFLLFTLIMSTYSQDYRKVGCYKMAHKKMVKPDGCVGFEVQTNACVGYCTSYAFPSPQRTLAANPNHIITSKSSCCNIMETHDVEVQDVWCIGGKRKFVFKSAESCSCSFCKKEKST
>GlyHoA_Brachiopoda_Laqueus_californicus_comp38200_c0_seq1p1
MNITMKMSTLILAVIIYGCLSAMVSSAKSLEVKKKLGCHRLGARVPIRIPGCVSFSINLNICGGYCTSYAIPSSYDTLVKNPKHLYTSKAQCCSIVDTEDVHVNVRCRFGMRSFVFKSAKVGGCACANCKKG
>GlyHoA_Brachiopoda_Terebratalia_transversa_Ttrarnatri170081p2
MNITMKISIFLMTIITFGCLATMASSANFLVNQVPKQEGCHALGAKNIPVTIPGCVSFVVNLNICAGYCKSYAFPSTSNTLRHNPLHVYTSKAQCCSMIESVDVHVKYVRCVTGKRNFVFKSAKRCGCANCKKG
>GlyHoA_Brachiopoda_Hemithris_psittacea_comp16488_c0_seq1p1
MFHRKGNTSMFVKLLLVAAVLICHVATSTKIAEKLHYSKGPHRIGSTRLVKIPDCVGFYVRLNICGCYCTSYAIPSPMKTLVKNSNHIITSKAECCNMVDTEDIKVRVKCMGGYKTFIFKSAKKNGCVCSKCKTG

>GlyHoA_Nemertea_Lineus_ruber_Lvirrnatri570001_m100771
MFESTAHSTTRTGLIVTTVLVLLISPFLVMGKSPCFDLPGERQPSWCKPGCHKVGFRQPVAIPGCIKFWSETNACRGFCMSESYPSLADILHIAPKQTITTAGRCCVMKPKTIKYNVYCRGGNRTVMVKSAISCYCGSCQKY
>GlyHoA_Nemertea_Lineus_lacteus_comp19521_c0_seq1p1
MFDCTVHSTTRTDLIVTTVLLLLISPFFVMGKNPCWDLPGYRQPSWCKPGCHKVGFRQPVEVPGCIKFWSETNACRGFCMSESYPSLDDILHIAPKQKITTAGRCCVMKPKMIKYNVYCRGGNRTVMVKSADSCYCGSCQKY
>GlyHoA_Nemertea_Lineus_longissimus_c30082_g1_i1p1
MLECTVHSTTRTDLIVTTVLFLLISPFFVMGKNPCWDLPEQRQPSWCKPGCHKVGFRQPVEVPGCIKFWSETNACRGFCMSESYPSLDDILHIAPKQKITTAGRCCVMKPKMIKYNVYCRGGNRTVMVKSADSCYCGSCQKY
>GlyHoA_Nemertea_Notospermus_geniculatus_g22423t1
MPSTSDRCLLEMMTPGSTRVDLVLMTALFVLLVCPFVAVAQGTRNPCRVLPIQRQPAWCRPGCHKVGWREVVRRPGCVPFVSETNACRGSCMSQSFPSVANILKIASRQTVTTEGRCCVMKPKIIRYNVLCRNGNQTIIMKSADECYCGSCQKY
>GlyHoA_Nemertea_Baseodiscus_unicolor_TRINITY_DN66218_c0_g1_i1p1
MFQFLDRVVFLPIRYVPLSFTISIAALLLFVPPLQAKYPCFELPQSQQPRWCRPGCHKVGFLQQVEIPGCVKFTIETNACRGFCTSESYPSTHNILYMAPKQVITTAGKCCVMKPRTVRYEV

>GlyHoB_Phoronida_Phoronis_australis_TRINITY_DN229787_c0_g1_i1p1
MENSVKIYYGACLILLASCAVLISARGIDTTLSCLVRDYSYNESTTHCWDFVATKACWGRCDTSEYAYYKLPYKIWNHQVCNYDSHVIKTVHLTKCHPGFRPEPKDIIFATSCSCKKCDEKNTHCTTN
>GlyHoB_Phoronida_Phoronis_ijimai_(P._vancouverensis)_comp60021_c0_seq1p1
MENTIKICSGVCLVLLATCTVLISGSEDIATTLSCHVRDFSYNDSTTHCWDFVRTKACWGRCDTSEYAYYKLPYKIWNHQVCTYDSHVTKTIHLTKCHPGFRPEPKDIIFATSCSCKKCDEKDTHCITN
>GlyHoB_Phoronida_Phoronis_psammophila_comp64826_c0_seq1p1
MGSEINVIPACVTTLLAICCVTSVYGNINAANTLQCHVRDYTYNETTDHCWDIVRTKACWGRCDTSEYADYRLPYKVWNHRVCNYGSHVKKTIHLTKCQPGFAPEPKDIIQATSCDCQKCNSANTHCTTN

>GlyHoB_Brachiopoda_Terebratalia_transversa_Ttrarnatri159891p1
MEYFSLSSHFLLLVMSLIISLVTCIDEDNVFECLRREYTKKINKPVRVGDEVLECSGNVTTLVCWGRCLSAEVGRAEYPHKEIYHPVCTYAGRTHFRFKLQKCHPNHPDPYVNVFNATDCACKACKSTDTSCESMALS
>GlyHoB_Brachiopoda_Hemithris_psittacea_comp4586_c0_seq1p1
MYYHVTCTVYVLCLLYVISGQEIVLNAQSQENAIDADAVINACYRREYTFRVDKPHTTPSGNILECYDDVTVWSCWGRCLSSEEGHYEIPYKESEHRVCTYSGLVAFKHKLKNCHPEHPEPTVELFHATACSCTVCRSENTSCENLL
>GlyHoB_Brachiopoda_Glottidia_pyramidata_comp46211_c0_seq1p1
MELPTALISLFPILWTIASARIDPKTMVECMPREYKHYVEKPPYIAPDGTHIPCKGYVTVMACYGRCKTSEIGDFQFPYKISYHTVCTYSDNIVKRLERLNCPGYPDPTVEVFDVERCECKICRYDSTSCENL
>GlyHoB_Brachiopoda_Lingula_anatina_comp135006_c0_seq2p1
MELPAALISILPILWTLASGSVDPKTMLACNQREFRYNVEKPPYVAPDGTTITCGGTVKVWACYGRCETSEVGDYEFPFKLSFHNVCTYGGDVVRRRVTLDCPGYPDPTVELFDVERCECQVCRYDKTSCENI
>GlyHoB_Brachiopoda_Lingula_anatina_comp141390_c2_seq2p1
MISFHCLLVAVLVLCVPMKTVIGCNPGNVLSCLETEYTYTINKPYQDPDTGEELHCYDEVTVYACCGRCQSYEYGEIGTPFKISEHYVCTYKTKTPRTVTLTHCHPDHPDPTAEVFDATCECRKCSSDDTSCENS
>GlyHoB_Brachiopoda_Novocrania_anomala_Nanornatri2116031p1
MDWRLYPTVLLISLYILENHAIDPETTIQCLKRSYKQNIVKRSYMTESGEFLECRGWAVVDSCWGRCESYEIPDYKLPYKSSQHSVCTYSGFRKRLVNLQDCDPGYPDSTYTVFDAISCICKPCKSDDKTSCENN

>GlyHoB_Nemertea_Lineus_ruber_Lvirrnatri429121_m80470
MMKTHFLVSCLMFIIGVCLGDYVSNVTPCTVKKWTIRVEKPPFQTPYGRMLQCKGDVVVRGCRGLCETFERGTYEPPYLYRHHVQCTYNRITFRDVELSECDEGYPQRTYRVFEAAECGCKPCTSGHNCVGLING
>GlyHoB_Nemertea_Lineus_lacteus_comp31490_c0_seq1_m251803
MMKTHFLVLWLMVLISGCLGVYESNATPCTVKNWKIRVEKPLFETPSGRFLQCKGDVVVRGCRGLCESFERGTYQPPYLYRHHVQCTYHRITYRDVELSECDEGYPQRTYRVFEAAECGCRRCTSGNSNCVGLING
>GlyHoB_Nemertea_Lineus_longissimus_c37754_g1_i1_m44198
MMKTHFLVLWLMVLISDGLGGYESNVTPCTVKNWKIRVEKPPFQTPSGRLLQCKGDVVVRGCRGLCESFERGTYQPPYLYRHHVQCTYQRIAFRDVELSECDEGYPQRTYRVFEAAECGCRRCSSGNSNCVGLING
>GlyHoB_Nemertea_Notospermus_geniculatus_scaffold1019g22422t1p1
MMKTNFFVIYLMVLIGICLGNPDQSPCEVRNWEMRIEKPPIQTSSGRVLRCRGDVIVRGCKGLCQTYERGSYRPPFFARHHVQCSYAGKVYREIELNDCDEGYPDRRYRVFDAEDCVCRRCYSSTTNCVGLLSG
>GlyHoB_Nemertea_Cerebratulus_spec_TRINITY_DN962_c0_g1_i1_m166300
GKLLRCRGDVVVSGCRGLCETFVRGTYEPPYLTRHHVQCTYQRIVWRNVELNQCDEGYPRPTHRVFEATQCGCRQCHSSNSNCVGLIH

>Bursicon alpha_Phoronida_Phoronis_australis_TRINITY_DN263387_c0_g1_i1p1
MTCHSFMPQTTTSRGHRGRCLRDTVHLLLFLALLTQLCQSSRTRVCRTRRTLMLLTMRDCAEKRLLSRGCEGHCTSYLQVEFTQEGYRLHKSCHCCVPKTYREVQVPVNCLGGQRVVSFSVPTECICRPCFADVPTSEIVPSELSRNDDGLRFQGDEPATSEDVEEDVIFL
>Bursicon alpha_Phoronida_Phoronis_psammophila_comp58011_c0_seq1p1
MPNLRTVTKVLVFITMVTHIAHCTRTEQCVRQRIIMVLRERDCRPKRLLMHACVGSCQSYSQVTFTRNGFRIQRSCKCCVPINHREVRTRIMCRGPEGGRVYQIKNFSVPSECMCRPCYPDVPASEIVPQELANYNNELNLQGDEPDSNPWRDEVLFI
>Bursicon alpha_Phoronida_Phoronis_ijimai_(P._vancouverensis)_comp96428_c0_seq7p1
QLSYTFKADLPGEGLAYIQLSNECTEALKSCSCAAGSKAEENKCLRLEENCKRCHCNNTNSMISESKEGEHCDFVDSCKTCECVWSNYTYIWDNCKRLPNCQTTTVATTTRLTTILSTTTSRPTTTSSTTRTTSKPTTETTVASSTTQPTTTRSTTQSTTRRPTTSPTSRPTTTAPERCTDPKPALFNPAVKVSVDASSYMNVSYTPNAANMDNPFGWLAEPADHYPYLLVEFRVAITVYGILLKGRNMANLTMEYRNNASEPWTEHDFELTVVNGEVMRVIFSNQFAAKYVRFSPTKEVAFLPVGFNLDVLGCFDLKCEETGRITVKGPCVKTCEDIARGNTECPSINEDDHEGCQCPFGQVVYNGKCIEPKECPCYYEGKWYKAKEVFDDPNNCREGICLGDKLKFDSYENVTECEEQKNATCRPEEQTRIVEVENCKSSEEITYNVCGGSCSSKAHLTFGLAMFNMDCTCCKPTQFSMKTVQLTCADGSTIQRDYPHIEKCGCQACDYYPSLASTTVQAFPVTL

>Bursicon alpha_Nemertea_Lineus_ruber_Lvirrnatri903341p1
MKICLVILVLNCMLLEITSGQELLTATRSQCIRRPIGMKLQYPNCQKKGVLSFVCQGRCPSYAQIFSSRIDAVEHSCKCCQE
>Bursicon alpha_Nemertea_Cerebratulus_marginatus_comp2154246_c0_seq1p1
MKIYLVILVLNCIFLQKAYGQELVSGMRTRCIRRPIVMKLIYPNCAPKGVLSFVCQGRCASYAQIFSSRIDAIEHSCKCCQEVTEAERRVPLRCLDPNNHGVMRRVVAKFI
>Bursicon alpha_Nemertea_Tubulanus_polymorphus_comp299301_c0_seq1p1
MRILCAIILCTLFTYVHTSPASDVSIPVPAACQRQRILLRIAKENCETKRILSFACRGTCPSYSQLTPDGLGMERSCKCCKEIRDVTRRVKLICRNPTTSHLHYIILEVKVPGR
>Bursicon alpha_Nemertea_Lineus_longissimus_c37465_g1_i1_m42890
MKIVLGILVLNVILLAFTSGQELLTTRSRCIRRPIGMKLQYPNCQKKGVLSYVCQGRCPSYAQIFSSRIDAVEHSCKCCQEVMEVERRVPLLCLNPNNPGVRRRIVAKFMVPKNCMCRPCSAGIGASFLDPIDYTAKRAPVGWFGRIKR
>Bursicon alpha_Nemertea_Lineus_longissimus_c36337_g1_i1_m37640
MESSPARCYGKIQILCLSLLWLVILTTPSNGQISKRDVALCEKTAMNLILHPPPMIADRCPKTIVPTIGCRGHCNSYSKVDMAYPFEITRSCSCCTPTSFAIDLVIMRCKDGQNIRRPFRYARDCICRPCDNHDKYNAYAEVGLEKRAGHVWSNHEQVIAEVKRSGGGESNLFGDISGDGSLAS
>Bursicon alpha_Nemertea_Notospermus_geniculatus_scaffold127g5913t1p1
MASSASPNTGKMPVLQIFGFLLITLLTPSLGEPLIRNIPTCEKTAMNLILCCTPTSFAIHVVIMSCKDGQKFRRPFRYARDCICRPCDNHNRYNVHGNSEFEKRGEKNWSEPMSLEGRRANRADEDWYSLEDIALEGPLDKTIGTGRDVEE
>Bursicon alpha_Nemertea_Notospermus_geniculatus_scaffold1172g24107t1p1
MKICVVIVVLYSIIMHMVAGQELVSAARSRCVRRPIGMKLKYPNCAPRGVLSFVCQGRCHSYAQILSSRTDAIEHSCRCCQEVREVERRVALRCLNPNQPGVIRRIFVKFMVPQTCMCRPCSAGVGASVLDSIDYTAKRAPVGWFGRIKR
>Bursicon alpha_Nemertea_Cerebratulus_spec_TRINITY_DN49340_c0_g1_i1p2
KVDMDDPFEMRRSCSCCTPTSFAIHVVVMRCKDGQKFRRPFRYARDCICRPCDNHDKYNGHMDGLEKRGDTGWEEKRGDSGLRVEEALRSLEK
>Bursicon alpha_Nemertea_Nipponemertes_spec_TRINITY_DN27032_c0_g2_i1_m69198
IGEASSNTAVGQKSRRSTVLAPGTSAQIDRHCKCCQQASHEDRRVPLLCRDSNRRIAMAMTTIRFPTSCMCRPCSSEEASVEPLEMTDYLVKKRRGFDEESVEDVRFGEPHDNKRERFASWEEQDSVEDSYPDL


>Bursicon beta_Phoronida_Phoronis_psammophila_comp70449_c0_seq8p1
MDGFTLNQVRLVTLAFSVSILPHLIQSRLTPRDDCRTVTVSLNLEQDRTVAQDDGVELQITCRGHVDVKKCEGTCVSRAVPSAMMFPRFKQDCKCCRESHFQNKVVTLGECHHGNQVKRDLAITVNFREPTDCTCVPCTLII
>Bursicon beta_Phoronida_Phoronis_australis_TRINITY_DN287144_c1_g1_i1p1
MTDLFKIPIILLLVSHVVHSRYSTSDDCRSEIETLNMEQERTVIQENGISIHITCSGSVDVTKCEGTCVSRAKPSAKRYRRFEKNCRCCAESRLEDKVATLGNCHHGNQQRRDLAITVHYKQPADCRCAHCSM
>Bursicon beta_Phoronida_Phoronis_ijimai_(P._vancouverensis)_comp488768_c0_seq1p2
SGSVDVTKCEGTCVSQATPTTEGYARFKKSCKCCTESRLEDKVVTLGDCYHGSQQRRDLAITVHYKQPDGCACTQCSM

>Bursicon beta_Nemertea_Paranemertes_peregrina_comp631478_c0_seq1p1
MMMIAYVLVCLVPLAAYIGTTTASECHTIETDLVLSKEKSVEYGGRTRNLLCFGTVKVNKCEGMCDSQAQPSVVQR
>Bursicon beta_Nemertea_Paranemertes_peregrina_comp11152_c0_seq1_m6955
GMCDSQVQPSVVQRTGFKKVCQCCSEGGFKNRLVRLSTCMDGSRQVRDQQAVFVLKEPSDCQCRDCAI
>Bursicon beta_Nemertea_Cerebratulus_spec_TRINITY_DN38774_c2_g1_i1_m75983
MNARKLIQLILSVATLLLATMIITSQAAMDNDDFCETLDTELYVTKEKTYDYNGRTKRLICGGNVRVTKCEGLCKSHVQPSVVHYPGFKKSCQCCREGTLRNRLVTLNDCFDGSIRIIGQSVHFVIKEPADCACYDCAI
>Bursicon beta_Nemertea_Tubulanus_polymorphus_comp21224_c0_seq1p1
MTCSTAVTVTSCIYMLLIITPGLMAIFDDRSLCETLETETVIPRETTYEYNGRIVRLLCMGKVKVKKCEGLCVSQVWPSVQKYPGFKQECRCCREGRLQSRVVTLTDCYNGSKQQVHGQSISVLIREPEDCSCFDCSMA
>Bursicon beta_Nemertea_Lineus_ruber_Lvirrnatri713221p1
MKMAKLTQLILSVVTLLLATLIIASQAEVDDDDLCETLETELYVTKEKTYDYNGRTRRLLCGGTILVTKCEGLCKSHVQPSVVHYPGFKKSCQCCREGTLRSKLVTLHDCFDGSKRISGESANFLIKEPAECACYDCAI
>Bursicon beta_Nemertea_Notospermus_geniculatus_scaffold1172g24108t1p1
MTTKKLSQFLLFMVLLLLATLLISCQATLNDGDLCETLETDLHVTKEKSYDYNGRTRRLLCTGTLTVTKCEGLCTSHVQPSVVHYPGFKKSCKCCREGTLRNRLVTLHDCFDGSKRVSGQVANFIITEPAHCACHDCAI
>Bursicon beta_Nemertea_Lineus_longissimus_c38083_g1_i1p1
MKMAKLTQLILSMVTLLLATLIVTSQAAAGDDDLCETLETELYVTKEKTYDYNGRTRRLLCGGTIMVTKCEGLCKSHVQPSVVHYPGFKKSCQCCREGSLRSKLVTLHECFDGSKRISGQTANFLIKEPAECACYDCAI


>Insulin-like peptide Phoronida_Phoronopsis_harmeri_c122112_g1_i1p1
MINTRVIIMGPNVLWSVFLWIACLQFTSVYGGYERSCTLETQMEIPRGRLCSGHLTDVLRAVCGGRYYFLNKRTEERTEEQSNVEKRDINPFTRKRSHGEVFLNKRDATRFLAKTGSHSRGIVCECCYHQCRFRELRQYCMVNKRSIPEHVEAKTQSMINDIMNRYEQVTTQTPNTNRDEDSTDDIWSNSVE
>Insulin-like peptide Phoronida_Phoronis_australis_TRINITY_DN319395_c5_g3_i1p1
MYRLVFVCVIVTNTLLTGVHAAEMYLCGATLANSLAFVCRGRGYYWTQSKRSGAYVTKRGAPENVRIRRNVHSPFLSDTEATDFLTSRDGGKTRIRRGIVDECCLSPCNFRHLESYCAAKTTIRSPATTTPRPRRTLTTAPPTTLSPPPTAPFNVYSGNDVNNESGGQLYNNHVIVKGMNEHGGSLADERSKVNATLVNSTAPVEPSTAPGNKLPPLKPVKVGQPTSISRVKFPSKMKLSKYIQKKLNKINRMRGKQKTRFQLSSKLGRYTTALPRLAKAIQTPFLHSLLKRYNQNLDWY
>Insulin-like peptide Phoronida_Phoronis_australis_TRINITY_DN277627_c0_g2_i1p1
MCSRVTWVITVCLASYITTARGGYERTCNLETQYEIPRGKLCSRRLPNLLRTICKGRYYGLSKRIDTTNGIEKRDSENLEVIPSLEEIFLSKRDASVFLLQRNTRNRWSGHHGATRGIVCECCYNQCNYRELHQYCKLKKRSTPNDNLSSEKVLKHILLRLESRITSQGKNVKKR
>Insulin-like peptide Phoronida_Phoronis_australis_TRINITY_DN288229_c0_g2_i5p1
MLLTTILLSALSACVVAADRFCGLEDYNGNSRGICGPKIPQMLSVVCSEFGGYHSVNKKSYYDSAKVDSRDNHWPKDDDMFLTEKEATDYLHNPKGKRGSGNQNIVCECCVHQCSYGEMRGYCLKPKDVRRIKRSFPNAPIFKSHSPSPVFRDFLSAERNKRHVKLRGSVALGND
>Insulin-like peptide Phoronida_Phoronis_ijimai_(P._vancouverensis)_comp100160_c1_seq1p1
MYRLVFVCVIITNTLLTGVHAADMYLCGATLANSLAFVCRGRGYYWTQSKRSGAYVAKRGAPENVRVRRNVHSPFLSDSEATDFLTSRDGGQTRIRRGIVDECCLSPCNFRHLESYCAAKTTIRSPTTTTPRPRRTRPTTALPTTTSPPPTTQPPTTQPPTAQPNVYSENDVSNESGGEFYNNDVMFNGLSADEENDENATHVNSTTPEVVTSTAPGNELPAFIPTKPARPSSISHVKFPSKMKLSKYIQKKLNRIKSMRGKQKRRFKFSSKLGRYTTALPRLAKAIQTPFLHSLLKQYNQNLGWH
>Insulin-like peptide Phoronida_Phoronis_ijimai_(P._vancouverensis)_comp86274_c0_seq1p1
MLLTTILLSVLSACVVAADRFCGLEDYNGNSRGICGPRIPQMLSVVCSEFGGYHSINKKSYYDSVTVDSRDKLWPKDDDTFLSKKEATDYLYNPKGKRGRGNQNIVCECCVHQCSYGEMRGYCLKPKDVRRIKRSFPKAPIFKSRAPSPVFRDHLSTERNKRRVKLRDSLALGND
>Insulin-like peptide Phoronida_Phoronis_psammophila_comp68197_c0_seq5p1
MLVATLILSALSAWEVKADRFCTADDYAGNNRGICGPRIPKMLSVLCSPHGYHSYSKRSSYYDTAPREEDELWKNQGVFLSEKKALDYLDTMSKRGTTQNIVCECCVHNCGAQEMQGYCLRPADVSRIKRSHPNAAIFKSNGPSSHLHNYLSAPRDFKRLKPAFFNR
>Insulin-like peptide Phoronida_Phoronis_psammophila_comp59791_c0_seq3p1
MYRTLFACFFILSTLVCRSITADMYLCGATLANSLAFVCRGRGYYWTHSKRSGAYVTRRGRMDYNRFRRNVHSPFLSDTEATDFLSADEGPKVRVRRGIVDECCINPCNFRHLESYCAPKKEKST

>Insulin-like peptide Brachiopoda_Glottidia_pyramidata_comp32503_c0_seq1p1
MSRITFIWRNLVNVAMVDSRQTVCILLCCICCFNSVFAGYTKVCSGDEPASGMCGKPLASMLEMVCGSVGYNGPNKRSLRVTRSASSGVLEELRASMFQPKEQALSYLSLHKRRTGITGTLICECCFNPCTMMELTQYCKSSKKRSLNQLTDLYHLYYRNNKNDKNILQNLGFQPAP
>Insulin-like peptide Brachiopoda_Hemithris_psittacea_comp15446_c0_seq1p1
MLSPSVRTGHTSILRMMSHSSQVFLLVVAWSVSDIALVKSQRGNLHVCTEESKRESPVRFLCGAPLVNMVTKFCYPYGIHYVARREVMREKRAIPNIRGILLPKHSALSYLRKRRSQYGVGESNINCECCFNSCNTREMLQYCAADPFGPRFGGPRFRGPRRRPGRRNHPLSLRNPPRR
>Insulin-like peptide Brachiopoda_Hemithris_psittacea_comp22740_c0_seq1p2
MAKLGVFCLICMVVLAGHAIALERVCGYQLADLLQLICGRRGFWTSSNEVGKRSVGTVRALPLLEKRVALSVLSTDEIHQMRRRKRGIVNECCHNACTYSILESYCGAPNADTLLGDDSYYQVQRRRSKMTSEKKEINREVIKRPKNKTLVSQKSLKGKATVVNIPTGRFIPRSNGILNLFFKQLLKRRQHN
>Insulin-like peptide Brachiopoda_Hemithris_psittacea_comp24911_c0_seq9p1
GHYGRGYTMKVAFSLLVLGFLALSDGAWWRCTKNKYCGKHLHKKVIAVCHYRGKRAVSDAGFGVDVQDDDSNGKFFQDADEDDASDDTPGLPSNWNLDDKKSRTFLRNNKRGKLFHPSLHEECCSEGCCNEEVKEHC
>Insulin-like peptide Brachiopoda_Laqueus_californicus_comp43243_c0_seq11p2
MEKILAMMLCVLMFSVHVHSFCGSDLNTLRNHVCGGKWGGGKWGDEEAAIPMARREKANSFLKITKRGNLYEECCREGCSYREVKKHC
>Insulin-like peptide Brachiopoda_Laqueus_californicus_comp33843_c0_seq1p1
PLRPGMKVVLLLAFLICTSEAWWAKKCARHKYCKKALTDVINKTCGLGDTEFMDKERAKVFLKKRVLFRGGLNEECCHETCCVEEVREHC
>Insulin-like peptide Brachiopoda_Laqueus_californicus_comp40605_c0_seq1p1
MKAFGICSIVMALHCIGQSVAFERICGAKLGDLLFAICGQRGFNGQNIGKRSADITLMLPTLQKRNAFSFMSEDGFHSRRRRGIATECCEKGGCTYANIEQYCAAPKRSDPNMADNPSGKYSKRQKNGGIRKLALAIRLALLKPDKSGMYTRLEPGVKPMSYKTNHKVIANQKMKFRTKSKQHKASSVENISITPNSPVVPHNI
>Insulin-like peptide Brachiopoda_Laqueus_californicus_comp38962_c0_seq1p1
MKVFVCTLLLAVVCMVYISEVSGGIKRCRWWKCTNKCNNPQYYCGAKLNAKIVQTCHHDGKRSIDVEKNNMNTIEEDKEDQQFLDETMKLLEDVPDEFKVNDDDARTFLTKRARPLYARLHKDCCKKKCCTEQVKEKC
>Insulin-like peptide Brachiopoda_Laqueus_californicus_comp24991_c0_seq1p1
MKLIRLTQSIIVMSVVIHNAIGATYCDRNLPRLIMKACGEAKRSAEDDHNVTFSLRHFSPKEMTYIRGILKSAEKFIVRRTLFKGIARKKRQISRSQTDMRVAIRKDSIMHHPGSRSVLPLKELIDICCQWGCTPEELARAC
>Insulin-like peptide Brachiopoda_Laqueus_californicus_comp42185_c0_seq4p1
MLKIPVVVVLFCACVLLSSVHSHYYCGSALQKKYKDVCHQVWKDGMARRGIPVMQHEQADSFLKMTKRLSNRNRRKLTEECCYEGCRWEEIRELCGR
>Insulin-like peptide Brachiopoda_Laqueus_californicus_comp37845_c0_seq1p1
MLKMLVAVLFCACVLLPSIHSMNLCGEDLREKVDDLCFSTNPRMAKKGPLVVPTKRSLFRDKRKAESFLKDPCRKVKANSLQEECCSEGCKPEEIYEIC
>Insulin-like peptide Brachiopoda_Laqueus_californicus_comp42185_c0_seq5p1
MLKIPVVVVLFCACVLLSSVHSHYYCGSALQKKYKDVCHQVWKDGMARRGIPVMQHEQADSFLKMTKRLSNRNRRKLTEECCYEGCRWEEIRELCGR
>Insulin-like peptide Brachiopoda_Laqueus_californicus_comp41493_c0_seq1p1
MNQLYLFLLLVATWTTCCLKTVLAGEKVCTHESRREGTFGVCGVGLTDMLTTMCKGSGGFFSRRPSKRSIGDILLPRKFALAYLRKRRSTSRQSGEQGIVCECCYNKCSILEMAEYCTNPSKGSPFSIYSQKPSLVTTPSYLSSIRSVLSQRYPSFLQRLRSRIITRVNITG
>Insulin-like peptide Brachiopoda_Lingula_anatina_comp119156_c1_seq1p1
MAIRFAIASLLAACLALVPRGAKTEKLCGKLLADTLDLVCHGRGVNFDRPTRPMAKLFQLKKTATPLLAVKRHAVHKDHVISTEDLGRLRRYGLVEECCINSNCNLSILEQFCDA
>Insulin-like peptide Brachiopoda_Lingula_anatina_comp126651_c1_seq2p1
MSPITFLWRKIIAVAMVDSRQTVCVLLCCICCFNTVFASYSRVCTGDEPAKGMCGKSLSTLLDTVCKMYGGFQGPSKRSIRDTKPVAIGVLEELRESLFQPKERALSYFGLRKRRTGRTGTLTCECCYHSCAMTELTQYCASASRKRSLNQLTDLYHLYFGANKDDGSALQDLGFQPAL
>Insulin-like peptide Brachiopoda_Lingula_anatina_comp152136_c0_seq1p1
MYKSYSLIIGTVIVLSLCHAALSENLCGKSLADTLDLVCFGRGFNYNPSAGKRLAPMFLSKRAALPFLISKRHDTDLASSTATNLSNPDGLQPRRKRGIVEECCKKSCSWSVLESYCASAGSAGPGSVNHNNGDQETFASDLGKLVDMLTSSLEMLHPRGQKRNNAH
>Insulin-like peptide Brachiopoda_Terebratalia_transversa_Ttrarnatri312261p1
MKVKFLLVGVLMICMISVSEAWWARKCIRHHLCNKDLQKAVEKTCGLGDTEMSLDKETANVFLKKRALKGGLREECCNEKCCYEEIKEHC
>Insulin-like peptide Brachiopoda_Terebratalia_transversa_Ttrarnatri58591p2
MNQLYLYLLLVAAWTICCVKTVLADDRVCTHESNREGARGSCGSDLTVKVAELCRDLGGTYSRPITKRSIQDILLPRKHALAYLRKRRSTTSAQIVCECCYNTCSRHEIMEYCLKPSNDDSHPSSQSPAVTTPSYPLNIRYMYMSRQRAYPSFIQRLRNRIITRVNMTGSRLFHG
>Insulin-like peptide Brachiopoda_Terebratalia_transversa_Ttrarnatri218521p1
MKLIQLTQSIIVMSVLAHNAIRATYCDRNLPRLIMKACGEAKRSAEDQSVTFSLRHFSPAEMRYIKGILKSADQFIVRTVFNNVARKKRETNRSETDRSVSIRKDSTIMHHPGRSVLPLKELIDICCQWGCTREELARAC
>Insulin-like peptide Brachiopoda_Terebratalia_transversa_Ttrarnatri129651p1
MNAISIFSIVIALYCISQRVASESKTRVCGQDLSNLAYLICGKRGFFSVDGVGKRSADLTQVLPTIKKRNAFSFMREGGVRSRRRRGIATECCDKGCTYATIEQYCAVPKRSDPNMADNPFRIYSKRQKNDDIRKLALAIRLAQLKKDRANGDKYTRVNSGHTYTNIHNTVSEKPEYEFQNKIHTT
>Insulin-like peptide Brachiopoda_Novocrania_anomala_Nanornatri212171p2
MSLKSYLCVLTVMLLIVTTYTTYPRYCGRNLHARYALICHQADLHARCKRDVIIGKTVAKHFLSVRVKRSLHHECCTEGCDDEEIVEHC
>Insulin-like peptide Brachiopoda_Novocrania_anomala_comp19507_c0_seq1p1
MHARLTAGAMVENRLMVIVFLWFTCCLGSSVAIISRKCSNADSQTTVKGICGSGLSDMLSMVCDPFGFSDGTMRKRNQGHPANQIDKYMLHNVFQPKDKALSYFNKRGTWEGVVCECCLNNCDLFEMEDYCLNPKKKKV
>Insulin-like peptide Brachiopoda_Novocrania_anomala_Nanornatri2445111p1
MHARLTAGAMVENRLMVIVFLWFTCCLGSSVAIISRKCSNADSQTTVKGICGSGLSDMLSMVCDPFGFSDGTLRKRNQGPLANQIDKYMLQNVFQPKDKALSYFNKRGTWDGVVCECCLNNCDISEMADYCLHPMMKKRNSQARQKLIRNRIDNYKRLKGLQQLLP
>Insulin-like peptide Brachiopoda_Novocrania_anomala_Nanornatri2311251p1
MRESTVVVLLVFAFLAAYCDLAQGRVRRICDRDLPRAVYETCSASKRSVASSAETRPFSALKRNKQDLFSILRIGKRDISPDMTTRELIDHLVSRGRRRVLPLYVILNNCCRYGCSDDMLRGLC
>Insulin-like peptide Brachiopoda_Novocrania_anomala_Nanornatri2506451p1
MPPKFYLCVVVLLLVMATCNSWWLGCKKHHYCGKDLDNKKAEICKRGKRGVFMKKLEANDFFETQAKRGFGLYEECCYEKCCDKEIYKKC
>Insulin-like peptide Brachiopoda_Novocrania_anomala_comp71882_c0_seq1p1
NYFKYERRLIATTTMPPKFYLCVVVLLLVMATCNSWWVGCKKHRYCGKDLDTKKAEICKHRGKRGVFMKKLEANDFFETQAKRGFFKSKGLGEECCGEKCCDHEIYEKC
>Insulin-like peptide Brachiopoda_Novocrania_anomala_comp76732_c0_seq1p1
MSPKFYLCLTVLLLVVTTCNSWWWGKSPIRLGCTKTKYCGPAIVAKLKRTCNFRDSAGKRGVFKEKVTANDFFGAKVKRWTIGSLTEECCNESCCYEEIKEHC
>Insulin-like peptide Brachiopoda_Novocrania_anomala_Nanornatri21549191p1
MPPKFCLCLTVLLLVMTPWVRSCRRTKICGDAQISDKLRSVCALAGKRGVFMEKLKANDFFGAKTKRGWLFHPSLTEECCNERCCFEEV
>Insulin-like peptide Brachiopoda_Novocrania_anomala_Nanornatri2466211p1
MSPKFYLCLTVLLLTMTTCNSWWSRCKKYRYCGTQIYRPLQNACNPGKRDVFNEKATANDFFGAKVKRGTIGDLNQECCIDKCCYEEIKEHC
>Insulin-like peptide Brachiopoda_Novocrania_anomala_Nanornatri2147211p1
MYPTTTTAFTTALLAFLSLQVQAEQLCGYQLADMLDMVCFGRGFHWHINGKRSAIPRLVKREAVLPFLSKREANDYLGGASRRREKRAAVGGIVEECCHKSCTYAILESYCAGSGSGYYSDDYTDDYQHDSYSSVTPDSKVVSTRSTHKKIIINAIVAPSPAPLPFQYELEHAHVHPLALRSNKAGTDKPEPTNVKSGKAKAEPRNVKSGKDKPAPKNLKSAPKTEHLAKVQHKVKPNLGNVLTASFDSLKPKQQHQRPVQRMPRPSRTGRLQGKIHH


>Insulin-like peptide Nemertea_Cephalothrix_hongkongiensis_comp8959_c0_seq1_m4433
MDFIGTIFFTLICMILDQRVCCLERLCGKSLANVLNIVCDDRGFYVETKEDVIAKRDSVQFLSRHNEMDRQSRGVVDECCHNHCTYEILESYCASPPNYDYDYRSGLESLLNGKTDSISVVSENKNEVQNLFTVVPEIQVERFGDRSRDNYFFIGEKLTTSSISGSKREQFLKTKNLMKKHFKNRLE
>Insulin-like peptide Nemertea_Malacobdella_grossa_comp26248_c0_seq1_m48673
MVLNFGKSNSILFMMPAVGMDRQKKRNCRSGKTRTWFPLLAVWLVLLQTRSVEAGYEHVCTTDDYNGNAMGRCGRQLRILMDMICVQGTYHELPQKREEGGLRLPAHKGSSAKRGPSPNADNNNDDDYDVTDIRKKETGKLMTKSPYYLRRPYSRYLTKQTDTEISRKALERPRKDRRIDPIFLSNEKAKSFLYSRRSLRTRRQLMIPSTRTGIVCECCVHSCGVSEIKEYCSQPLL
>Insulin-like peptide Nemertea_Baseodiscus_unicolor_TRINITY_DN62108_c0_g1_i1_m232666
VSRVCLAVTVFTTSEASKFCGRALPRAMFIACGIAKRSAPPESALPSDLESITGSLRFRRSEEIVDNAHSMFNENERSKRGVIPLNVLADVCCRRGCSLQDLAGAC
>Insulin-like peptide Nemertea_Notospermus_geniculatus_g27942t1
MIYQKFFILLVSLALILTFASQTDAILLDPDVPQKLCSKEIHRAFQMSCLVSKRRKRSTDADSEYFVRKARFSQFRDCCYRQCTLRQLASFC
>Insulin-like peptide Nemertea_Notospermus_geniculatus_scaffold2346g32744t1p1
MGYIIYQKSLIFLVSLVLILTFTSQTDARNEDPDAAIQKCGKALIRAYQSSCQYNPQGNPPPPNEYQRRRQELLERCCRSQCTLRELAVFCQNDRRR
>Insulin-like peptide Nemertea_Notospermus_geniculatus_scaffold213g8565t1p1
MISPIIYQKPLTLLVSLMFIQTSTATPPDPYAPIQNLCNLDLTRELQRSYLVWGRVNAESDVCKYERRRADLFQRCCDWQCTLAELAYFNVHDGRVPRDDPSNSTCARHALG
>Insulin-like peptide Nemertea_Notospermus_geniculatus_g9929t1
MAKYTIQLATVLVLFLTFSALVRANGSRFCGRDLPRAMFIACGIAKRGAPSFDAEPDLDASSLLKGSLRYRRSAVIADAMHSAFNEHERSKRGVVPLNVLADVCCKAGCSLRDLAGAC
>Insulin-like peptide Nemertea_Notospermus_geniculatus_g2033t1
MIGRDYKCTAAMAKTTPVALTALLLFFAALPFTKADGWPKTCTEDDVERGPVPGAVCGPRLANLLGTICGEDGYYAGDSFLKKRSGPNTHSDHNIPFISNEKAKTYLKSKRWGSDGWTGIVCECCYNRCGYTELQQYCNQPSKRGASLAKKSPTSVRSRLPETAIKNPARIVVDRWLSFGRQILDILTGEQHKSTTDGTHND
>Insulin-like peptide Nemertea_Notospermus_geniculatus_g17901t1
MNFRRVLFIVVFKISLAYGLERLCGRTLADVLGFICQGRGFHGESSVSDDQKRSFRNQMITRRQATTFLVGSTVPPSLNHRSGVVEECCLRHCTYETLESYCAEPSATGDEYDLEEFLNPSSSSTSSTTSTTRRQSTSTAGPPTTKQYRRLPSFMQDRTFFYVRNDENQSEEQDQDQDQDEDQGQEQDKKKKREHGKTRQILKKAFGVSKQNAEPSTHSG
>Insulin-like peptide Nemertea_Notospermus_geniculatus_scaffold196g8118t1p1
MTARRYHTSKGYFLRTTLPKRPEAAREGKGTNAGPRSLLLLNAALFITVSCLVHCTDARRFDHMLADFLLRSDEQWRQAWHTDCHRRCRHELDSQIRLACAKDIYRIKRSSNDNATTFNLPPTSKSPRSLLLLNAALFITVSCLVHCTDARRFDHMLADFLLRSDEQWRQAWHTDCHRRCRHELDSQIRLACAKDIYRIKRSSNDNATTFNLPPTSKNPILDRKTAKAFLHKLNRHPIRMKRGIMEECCYSKSCTWEEYAESCHHYGRSDAEDSNTCVPQ
>Insulin-like peptide Nemertea_Notospermus_geniculatus_scaffold423g13517t1p1
LLSLKRPPPIISLTNFVPRREVWSYDGTPGLTCNPNKKIWPNIPFNLPQYWSSSLHSAPSLLKGSLRYRRSAVIADAMHSAFNEHERSKRGVVPLNVLADVCCKAGCSLRDLAGAC
>Insulin-like peptide Nemertea_Notospermus_geniculatus_scaffold1225g24702t1p1
MGYTDALNEDPDAPIQKCGKALIRAYQSSCQYSPQGNPPPPSEYQRRRRELLERCCRSQCTLRELSVFCQNDRRR
>Insulin-like peptide Nemertea_Notospermus_geniculatus_scaffold235g9220t1p1
MNIAVIKGEQIRYQQCHVMVLTLLFVGHFIRPTVQYRGCGPRLANAVELVCEMRPGINNEGPGSEENDDARQIVSLVADQARLKKSSPFVSKRTANEFLSIRSRRGIVDECCRHDCKIEELEEYCPPVGGNMADKVPVVKATREANRQSEPSNAKDEVSTPREEETPAEQEQKTVGKSATAPKSNRAPELGGKVSVVTETVRKESFSQEETFTAVPAVKEVHVPPPAEPLIQSEGSSTVQKVERIQEGLTSSRDRPLNEPSLVVQRMVPPSVEQFGSGSHFTSKSVKMSNVVQAPPPDANTYKVHRLPPKHRTGASSRLTPFPYKVLESINRSRH
>Insulin-like peptide Nemertea_Lineus_longissimus_c35163_g1_i1p1
MNFAASGGAMIRRHEYNLIVLVFLISHFICPTVQYRGCGPHLANAVELVCEMRPGVNNEDPDDQTDDATQLVSLLTEQSRNKKSSPFVSKRTANGFLRVRSRRGIVDECCNRDCHIEELEEYCPPVVGKIPRGIEDEQQQVTAKEEEPVVEESATINGNEASLRDQETNGNVIPEKETDREVESNMALDINANEAPSVDPVQNEISETYLGVDLIPTAEPVQKETLSVEEELKDTASGQARQNIDPTVKSVLPQQIMKNVKQVAPYIGQYKPDAHAGSAAPSDATQAYKIQTVRVPPIPKVGSSRRPFPHKVLESINRWRG
>Insulin-like peptide Nemertea_Lineus_longissimus_c37994_g1_i1_m45130
MIYQKLLVLLSFLVLIIHFNAQTDAILLDPDVPQRLCSKDIHRAFQMSCLVSKRRKRSIDSDSEYFVRKARFSQFRECCFRECTLRQLSSLC
>Insulin-like peptide Nemertea_Lineus_longissimus_c28306_g1_i1_m18138
MIGSDYELSAATMAKTTPIALTALLLISAALPIARANGWAKTCTEDDVERGPVGVCGPHLSSMLGTICVNGYYAGDAFIKKRSADTSEAEETEERIVPFISTDRAKTYLKSKRWGGEGWSGIVCECCYNRCTYTELQQYCNQPSSKRSASPSSVKNSVLYSNPQLAIKNPARVLNKHWLALGKRIIGMLTGSSRTGTKGPQNN
>Insulin-like peptide Nemertea_Lineus_longissimus_c35795_g1_i1_m35566
MMNSVISKMAENILVAIPMFMLVFLLTNDKSTADDGHMKVCTEDIMERGPVDGGQCGHQLANLVDNICYPHGVYYAAGDLFMMKRLSKNGGISALSYNPFMPSNKANSYLKEKRMAQTGVSGIVCECCYHKCSHQEFHQYCNLPAKRGYGNDAMDSTLARVSRIRNLPSIKGNGHHGVTNDKAGRIPKSYRAKDDRLLARRIFRLLRGDIEERKQFSRQVIKSIE
>Insulin-like peptide Nemertea_Lineus_longissimus_c30727_g1_i2p1
MVLRHFTVDNRRPILLARYYSYFKLFSIANFRAT
MTQSIPILLTSLLLLIDQLTSTQASGHTKTCTQEDILRGPARGALCGPHLANILSVICPNGYHTFKTDTEFTTRHYVPFISVHRAKSSVRSKKWDSSWTGIVCECCYNRCFFGQLLEYCHTSNRIPSYTKSSDSSNSARSQGSKWLALGKRILHTFSRDSRPSTK
>Insulin-like peptide Nemertea_Lineus_longissimus_c48195_g1_i1p1
MSARIWSGYPKQKGTTKRKEVISSGCAT
MLKVRSSHGSLILYAALFIVITCLVHCTEAERFDHMLADFLLRSEDQWRQAWHTDCHRRCRHELDSQIRLACAKDIYRIRRAADVDASNVTLPPIPKNQIFDRKTATAFLHKLHRQPIRMKRGIMEECCYAKSCSWEEYAESCHHYGRSDADSSNICGPWD
>Insulin-like peptide Nemertea_Lineus_ruber_Lvirrnatri366831_m70451
MIYQKLLVLLSFLVLIIHMKAQADAILLDPDVPQKLCSKDIHRAFQMSCLVSKRRKRSIDSDPDYFVRKARFSQFRDCCFRECTLRQLAAYC
>Insulin-like peptide Nemertea_Lineus_ruber_Lvirrnatri489951_m89721
MAKYSLHIAITLVLFLTTSVIIGSQASQFCGKDLPRAMFLACGIAKRSAPSTEAESVPDIGSLVKEHMRFRRSTSDIADVAHSVFNENSRSKRGVIPLNVLADVCCKAGCSLRDLAGAC
>Insulin-like peptide Nemertea_Lineus_ruber_Lvirrnatri542651p1
MISRDYELVAATMAKTTPIALIALLLLCAALPFTQANGWAKTCTEDDVARGPAPGAVCGPRLSNLLRTICGPNGYYAGEAFIKKRSAPTSEAEESNEHMVVPFISTHRAKTYLKSKRWSGGGGWTGIVCECCYNRCGYTELQQYCNQPTSKRSVSQSFFKKAVHHSNPQLAIKNPARILGNQ
>Insulin-like peptide Nemertea_Lineus_ruber_Lvirrnatri553971p1
MLADFLLRSEDQWRDAWHTDCHRRCRHELDSQIRLACAKDIYRIRRAADVNVSNVTLPSIPKNHIFDRKTATAFLHKLHRQPIRMKRGIMEECCYAKSCTWEEYAESCHHYGRADADSSNICGP
>Insulin-like peptide Nemertea_Lineus_lacteus_comp11212_c0_seq1p1
MAKHSLHLAISLVLILTTSAIIGSHASQFCGKDLPRAMFIACGIAKRSAPSIETESDPTIDSIMKGNIRFRRSAEFADAVHSVFNENARSKRGVVPLNVLADVCCKAGCSLRDLAGAC
>Insulin-like peptide Nemertea_Lineus_lacteus_comp15172_c0_seq1p1
MIYQKLLVLLSFLVLIIHFNAQTDAIVLDPDVPQKLCSKDIHRAFQMSCLVSKRRKRSIDSDSGYFVRKTRFSQFRECCFRECTLRQLASLC
>Insulin-like peptide Nemertea_Lineus_lacteus_comp30691_c0_seq1_m250738
MAQAIPILLASILLLIEQLISTQASGLAKTCTKEDIQRGPAHGAACGPRLANLLNTICGQKGYYTGKITDLEFATNHEEDHLVPFISVHRAKAYVRSKKWDSTGWTGIVCECCYNRCGYRQLLQYCNTASNRISSYLKTPNTVVHSHTAIEHPTRSQGSRWLALGKRILHVFSRDRTSTK
>Insulin-like peptide Nemertea_Cerebratulus_spec_TRINITY_DN64887_c0_g1_i1p1
MEVVYLSLVSLLVLLVTAPATLAVRTTTCTEEDLKRGPVRGALCGRRLANLLGTICGGDFYTGETSEQSDPSSTPENPTEHVVPFFSHQRANAYLRARRWDSQPWTGIVCECCYHRCGYRQLLEYCRIQSNRLTSHVKKS
>Insulin-like peptide Nemertea_Cerebratulus_spec_TRINITY_DN33108_c1_g1_i2_m4872
MIYQKLLVLLSFLVLILHYNSQTDAILLDPDVPQKLCSKEIHRAFQISCLVSKRRKRSTDTESEDYFVRKTRFSQFRDCCYNECTLRQLASFC
>Insulin-like peptide Nemertea_Cerebratulus_spec_TRINITY_DN29418_c0_g1_i1p1
MARYTLQLAVSLTIFLTISAIIGTNASRFCGRDLPRAMFIACGIAKRSAPSFESELDNEGNSLKGNLRYRRAAELADAAHSVFNEIERTKRGVVPLNVLADVCCKAGCSLRDLAGAC
>Insulin-like peptide Nemertea_Cerebratulus_spec_TRINITY_DN13459_c0_g1_i1p1
MKSKDARSHGPLVLYAALFITVTCLVHCTDAKRFDHMLADFLLRSEDDWRNAWHTDCHRRCRHELDSQIRLACAKDIYRIKRATDDTTTTNTTVPPFTQNHILDRQSATAFLHKLNPHSIRRKRGIMEECCYAKSCSWEEFAESCHHYGRSDAKTSNVCV


>achatin_Nemertea_Tubulanus_polymorphus_comp75777_c0_seq1p4
RGISDKRGISDKRGISDKRGISDKRGISDKRRIKNHHKSNQQPVAPTSHVQ
>achatin_Nemertea_Cephalothrix_hongkongiensis_comp32592_c0_seq2_m29026 3prime_partial
MIPRYLAPALSCMLCLCLYTYSVVATHDCDSDCEETLTDLIEDGYEKRGYGEKRGYGEKRGFGEKRGYGEKRAGPDLLSICLRKQASAA
>achatin_Nemertea_Cephalothrix_hongkongiensis_comp24315_c0_seq1_m14725 internal
HHSLVFLRKHGKDLDAALACLIQNKDYLFRTLGLYDEEKRGFGEKRGFVDKRGFGDKRGFGDKRGDKRGFGDKRGFGDKRGFGDKRGFGDKRGFGDKRGFG
>achatin_Nemertea_Lineus_ruber_Lvirrnatri325761p2
MTTIQTLAALLFLSFCVTCHLVIAEECSDLTKCAVKEERLLKEEEEIVDKLLEEDGKRGFGDKRGFGD
>achatin_Nemertea_Lineus_ruber_Lvirrnatri231281_m46781 internal
DKRGFGDKRGFGDKRTFFDKRGFGDKRGFGDKRNEAEIFEFSDPAQEYYYICEILGYPCEKAKFAKMVGEDLLEEEQRGYGEKRGFGEKRGFGEKRGFGDKRGFGDKRGFGDKRGFGDKRGFGDKRGF
>achatin_Nemertea_Lineus_lacteus_comp19714_c0_seq1_m37326 3prime_partial
MTTIQTLAALFFLLICVTCRLVIAEECSDLTKCAVKEENILKEEEEIVDKLLEEDGKRGFGEKRGFGDKRGFGDKRGFGDKRTFFDKRGFGDKRGFGDKRGFGDKRGFGDKRGFGDKRGFGDKRTFFDKRGFGDKRGFGDKRNEADVLKFSHPAEEYAYICEILGYPCEQSKYAELAGQELLEEETRGFGEKRGFGDKRGFGDK
>achatin_Nemertea_Cerebratulus_spec_TRINITY_DN34363_c0_g1_i1_m187789 3prime_partial
MTTIQTLTVLLFLSVCVTLCHVVLSEDCHDLAKCALKDEVLKDTLEEELVEKLEGDKRGFGDKRGFGDKRTFFDKKGFGDKRGFGDKRGFGDKRGFGDKRGFGDKRGFGDKRGFGDKRGFGDKRGFGDKRGFGDKRTFFDRRGFGDKRGFGDKRSDVMELEYSDPVQEYAAICGLLGYPCEKAAYAKTDGQVILGEDKRGFGDKRGFGDKRMF
>achatin_Nemertea_Cerebratulus_spec_TRINITY_DN34363_c1_g1_i1_m187794 5prime_partial
DKRGFGDKRGFGDKRMFGDKRGFGDKRGFGDKRMFGDKRGFGDKRGFGDKRGFGDKRGFGDKRGFGDRR
>achatin_Nemertea_Lineus_longissimus_c38319_g1_i2_m46828 complete
MTTVQTMAALLFLLICVTCHSVIAEDCSDLTKCAVKEEGILKEEEEIVDKLLEEDGKRGFGEKRGFGDKRGFGDKRGFGDKRGFGDKRTFFDKRGFGDKRGFGDKRGFGDKRGFGDKRGFGDKRGFGDKRTFFDKRGFGDKRGFGDKRNEAEIFEFSQPAEEYAYICEILGYPCEPAKYAEMAARDLLEEERRGYGEKRGFGDKRGFGDKRGFGDKRGFGDKRGFGDKRGFGDKRGFGDKR
>achatin_Nemertea_Notospermus_geniculatus_g14915t1
MFAEDELNGVKRVFGDKRGFGDKRGFGDKRGFGDKHGFGDKRRFGDKRVFGDKRVFGDKRIFGDKRGFGDKRGLGDKRGFGDKRGFGDKRGFGDKRGIGDKRGFGDRR
>achatin_Nemertea_Notospermus_geniculatus_scaffold1248g24900t1p1
MEFVRFRHRLPVLSKSVAMTTIQTLAALLFLVFCITTCHSVIAEAELCSDDGKCSIKENELVKDKIEDEIVSKLLEVDEKRGFGDKRGFGDKRGFGDKRGFGDKRGFGDKRDKRGFGDKRGFGDKRGFGDKRGFGDKRGFGDKRGFGDKRNGVEHIDFRNPVEEYAYICEILGYPCERSKYATMFAEDALSGDKRGFGDKRGFGDKRGFGDKRGFGDKRGFGDKRGFGNKRGFGDKRGFGDKRGFGDKRGFGDKRGFGDKRGFGDKRGFGDRR


>allatostatinA_Phoronida_Phoronis_psammophila_comp704352_c0_seq1p1
MVSVRNAVGMVFVAAICCATADENFDQQNKSATDTRRDVGQSSDIHVTKTAGFYHQPKKPKELSTYKVVLGRREKGSDDDNENRGPNNYDEKRAANWMYHVGLGKRESEEVGGTETDKRGHNSWMFTVGLGKREGASGT
>allatostatinA_Phoronida_Phoronis_psammophila_comp343275_c0_seq1p2
KREGASGTGKDENNKPVDSEKAFDSEDGKRAASNWMYQVGLGKRDDIEGDKRAAKQWMYHVGLGKRDFEKASDNEDDKRAAKWMYHVGLGKRDFEKAFDNEDDKRAAKWMYHVGLGKRDFEKAFDNEDDKRAAKWMY
>allatostatinA_Phoronida_Phoronis_psammophila_comp68372_c0_seq1p1
MNSRKQLGIALCAFFINVIVVCSEDVQPSNEERDSALDKRMDSRFFGPGFGKRDDGEVGDALLNEAKRMDSRFFSSGFGKRAGDVMKRLDSRFYSAGFGKRAENSKRLDSRFYGPGFGKRLDSRFYSAGFGKRDNDEKRMDSRFFSSGFGKRLDGRFYGPGFGKRDEEH
>allatostatinA_Phoronida_Phoronopsis_harmeri_c70643_g1_i1p1
DSRFFGPGFGKRMDSRFFSSGFGKRLDSRFYDAGFGKRDADEEKRMDHRFFGAGFGKRLDGRFYGPGFGKRK
>allatostatinA_Phoronida_Phoronis_australis_TRINITY_DN212158_c0_g1_i1p1
MKEPSVLFLSTLVLVYQVSGAQFSSDGMQGFDLTEEGANKSIKELLGSDNTLKSNKRAAGSWMYRVGLGKRVGLEGSKEKWLNSLENRFDLMRRNFDREAALNLFRNFIHKNFGEGVNRGNSWQYGLGKPGTDIKEDEKRLDRWIYRVGLGKREDGVAPLIDDQSRKLDSVEDGVEKRDALSWTHQVRRGKLANENEIKRAITSWMYKVGLGKRGGNDDYKRANGWMYRVGLGKRDENGIERATKDWIYHVGLGKRDQDSTKRAASWMYRVGLGKRGNGEKRNGNWMYRVGLGKRSDVEASREVDNSH
>allatostatinA_Phoronida_Phoronis_australis_TRINITY_DN282543_c0_g2_i1p1
MIRKQVGIVLCGFFVHVMVCSDDLKSSELKTDDGMNKRMDARFFSPGFGKRSESDDSIDRSLLKGMELDRPFYTTGFDKDDDLQKRLDSQFYSPGFGKRLYNNDKRLDSRFFHAGFGKRLDGRFYHATFGKRLDSRFYKPVFGKRDNAEEKRMDRKFFSAGFGKRLDGRFFGPGFGKRGVRK
>allatostatinA_Phoronida_Phoronis_ijimai_(P._vancouverensis)_comp92753_c0_seq1p1
MPTMNEPSLLFLFMLVLVCNVPGAQFHSDGIQGLDVTGEGTHGSLNKNHGLTPQYVGSDDLFRSNKRAAGSWMYRVGLGKRDSDESEKEKRTKNWMYTVGLGKRNNDGMEDEKRSSSWMYKVGLVKRNNDEREDEKRSSSWMYKVGLGKRNGDDEDEEKRTNGWMYKVGLGKRDSDVKEDEKRLNNWMYKVGLGKREDKGTPILDDTDLSHRSWKSDDVENDAGQRDAGSWTHGVGLRKQASENEIKRAITSWMYRVGLGKREANDDYKRSNGWMYRVGLGKRDRNEGERTTKSWLYHVGLGKRDNDNAKRTSGWMYRVGLGKRSGGEKRAASWMYRVGLGKRSDVDASSKDDKNSWMYRVGLGKRGSGVNVG
>allatostatinA_Phoronida_Phoronis_ijimai_(P._vancouverensis)_comp89964_c0_seq1p1
MIGKEVGIVLCGFFVHAIVCSDDLKSSGLKNDDGVNKRMDSRFFSPIFGKRSESDDGYDSSLLAKDTAYLKDKPELDGSFYSAGFGKGDDLQKRLDSQFYRAGFGKRSDDYKDKKLDNRFFHAGFGKRLDSRFYHAGFGKRLDSRFYSPSLGKRDNTGEKRMDRKFFSAGFGKRLDARFFGPGFGKRGVRK
>allatostatinA_Phoronida_Phoronis_ijimai_(P._vancouverensis)_comp56769_c0_seq1p1
MGSAILALCTVIIIQFAVSESLFLPESRLDNLGTDFDFCTCCTEKRNTECCALCDVSSLSAVSGDGNDGLETARDHVLEKLRAKYKFLPPLLSVDAAVNAKRQRGRKGTFDERFYKFQVGGKRRPFSTIEESLDSDKRSDSFFHGMAFGKRRSEKRADPFFHSPTLGKRSVNNRLNPWSRSGKLLSPVDQHEYPKWEKRSDMFFHSAQLGKRAQMFRKQSELADVVDGTPFMEAANNDEQDSEKMANNKDNVEFTDKTNSFKTNDFVKRDLNSDGSNVIVKPGRTIPFIYDSHGFRKRSPLNRIYKMFPNSRVPYLELDSRAKK
>AllatostatinA_related_Phoronida_Phoronis_ijimai_(P._vancouverensis)_comp91267_c0_seq1p1
MFSRATLREELMFLIVGMLFCHIVSGLRHEGHQRPLAIHNDFPISPIPNEMRSRQSSKTLWDGGEDPLETKSRRSGFNTVVGKRRHFEDLRDARSRRKRSNFNIGKRRHFEDLQDVSSRRKRFNTNIGKRRHFEESGGVNSEQKIPNTNVGKRRHFGDPEDVTSKAKSLNFIVGKRGHFEDPEDVNSGRTSWNINVGKGGFFDDLQDAKNRRATPNDN
>allatostatinA_Brachiopoda_Novocrania_anomala_Nanornatri2175861p1
MMAGRTLNLHLIVLILVKLVCQSNGFNIPLLVPEDESYISSNYPSPKRVSSILVLKPAINRPLPLAQWQGLLADNNVDHDATSMERMENEVPQEKRFDPHMMLTGIGKRGRPTIFLRAPNGRPYVPKRGLDTMLILTGVGKRRRRRSADSNNPSDTAQSLESTQELDRKRRFDSNIMLHGLGKRPTVQRRMDNKMMLYGLGKKNEGASIGDNSYEHTPFDAMPAAVPISFSSNKRMDSRVMLMGLGRRNGKNDHLQHHAFFSKLTNEQYSPLYNHLKEMHTNPNGVHVSSEDHDSEKRRMDPRFMLTGIGKRASGLVNYSDKIKGGINE
>allatostatinA_Brachiopoda_Glottidia_pyramidata_comp42006_c0_seq1p1
MEPKQTTLPLFRLLVTLCAVTAVSTAGYVNPEFLIRNEAAERQQSTKRMDRNMLLMGLGKRNGIDKHVLFQGLGKRNDVYLEDLQTNPYSFSKRRMSRGMLLAGIGKRMDRNMLFTGIGKRPMDRTMVIQGLGRRADPDFLLSNLDDGGALRLNRRQDPNMLLMGLGKRDGYYYSDRPYIIVPKEDEFDTNSKYGEYSFADFDPQDRNLDSALRFGGLGKKRKRRSSSVDIPAVEKAKRSTAGDSVQSPDENDVSERQITARKRGIGRSMLFSGMGKRDFATKRGMDKSMLFSGFGKRGFDRSMLFSGMGKRSDPKRVMDSQMLLAGLGKRPHDEDEDEDEDEDHTAIFDQLAAAMDRPRNNSNNENDYFIGRGDGVDRARSILPGYLYSDDNDKKEKS
>allatostatinA_Brachiopoda_Lingula_anatina_comp129410_c0_seq2p1
MEQRTSWSPLFRLIVTLCAVPGLTAADYVSPELLIRGTNGADRQQAFAEKRMDRNMLLMGLGKRNGLDKHVLFQGLGKRNGLYVTDFGPNPYTFSKRRMSRGMLLAGIGKRMDRNMLFTGIGKRPMDRAMLIQGLGKRADHDFLLSNLDDGVAAGIERRQDPKMILMGIGKRSALLNSHPYALMPEEDEFDLNPNFSEDDIQDYDLQERDLDNALRFGGLGKKRRRRSTAAVPSLEKDVSKRAADDSVLSEDQVVDGSKQKITAKKRGIDRAMLFSGMGKRDFNKRGMDRSMLFSGVGKRGFDRNMLFTGMGKRSDPKRVMDSQMLLAGLGKRPHDEDEDEDVDHTAIFNELADAMDRAESQKNASDDGNINTVDTAEDDRLKIPYNYIYDDDDNMNEKRYSTKMLLTGLGRRQDDAAQGEFDKRGIDRSMLFSGVGKRRLSKMLLTGLGKRRLDSSMLFSGLGKRGYSKLLLTGLGKRRLDSSMLFSGLGKRRMDSSMLFSGLGKRRLSNQMLFSGLGRRETKQNVDNSKRLNDDQSAITSGSEKRTVS
>allatostatinA_Brachiopoda_Laqueus_californicus_comp36653_c0_seq1p1
MDSSRRSTFLQRDYLILFFVRLSVLAMLISVTTSKDIHNDAMHESFVENHLRKRNTRMSLSELGTSVKRKIRHPMIPKYHMGLYGFGKKLMEPAHSHNRMYKKMDPSYSMFGVGKKMDPSFGLGGVGKKMD
>allatostatinA_Brachiopoda_Laqueus_californicus_comp30255_c0_seq1p1
KKMDPSYSMFGVGKKMDPSYGLFGVGKKMDPSYGLFGVGKKMDPSYGLFGVGKKTNSGASILDAKRKRSLDPV
>allatostatinA_Brachiopoda_Laqueus_californicus_comp42699_c0_seq2p1
ITAGEARDYLPKRIYQLFCLEISEAIIMHMLHLVASHLFLVSYVEFGVLCLFEKDYAKFGKILPPPDIYDESKMKSSYTESGTKNIPLSELLRIIFSKKESDPADLDRLSKKHVKKRIDPVQFGYGIGKRIDPAQFGYGIGKRIDPSQFGYGIGKRMDPSQ
>allatostatinA_Brachiopoda_Terebratalia_transversa_Ttrarnatri142271p1
MNGQASTLIHSLQYFTKLWIVFNLLSTAVATSELHKDGRVGETNLRKRNTEMSSDVSKGTNNMKRNIRLMNPAYHLGLYGFGKKLMEPSDYYHHNRFYKKMDPSYSMFGVGKKMDPSFGLFGVGKKMDPSYSM
>allatostatinA_Brachiopoda_Terebratalia_transversa_Ttrarnatri118382p1
PSQFGYGIGKRMDPSQFGYGIGKRMDPSQFGYGIGKRFDSSQIGKRMNSAHQTREHTITNKERT
>allatostatinA_Brachiopoda_Terebratalia_transversa_Ttrarnatri118381p3
PSQFGYGIGKRMDPSQFGYGIGKRMDPSQFGYGIGKRMDPSQFGYGIGKRMDPSQFGYGIGKRMDPSQFGYGIGKRM
>allatostatinA_Nemertea_Lineus_lacteus_comp13388_c0_seq1_m18300 3prime_partial
MGGHARISSLPVILVCVFANLVLTLCAEINLGSASQDTRQKRDTNSIAALETGRERRSLNSKTNSIEIAEAAFGKHVLKKRSLENVEDTSFLDKRAENASPLKRQAEKSLGREKRDVDKNQFAGGLGKRLDSMMYGGGLGKKLDPMMYSGGLGKKLDPMMFSGGLGKKLDPMMYSGGLGKKLDPMMFSGGLGKKLDPMMFSGGLGKKLDPMMFSGGL
>allatostatinA_Nemertea_Lineus_lacteus_comp23373_c0_seq1_m61383 5prime_partial
GLGKKLDPMMYAGGLGKKLDPMMFSGGLGKRVDSMRYSGGLGKRYDQMMFSGGLGKRLDRMMYGGGLGKKKKRVDPMMFGGGLGKRLDSMMYGGGLGKRETDVDRFMFGGGLGKRVDPMMFSGGLGKRSKRVDPMMFSGGLGKRDDDKRVDSMRYAGGLGKRDDDKLVDSIRYAGGLGKRDDDKRVDSMQFAGGLGKRLDSMRFAAGLGKRGDDKRVDPMMFSGGLGKRNHDLESASSSSEESKSSEEES
>allatostatinA_Nemertea_Nipponemertes_spec_TRINITY_DN11954_c0_g1_i1_m90788 internal
DGVQDHVIDKRSAEDDSDENGGGDVVNPYLDNLDSLAKRKIDSYLYAGGLGKRKIDPYLYAGSLGKRKIDPY
>allatostatinA_Nemertea_Paranemertes_peregrina_comp18820_c0_seq3_m14749 internal
TFFFFLARFRARACYRTLLLHTLHTSIIYASSASSIEYPVKRTKRHPTAMLLPLYVIVFCAHILVTNCAETDDVNDNALQKRAVDPYMYAGSLGKRKLDTYLYAGSLGKRKIDHYLYQGSLGKRKVDPFLYQGSLGKRAQENDEKRAVDPYLYQGSLGKRAVDPYLFQGS
>allatostatinA_Nemertea_Paranemertes_peregrina_comp18820_c0_seq2_m14746 internal
HYGRGQTTRDTKARACYRTLLLHTLHTSIIYASSASSIEYPVKRTKRHPTAMLLPLYVIVFCAHILVTNCAETDDVNDNALQKRAVDPYMYAGSLGKRKLDTYLYAGSLGKRKIDHYLYQGSLGKRKVDPFLYQGSLGKRAQENDEKRAVDPYLYQGSLGKRAVDPYLFQGS
>allatostatinA_Nemertea_Paranemertes_peregrina_comp24231_c0_seq1_m26791 5prime_partial
GKRAVDPYLFQGSLGKRAVDPYLFQGSLGKRRVDPYMYAGSLGKRGVDPYMFAGSLGKRKIDQYLYAGSMGKRDGEKRAVDPYLFQGSLGKRKIDPYMYAGSLGKRDANKRAVDPYMYAGSLGKRGERSAHESDLEKKESS
>allatostatinA_Nemertea_Paranemertes_peregrina_comp312568_c0_seq1p2
MARRAWLLVICTVIYCAAQENNKDITAETPDGEQKKRSDPDDDGKRSDYMRYAGGLGKKA
>allatostatinA_Nemertea_Paranemertes_peregrina_comp19064_c0_seq1p1
KKADYMRYAGGLGKKSSGVENPESETKSDIIRHKLLEFFNNDYPNLGLKRARIFRKWREQVAPSTAEVGGGGSPIKSYVSSPRDSIDPYRYMFGMGK
>allatostatinA_Nemertea_Baseodiscus_unicolor_TRINITY_DN91217_c1_g3_i1_m230137 internal
LDSMMFPAGLGKRLDPFMYGGTLGKRSDLGNQYDEESEADNDDGQSSLEKRGGGSKYKIDPYMYGAKIGKRVDPIMFGGNLGKRTQEKRVDSMMFGGSLGRKRVDPMMFGGSLGKRTTSKRVDPIMFGGSLGKRDGDKRLDPMMYGGNLGKRGDEKRLDPMMYGG
>allatostatinA_Nemertea_Baseodiscus_unicolor_TRINITY_DN91217_c1_g4_i2_m230139 internal
KKLDPMMYGGNLGKRVDPLMYGGTLGKRYDDKRVDPMMFGGSLGKRSGDKRLDPMMYGGNLGKRDDDKRIDPMMYGSSLGKRNTDKRLDPMMFGGSLGKRDDDKRVDPMMFGGSLGKRNGDKRLDPMMYGGNLGKRDGDKRVDPLMFGGSLGKRSIDKRLDPIMYGSSLGKRSVDKRLDPMMYGGNLGKRNTEKRLDPMMFGGSLGKRDDEKRLDSMMFGGSLGKKSADKKLDPMMYGGNLGKRGDDKRLDSMMFGGSLGKKSADKKLDPMMYGGNLGKRGDDKRLDSMMFGGSLGKRGDEKRVDPMMFGGSLGKKDSDKRVDPLMFGGSLGKRMATSGKENGHLDEGITGDGSSLSVSGANPLPLEGELSRGDDNLIYDNDDSDRG
>allatostatinA_Nemertea_Baseodiscus_unicolor_TRINITY_DN91217_c1_g5_i1_m230141 3prime_partial
MGKPHTTSVVKAILLFILINSPFTICEVQESSKMTLDDRLISEKLGNMQERATLYHPGLAKRSVDSLISPMAMEGRRVSEKRSKLKLGPFRKKRSTTHEDHPDEINNEFDATDSLISAKKRSVDESLVQSAIKNDLHKDLSTGGKEERNKRDVDPTMYSGNLDKKRMDSMMYNFGLGKKRLDPMMYGVGLGKKRLDPFMYNSGSDKKSIDSLAYSHGQGEKGLHPLSQNGNHFDEGGLESLMYGVGLDRKRLDHMMFGSTLGKKRTGLTENDMDVQKRLDSMMFPA
>allatostatinA_Nemertea_Riseriellus_occultus_TRINITY_DN49025_c0_g1_i1p1
SSTQGVKLKSVIYSSTQGVKLKAVIYSGPQGVKLKSVIYSSTQGVKLKPVTYSGPQGVKMKPVIYSGPQGVKLKSVIYSSTQGVKLKSVIYS
>allatostatinA_Nemertea_Malacobdella_grossa_comp210262_c0_seq1_m155594 3prime_partial
MLLPLYIISFCAHILATNCAETDEVIDEQKRAVDPYLYAGSLGKRKLDTHLYAGSLGKRKIDPYLYQGSLGKRNNDKRAVDHYLYQGSLGKRAVDP
>allatostatinA_Nemertea_Malacobdella_grossa_comp26181_c0_seq3_m47946 internal
PLRPGEVEALSGGSISAYKTAHLPVQLQYYRDFQYITAETPDGVDGKGTDFNGEDKRTDFMRYGGGLGKKADYMRYAGGLGKKADYMRYAGGLGKKADYMRYAGGLGKKADYMRYGGGLGKRADYMRYGGGLGKKADYMRY
>allatostatinA_Nemertea_Malacobdella_grossa_comp26181_c0_seq2_m47942 internal
YGRGLSLSNSLSLVDGSGGSISAYKTAHLPVQLQYYRDFQYITAETPDGVDGKGTDFNGEDKRTDFMRYGGGLGKKADYMRYAGGLGKKADYMRYAGGLGKKADYMRYAGGLGKKADYMRYGGGLGKRADYMRYGGGLGKKADYMRY
>allatostatinA_Nemertea_Malacobdella_grossa_comp10664_c0_seq1_m4717 5prime_partial
KRAVDPYLYAGSLGKREVDRYLYAGSIGKRNNDKRAVVGKRAVDRYLYAGGLGKRGADKRAVDHYLYAGSLGKRKVDSYMYAGSLGKRSVSSEGETKSS
>allatostatinA_Nemertea_Malacobdella_grossa_comp26181_c0_seq1p1
KADYMRYAGGLGKKADYMRYAGGLGKKSDEPKTPFESENKSESIRDKLLEFFDKDYPKIGLKRARIFRKWREQVTPSGGSSGAARSPIGSLMTLHRFGVDPYRYMFGMGK
>allatostatinA_Nemertea_Notospermus_geniculatus_g2258t1
MMFGGGLGKKLDPMMFSGGLGKKLDPMMFSGGLGKKLDPMMFSGGLGKKLDPMMFSGGLGKRLDSMMFGGGLGKKRVDPMMFGGGLGKKRVDPMMFGGGLGKKRVDPMMFGGGLGKKRVDPIMFGGGLGKKRVDPMMFGGGLGKKKRVDPIMFGGGLGKKKRVDPMMFGGGLGKKKRVDPMMFGGGLGKRESNIDPIMFGAKLGKRLDSMMFSGGLGKRAVDPMMFSGSLGKRDDDKRVDQMMFSGGLGKRGDNKRLDPMMFSGGLGKRSSSEENSSSQSESESKESEEES
>allatostatinA_Nemertea_Notospermus_geniculatus_g32563t1
MGVHSRISSLPICIIAVCALANLALVICDDVRDDDVRQKRDINSKTALGNDRERRSLLSKIHNLKSESSGASHTLQKRGVDDDVYDLDKRLDSMMFGGGLGKKLDPMMFSGGLGKKLDPMMFSGGLGKKLDPMMFSGGLGKKLDPMMFSGGLGKRLDSMMFGGGLGKKRVDPMMFGGGLGKKRVDPMMFGGGLGKKRVDPMMFGGGLGKKRVDPIMFGGGLGKKRVDPMMFGGGLGKKKRVDPIMFGGGLGKKKRVDPMMFGGGLGKKKRVDPMMFGGGLGKRESNIDPIMFGAKLGKRLDSMMFSGGLGKRAVDPMMFSAVDSESDLHLRKTHHRSRSRNRKSLRRNLRMIAPKVWTRASKNP
>allatostatinA_Nemertea_Notospermus_geniculatus_g41482t1
MTNGERGGGSGHGKRSLTKDADDGQRPGQLGKRSLTKDADDGQRPGGGLGKRSLTKDADDGQRPGGGLGKRSLTKDADDGQRPXLGKRSLTKDADDGQRPGGGLGKRSLTKDADDGQRPGGGLGKRSLTKDADDGQRPGGGLGKRSFTKDADDGQRPGGGLGKRSLTKDADDGQRPGGGLGKRSLTKDADDALRSSN
>allatostatinA_Nemertea_Cerebratulus_marginatus_comp19913_c0_seq1p3
MRFSGGLGKRDEDKRVDSMRFAGGLGKRDDDKRVDSMRFAGGLGKRDNKRLDSMRFA
>allatostatinA_Nemertea_Cerebratulus_spec_TRINITY_DN31152_c1_g1_i1_m87411 3prime_partial
MGGPSRISSLPIVLVCVFANLALSICGDLTHVGSVSQHTRQRRDTNSIAALESGLNSKIDTLDAQQSDHVLKKRSLENVEDTSFLDKRAENSALKRRIEEYEWRNKRGVDPNRFAGGLGKRLDSLMYGGGLGKKLDPNMFAGGLGKRPDPMMFSGGLGKKFDPNMFAGGLGKKLDPNMFAGGLGKKLDPNMFAGGLGKRPDPMMFSGGLGKKLDPNMFAGGLGKRPDPMMFSGGLGKKLDPNMFAGGLGKRPDPMMFSGGLGKKYDPNMFAGGL
>allatostatinA_Nemertea_Cerebratulus_spec_Contig1466p1
GLGKRPDPMMFSGGLGKKLDPNMFAGGLGKRPDPMMFSGGLGKRVDSMRFAGGLGKKLDPNMFAGGLGKRPDPMMFSGGLGKRVDDLMFGGGLGKKRKRVDSVMFGGGLGKRVDPMMYNGGLGKRDSLRKRFDSMMYNGGLGKRDVDSVMFAGGLGKRSKRVDPNMFGGGLGKRANDKRVDSMRFAGGLGKRADDKRVDSMRFAGGLGKRLDPMMYSGGLGKREQEKRLDSMMYGGGLGKRSKGKSTVKDSEEESDSESSEEEDSESSEEEDSESSEE
>allatostatinA_Nemertea_Lineus_longissimus_c23865_g1_i1_m13840 3prime_partial
MGGHARISSLPVILVCVFVNLVLTLCAEINLGSASQDSIQKRDTNSIAALETGRERRSLNSKTNSIKSAKAALGEHVLKRRSLENVEDTSFLDKRAENASPLKRQVDRLLGRDKRDVDKNRFAGGLGKRLDSMMYDVGLGKKLDPMMFSGGLGKKLDPMMFSGGLGKKLDPMMFSGGLGKKLDPMMFSGGLGKKLDPMMFSGGLGKKLDPMMFSGGLGKKLDPMMFSGGLGKRVDSMRYSGSLGKRYDQMMFSGGLRKRLDRLMYGGGLDETKKRVDSMKFGGGLGKRLDSMMFGGGLGKRDVGVDKFRFGGGLGKRVDPMMFSGGLGKRSKRFDPMMFSGGLGKRDKDKRVDSMR
>lineusLongissimus6046 Nemertea
MGGHARISSLPVILVCVFVNLVLTLCAEINLGSASQDSIQKRDTNSIAALETGRERRSLNSKTNSIKSAKAALGEHVLKRRSLENVEDTSFLDKRAENASPLKRQVDRLLGRDKRDVDKNRFAGGLGKRLDSMMYDVGLGKKLDPMMFSGGLGKKLDPMMFSGGLGKKLDPMMFSGGLGKKLDPMMFSGGLGKKLDPMMFSGGLGKKLDPMMFSGGLGKKLDPMMFSGGLGKKLDPMMFSGGLGKRVDSMRYSGSLGKRYDQMMFSGGLRKRLDRLMYGGGLDETKKRVDSMKFGGGLGKRLDSMMFGGGLGKRDVGVDKFRFGGGLGKRVDPMMFSGGLGKRSKRFDPMMFSGGLGKRDKDKRVDSMRFAGGLGKRNDDKR
>allatostatinA_Nemertea_Lineus_longissimus_c38618_g1_i1_m48289 5prime_partial
AGGLGKRDDKRVDSMRFAGGLGKRLDSMRFAGGLGKRDGDKRVDPMMFSGGLGKRNQGSLQSESSFSEESKSSEEES
>allatostatinA_Nemertea_Lineus_ruber_Lvirrnatri337521_m65276 5prime_partial
DKRVDSMRFAGGLGKRDDDKRVDSMRFAGGLGKRDDDKRVDSMRFAGGLGKRDEDKRVDSMRFAGGLGKRLDSMQYAGGLGKRSDDKRVDPMMFSGGLGKRNQDSQSESSSSEESKESEEES
>allatostatinA_Nemertea_Lineus_ruber_Lvirrnatri494121_m90348 internal
KKLDPMMYAAGLGKKLDPMMFSGGLGKRVDSMRYAAGLGKRYDQMMFSGGLGKRLDSMMYGGGLGKKKKRVDPMMFGGGLGKRLDSMMYGGGLGKREADVDEFMFGGGLGKRVDPMMFSGGLGKRSKRVDPMMFSGGLGKRDD
>allatostatinA_Nemertea_Lineus_ruber_Lvirrnatri317671_m61895 3prime_partial
MGGHARISSLPVILVCVFANLALTLCAEINLGSASQDTRQKRDTNSIAALETGRERRSLKSKTNNLKSAEAALGEHVLKRRSLENVEDTSFLDKRANESPLKRQVERFLGRDKRDVDENRFAGGLGKRLDSMMYGGGLGKKVDPMMYSGGLGKKLDPMMFSGGLGKKLDPMMYSGGLGKKLDPMMFSGGLGKKLDPMMYSGGLGKKLDPMMFSGGLGKKLDPMMYSGGLGKKL
>AllatostatinA_Tubulanus_Polymorphus12415 Nemertea
MAASERLTFIVKLLMLLTYIGFIFCETIERQNLKHEDGDSKTVVVKRSVHSLRRRDVDVMRFGGRLGKRVDQFRFNGGLGKRLDNMRFGGGLGKRDHDFDLNGDGEQEKRIDNFRFNGGLGKRDGDKRVDHNRFSGGLGKRDGDKRFDNVRFSGGLGKRDVDVESDGVSSESSDQSTAEKRLDNMRFTGGLGKRLDHMRFTGGLGKRLDHMRFTGGLGKRFDSVHFTGGLGKRLDSMRFTGGLGKRLDSMRFTGGLGKRLDSMRFTGGLGKRLDTMRFTGGLGKRLDTMRFTGGLGKRMDPMRFSGGLGKRYDNLRFSGGLGKRLDTMRFGGGLGKRLDTMRFGGGLGKRYDDDEDEAGDKNDDIEDEDTKRAVDSTRFSHTLGKRFDSIRYNVGLGKRENPYSKRYDSMRFVGGLGKRMDPMRFTHGLGKRDTLADKSKDTKSSPASQSAHRDTSV


>allatostatinA2_Nemertea_Cerebratulus_marginatus_comp32303_c0_seq1_m17793 internal
HMKYQTLGLGKRGIDHMKYQTLGLGKRDDEDEKRGVDHVRYQTLGLGKREDDKRGVDHVRYQTLGLGKRDGEKRGIDHVRYQTLGLGKRGIDHVRYQTLGLGKRQDIESEKRGIDHVRYQTLGLGKREGIDKKGIDHVRYQTLGLGKRDDEKRAIDHMKYQTLGLGKREGEGEKRGIDHMKYQTLGLGKRQEEDAEKRAIDHLKFQTLGLGKRSEDSQSSEHARIQRAVDYIGGYRPYKRGMDYVLYRNLGLGKRAAGDLDLDDGDLENADHPELS
>allatostatinA2_Nemertea_Lineus_lacteus_comp4978_c0_seq1_m5250 3prime_partial
MTMRPAVICLLVMVICLARGSTVQQERNDDSGEEATMENSEKSKKDTSEYLSDDGPNDVIDSGAKRGFDRNMYLYGLGKRMDERVPDGGLKRAMDLFKYRTLGLGKRGFDYSDDEMKRGIDHLRYQTLGLGKRGIDHVRYQT
>allatostatinA2_Nemertea_Lineus_lacteus_comp25241_c0_seq5p1
GLGKRGIDHLRYQTLGLGKRDSDDEDEKRGIDHLRYQTLGLGKRDDDKRGIDHVRYQTLGLGKRNDDKRGIDHLRYQTLGLGKRGIDHVRYQTLGLGKRGDMEAEKRGIDHVRYQTLGLGKRQGIDKKGIDHVRYQTLGLGKREGEKRGIDHMKYQTLGLGKRGDGEKRGIDHMKYQTLGLGKRDGDAAEKRGIDHMKYQTLGLGKRNDQSDSSEHTRIQRAVDFIKYRNLGLGKRAGTYQPYKRGMDYVLYRNLGLGKRGLGDLDLGENDIRSELENADLDDESYPMMDMDELGKKNEAAESRNTDLNSIKRRLRNFLRYRYMGLSKKRARLFK
>allatostatinA2_Nemertea_Cerebratulus_spec_TRINITY_DN38031_c4_g1_i1_m109371 3prime_partial
MRPAVVCLLVMVICLVRGSTVQEKRNDESEEAVPADNTEKTKKDYMGDEESEKRAIDTNMFLYGLGKRMDENMPSDGLKRAMDLFKYRTLGLGKRGIDHMKYQTLGLGKRGIDHMKYQTLGLGKRGIDHMKY
>allatostatinA2_Nemertea_Cerebratulus_spec_TRINITY_DN38031_c4_g3_i3_m109380 5prime_partial
GIDHMKYQTLGLGKRGIDHMKYQTLGLGKRGIDHMKYQTLGLGKRGIDHMKYQTLGLGKRGDDEEEEKRGIDHVRYQTLGLGKRDDDKRGIDHVRYQTLGLGKRDGEKRAIDHVRYQTLGLGKRGIDHLRYQTLGLGKREDMEAEKKGIDHLRYQTLGLGKREGMDKKAIDHVRYQTLGLGKREGEKRGIDHMKYQTLGLGKREGEGEKRGIDHMKYQTLGLGKREGNEEAEKRAIDHLKYQTLGLGKRSDDSDSSEHARIQRAVDYIGSYRPYKRGMDYVLYRNLGLGKRSAGDLDLDDEMENADLEDSYPMVDMDELGKKSDAAESRNSDLNSIKRRILDFLKYRYVGLSKKRARLFKMWRKFGTIKPSPQLRTRVDPYRYMFGIGK
>allatostatinA2_Nemertea_Baseodiscus_unicolor_TRINITY_DN86636_c0_g2_i1_m216360 3prime_partial
MRPLVISMLAFLICLSASGSAEENHAASAAESTENQHDESMVAQQIYGSKGYTKEPWTLNGKLKQSPDVAGLSAHKRDIDRMKFHYGLGKREHDDDLKRAMDYLKFRNLALGQKRALDYFKHMNIGLGKRGDSGVVGGYKRAMDHFRFQTLGLGKRGIDHLRQQTLGLGKRNTGEDEKRGIDHTRFQTLALGKRNEPISDGLKRGIDHLKFTTLGLGKREDNVNAKRGLDHLRFQTLGLGKRGFDSLKYHVGLGKRDDVTDAKRGMDHLKYQTLALGKRHDTSGSSKRALDHLKFQTLGLGKRDDSNKRGVDHLRFHTLGLGKRDISAPSLQHRILAKRDANFFGYKGSSDSSMFDPYDKKGLDYTLFRNLGLGKRGMDLFKFRNIGLGKRQTGDDVYIPDRNDIISGLDNSDETEPSDMDLPEDLDMNALDELVPLHRN
>allatostatinA2_Nemertea_Notospermus_geniculatus_g18752t1
MSVCNDDGDSYGVKKVKTFKTWKKLSDDSNEEAIVANSEKSKKDMSQYLSDDVADDVIDSGAPKRAIDRNMFLYGLGKRADEQMPDLKRAMDLFKYRTLGLGKRESDYNDETKRGIDHLRFQTLGLGKRGNDHLRYRTLGLGKRGIDHLRFQTLGLGKRGIDHMRYQTLGLGKKDGSDNDKRGIDHMKFQTLGLGKRDDDKRGIDHMRYQTLGLGKRDGDKRAIDHLRYQTLGLGKRGIDHLRFRTLGLGKRDGEKRGIDHMKYQTLGLGKREGEGEKRGIDHMKYQTLGLGKRQGDEEKRAIDHMKYQTLGLGKRDGEEADKRGIDHMKYQTLGLGKRNDDLESAEHSRTERAVDYIKYRTLGLGKRGSEYQPYKRKMDYVLYRGLGLGKRGLDYVKYGTLGLGKRDIDSDDLEENDIRPDLDDADVDDESFPTVDENSIDELVPLVRN
>allatostatinA2_Nemertea_Lineus_longissimus_c50560_g2_i1_m171868 complete
MTMRPAVFCLLVMVICLARGSTVQQERNDDSGEEATMENSEKSKKDTSEYLSDDSTSDVIDSGAKRGFDRNMYLYGIGKRMEERMPDAGLKRAMDLFKYRTLGLGKRGSDYSDDEMKRGIDHLRYQTLGLGKRGIDHVRYQTLGLGKRGIDHVRYQTLGLGKRGIDHLRYQTLGLGKRDGDDEDEKRGIDHLRYQTLGLGKRDDDKRGIDHVRYQTLGLGKRDDDKRGIDHLRYQTLGLGKRGIDHLRYQTLGLGKRDDMEAEKKGIDHLRYQTLGLGKREGIDKKGIDHVRYQTLGLGKREGEKRGIDHMKYQTLGLGKREDGEKRGIDHMKYQTLGLGKRDGDDAEKRGIDHMKYQTLGLGKRNDESESSEHTRIERAVDFIKYRNLGLGKRDRAYQPYKRGMDYVLYRNLGLGKRAMSDLDLGENDIRPELENADLDDESYPMLDMDELVPYIRN
>allatostatinA2_Nemertea_Lineus_ruber_Lvirrnatri370191_m71028 complete
MTMRPAVFCLLVMVICLARGSTVQEERNDDLGDEATMENSEKSKKDTSEYRSDDNTNDAVDPGAKRGFDRNMYLYGLGKRMEERMPDASLKRAMDLFKYRTLGLGKRGSDYSDEETKRGIDHLRYQTLGLGKRGIDHVRYQTLGLGKRGIDHVRYQTLGLGKRGIDHVRYQTLGLGKRDGDDEDEKRGIDHVRYQTLGLGKRDDGKRGIDHVRYQTLGLGKRDDDKRGIDHVRYQTLGLGKRGIDHLRYQTLGLGKRDDMKAEKKGIDHVRYQTLGLGKREGIDKKGIDHVRYQTLGLGKREGEKRGIDHMKYQTLGLGKRDEGEKRGIDHMKYQTLGLGKRDGEDAEKRGIDHMKYQTLGLGKRNDESESSEHTRIQRAVDFIKYRNLGLGKRNGPYQPYKRGMDYVLYRNLGLGKRAMSDLDLEENAIRQELENADLDDESYPMIDMDELVPLIRN


>lingulaAnatinag3829t1 Brachiopoda
MAAITADSLTITFFLTLMVLSSPLVHCVINSQMLRDAQNLDQAPYGRYIEEDIVIPNDSQEEENSHRYQSQAVSLKRLEYLFNKLENNIMRNEPLKRQWSKSMTMWGKRSPYFYSEDMEDPHALRLRRRSLEKTDDNNKTKEKTDFQLTNNVIRSWKSGGMKLWGKRPFDKEMEESRDADLKKLGENMDWKQKERDLKRSWSGNAMKLWGKRDNTFDDQHDKKSWSSKNMKLWGKREDDKRSWNSKSLKVWGKRDVDQDEEENNKRSWSSKNMKLWGKRNEQKDGLEYEKRPWSSKSMKLWGKRDNSVEADINEKRQWNSNGMKVWGKRMDGEIIDELSNKRKWNSKEMKLWGKRDSVQHNALNEKRGWNAKGMKLWGKRSENDEKRPWNGKGMKLWGKRDSSGYESESNNYPYLYRKHSIDVDSKRSWKSGGIKLWGKRDMVDDDVDLVSNTAGGVKRPWNSGMKLWGKKRASDSLRDLDSAKSDSWIQDGKRSWIGKNPWATKIGFDPSKRWRSMKLWGKRDSGQSQHDYEDAFNKWNSMKLWGKDLTSLIKAEVGNNPNTKTLSNEFEEKVFDHGVDNETNTETGSSPLNKEISNEHVTTRAHTLSKRSGWMPREGLRNMWG
>allatostatinB_Brachiopoda_Lingula_anatina_comp156051_c0_seq6p1
MAAITADSLTITFFLTLMVLSSPLVHCVINSQMLRDAQNLDQAPYGRYIEEDIVIPNDSQEEENSHRYQSQAVSLKRLEYLFNKLENNIMRNEPLKRQWSKSMTMWGKRSPYFYSEDMEDPHALRLRRRSLEKTDDNNKTKEKTDFQLTNNVIRSWKSGGMKLWGKRPFDKEMEESRDADLKKLGENMDWKQKERDLKRSWSGNAMKLWGKRDNTFDDQHDKKSWSSKNMKLWGKREDDKRSWNSKSLKVWGKRDVDQADEENNKRSWSSKNMKLWGKRNEQKDGLEYEKRPWSSKSMKLWGKRDNSVEADINEKRQWNSNGMKVWGKRMDGEIIDELSNKRKWNSKEMKLWGKRDSIQHNALNEKRGWNAKGMKLWGKRSENDEKRPWNGKGMKLWGKRDSSGYESESNNYPYLYRKRSIDVDSKRSWKSGGIKLWGKRDMVDDDVDLVSNLRPAGGVKRPWNSAMKLWGKKRASYSVGDLDSAKSDSWIQDGKRSWIGKNPWATKIGFDPSKRWRSMKLWGKRDSGQSQHDYEDAFNKWNSMKLWGKDLTSLIKAEVGNNPNTKTLSNEFEEKVFDHGVDNETNTETGSSPLNKEISNEHVTTRTHTLSKRSGWMPREGLRNMWG
>allatostatinB_Brachiopoda_Glottidia_pyramidata_comp11615_c0_seq1p1
GHYGRGEDLSAEEDNVKRGWQSKGMKLWGKREDKMNGLEDEKRSWNSKSMKLWGKRDEEENDEKRAWNSKNMKLWGKREDEFDEKRQWKSDGMNLWGKRVADEDIDDLVNKRRWKSNGMKLW
>allatostatinB_Brachiopoda_Glottidia_pyramidata_comp31886_c0_seq1p1
MATSKAASLAVKFFLTIMVLSTSVAQGEDKSEQLSVNHIQNPSQMPYGKYIEVDILQPHRPKEIENSRRYGTQALSLIRLEYLSNKGQGINYMNISPSKRQWSKSMTMWGKRSPYVLSEHLSYPKVLRLQKRSIEKINKTADKAKSDTPSDDKRGWKSGGMKLWGKRLFDEETDGKRGWNSKNIKLWGKRDNIGNDDLEEKRGWNSKSMKLWGKRDGSANSEVDNDLEWRQNDDLGEDFEAKRAWNSKSMKLWGKRDDDKRSWNSKSMKLWGKREDLSAEE
>allatostatinB_Brachiopoda_Novocrania_anomala_Nanornatri21516461p1
MDTTMSGWLAIISFLAALSSFANGSVLEDLKLIVSSEEDTENRNTVPHPIYQRWTKELLDEALSQSWELRDLGELLKIAYREELNQDPFGDNVVDLLATKRSNGANDMTISDSLLMLLRALQKNSAAPKYTRSRYSAPERQQTKWSAIKTWGKRFLDDESQPKERRKRDIHDQAPSIRTEKWGDMTLWGKRARMTAPAVSSLELWGKGVQEDSSKPAISDKNEIKKWKDMKIWGKRGDDNLSDKAELPKDKKWQGMKMWGKRENDELSHAKKWQGMK
>allatostatinB_Brachiopoda_Novocrania_anomala_Nanornatri21757811p1
WQGMKMWGKRGNDEVSKNKAWQGIKIWGKRSDIPLLDKKWQGMKTWGKRNDIPLADKKWQGMKMWGKRSDIPLWDKRWQGMKMWGKR

>allatostatinB_Nemertea_Lineus_ruber_Lvirrnatri348741_m67347 3prime_partial
MWGKRNADRRAWNQMGMWGKRDAEKRTNVPAAAEKDKRTWNDMNMWGKRTARDVSDVKRNWNGMNMWGKRSGDKKAWNEM
>allatostatinB_Nemertea_Lineus_longissimus_c47054_g1_i1_m123243 5prime_partial
AWNEMGMWGKRNADRRAWNEMGMWGKRNWNGMNMWGKRSDDDSSKIMDAIIANKMEKLLNQASE
>allatostatinB_Nemertea_Lineus_longissimus_c5118_g1_i1_m2532 internal
EMGMWGKRNADRRAWNQMGMWGKRDAEKRTNVPAAAEKDKRTWNDMNMWGKRTARDVSGVKRNWNGMNMWGKRDGDKKAWNEMGMWGKRNWNGMSMWGKRDAEQATNEEKRAWNEMGM
>allatostatinB_Nemertea_Lineus_lacteus_comp18127_c0_seq1_m30824 internal
KKAWNEMGMWGKRNADRRAWNQMSMWGKRDAEKRTNVPAAAEKDKRTWNDMNMWGKRTARDVSDVKRNWNGMSMWGKRDGDKKAWNEMGMWGKRAADKKAWNEMGMWGKRDGDKEKKAWNEMGMW
>allatostatinB_Nemertea_Cerebratulus_marginatus_comp1302542_c0_seq1_m146259 5prime_partial
WGKRDGDKRAWNEMGMWGKRNWNGMNMWGKRNWNGMNMWGKRSTDDSSKIMDAILANKMAKLIDQNESE
>allatostatinB_Nemertea_Cerebratulus_marginatus_comp631244_c0_seq1_m124622 internal
YSGRGMWGKRDAGKRTWNDMKMWGKRDTASATAEDKDKRTWNDMKMWGKRTARDVSDVKRNWNGMSMWGKRDADKKAWNEMGMWGKRNWNGMSMWGKRDAEKRNWNDMKMWGKRDLEDATEEEKRAWNEMGMW
>allatostatinB_Nemertea_Baseodiscus_unicolor_Contig20507_m255809 5prime_partial
HKDIPFQLRLPHILKSFQPRFSSGESLWGKRDGEMGQLADSKRNWNGMNLWGKRSDGSSKIMDAVIADKLVKLFDNNGDGTLDKDEIRSFVAWLTTLNPGSMAVVAAA
>allatostatinB_Nemertea_Baseodiscus_unicolor_TRINITY_DN96568_c1_g2_i1p3
QLWGKRGWTDMTLWGKRDSPQLHGVPSSFSVVITVISLAPYAQIVPASLICLGILQHVTASTFSPQPHAIPVAFTPEPHTVPVTLLLAVTSISNTSLAPQSHLVPATFFVIRSLAP
>allatostatinB_Nemertea_Baseodiscus_unicolor_TRINITY_DN96568_c1_g2_i1_m186568 5prime_partial
RGWNDLGIWGKRSNDDAGDADKKNTWNDMGLWGKRNWNGMNLWGKRADDKKRGWNQMGLWGKRSIRDTGDSEEKRNWNGMGLWGKRNWNGMGLWGKRAGSDMLEDAKADKRGWNDLGVWGKRDDSDDDAKRAWNTMQLW
>allatostatinB_Nemertea_Nipponemertes_spec_TRINITY_DN28527_c1_g4_i1_m41841 5prime_partial
KRDGDKKAWNDMGLWGKRAPERKRSWNDLNLWGKRDGDKRTWNDMQLWGKRDQAAVHQD
>allatostatinB_Nemertea_Nipponemertes_spec_TRINITY_DN28527_c0_g1_i1_m41835 3prime_partial
MADTRLWLRLILVIAICAVITAAEDKSDKLESDKKKRHVTDSDEKETGQWDKRAWNDMGLWGKRTWNDMQLWGKRSGDKRTWNDMQLWGKRDAEKRAWNDMGLWGKRDGDKRTWNDMQLWGKRDGNKRTWNDMQLWGKRNDDKRTWNDMQLWGKRDGD
>allatostatinB_Nemertea_Cephalothrix_hongkongiensis_comp12004_c0_seq1_m5980 5prime_partial
LKRGWNNAGAWGKRDSNDDNKRGWDNAGAWGKRDATEKEKRGWNNAGAWGKRGWNNAGAWGKRGWDNAGAWGKRSDSKLDDAIVEKIYGIFDSNGDKCLGEDEVKEFVNWLTKLTRAKQQQETQE
>allatostatinB_Nemertea_Cephalothrix_hongkongiensis_comp18402_c0_seq1_m9506 internal
WDFSTICAEDSNTESENKRDSDTELKDKRQGGLKWNKHSLPWGKRGWNNNGAWGKRSMTEEERKAWTDRYENAKRVWKNINTLKNDEVSSDIEDVLKRGWNNNGAWGKRNNDNEKRGWNNAGAWGKRDAADDEKRGWNNNGAWGKRGWNNNGAWGKRDNEKRGWNNAGAWGKRGWNNA
>allatostatinB_Nemertea_Tubulanus_polymorphus_comp30192_c0_seq1_m23203 5prime_partial
AWKTAMWGKRDSDDDEKRAWKTAIWGKRSASNKDGTGVQKRGANRLNLWGKRKWNTGLWGKRDAGQDNNIDKRKKWNNGLWGKRKWGVDMWGKRSANKMDKSAF
>allatostatinB_Nemertea_Tubulanus_polymorphus_comp35051_c0_seq1_m44109 3prime_partial
MGTNSFVMWLLFLVGLFSFIFAEMSEISNKSTESANEKEALLSKDQRNIQKRQAGRWTKNETPLGDRNLGNIKIWGKRDTSLNDANNVKRNKLSTLSLWGKRQSKISVWGKRSAQAPHSVSDGEKRKWETGVWGKRDGSASDKRAWKTGVWGKRDDSDSNKRAWKTALWGKRDNNDSDKRAWKTAMWGKRDDSDSNKRA
>allatostatinB_Nemertea_Malacobdella_grossa_comp23793_c0_seq3_m28049 3prime_partial
MCECKHWIRLVLVLGLSTLIILADEAKVEKEKSEQITDKDDKRAWNDVNLWGKRAWNDMSLWGKRDAKPTWNDMALWGKRDAEKRAWNDMSLWGKRDGTKSTWNDMALWGKRSTDDKRAWNQMGLWGKRNDQKRAWNDMSLWGKRSGDKKAWNDMSLWGKRGAEKRSWRDVGLWGKRQVMSDWNRKRTWNDMNLWGRKKRTPQDSKKWNDMALWGKKEKS
>allatostatinB_Nemertea_Paranemertes_peregrina_comp29563_c0_seq1_m57480 complete
MYESKNWIRLVLVLGLSALLTLADDTKAQDTEKREEVADNDDKRAWNDVNLWGKRAWNDMSLWGKRDAKRTWNDMALWGKRDGDRRAWNDMSLWGKREAPKRTWNDMALWGKRNGEDKRAWNQMGLWGKRDGDRKAWNDMSLWGKRGADKKAWNDMSLWGKRDAEKRSWNDVALWGKRHVMSDWNRKRTWNDMNLWGRRKRTSGDKKTWNDMALWGKRDQN
>allatostatinB_Nemertea_Cerebratulus_spec_TRINITY_DN33662_c3_g1_i1p2
WGKRNADRRAWNEMGMWGKRNWNGMSMWGKRSDDNSKIIDALIADKMAKLSE
>allatostatinB_Nemertea_Cerebratulus_spec_Contig931_m196651 3prime_partial
MWGKRAAADKRAWNEMGMWGKRNADRRAWNEMGMWGKRAAADKRAWNEMGMWGKRNADRRAWNEMGMWGKRAAADKRAWNEMGMWGKRNADRRAWN
>allatostatinB_Nemertea_Cerebratulus_spec_TRINITY_DN25947_c1_g1_i1_m161956 internal
WNEMGMWGKRDGNTEQDKDKRTWNDLKMWGKRTARDVSDVKRNWNGMSMWGKRDADKKAWNEMGMWGKRDGDKKAWNEMGMWGKRDGDKRNWNGMSMWGKRDAEEATDGEKRAWNEMGMWGKRSGDKKAWNEMGM
>allatostatinB_Nemertea_Cerebratulus_spec_TRINITY_DN25947_c1_g1_i2_m161961 internal
DKKAWNEMGMWGKRSGDKKAWNEMGMWGKRAADKKAWNEMGMWGKRDGDKRAWNEMGMWGKKRGADRRAWNEMGMWGKRDGNTEQDKDKRTWNDLKMWGKRTARDVSDVKRNWNGMSMWGKRDADKKAWNEMGMWGKRDADKKAWNEMGMWGKRDGDKKAWNEMGMWGKRDGNTEQDKDKRTWNDLKMWGKRTARDVSDVKRNWNGMSMWGKRDADKKAWNEMGMWGKRDADKKAWNEMGMWGKRDADKKAW
>allatostatinB_Nemertea_Notospermus_geniculatus_scaffold1654g28498t1p1
LKSSRRVLFSFLWLVILVIRRVEKMACKVHLLGVVLLGLYAVSLAENAQNGPSGKLAETLDNEKAKRDNAEENKLISSDSLDKRQDSVRWTGKIPWDKRAWNEMGMWGKRNGDKKAWNEMGMWGKRNGDKKAWNEMGMWGKRNGDKKAWNEMGIQTESPSPSHGSTTSSTGGGSTAQASPSASGQSKAKIDVLLKATGDAPIMKKKKWAVDPTKKVSWIVEFIKKYIKCEPSESLFLYVNQSFCPLPDTEIGSVYDCFGSDGKLILHYCRTQAWG


>Allatostatin_C_spiral_Brachiopoda_Glottidia_pyramidata_comp24291_c0_seq1p3
MNTRATNCCFLGRQDYGFALCVFLSCLVALASAAPVSTEDREPEYGTVIEVTEEDLQPASTVVQVPEIYTSGRQAYLNNFK
>Allatostatin_C_spiral_Brachiopoda_Lingula_anatina_comp116007_c0_seq1p1
MSCSGRRCVFLRRQDWALALCAVVMSSMVLLARAAPATVETEPGYGSVIEVTDEEFRPAGTAVQVPDYFTSGRQAYLNNFKERALVASKIRELEKEIDELDKLGSKLADQISAVQRKRANLQFKKRQRIACQVWIVSCFGK
>Allatostatin_C_spiral_Brachiopoda_Novocrania_anomala_Nanornatri2305991p1
MGEMQAIFLVLLASVLCSCAAVPFSRLPTEDGNVSAEQKVSEADVDTLKNKILVASYVNNIENELHKLRLLEDRLADDLQKLQVRRQKLVVNRKRAYPCLINIMSCYTL
>Allatostatin_C_spiral_Nemertea_Cephalothrix_hongkongiensis_comp122437_c0_seq1_m98909
MDSLKCFAFTILLCGMMCFTHALNGVQDTIEDSRNSKLLLIKNMFEDALRRHMAKQALRDNLVLKRTNTHHVPCMFNIVACYGRKRK
>Allatostatin_C_spiral_Nemertea_Tubulanus_polymorphus_comp34514_c0_seq1_m40979
MDSKASTIVFAFVLGFVCLSSAFGDEAEVSEKFPLLIRKMYEDAYRRQMDRRLDEGFEKRQSASSHHVPCFMNLAACYGRKRRSTQN
>Allatostatin_C_spiral_Nemertea_lineusLongissimus8911
MDSRRFTLAVVLILGMVCGSLGRAWLNDEGTRGERLPQLLKEWLDDSYLRQVAAQQELKRDEGVSKRQKSVDRQCLVNLVACYGKRRRR
>Allatostatin_C_spiral_Nemertea_Cerebratulus_spec_TRINITY_DN35200_c0_g1_i1_m92427
MDSRRFTLAVVLILGMVCGSLGRAWQNEEGARGERLPQLLKEWLDDTYMRQVAAQQDKRVNEGVNKRQKSVDRQCLVNLVACYGKRRRR
>Allatostatin_C_spiral_Nemertea_Lineus_lacteus_comp23159_c0_seq1_m59302
MDSRRFTLAVVLILGMVCGSLGRAWLNDEGARGERLPQLLKEWLDDSYLRQVAAQQELKRDEGVSKRQKSVDRQCLVNLVACYGKRRRR
>Allatostatin_C_spiral_Nemertea_Lineus_ruber_Lvirrnatri369381p1
MDSRRFTLAVVLILGMVCGSLGRAWLNDEGAREERLPQLLKEWLDDSYLRQVAAQQELKRDEGVSKRQKSVDRQCLVNLVACYGKRRRR


>Allatostatin_C2_nem_Nemertea_Riseriellus_occultus_TRINITY_DN3994_c0_g1_i1p2
PGKMLLTLLDAAIEGLRERGDDGNAVTNLVKKRDYVRDCFFHAVSCYGRK
>Allatostatin_C2_nem_Nemertea_Cerebratulus_marginatus_comp456841_c0_seq1_m121536
CQKGEKHEDTGRMLLTLLDAAIDGLRERGGEGNEVNNLMKKRDYVRDCFFHAVSCYGRK
>Allatostatin_C2_nem_Nemertea_Malacobdella_grossa_comp266207_c0_seq1_m158978
EVLLIIGWGGGGVQSKTLVRRDHDVSSRTAQDVNDAYLGKLLVQLIDNAIDDMRRQGVPEHQLRTTVRKRDYVRDCFFHAVSCYGK
>Allatostatin_C2_nem_Nemertea_Notospermus_geniculatus_g32019t1
MRSEQCLLIVLFAFLAICCLSQARGIQKRSEGAGFSNQVATKEEHEATGRMLLTLLDAAIEGLREQGGSGKDLSNMMRKRDYVRDCFFHAVSCYGRK
>Allatostatin_C2_nem_Nemertea_Cerebratulus_spec_TRINITY_DN24391_c0_g1_i1_m170402
MKHSEQYLWIMLFAFLAVCSIAHARGIRKRSEGSDFNNKVATKEEHEETGRMLLTLLDAAIDGLRERGGEGNDVTNLMKKRDYVRDCFFHAVSCYGRK
>Allatostatin_C2_nem_Nemertea_Lineus_lacteus_comp24706_c0_seq3_m75737
MLRSEQYVWVVLFAFLAVCSISQARGIQKRSEGSSFTNQVATKEEHEATGRMLLTLLDAAIEGLRERGDDGNAVTNLVKKRDYVRDCFFHAVSCYGRK
>Allatostatin_C2_nem_Nemertea_Lineus_longissimus_c33290_g1_i1_m27559
MLRSEQYLWIVLFAFLAVCSISQARGIQKRSEGSSFTNQVATKEEHEATGRMLLRLLDAAIEGLREQGDDGNAVTNLVKKRDYVRDCFFHAVSCYGRK
>Allatostatin_C2_nem_Nemertea_Lineus_ruber_Lvirrnatri597991_m104267
MMRSEQYVWILLFAFLAICSISQARGIQKRSDGSSFTNQVATKEEHEATGRMLLTLLDAAIDGLRERGDDGNAVTNLVKKRDYVRDCFFHAVSCYGRK
>Allatostatin_C2_nem_Nemertea_Nipponemertes_spec_TRINITY_DN45725_c0_g1_i1_m64982
MLSSRVFVMLVLAFIGLSQAKSVAKRSYPSVAPDRDYYLGKLIVGLIDSAIDSMRDQGMGDHEIQSTMRKRDYVRDCFFHAISCYGK


>allatotropin_Phoronida_Phoronopsis_harmeri_c106860_g1_i1p1
VFLVLVISIESIPISDYFNDGILQEKRGFRKGPHFGHGYGKRTSNADNNVELLNAEPRITSIDNGALAEVLVKFPAMTKILVADFIDKNGDGSVSQEEFQSMFKQSKGQSNERLVNRSRLFKVRR
>allatotropin_Phoronida_Phoronis_psammophila_comp70615_c0_seq1p1
MQRRMQTITISLVFLVLVISVESLPISHYYTSAMLADKRGFRSGPKYSHGYGKRTSDIGFIDDKNESSSDTSIENGALADILVNFPSMTRVIVNDLIDMNGDGQVTEKEFRTVFYRTGSRDQHRTVSRERMFGDRQ
>allatotropin_Phoronida_Phoronis_ijimai_(P._vancouverensis)_comp93194_c0_seq1p1
MQRRMKTITISLLYLVLVISVESLPLSQLYGSPFLQDKRFDPWSRARFSHGNGKRAGDTATAKDLHSKIRATMSIDNGAFSEILQKFPSLSKFIVDELIDSNGDGEVGAEEFRSILNLHHEKANSRTEKSGGSLFRRRR
>allatotropin_Phoronida_Phoronis_australis_TRINITY_DN291702_c1_g2_i1p1
MQRRMKTLTISLLYLVFIISVESLPLSQLFRSTFSEDKRIKAMKGTTWFGYGYGKRSDHTAAVDELHSKTRESASIANSAFSEILQKFPSVSMFIVDELIDINGDGQVDAEELRSILNPSHEHPNRRTEKSDGSLFKRRR
>allatotropin_Brachiopoda_Glottidia_pyramidata_comp46982_c0_seq1p2
MFTIAMHKAIFTFLVFLGLVSLLNAFPLALQRDARAGFRSHEPGYGHNFGKRKAWLETIRDRLLNTRENESPLMTNEELADLLNESSQIADAFVDNIVDINRDGVVTRYELRSKRPMRQL
>allatotropin_Brachiopoda_Lingula_anatina_comp139557_c0_seq2p1
MFTIAMHKGILTFLVFVGLVSLLDAFPAALQRDARAGFRSHDPGYGHNFGKRKAWLETMRNRLLNTRESESPLMTNEELADLLNESSQIADVFVDRIVDTNRDGVVTRQELRSKHLISQL
>allatotropin_Brachiopoda_Terebratalia_transversa_Ttrarnatri158801p1
MGLLNSAVKFYVLVLVCCSMEVSCAPVPDKDPIPGDNDITKDSSEMYPYKSLLNKEKYLQNYISYPGNELAALKRGLNKGSANRFSHGYGKRRSWSKSFMDFGKKYYPTNTAERHSLNVWKLREYLRKNPKLFDIFLRSIL
>allatotropin_Brachiopoda_Laqueus_californicus_comp240727_c0_seq1p1
MASLNSAAALLWCIVVLLCCIMEVRGMALRGKDSTLETQDGDFTDNLTGDLSEMYPSTNDDQEGYLQNDIFYPGTNESSALKRALNRGSANRFSHGYGKRQPYSFMDLAKKNSQSRPPLNVSTFREYLQKNPKLFAIFVRSMF
>allatotropin_Brachiopoda_Hemithris_psittacea_comp24095_c0_seq1p1
MQLYRFVSLLLIAAVFVMQGTGQPLYCRRHQEIPNRPYNNVGEQFRPSNFGEKNYYVSVQRRGGFRSGMANKFSHGYGKRFWQGESLLKKLQAIASRDRQPRAIPVTEMSKLLCNSPLLSRILRKFVDVNDDGFVDRAEMLRMMDGEN
>allatotropin_Nemertea_Cerebratulus_marginatus_comp987854_c0_seq1_m135925
MKITLYIFCMVLLVVTIRASPSLRRSKRSFKDEIDFGHGFGKRTGQFARLLKHSKEDTGDRPLMSNSDLAKLIAESPELA
>allatotropin_Nemertea_Nipponemertes_spec_TRINITY_DN26865_c0_g2_i1_m52659
MKYLLYLSVLTLAFSYVHSRPGPLAQRTKRGFKDEIGMGHGFGKRTDQSQNTIERYFKPRPQPVDERRVLTNAQLADLVLE
>allatotropin_Nemertea_Baseodiscus_unicolor_TRINITY_DN107803_c6_g5_i1_m42141
MRITLCIFCLVLVMVTVQTSPSIHRSKRSFKDEINFGHGFGKRNDGDQIENLLSKQDRDLGDRPLLSNSQLAKLIMTSLDLSEALVAKFV
>allatotropin_Nemertea_Lineus_ruber_Lvirrnatri311571_m60789
MKITLYIFCMAFVVVTIRALPSLRRSKRSFKDEIDFGHGFGKRTDHIGNLLKHHTDTSDRPLLSNSQLAKLIAESRELSEALVAKFVDISDDGYVSKSELFPEGVNL
>allatotropin_Nemertea_Notospermus_geniculatus_g38810t1
MKITLYIFCMVLVVVTVRGSPSFRRSKRSFKDEIDFGHGFGKRADQLSKFLKHETDISDRPLLSNSDLAKLIEKSPELSRAIVAKFVDRNSDGYVSKRELFPEDVNL
>allatotropin_Nemertea_Cerebratulus_spec_TRINITY_DN36375_c2_g1_i2_m122315
MKITLYIFCMVLLVVTIRASPSLRRSKRGFRDEIDFGHGFGKRTGQLASLLKHNTEDIGDRPLLSNTDLAKLIAESPELSEALVAKFVDSNGDGYVSKNELFPEGVNL
>allatotropin_Nemertea_Lineus_lacteus_comp24422_c1_seq1_m72210
MKITLYIFCMAFVVVTIRASPSLRRSKRSFKDEIDFGHGFGKRTDHIGNILKQHTLSDTSDRPLLSNSELAKIIAESRELSEALVAKFVDINGDGYVSKSELFPEGVNL
>allatotropin_Nemertea_Paranemertes_peregrina_comp22956_c0_seq1_m22909
MEMKLAFGVSVIILLCVHVRPSHSAAVHQRLKRGFKDNIAMGHGFGKRTESASDLSAMQSFLSQKRRMVSNQELSALMRKTPGLSLAIVAKFVDKNGDGYVSGRELFPNGRDE
>allatotropin_Nemertea_Riseriellus_occultus_TRINITY_DN42216_c0_g1_i3_m5154
MKITLYIFCMAFVVVTVRASPSLRRSKRSFKDEIDFGHGFGKRTDHLGNLLKHHTDTSDRPLLSNKELAKLIAESRELSEALVAKFVDINDDGYVSKSELFPEGVNL
>allatotropin_Nemertea_Riseriellus_occultus_TRINITY_DN42216_c0_g1_i1_m5152
MSVNSRLNITLYIFCMAFVVVTVRASPSLRRSKRSFKDEIDFGHGFGKRTDHLGNLLKHHTDTSDRPLLSNKELAKLIAESRELSEALVAKFVDINDDGYVSKSELFPEGVNL
>allatotropin_Nemertea_Tubulanus_polymorphus_comp37492_c0_seq1_m63473
MMKISICIFCFVLLVVTINSYPAINIDTRGFKNEERFGHGFGKRTQSSNTDDLDSFLEKQDMSRLLMTNTRLASEIRSRPSLAEVIIGKFVDQNHDGYISEAELFPERTDEPGI
>allatotropin_Nemertea_Lineus_longissimus_c33006_g1_i5p1
MKITLYIFCMAFVVVTIRASPSLRRSKRSFKDEIDFGHGFGKRTDHLGNLLKHHTLSDTSDRPLLSNSELAKVIAESRELSEALVAKFVDINGDGYVSKKELFPEGVNL
>allatotropin_Nemertea_Cephalothrix_hongkongiensis_comp33035_c0_seq1p1 366 1 (shows similarity to allatostatin A)
MKVSISILCITLTIVIASSQAFSIGLGQKRGFKNHASFSHGFGKRTDKNSIL


>ASWLDF_Brachiopoda_Glottidia_pyramidata_comp38042_c0_seq3p1
FNDFKRAKFNDFKRAKFNDFKRAKFNDFKRAKFNDFKRAKFNDFKREMGEYDVLPMGYQDLGRDEKRAKFFDFKRIPGSLYVDPYEEEMKRAKFNDFKRAKFNDFKRAKFNDFK
>ASWLDF_Brachiopoda_Lingula_anatina_comp142736_c4_seq14p1
MAAIMKLHLGALILAVLVMTCYTVDTDKAETEVKAPLKKRDITLESDIDIPDDEYKRAKFVDFKREPYYGFENPRRYLDDSGDTYDSEKRAKFNDFKRAKFNDFKRAKFNDFKRAKFNDFKRAKVNDFKRAKFNDFK
>ASWLDF_Brachiopoda_Lingula_anatina_comp142736_c4_seq11p1
MDKALVLDVPRIQIMKLHLGALILAVLVMTCYTVDTDKAETEVKAPLKKRDITLESDIDIPDDEYKRAKFVDFKREPYYGFENPRRYLDDSGDTYDSEKRAKFNDFKRAKFNDFKRAKFNDFKRAKFNDFKRAKVNDFKRAKFNDFK
>ASWLDF_Brachiopoda_Lingula_anatina_comp142736_c4_seq1p1
MAAIMKLHLGALILAVLVMTCYTVDTDKAETEVKAPLKKRDITLESDIDIPDDEYKRAKFVDFKREPYYGFENPRRYLDDSGDTYDSEKRAKFNDFKRAKFNDFKRAKFNDFKREMGGYGEPPYMGYHDLGLEEKRAKFFDFKRVPGTFLADPYEEDMKRAKFNDFKRAKFNDFKRAKFNDFK
>ASWLDF_Nemertea_Cephalothrix_hongkongiensis_comp14762_c0_seq1p1
ENELLNNKRASWIDTKRDLDTKRASWIDTKRASWIDTKRGEPDKQPWFGDKQTSWDDKNRNTDFDNIKRASWIDTKRDGLDDNKRASWIDTKRASWIDTKRASWIDTKRDPGNKRASWIDTKRASWIDTKR
>ASWLDF_Nemertea_Baseodiscus_unicolor_TRINITY_DN102048_c0_g2_i2p1
PSRLDLTSEERPRLKSNQLDFKRGSLPGDDKRATWHDFKRDHSASSDENRKRATWLDFKRTLGTFVGSNHGMKRDQDNHMDEETIKVIRDLLIKMPPELEPSTGKMIWGEGKQHTQTKVV
>ASWLDF_Nemertea_Baseodiscus_unicolor_TRINITY_DN102048_c0_g2_i1p1
DVKSSLDGSHHEGIKKASWLDFKRGSLPGDDKRATWHDFKRDHSASSDENRKRATWLDFKRTLGTFVGSNHGMKRDQDNHMDEETIKVIRDLLIKMPPELEPSTGKMIWGEGKQHTQTKVV
>ASWLDF_Nemertea_Baseodiscus_unicolor_TRINITY_DN102048_c0_g5_i1p1
MRLHLNWLLVATVLSCIYASAVPVDQREDEFDKSEERLLTEKSVSDETTEEDDGNDIDLKRASWLDFKRNGGQTYNDGAAKRASWLDFKRNFANHFGNGDKRASWLDFKRNMDNRQLGADDKRASWLDFKRSPFDGMSN
>ASWLDF_Nemertea_Baseodiscus_unicolor_TRINITY_DN102048_c0_g5_i2p1
QNNILSLASSVEVGVGCVWAFRLLDYPVKLYLLLETIPAAVPYGQREDEFDKSEERLLTEKSVSDETTEEDDGNDIDLKRASWLDFKRNGGQTYNDGAAKRASWLDFKRNFANHFGNGDKRASWLDFKRNMDNRQLGADDKRASWLDFKRSPFDGMSN
>ASWLDF_Nemertea_Cerebratulus_spec_TRINITY_DN17276_c0_g1_i1p1
MTNNIKISRNLLLLVAGLSYLYASATAEDNPFELNGERLSESHDEHKLTDVNSAQKRASWLDFKRDGSEEYEGAPNHDPAKRASWLDFRRDGGNKRASWLDFKRGDNSDLNAWLEGKRASWLDFKKRA
>ASWLDF_Nemertea_Cerebratulus_spec_TRINITY_DN17276_c0_g2_i1p1
RASWLDFKRGDNSDLNAWLEGKRASWLDFKKRASWLDFKRNHGDKRASWLDMKRASWLDMKRNGDKRASWLDMKRDSDKRASWLDFKRSGDSSLADLKRSIGSWIEAKQAHKRGNDDQPMDPKILEVIREMLLKDNLELTPSERKAIFDKYGKALVNKYGKEIEPYLQE
>ASWLDF_Nemertea_Riseriellus_occultus_Contig14208p1
TRNGAYPDDKRASWLDFKRALGSWIEAKQTDKRGKGNPMDPETIKVIREMLLKDKTELTPSMRENLLSTFEKETQK
>ASWLDF_Nemertea_Riseriellus_occultus_TRINITY_DN75509_c0_g1_i1p1
VASEDKAFEVNGGRISDENKLTELDSGQKRASWLDFKRNGGQKYDESDNADQDEAKRASWLDFKRDDAAKKRASWLDFKRGNTGDLKPWLENKRASWLDFKKRASWLDFKRTHENTDASSDKRASWLDFKRGADKKASWLDFKRNTDKRASWLDFKRENDKRASWLDFKRNGASPDDKRASWL
>ASWLDF_Nemertea_Lineus_lacteus_comp21111_c0_seq1_m44765 complete
MRKAQNVLLLVAGLFCLCAKVASENKAFEVNGDRISDSVADENKLSELDSGQKRASWLDFKRNGGQEYDESDDANQDEAKRASWLDFKRDDAAKKRASWLDFKRGNTGDLKPWLENKRASWLDFKKRASWLDFKRTHGNTDASDDKRASWLDFKRGADKKASWLDFKRNTDKKASWLDFKRDGDKRASWLDFKRSGLSSDKRASWLDFKRALGSWIEAKQTHKRGNDNPMDPETIKVIREMLLKDKSELTPSMRQNLLAAFAKDAHK
>ASWLDF_Nemertea_Lineus_longissimus_c40125_g1_i1_m57346 complete
MRKSQNVLLLFAGLFCLYASVASENKAFEVNGDRISDSVADESKLTEINSGQKRASWLDFKRNGGREYDESDNANQDEAKRASWLDFKRDDAAKKRASWLDFKRGNTGDLKPWLENKRASWLDFKKRASWLDFKRTHGNTDANNDKRASWLDFKRAVDKKASWLDFKRNTDKKASWLDFKRDNDKRASWLDFKRNGASPDDKRASWLDFKRALGSWIEAKQTHKRGNDNPMDPETIKVIREMLLKDKSELTPSMRENLLSAFAKDTQK
>ASWLDF_Nemertea_Lineus_ruber_Lvirrnatri332421_m64400 complete
MRKSQNVLLLVAGLFCLYASVASEDKTFDVNGGRISDSLNDENKLTELDSGQKKASWLDFKRSGGQEYDESDNANQDETKRASWLDFKRDDAVKKRASWLDFKRGNSGDLKPWLENKRASWLDFKKRASWLDFKRTQENTDASSDKRASWLDFKRGAEKKASWLDFKRNTDKKASWLDFKRDNDKRASWLDFKRNGASPDDKRASWLDFKRALGSWIEAKQTHKRGGNNNPMDAETIKVIREMLLKDKPELTPSMRANLLSAFEKETQK
>ASWLDF_Nemertea_Notospermus_geniculatus_g22050t1
MRVSRTFLLLVVGISCLYTRVASDDKTFEVNGDRLSESVADDDEKLSGLDSGQKRASWLDFKRSGGQEYDGSDDDEDEAKRASWLDFKRAGADKRASWLDFKRGGNSGLKAWLDNKRASWLDFKKRASWLDFKRSHGDLSDDKRASWLDMKRDMDKRASWLDFKRSNDKRASWLDFKRANDKRASWLDMKRNGVSQDDQKRASWLDMKRDGLKRASWLDMKRNGGSADEQKRASCYQGDVIERQTRVKAVHAQGTFGESRQGDQKLNGPVQCR
>ASWLDF_Nemertea_Notospermus_geniculatus_g16200t1
MRVSRTFLLLVVGISCLYTRVASDDKTFEVNGDRLSESVADDDEKLSGLDSGQKRASWLDFKRSGGQEYDGSDDDEDEAKRASWLDFKRAGADKRASWLDFKRGGNSGLKAWLDNKRASWLDFKKRASWLDFKRSHGDLSDDKRASWLDMKRDMDKRASWLDFKRSNDKRASWLDFKRANDKRASWLDMKRNGVSQDDQKRASWLDMKRDSSDGLKRASWLDMKRNGGSADEQKRASWLDMKRALGSWIEAREKQKRGGADNTMDADTIKVIREMLLKDKPELKPSMRKELLESLDKATKN


>Calcitonin_lopho_Phoronida_Phoronis_ijimai_(P._vancouverensis)_comp91794_c0_seq1p1
MITLLNMFAGLIFLLSLTYTQAEPNTEEMLRKLQELSETRSALSKLRNSIDGMSTDYAKAHKRWGQCALGGLPGHTCRLPQLERALDANDWLNGPAYTLRRKRRSVDNSNEAKSRFTRVLDDLSSKKRALEHLRRLINSMHDNVIQEQKRHCLNLGGHCSIEGAANLHDTYRYYNSALSPGRRDLDMLNKLLAR
>Calcitonin_lopho_Phoronida_Phoronis_ijimai_(P._vancouverensis)_comp848988_c0_seq1p1
STDYAKAQKRTCAIGGGMSHHCQLDLLNQQKQAREWLASPKSPGKRSLGFIEIEDVSSVDRVLDDLS
>Calcitonin_lopho_Phoronida_Phoronis_psammophila_comp16942_c0_seq1p1
MRNPLAMISSFIFLLTLQEILGELNTDDVLRKLQELSETRSSLDKLRKSLDDITTDYSSAQKRWGQCALGGLPGHTCRLPQLERSIEGSDWLHGPTYNLRRKRRSLESENMRKKRFVRILDDLSSKQQALEQLRRLIDSMHSKV
>Calcitonin_lopho_Phoronida_Phoronis_australis_TRINITY_DN234721_c1_g1_i1p1
MIKPSNMFTGLVCLLYLVYTHAEPATEDMLRKLQELSETRSALSKLQNSIDGMSADYEKAHKRWGQCALGGLPGHTCRLPQLERALDANDWLNGPAHSLRRKRRSTDNSNEANSRLTRVLDDLSSKKRALEHLRRLINSMHNNVIQEQKRHCLNLGGHCSIEGAANLHDTYRYFNSALSPGRRDLDMLKKLLTR
>Calcitonin_lopho_Phoronida_Phoronis_australis_TRINITY_DN234721_c1_g2_i1p1
MIKPSNMFTGLVCLLYLVYTHAEPATEDMLRKLQELSETRSALSKLQNSIDGMSADYEKAQKRTCAIGGGMSHHCQLDLLHQQKQAKEWLASPKSPGKRSIDFINIEDVSSVDRVLDDLS
>Calcitonin_lopho_Brachiopoda_Hemithris_psittacea_comp21945_c0_seq1p1
MVPSIIILQVTLCVLVAHVVKASDLETHDREIRSIEDTRAVIDILKKTIQAIDGEYKDVQQRSCAVGGGMSYHCDISDFDRKMKTLSFLRGGPGKREKTAKVDRNPGSSETKLKRSRRSVIGARVPFSKHWAGLHRHLRSVVEKRYSLHLVRQILDQMDDEMNELHVQRRSCFNLGTKCDIEGAHDYARQRSFLGSAYSPGKRSLYDAYDSTMYYR
>Calcitonin_lopho_Brachiopoda_Novocrania_anomala_Nanornatri2925601p1
MEFYHYLLFLVLWICKACAYRTDDLRSLREIDTTRHEYAALSKVLDELDSDLQLAQKRSCYVNGGMSHFCLLSNLDDKLRQKEYLSSGRGPGKRFVRSVDNEAPTKSKKACNVNGGMSPFCLLEELNNKLNTQRFLESGASPGKRGDGATEEKERKKRSLLGVGTRDLEMVGYMPEKALENIARKRSGISVMRRMITRMDQDMMVERKRACLNLGSMCSAEDAHARAGMWDYMNSPASPGRKRRSITEDDIEAM
>Calcitonin_lopho_Brachiopoda_Novocrania_anomala_comp74922_c0_seq1p1
MEFYHYLLFLVLWICKACAYRTDDLRSLREIDTTRHEYAALSKVLDELDSDLQLAHKRSCGRIRGLSPLCLSPDVADKMRQYEYLNSGMSPGKRSCYVNGGMSHFCLLSNLDDKLRQKEYLSSGRGPGKRFVRSVDNEAPTKSKKACNVNGGMSPFCLLEELNNKLNTQRFLESGASPGKRGDGATEEKERKKRSLLGVGTRDLEMVGYMPEKALENIARKRSGISVMRRMITRMDQDMMVERKRACLNLGSMCSAEDAHARAGMWDYMNSPASPGRKRRSITEDDIEAM
>Calcitonin_lopho_Brachiopoda_Lingula_anatina_comp157085_c0_seq1p1
MLPEWRSLAHWGMTIVFFHILVLNLTGASKLEALRSIRNLKRQRSQFSEMKRVLEEIDADLLKQQKRTCALNGGMSTFCFGENIHDKMNAYEYLGSHKSPGRRTIRSTGDLHAWRKRTCSVNGGMNPFCLISDLDAKLNAQEKLGSKFGPGKKRDSKPKSRKRRSIYWTGPCPSGTGTCSYPLVPASQPSPSIGNTGNMYGVNTGLGKPNFGGFGEPFKRAQSNSNFYLTDENPYAFYKRGNTADMDRFYFNDDESMSNFYKRDGEDGEFDMFVQGEDVGLGEDSESVLRSIARKRSGISSLKRLLSNLDARLHKQQKRACLMNLGHSCDVESAAAAADTWKYLNSVHSPGRRRRDTRAANKDRNTDEADDKREVTDDNPADEEKREEETAASDESKANKREEGVKHKGGSFYSFYPSRRSEDWQSSDGDDASRFYSKFYKLVPFY
>Calcitonin_lopho_Nemertea_Malacobdella_grossa_comp21336_c0_seq1_m17484
MLPSRFVMLLVASHLVMISTIMAARIPTNRQRKRSDQKELSLSKNDVMALERILTDVDRVLGSVHNMQGNEDLARKRLGLKLLARYLAQKEQKLEQISYRKRNCRVNLGGHCATETVADMVDLYHFLSSADSPGRRRRRHATAHVTSDVGKMAAN
>Calcitonin_lopho_Nemertea_Baseodiscus_unicolor_TRINITY_DN96538_c0_g1_i8_m186549
MHGDYTLKLPYLLLATVCVVASLAFEDARMQEALRQHKDFTVKRTDLAKLKEALNEIDQDLENVQKRWSDSCSVGAGMPGYRCRLDQLEDNEMYKDFLDSNDKSPGKRSGSDKSVEEIVQDLARKRVALQLIKNLLEEKDQELGTAQKRNCRVNLGGHCSTETASAMADLYHYLNSAESPGRKKRDTAGQILKKALRK
>Calcitonin_lopho_Nemertea_Cerebratulus_marginatus_comp62514_c1_seq3_m106936
RSSLGVKRSLGVRSGAEILKDLDRKRHALEFLRSLLEEAGQQNQQKVKRNCLVNLGGHCATETAAAIADMYHYLNSAESPGRKKRSASKLLRAALKKD
>Calcitonin_lopho_Nemertea_Cerebratulus_marginatus_comp1844194_c0_seq1_m158451
QQNQQKVKKRDCNVNLGGFCSTEHIASIVDFLNYLNDPASPGKRKRSASKLLRAALKNQVGK
 >Calcitonin_lopho_Nemertea_Cephalothrix_hongkongiensis_comp8366_c0_seq1_m4067
MPGYNCRLDQLGENADMLDYLDSNLAPGKRAVLLRRPGQKRWSESCSIGAGMPGYNCRLDQLGENADMLEFLDSNLAPGKRSLEKMPKQHPVKVIKDLSRKRLGLRFLESLLNDKDGELEAKQKRNCRVNLGGHCQAETAFSLANQFRFLNSADSPGRRRRAADLVLKNSK
>Calcitonin_lopho_Nemertea_Tubulanus_polymorphus_comp32409_c0_seq3p1
MLMNWASWQRTVFICAAIMIAIVTADYESPDFSDGAREHWRLAVKRRDINSLKGIVQDIDTDLAHIQKRWDPSCSIGAGMPGYDCRLDQINGKKEKS
>Calcitonin_lopho_Nemertea_Tubulanus_polymorphus_comp32409_c0_seq2p1
MNWASWQRTVFICAAIMIAIVTADYESPDFSDGAREHWRLAVKRRDINSLKGIVQDIDTDLAHIQYSDCMKDDGDKSECETPNMLVVDEISGRRRGGDLSRAIQDLTRKRVGLQFLKKLLNEQENSLMVQQKRNCRVNLGGHCQAETAYAMAKQIRYLNSPDSPGRKRRSLANLVNKRGGSEF
>Calcitonin_lopho_Nemertea_Tubulanus_polymorphus_comp32409_c0_seq1p1
MLMNWASWQRTVFICAAIMIAIVTADYESPDFSDGAREHWRLAVKRRDINSLKGIVQDIDTDLAHIQKRWDPSCSIGAGMPGYDCRLDQINGNQEIVDWLGNDALSPGKRSVKVAGKPDSRYANTLQAIQDLTRKRVGLQFLKKLLNEQENSLMVQQKRNCRVNLGGHCQAETAYAMAKQIRYLNSPDSPGRKRRSLANLVNKRGGSEF
>Calcitonin_lopho_Nemertea_Cerebratulus_spec_TRINITY_DN35478_c2_g1_i2_m90336
MHQELVIKLRYVLLAGLFAVTFAFQDSRISDALRQHKDLVAKRSEIGRVKDVLNEIDEDLENVQSKICMLSGSTDQACSGYDVKRSDASAADLFSQEDGNRIMKDLARKRAALEFLKRLLESELKQNGQVIKRNCLVNLGGHCATETAAAIADMYHYLNSAESPGRKRRSASKLLRAALKKN
>Calcitonin_lopho_Nemertea_Lineus_lacteus_comp24808_c0_seq4_m76860
MQDKFVIKLRYVLLAGLFAVTLAFEDSRLADALRQHKELTAKRSEIGNVKAVLREIDDDLGNVQKRWNSRCSIGAGMPAYDCRIDQVTENEMAKDWLDNSDYSPGKRSSLGGKSANEILKDLARKRAALQFLRKLLMEENERNGQVIKRNCLVNLGGHCATETAAAIADMYHYLNSAESPGRKKRSASKLLRKALRKN
>Calcitonin_lopho_Nemertea_Lineus_lacteus_comp24808_c0_seq1_m76851
MQDKFVIKLRYVLLAGLFAVTLAFEDSRLADALRQHKELTAKRSEIGNVKAVLREIDDDLGNVQSKICMLSGSNDPACSGYAVKRSDADAADMFSQEDGDRILKDLARKRAALQFLRKLLMEENERNGQVIKRNCLVNLGGHCATETAAAIADMYHYLNSAESPGRKKRSASKLLRKALRKN
>Calcitonin_lopho_Nemertea_Lineus_longissimus_c44107_g1_i1p1
MQQEFVIKLRYVLLAGLFAVTLAFEDSRIADALRQHKELTAKRSEIGNVKAVLSEIDDDLENVQSKICMLSGSTDPACSGYAVKRSDADAADMFSQKDGNRILKDLARKRAALQFLKKLLMDENERNGQVIKRNCLVNLGGHCATETAAAIADMYHYLNSAESPGRKKRSASNLLRKALRKN
>Calcitonin_lopho_Nemertea_Lineus_ruber_Lvirrnatri384771_m73563
MRQEFVIKLRYVLLAGLFAVTLAFEDTRIADALRQHKELTAKRSEIGNVKAVLSEIDEDLENVQSKICMLSGSTDQACSGYAVKRSDNAGAVDMFSQEDGNRILKDLARKRAALQFLKKLLTEENERNGHVIKRNCLVNLGGHCATETAAAIADMYHYLNSAESPGRKKRSVSNLMRRALRKN


>CCAP_Nemertea_Lineus_ruber_Lvirrnatri514521_m93180
MLAYGSVCYILLLTTLISGQESNSQNDLQTDKASGSIFPYGSADNELDVFKSLRERLENEKQSRAKRPFCNGYYGCGNGEYGKRSGELKITTSEEPSNEEGLLLKALLSNTGNSQFLEGSGKTQKRSFCNGFYGCANGKRSGMEKVIKRVLKQKTSKMAAKRPFCNAYSGCGNGKKRSVDMENGADGRQGLLRTILNRLRSVQSEGDQQDTSFTF
>CCAP_Nemertea_Cerebratulus_spec_TRINITY_DN64865_c0_g1_i1_m120280
FAFDNDDGTQTELDVLKSLRERLEKEKQSRSKRPFCNGYYGCGNGGYGKRSEGLKMSKSEPSNEGLLLKALLSNTGSDQFVEGSGNTQKRAFCNGFYGCANGKRSGMENVIK
>CCAP_Nemertea_Lineus_lacteus_comp8101_c0_seq1_m9589
EKQSRAKRPFCNGYYGCGNGGYGKRSQELKLSKSEEPSSEEGLLLKALLSNTGNNQLVEGSNKKQKRAFCNGFYGCANGKRSGMENVIERVLKQKTSKMAAKRPFCNAYSGCGNGKKRSVAMENGVDGNKGLLRTILSRLRSVESEGNQQEEPFTF
>CCAP_Nemertea_Baseodiscus_unicolor_TRINITY_DN88712_c1_g1_i1_m224006
LMITIISGQETQHQNVQQKSKTDTDLFDYEKKGSQLDVLNAIKERLENVKEARSKRPFCNAFYGCGNGKRSKNSEGVRQASVNKATSGDPYFSMRPLLSKAPVWDKVPEGYQRNIGDDNEKSVKLNDIIKSLLINRKSRPTEHIVSKRPFCNAFFGCGNGRKRSADRVETDDRTVGSDIGFRKDVFEKLLSRFQSTS
>CCAP_Nemertea_Lineus_longissimus_c48685_g1_i1_m143748
MLAYGSVCYILLLTTLISGQESNSQNDFQKNKASGSIFPYGSADNDLDVLKSLRERLDKEKQSRAKRPFCNSYYGCGNGGYGKRSEELKISKSEDPSNEQGLLLKALLSNTGNNQFMEGSGKTQKRAFCNGFYGCANGKRSGMENVIQRALKQKTSKMAAKRPFCNAYSGCGNGKKRSVDVENGAEGEKGLLQTILSRLRSVESEGNHQEEPFTF
>CCAP_Nemertea_Notospermus_geniculatus_scaffold27g1846t1p1
LRYQVLFGRMLAYGSVCYILLLTTIISGQENSSQNDQQNDKISGSIFGFNGDDDTQTQLDVLKSLRERLDKVKESRSKRPFCNGYYGCGNGGYGKRSDGLNVQMPKSEPSDRDGFLLNALLGNQGDEQSLEGSGSSQKRAFCNGFYGCSNGKRSGMENVIKRIIKQKTSKMAAKRPFCNVYSGCGNGKKRSFGNGSDGNNGLLQNILSRLRKVSSEDNQRESQFNY
>CCAP_Nemertea_Tubulanus_polymorphus_comp41061_c1_seq8_m132554
MYSDVTPADARHTKLSRRFYKTYKMPYCRAYGCFNGSGKKQNKIKTILHCFPKDIDFIRR
>CCAP_Nemertea_Tubulanus_polymorphus_comp41061_c1_seq7p1
HTKLSRRFYKTYKMPYCRAYGCFNGSGKKQNRGKAILHCFPKDIDYIRRWVINMGRDVGNIEKYCRNVKDDGNGDRFRLCSEHFENNCYEDDLKARLMGTTAKKRLKRDAIPTLFDHKKEKS
>CCAP_Nemertea_Tubulanus_polymorphus_comp41061_c1_seq5p1
MYSDVTPADARHTKLSRRFYKTYKMPYCRAYGCFNGSGKKQNKIKTILHCFPKDIDYIRRWVINMGRDVGNIEKYCRNVKDDGNGDRFRLCSEHFENNCYEDDLKARLMGTTAKKRLKRDAIPTLFDHKKEKS
>CCAP_Nemertea_Tubulanus_polymorphus_comp41061_c1_seq1p2
MTKDATLRLTLHTRENCNFFNSANIDSLVLPLPHHKIKQTILQDIIDPYKMPYCRAYGCFNGSGKKQNRGKAILHCFPKDIDYIRRWVINMGRDVGNIEKYCRNVKDDGNGDRFRLCSEHFENNCYEDDLKARLMGTTAKKRLKRDAIPTLFDHKKEKS

>CCWa_Phoronida_Phoronopsis_harmeri_c131158_g3_i1p1
MRSLLSITILLVLLQMALCSYEPAEDDSAVYPQDHAVAVDDGEFDEMDKRGNPSLKNYMSKFKCRAYDQFCDGPSVKRPRPWMRCCPKSTCRCNFLGVNCRCGRSKYGR
>CCWa_Phoronida_Phoronis_ijimai_(P._vancouverensis)_comp81603_c0_seq7p1
MQTIRVQVLVVVVLSLHIAISWSHQVFDLDESESAALDKLRNAKRMSWGSRMKSCASWNDYCDPWPDERNEDRIARSFTCCDNMICKCNLWVRNCRCKSRIWGR
>CCWa_Phoronida_Phoronis_ijimai_(P._vancouverensis)_comp81603_c0_seq3p1
MQTIRVQVLVVVVLSLHIAISWSHQVFDLDESESAALDKLRNAKRAYPNAYKLFMRICRRRNESCDPSGRNIFYRCCVKDSCKCGPFWFNNCRCIPSIFSR
>CCWa_Phoronida_Phoronis_psammophila_comp71831_c0_seq7p1
MRMDTKQILVVLVLCLQIAASWSKLFDKEADDSRISSLDKFRTAKRWSWSAQLKSCASWNDWCDPWPPDGSFLDPDSYEYLRAKANTCCDNLICKCSLWVRNCRCKYRLWGR
>CCWa_Phoronida_Phoronis_psammophila_comp68251_c0_seq1p1
MRGYLPLILLFVLIQMVLSSIEPDQDETAIYSPEDGEMEGYDDEDEIEKRGKQNFKMFFRKFKCRSYEQFCDPPTMKRRRPWMTCCPGQMCRCNFLGRNCRCGKRKYGR
>CCWa_Phoronida_Phoronis_psammophila_comp71831_c0_seq1p1
MRMDTKQILVVLVLCLQIAASWSKLFDKEADDSRISSLDKFRTAKRGIRYDKAVKFFLRVCRRFNDSCDPSGRNIFYRCCAKDSCKCGPFWFTNCRCIPSLFS
>CCWa_Phoronida_Phoronis_psammophila_comp71831_c0_seq1p2
MLCFSIIVSHRSVSFSLRWSWSAQLKSCASWNDWCDPWPPDGSFLDPDSYEYLRAKANTCCDNLICKCSLWVRNCRCKYRLWGR
>CCWa_Phoronida_Phoronis_australis_TRINITY_DN320441_c3_g7_i1p1
METGTSRVVLALVLSLHIALSWSHLVFDSKENELALNKLRAAKRVVWRYRVKSCASWNDYCDPWPDESSQDRLTRSFTCCDNMICKCNLWAQNCRCKSRIWGR
>CCWa_Brachiopoda_Hemithris_psittacea_comp292757_c0_seq1p1
LGVFRAVLVFFHAEDGIRDDQGRSLLDVFSNAKRSNKFFLKWCARWGDYCKPDTRLKYAQCCPGLDCKCGLIWTSSKCTCKGKFLGRR
>CCWa_Brachiopoda_Novocrania_anomala_Nanornatri2318251p2
MRAMSVIMLCVLVVLTTMYLSCYQALGDDTNAMLEDEDPRWENEVPDDAMNGFYSVERRRGPNRRKCQSWGYRCIPNGKTSIGRCCSGLDCKCKGWWSNGNCKCMDVFGRK
>CCWa_Nemertea_Nipponemertes_spec_Contig14358p1
GEENFETREGYADDNNQLDTYKDAAKRALYNIKCATATCQYRSREPTLRCCPGMRCRCGILWNAGHCKCTSFGYGYGRYW
>CCWa_Nemertea_Paranemertes_peregrina_comp478181_c0_seq1p2
AEDGIRDDQGRSLLDVFSNAKRSNKFFLKWCARWGDYCKPDTRLKYAQRCPGLDCKCGLIWTSSKCTCKGKFLGRR
>CCWa_Nemertea_Paranemertes_peregrina_comp24105_c0_seq1_m26309
MNKFVTGTLLFLVVVQIVASYPWGEENQEVREGGYDENQLDTYKDAAKRAVYNFKCATATCQYRSREPTLRCCPGMRCRCGILWNAGHCKCTSFGYGYGR
>CCWa_Nemertea_Cephalothrix_hongkongiensis_comp29558_c0_seq1_m22361
SYGWEDQDDSDDQLDIYRAADKRAMVNLPCATISCIPFSKEISLRCCPGLRCKCGLLWSRGHCRCKPYTYGK
>CCWa_Nemertea_Cephalothrix_hongkongiensis_comp17531_c0_seq1_m8819
MANQKIIIIQLLAAIFTILLCLSSANYIEPEDFYNDGEGEALSIYKAAAKRSRSRLVRKRCRLATQSCVPTGKAGNKWPDCCPGSKCKCSLWGSCRCREPLFGR
>CCWa_Nemertea_Tubulanus_polymorphus_comp31790_c0_seq4_m28043
MKVSILKIHILAITFSVVLCSSISMYGDDDDDQESAIDLFQSAVKRYVRRGRKCRIWGQSCDNSSRFFCCKDYYCKCSLWNCRCNPSLFGK
>CCWa_Nemertea_Tubulanus_polymorphus_comp31790_c0_seq1_m28037
MKVSILKIHILAITFSVVLCSSISMYGDDDDDQESAIDLFQSAVKRRAVSESHSYRRTKNWSRTCKRWNQRCDPWTGYTEMKCCPEPKLSCKCNLWGQNCKCVMKLWGR
>CCWa_Nemertea_Tubulanus_polymorphus_comp35294_c0_seq1p1
MKVYGMIFAVLMCFLSITICYSWGEAEKRDMSDMSDGDDDDQLDVFQAAAKRNLFQFQKLKCATSQCRPRSRSHSLRCCPGLRCKCGILWNAGQCRCSTNYGYGR
>CCWa_Nemertea_Baseodiscus_unicolor_TRINITY_DN93972_c0_g1_i3_m211304
IIVCLVLVCVLQFVSSYPYGDENEYDGDQLEVFRDAAKRAFYNFKCAMSSCRPRSKEPTLRCCPGMRCKCGILWNSGVCKCTNYGYGR
>CCWa_Nemertea_Baseodiscus_unicolor_Contig20254_m255538
MNHVLTICLVVSISITVVLGSSIPQYDDSDGSYQSVVDTFRAASKRGNPRCRLWGENCDPRGLNNSFICCKKYYCKCGWGNCKCSGTLFG
>CCWa_Nemertea_Baseodiscus_unicolor_TRINITY_DN93972_c0_g1_i2_m211302
IIVCLVLVCVLQFVSSYPYGDEKAKSSEDKENEYDGDQLEVFRDAAKRAFYNFKCAMSSCRPRSKEPTLRCCPGMRCKCGILWNSGVCKCTNYGYGR
>CCWa_Nemertea_Baseodiscus_unicolor_TRINITY_DN97279_c1_g1_i2p1
MNHVLTICLVVSISITVVLGSSIPQYDDSDGSYQSVVDTFRAASKRRNYHNNDYAYYYSGRGCKRWNDWCNPWSSDRETKCCPNEKLACKCNFFGSNCRC
>CCWa_Nemertea_Baseodiscus_unicolor_TRINITY_DN90005_c0_g2_i1_m173135
MTTMVSGFQILVIASLIILGILIGVHGHDTEGEKIITDHKTKGRRNSRRYPCRGIKQFCERTNPNLSCCKGTYCACGITNYCRCASPRD
>CCWa_Nemertea_Notospermus_geniculatus_g41399t1
MLPNSVVDDSGGTCSQTKKLFEKCTQGEYGDDQLEVFRDAAKRAFYNFKCATSTCRPRSMEPTLRCCPGMRCKCGILWNAGQCKCTNYGYGR
>CCWa_Nemertea_Notospermus_geniculatus_scaffold52g3053t1p1
MKLYIVACLFVVCALHFVASYPYGEEKAKKSADNQEGEYGDDQLEVFRDAANDLETPPERRAFYNFKCATSTCRPRSMEPTLRCCPGMRCKCGILWNAGQCKCTNYGYGR
>CCWa_Nemertea_Notospermus_geniculatus_scaffold6g467t1p1
MDSRWIYTVLIILLLVNVSVCFVRREDDKRSEEKESATCRKKKEFCELDNPGLTCCTGLMCSCGLYDYCRCSDPMEWNEN
>CCWa_Nemertea_Cerebratulus_marginatus_comp53129_c0_seq2p2
KSDDNQESEYGDDQLEVFRDAANHLQTPPERRAFYNFKCATSTCRPRSMEPTLRCCPGMRCKCGILWNAGQCKCTNYGYGR
>CCWa_Nemertea_Cerebratulus_marginatus_comp53129_c0_seq3_m46799
KLYIVACLFLVCALQFVASYPYGDESEYGDDQLEVFRDAAKRAFYNFKCATSTCRPRSMEPTLRCCPGMRCKCGILWNAGQCKCTNYGYGR
>CCWa_Nemertea_Cerebratulus_marginatus_comp53129_c0_seq4_m46803
KLYIVACLFLVCALQFVASYPYGDESEYGDDQLEVFRDAANHLQTPPERRAFYNFKCATSTCRPRSMEPTLRCCPGMRCKCGILWNAGQCKCTNYGYGR
>CCWa_Nemertea_Cerebratulus_marginatus_comp53129_c0_seq1_m46791
KLYIVACLFLVCALQFVASYPYGDENKDKKSDDNQESEYGDDQLEVFRDAAKRAFYNFKCATSTCRPRSMEPTLRCCPGMRCKCGILWNAGQCKCTNYGYGR
>CCWa_Nemertea_Cerebratulus_marginatus_comp57114_c0_seq2_m60533
MKTVLTTFVVIASISLVLSSSIPQYDDSEESGFLSELDNYKTASKRKALTRNYYNDYAYYYKRNCKPWNDWCDPWSSNPTRGCCPNERLACKCNFFGSNCRCQRKLWGR
>CCWa_Nemertea_Cerebratulus_marginatus_comp48202_c0_seq1p2
MDTTRSAWIMLLLGMAILCQTDAWFIKRHQLDDNDLSRQERDTCRQKKDFCENNNPGLACCPFLQCSCGLFDYCRCSDPTEVRH
>CCWa_Nemertea_Riseriellus_occultus_Contig26947p2
MVMFVMAAFVFEDAKACGDWREPCWSSGCCDTDCHVCKCNIFGSNCKCESRPFSCWR
>CCWa_Nemertea_Riseriellus_occultus_TRINITY_DN47939_c0_g11_i1_m95155
ACLFLVCALHFVASYPYGDENEYGDDQLEVFRDAAKRAFYNFKCATSTCRPRAMEPTLRCCPGMRCKCGILWNAGQCKCTN
>CCWa_Nemertea_Riseriellus_occultus_TRINITY_DN42583_c0_g1_i2p1
MDTKEQRCLVLLLLVVVLIQGSDAFLPARDTSAGGAFGRYERGACRQKKDFCEKGNPGLTCCTGFVCSCGLYDYCRCSDPTEIM
>CCWa_Nemertea_Lineus_lacteus_comp12621_c0_seq1_m16690
MRSAALVLIVVMFVMAAFVVEDTKACVNSGRCDGTSCCDECYKCKCGTPWGTNCTCQKKMFSCWGKR
>CCWa_Nemertea_Lineus_lacteus_comp15643_c0_seq1_m23386
NYKTATKRQALTRNYYNDYAYYYKRNCKRWNDWCDPWSSNPTRTCCPNERLACKCNFFGSNCRCTRKLWGR
>CCWa_Nemertea_Lineus_lacteus_comp9501_c0_seq1_m11672
MNTVLTIFVVIASISLVLSSSIPQYDEDDDGSFLNVLDNYKTATKRQNRCRRWGESCDPRRKNGYFICCEKYYCKCSIWGSCRCTGTMFG
>CCWa_Nemertea_Lineus_lacteus_comp23728_c0_seq3_m64610
MKLYLVACLFLVCALQFVASYPYGDENEFGDDQLEVFRDAAKRAFYNFKCATSTCRPRAMEPTLRCCPGMRCKCGILWNAGQCKCTNYGYGR
>CCWa_Nemertea_Lineus_lacteus_comp23728_c0_seq2_m64607
MKLYLVACLFLVCALQFVASYPYGDENEFGDDQLEVFRDAANHLQTPPERRAFYNFKCATSTCRPRAMEPTLRCCPGMRCKCGILWNAGQCKCTNYGYGR
>CCWa_Nemertea_Lineus_lacteus_comp23728_c0_seq4_m64613
MKLYLVACLFLVCALQFVASYPYGDESKAKSKKSGDNQENEFGDDQLEVFRDAAKRAFYNFKCATSTCRPRAMEPTLRCCPGMRCKCGILWNAGQCKCTNYGYGR
>CCWa_Nemertea_Lineus_lacteus_comp23728_c0_seq1_m64604
MKLYLVACLFLVCALQFVASYPYGDESKAKSKKSGDNQENEFGDDQLEVFRDAANHLQTPPERRAFYNFKCATSTCRPRAMEPTLRCCPGMRCKCGILWNAGQCKCTNYGYGR
>CCWa_Nemertea_Lineus_lacteus_comp15220_c0_seq1_m22252
MNCNYVPLALAYVLLLCLEAVLTRSTYNNPYGDDYPGEYQPEQLSLPAEYEGQLPPVSRNNLLDIFKSTRKRARNVTKRCYSSRFCCKETADCCPGYTCGVNIWNWSCYECIKKTWGR
>CCWa_Nemertea_Lineus_lacteus_comp16594_c0_seq1p1
MDSNGKCCLLVVLLAVVFIHASDVFARRDHDTPVDGSIERLERGSCRQKKEFCEKNNPGLTCCAGLLCSCGLYDYCRCSDPTEIM
>CCWa_Nemertea_Lineus_ruber_Lvirrnatri476341p3
SYKTATKRRDNRCRRWGESCDPRRKNGYFICCEKYYCKCSIWGSCRCTGTMFG
>CCWa_Nemertea_Lineus_ruber_Lvirrnatri51881_m11731
MKLYIVACLFLVCALQFVASYPYGDENGEYGDDQLEVFRDAAKRAFYNFKCATSTCRPRAMEPTLRCCPGMRCKCGILWNAGQCKCTNYGYGR
>CCWa_Nemertea_Lineus_ruber_Lvirrnatri501721_m91402
MNCNYMPLALAYVLLLCLEAVLTRTAYNNPYEDEYPGEYQYEELIASPAEYDGRLPVSSNNLLDIFKSTRKRSRHVSKRCYSSRYCCKTTSDCCAGYTCGVNIWNWNCYECIKKTWGR
>CCWa_Nemertea_Lineus_ruber_Lvirrnatri73621_m15991
MHVVDKAHKMNTVLTIFVVIASISLVLSSSIPQYDEDDDGSFLDVLDSYKTATKRQALTRNYYNNDYAYYYKRNCKRWNDWCDPWSSNPTRSCCPNERVACKCNFFGSNCRCTRKLWGR
>CCWa_Nemertea_Lineus_ruber_Lvirrnatri418281_m78628
MDTKGKCCILMLLLVVVFIQASEAFVRREHDTPSSGSIGRHERGACRQKKDFCEKGNPGLACCTGLLCSCGVFNYCRCSDPTEIM
>CCWa_Nemertea_Lineus_longissimus_c35901_g1_i1p1
MDSKGKCCLLLVLLVGVLIHASGASGRRDQDRPFDGISERHERGACRRKKEFCEKDNPGLTCCPGLLCSCGLYDYCRCSDPTEIM
>CCWa_Nemertea_Lineus_longissimus_c37514_g1_i1_m43160
MNTVLTIFVVIASISLVLSSSIPQYGEDDDGSFLGVLDSYKTATKRQNRCRRWGESCDPRRKNGYFICCEKYYCKCSIWGSCRCTGTMFG
>CCWa_Nemertea_Lineus_longissimus_c37514_g1_i3p2
MNTVLTIFVVIASISLVLSSSIPQYGEDDDGSFLGVLDSYKTATKRKVEFKSIHLWFLWSHCGSGRALLSCRKLVKVLNNGIHSTSDFPK
>CCWa_Nemertea_Lineus_longissimus_c34565_g1_i3_m31336
MKLYIVACLFLVCALQFVASYPYGDENEYGDDQLEVFRDAAKRAFYNFKCATSSCRPRAMEPTLRCCPGMRCKCGILWNAGQCKCTNYGYGR
>CCWa_Nemertea_Lineus_longissimus_c34565_g1_i1_m31332
MKLYIVACLFLVCALQFVASYPYGDESKAKSKKSGDNQENEYGDDQLEVFRDAAKRAFYNFKCATSSCRPRAMEPTLRCCPGMRCKCGILWNAGQCKCTNYGYGR
>CCWa_Nemertea_Lineus_longissimus_c37514_g1_i2_m43162
MNTVLTIFVVIASISLVLSSSIPQYGEDDDGSFLGVLDSYKTATKRQALTRNYYNDYAYYYKRNCKRWNDWCDPWSSNPTRSCCPNERLACKCNFFGSNCRCTRKLWGR
>CCWa_Nemertea_Lineus_longissimus_c39290_g1_i1_m51965
MNCNYVPLALAYVLLLCLEAVLTRTTYNNPYDDEYPEVYQYEQLSLPAEYVEELPVSRNNLLDIFKSTRKRSRQVAKRCYSSRNCCKTTADCCPGYTCGVNIWNWSCYECIKKTWGR
>CCWa_Nemertea_Cerebratulus_spec_TRINITY_DN24351_c0_g1_i2_m170545
MKLYIVACLFLVCALHFVASYPYGDENKDKKSDNQDGEYGDEQLDVFRDAAKGLEAPPERRAFYNFKCATSTCRPRSMEPTLRCCPGMRCKCGILWNAGQCKCTNYGYGR
>CCWa_Nemertea_Cerebratulus_spec_TRINITY_DN24351_c0_g1_i1_m170543
MKLYIVACLFLVCALHFVASYPYGDDGEYGDEQLDVFRDAAKRAFYNFKCATSTCRPRSMEPTLRCCPGMRCKCGILWNAGQCKCTNYGYGR
>CCWa_Nemertea_Cerebratulus_spec_TRINITY_DN24351_c0_g1_i7_m170551
MKLYIVACLFLVCALHFVASYPYGDENKDKKSDNQDGEYGDEQLDVFRDAAKRAFYNFKCATSTCRPRSMEPTLRCCPGMRCKCGILWNAGQCKCTNYGYGR
>CCWa_Nemertea_Cerebratulus_spec_TRINITY_DN30212_c0_g2_i1_m171894
MNSVLTTFVALISVSLVLSSSIPQYDDSEEAGFLSELDNYKTASKRRDTRCRRWGESCDPRRKNGYFICCEKYYCKCSMWGSCRCTGTMFG
>CCWa_Nemertea_Cerebratulus_spec_TRINITY_DN30212_c0_g1_i1_m171888
MNSVLTTFVALISVSLVLSSSIPQYDDSEEAGFLSELDNYKTASKREAVVKNYYNDYAYYYKRNCKRWNDWCDPWSSNPTRSCCPNERLACKCNFFGSNCRCQRKLWGR
>CCWa_Nemertea_Cerebratulus_spec_TRINITY_DN14586_c0_g1_i1_m129862
MNCNYVPLALAYILLICLEAVLTRTPYNSRYEDEYPDEFQYEIAAPSEYDDGQTPFDKSNLLDIFKSTRKRQVSKRCYTSRFCCKTSRDCCSGYTCGVNIWNWNCYECIKKTWGR
>CCWa_Nemertea_Cerebratulus_spec_TRINITY_DN64514_c0_g1_i1p2
MRSVTAVTILVVMLALASVTYQEESCGGDRCAYSEGCCNDCYSCVCKFPGSNCTCKKRMFSCWGKR
>CCWa_Nemertea_Cerebratulus_spec_TRINITY_DN25921_c0_g1_i1p2
MDSTRTAWVLVLLLGMAFLCETEAWLIKRHQVKDSFERERRGACRKKKEFCETDNPGLTCCRFLQCSCGLYNYCRCSDPTEIME


>CLCCY_Phoronida_Phoronis_psammophila_comp64836_c0_seq1p1
MFQRVFRIVALCFILVVVLARTEARSSALSKLLTKRQCIPQAVPCTPYQDRCCGYMECLNILQDYCFPGEQCYCLPSLNHDHLH
>CLCCY_Phoronida_Phoronis_psammophila_comp64836_c0_seq2p1
MFQRVFRIVALCFILVVVLARTEARSSALSKLLTKRQCIPQAVPCTPYQDRCCGYMECLNILQDYCFPGEQCYCLPSLNHEHLH
>CLCCY_Phoronida_Phoronis_psammophila_comp64836_c0_seq3p2
MFQRVFRIVAPCFILVVILARTEAGSSALSKILTKRQCIPQAVPCTPYQDRCCGYMECLNILQDYCFPGEQCYCLPSLNHEHLH
>Brachiopoda_Terebratalia_transversa_Ttrarnatri58821p4
MKCVSSILALISCLLLLSRSQVKGMKLDDHLHKRGGNKCIPQGNGCSYYRPEIGYLCCGEMTCANHYGDFCVPNEDCFCQPVHYNG

>CRZ_Phoronida_Phoronis_ijimai_(P._vancouverensis)_comp82847_c0_seq1p1
MQCQDAIKILATFLLVILVTEAQQVQFSKGWHPPGKRAQTQQCTLIRTSMRRLLIDFVQFQLRRLESSGCTDEGQDSFVNGQTNKSLFEMASKLSRVLGQQN
>CRZ_Phoronida_Phoronis_australis_TRINITY_DN207679_c0_g28_i1p1
MQYPDTIKILATLLVILLVTEAQQVQFSKGWHPPGKRTQAQQQCRVMRTSMRRLLINFVQFQLQRLEISGCARRGQDRFLNNQEQTDKSLFEMASKLSSDFAQEN
>CRZ_Phoronida_Phoronis_psammophila_comp67052_c0_seq1p1
MVKQVVLKMVALFLAFLALTQAQQVQFSKSWYPPGKRGEGSQNSNCAVLRSAMKKLLMDFVQYQLQVFESSDCSRQDMEYLINTGIRVNKAFFQKAPKMRDDLSK
>CRZ_Brachiopoda_Novocrania_anomala_Nanornatri2912451p1
MAGLRIVAFVLLLEALCQLLPIRGQEYHYSNDWKPGKRSMEENECRVRPVVQKIVQTLLENEYRRIQTVCPYGTKRNQKPTSLKQMFTKRMAEHRPYN
>CRZ_Brachiopoda_Terebratalia_transversa_Ttrarnatri230731p1
MNMRLPRLAILVVISLWCIDSMHSQEYHYSNNWSPGKRYTNLLANTDHNTDCQVRPELRKLIDELIKAEYKRLSKVCLKQNKGLMEKFWKKIYNGN
>CRZ_XP_0133847641 prepro-gonadotropin-releasing hormone-like protein [Lingula anatina]_Brachiopoda
MSKLVLSLSIIGLILMQVVLYTSAQMYHYSKGWGPSSSGKRNSPENLCQVRPFIRKLVHDVIQGEFERLKTVCAHGQWLGGAGTTQSLWEQIERRLPQDEPSLE
>CRZ_Nemertea_Baseodiscus_unicolor_TRINITY_DN53128_c0_g1_i1_m207498
QGQGFHFSQGWLPNGKRASSEYTNIMNKLGEPVSAVQKGDKCGVTQEDARAMMRMIQEAVHRQRSFCESDVHIMTALFHVIKAEMNN
>CRZ_Nemertea_Lineus_lacteus_comp12594_c0_seq1_m16642
METIVTKCLVFLMVTLPLMQTVHSQGFHYSPGWEPSGKRSQSSYNEFMSKVRQWVSLGSAENSGKCALTPESASAVMKIIQNEVQRSRSFCRSDVAIMSALYNVARSDIKKD
>CRZ_Nemertea_Lineus_longissimus_c38989_g1_i1_m50268
MEAIVTKSLVLLMVTFTLTQTVHSQGFHFSQSWRPNGKRSQMNNNEIMGKVRQWASLGNVENSGKCALTPEGAGAVMKIIQDEVQRSRSFCRSDVAIMSALFNVAGTDIKKD
>CRZ_Nemertea_Lineus_ruber_Lvirrnatri544471_m97348
MEPIVTKYLVLLMVALTLIQTAHSQGFHFSQSWRPNGKRSQSNYNEIMGKVRQWASLGSIEKSGKCALSPGGAGAVMKMIQDEVQRSRSFCESDVAIMSALLNVARTDIKKD
>CRZ_Nemertea_Cerebratulus_spec_TRINITY_DN37499_c3_g1_i1p2
MEPIVTKCLVVLMVTLTLMQVAHGQGFHFSQSWRPNGKRSQASYNEMMGKARQWESFGGIQSGKCAMTPESATAVMKIIQDEVQRSRSFCESDVAIMSALFNVARTDNKKH
>CRZ_Nemertea_Tubulanus_polymorphus_comp30867_c0_seq1p1
MMCRIIILAIALVSTCQIVVNGQGFHFSHDWKASGKRSLGGYQDDNQGNNNNQGNGNKLGLLDTAINAQSNGSKCLVNKEAAQLILRLIEDELSRRHRMCKTDALIVEALNRARLEI
>CRZ_Nemertea_Tubulanus_polymorphus_comp30867_c0_seq2p1
MMCRIIILAIALVSTCQIVVNGQGFHFSHDWKASGKRSLGGYQDDNQGNNNNQGNGNKLGLLDTAINAQSNGSKCLVNKEAAQLILRLIEVRIAFISFHFSLLLSCFKCVRTITSYSWP

>DH31_Brachiopoda_Novocrania_anomala_Nanornatri2553971p1
MTKVQLIAVLHVFCVFGMVTAIPAYRRTEENRIRNSIQELEHKVSLLKYLLHQYTLQPYKRTVDMGYMSRNGAASKAGLIQLALHNAMDPYGPGRRR
>DH31_Brachiopoda_Glottidia_pyramidata_comp697727_c0_seq1p1
MKKETIVHVYASLFCVLLVCMIATEAYSDLSSIEEEITNLDQEVDVLTNLVRYLKSRTQNGRKRQIDAGYGSRNMVAQDISGKMLALH
>DH31_Brachiopoda_Lingula_anatina_comp150897_c1_seq4p1
MKKPMVVQVYASLFCVLLICLTVTEAYSYINGLEDQVTDLDKEVDVLSNLVRYLKSRTTNGRKRQIDAGFGSRNTLAQDISRLVLAQHKAQSYNSPGRRRRSINTNSQLRH
>DH31_Nemertea_Cerebratulus_spec_TRINITY_DN28502_c0_g1_i1p1
MDSRNIMGLCLLAIVLPAVVMSLPAKERKRSASYLSNPVETVAVLEELIGLIKDNAAYGDLKKRNLDAGYGSRFSAANNYGSKLMALHAASDYASPGRKRREAAAEQN
>DH31_Nemertea_Cephalothrix_hongkongiensis_comp38260_c0_seq4p1
MKSLIAAALIAVVLPGLVYSVPAKKRAPAQISDPALTIDVLEELIRYVAKQGEYDEKVKRTFDAGYGSRFGAASNYGSKLMALQAASDFSGPGRKKRETIEEA
>DH31_Nemertea_TubulanusPolymorphus42223 _
MMTQVIGLCLLAIIIPTLAAPAATKKRSVDSLSNPSLTIAVLRDLIDNIVERHNLKSASKRGSFDGGYGSRFASASNYGNKLMALQAANSYDSPGRKRRDATDEQ


>DH44_ELH_lopho_Corticoliberin_DH44_ELH_Nemertea_Riseriellus_occultus_TRINITY_DN20872_c1_g1_i1_m41197
DSASDMRKRSGSELSVMGSLDALSDIISSQNAKHMHDRMQANHQRLLRLGKRDTSANLEKTEKEATK
>DH44_ELH_lopho_Corticoliberin_DH44_ELH_Nemertea_Nipponemertes_spec_TRINITY_DN22176_c0_g2_i1_m36976
FQQVDELSSKNGPESPLRHSPELSDKRSGDLSIVASLDALSDFVKAQEGRRMRGALSASHMKLLRLGRRAAGEAS
>DH44_ELH_lopho_Nemertea_Baseodiscus_unicolor_TRINITY_DN17756_c0_g1_i1_m157115
RFPRAARTALQKRTGGELSVLGSLDALSDMISAQQARKLQDMMSANHQRLLRLGKRGLVHLERMDENADGNTQKGTSL
>DH44_ELH_lopho_Corticoliberin_DH44_ELH_Nemertea_Tubulanus_polymorphus_comp30742_c0_seq1_m24733
MHSKHGSMITLTTVFILAVIVAIVEGKPLSDEYYEPLPSEFKTNLPSENSMREKDNDLYRKVAQIAKMVLNRGKGDMSEYKYDDDSVDKRGGGSLSIVGSLDALTDMLSAQQARKFQNQLKANKMRLMRLGKRDVDSKFRH
>DH44_ELH_lopho_Corticoliberin_DH44_ELH_Nemertea_Lineus_lacteus_comp13720_c0_seq1_m18950
MFRHLPFTIGVAIVLLSCLEARPYAIQEEYLPLDDEFETDTLGENGEEKRSMDLSVSGSLAALSDMLMWQRQQQQQQQLNALGKRSSRFNNQEIPELLKQLQRLRDSASDMRKRSGSELSVMGSLDALSDIISSQNARHMHDMMQANHQRLLRLGKRDTSANLEKTENQETKKAD
>DH44_ELH_lopho_Corticoliberin_DH44_ELH_Nemertea_Lineus_longissimus_c46913_g1_i1_m121473
MFRHLPFTIGVAIVLLSCLEARPYAIQEEYLPLDDEFEADAFRENGDEKRSMDLSVSGSLAALSDMLMWQRQQQQQQQLNALGKRGSEFNNQETQELLKQLQLLRDSASGMRKRSGSELSVMGSLDALSDIISSQNARHKHDMMQANHQRLLRLGKRDTSANLEKTKNEETKKAD
>DH44_ELH_lopho_Corticoliberin_DH44_ELH_Nemertea_Lineus_ruber_Lvirrnatri307361_m60043
MFRPLPLTIGVAICIVLLNCLEARPYSIQEEYLPLDEGIEVDPFRENNDEKRSMDLSVSGSLAALSDMLMWQRQQQQQQQLNALGKRAAGFSNQEAPELLKQLQLLRDSASNVRKRSGSELSVMGSLDALSDIISSQNARHMHDMMQANHQRLLRLGKRDTSANLEKPGEDETKKVD
>DH44_ELH_lopho_Corticoliberin_DH44_ELH_Nemertea_Cerebratulus_spec_TRINITY_DN7449_c0_g1_i1_m134876
MFRHVSLLLGATICLSLLLCLDARPYSVQEEYLPLEGGYDDDTYDESGAEKRSIDLSVSGSLSALSDMVMWQRQQEMQQQLAALGKRTSGMSNRRVPALFRYLQRLRSGSIPEIRKRSGGDLSVLGSLDALSDIISSQHAKHLQDMMQQNHQGLLRLGKRDTSASLEKAEKEETKKAE
>DH44_ELH_lopho_Corticoliberin_DH44_ELH_Nemertea_Notospermus_geniculatus_g17259t1
LRRKFKSFLVHHQARPYAFKEEIIPLDDGYDDEDAFLENGAEKRSADLSVSGSLAALTDMLMWQRQRQMKDELAALGKRTSGLNNVPVPAIFRRFQRLSNMNKRSGSDLSILGSLDALSDIIASQQAKHLSDVNHQRLLRLGKRDTSASLDGAEKAETKKAE
>DH44_ELH_lopho_Corticoliberin_DH44_ELH_Nemertea_Notospermus_geniculatus_g10566t1
MFRFLTLPIGVTICLSLFLCLEARPYAFKEEIIPLDDGYDDEDAFLENGAEKRSADLSVSGSLAALTDMLMWQRQRQMKDELAALGKRTSGLNNVPVPAIFRRFQRLSNMNKRSGSDLSILGSLDALSDIIASQQAKHLSDVNHQRLLRLGKRDTSASLDGAEKAETKKAE


>dkk_related_Phoronida_Phoronis_australis_TRINITY_DN117198_c0_g1_i1p1
MDYVKLFLYGCLVTLQMTAPALGYIWNLAWSNSNVDSTYNDNSPHPRNVRRTDWVRGTDDIEENTTERFVPCRSDRSCGRGKFCDRHYGTCTFHREAGDVCRRDGHCQRGHDCMFGRCQKAITAGLEGARCKHEKDCGVGLCCARKHGEKVCKKKLALGQKCYVPRGGLAYSVNEVCPCDVELTCKNTSKKKTEEEEETWRFWTDFDHMRCAPV
>dkk_related_Phoronida_Phoronis_psammophila_comp921165_c0_seq1p1
YDDRSPHPRNIRGGDPPKRLEDLEENTTERFVPCRSDRSCGRGKYCDRHYGVCEFHRETGDVCRRDGHCKRGHDCMFGRCQKAIRLGHEGARCKHDKDCGSSMCCAR
>dkk_related_Phoronida_Phoronopsis_harmeri_c82240_g1_i2p1
FQFPGARCKHDRDCGASMCCARKHGEKICKRKLVVGQKCYVPNGGMTYSLNELCPCEEGLRCKDTSTKNQDEEDETWRFWTDFDHMRCAAL
>dkk_related_Brachiopoda_Glottidia_pyramidata_comp33738_c0_seq1p1
MDLNTILTSIVVWNFLLASFSDAYIWNIAWGSLGTDEDLSNHPKNIYRDALERVQLDEPVYPFEPCTTDKSCGRHRFCDKFYGTCESHRKQGDACRRDGHCQKGFDCMFGKCQKSLKAGEIGARCKHDRDCGSSMCCARQHGEKVCKAKLRLAENCYVPKGGLDYSLNELCPCDTGLVCKDTGRKTPREEELTWQYWSSFEHMKCAEP
>dkk_related_Brachiopoda_Hemithris_psittacea_comp7288_c0_seq1p1
MRFVTDLALVVIVYSLQSALVVCEAYIWNFALNSPQLQQQQADYANFHPRNIATSQSIPENSIVKFKPCVSDKACGKGKFCDKHYGFCDRKRPVTKYCRRDGHCEHGLQCMFGKCKKLTRHGAIGARCRHDRDCGSSMCCARQHGEKICKAKLKRGAKCYVPIGGLDYSLNEMCPCDSGMICKATVIKEKSTD
>dkk_related_Brachiopoda_Laqueus_californicus_comp10056_c0_seq1p1
GHYGRGRRDGQCEHGLQCMFGKCTRTLKHGTVGARCRHDKDCGASMCCARQHGERICKAKLKIHAKCYVPQGGLEYSLNEMCPCDSGLTCRPNLKQKDDSPSWRFWSTYDHMRCSPP
>dkk_related_Brachiopoda_Lingula_anatina_comp138196_c1_seq1p1
MSLASLMVHLSRKNVFFYGARCKHDRDCGSSMCCARQHGEKVCKAKLQLAENCYVPKGGLDYSLNELCPCDKGLICKDTGRKTPREEELTWQYWSSFEHMKCAHP
>dkk_related_Brachiopoda_Lingula_anatina_comp138196_c1_seq2p2
MDFNTVFTTIVVWNFFLATFCDAYIWNIAWGSIGTDEDLSNHPKNIYRDALERPQLDEPTYPFDPCTTDKSCGRHRFCDKFYGTCEPHRREGDACRRDGHCQKGFDCMFGKCQKSQKAGELGARCKHDRDCGSSMCCARQHGEKVCKAKLQLAENCYVPKGGLDYSLNELCPCDKGLICKDTGRKTPREEELTWQYWSSFEHMKCAHP
>dkk_related_Brachiopoda_Novocrania_anomala_Nanornatri2138761p1
MDIYRVFLQLVGILNFIVVTHGYIWNLAWSTGVQDDEYDETSKHPRNLHRSREITDNNPCTSDKTCGRGKYCDKHYGTCEHHREGGHTCRRDGHCQRGFQCMFGKCQKAIKSGNLGARCKHAKDCGGNMCCARQHGEFVCKARLKLNYKCYVPRGGLDYSLNEMCPCEQGLICKNTQTKEDDITWRLRRNYDNMRCAQP
>dkk_related_Brachiopoda_Terebratalia_transversa_Ttrarnatri67431p1
MVSSQVLVSAIVFWIIQWRSILCSAYIWNFALSSTLNNKVDYDNFHPRNIRAFKDRISQHNAIDKQEICKTDKSCGKGKFCDRHYGFCDRKRQSGQYCRRDGQCEHGLQCMFGKCTKSLKHGTIGARCRHDKDCGASMCCARQHGERICKAKLKIHAKCYVPQGGLEYSLNEMCPCDRGLTCKPTLKQKDDSPSWRFWSTFDHMRCSPG
>dkk_related_Nemertea_Cerebratulus_spec_TRINITY_DN19829_c0_g1_i1p1
GRFCDRHYGTCDLHRREGQPCRRDGHCAKNMDCMFGRCVKTIPVGKVGSRCKHDSDCGPQMCCARRHGEKVCKAKLSQGHRCYVPRGGLDYSLNEICPCAEGLLCQMSGSSDQERSPQGGSYEWTDYRRMQCAPP
>dkk_related_Nemertea_Lineus_longissimus_c28384_g1_i1p1
MSIDGILLMLFVLALDVLCSGANIWNWALSQPFDQSAYQARRNHPRNIHQTLRQNAPEGASPIFMQCVSDRTCGRGRFCDRHYGTCDLHRREGQPCRRDGHCTKNTDCMYGRCVKTILVGQAGSRCKQDGDCGQNMCCARRHGESVCKARLSQGDKCYVPRGGLDYSLNEICPCEEGLLCRMPGVGPQERHTEDSGYEWTAYRRMQCAPP
>dkk_related_Nemertea_Lineus_ruber_Lvirrnatri730481p1
MSIDGILLLLFVLALDVVCSGANIWNWAMSQPFDQSAYQARRNHPRNIHQTLRRNVPDDTAPKFLPCVNDRTCGRGRFCDRHYGTCDMHRREGQPCRRDGHCTKNMDCMYGRCVKTIPAGQVGSRCKQDNNCGKNMCCVRRHGESVCKARLSQGERCYVPRGGLDYSLNEICPCEEGLLCRKSGLGSQEEPTESSGYEWTDYRRMQCAPP
>dkk_related_Nemertea_Notospermus_geniculatus_scaffold4967g40387t1p2
GHCAKNMDCLFGRCSKTIPDGQIGARCKHESDCGKNMCCARLHGERVCKARLSRGQRCYVPRGGLDYTLNEICPCQQGFICRIPESDLQEKPTVRSPHEWSDYRRM


>CCHa_EP_Brachiopoda_Novocrania_anomala_Nanornatri21097521p1
MKSLDCWTILAVSIIYACFCTFVTEGGKCRQWSSHHCWGGNGKRGEQETDGSRDRIIKLIDKILQASKNRHIEDNAENIFERNTYQHKTQTESMEPRSLVHSRDQRQHMLRDWLLEVKNSRR
>CCHa_EP_Brachiopoda_Lingula_anatina_comp138060_c0_seq3p1
MRIRLDPWVVIPLAVVLACLLSHKTDANKCKGPWRVHGCFGGNGKRTQPEPRPHHNELLAKQLNLAEIGILKKILKATRTERMDFLNSDKINSKSLSKHQHDRQAEYRTTRLPLLPLQSNSHLTPEKMFDGNLKDNHNRINLTEIYFQLKRTTLRRLFQMLQRKWNP
>CCHa_EP_Brachiopoda_Lingula_anatina_comp138060_c0_seq1p1
MRIRLDPWVVIPLAVVLACLLSHKTDAITLDQLIARGILPPELDKCKGPWRVHGCFGGNGKRTQPEPRPHHNELLAKQLNLAEIGILKKILKATRTERMDFLNSDKINSKSLSKHQHDRQAEYRTTRLPLLPLQSNSHLTPEKMFDGNLKDNHNRINLTEIYFQLKRTTLRRLFQMLQRKWNP
>CCHa_EP_Nemertea_Tubulanus_polymorphus_comp23434_c0_seq1_m12549
MRTWATWSVFLMAMVYLCLTFKTVSAGKCQGEWFRHSCLAGNSGKRSDSHIENRSKSEDYLKKLLSLLKTEIEMKSLPSSPVPEQEEADERPSRDYNTDKTISEPLQALWEKFLMRTREQEDMTRRK
>CCHa_EP_Nemertea_Paranemertes_peregrina_comp184981_c0_seq1_m172293
MNLRVFWSSAFILLIVNFTSARASKCRGRWAIHACAAGNGKRSGPLYPPDDDTDSDAAADNRQKLVDLIQQLKLQAQPQ
>CCHa_EP_Nemertea_Malacobdella_grossa_comp16369_c0_seq1_m8916
MLQRVIWTSAFILLFINFSLARRAGKCRGRWAIHACAAGNGKRSGPMYRPEDDLVELNNDRQKLVDLIQQLKSQLQTSPPEPAQIPLSSRFDVREEEPTIERSSELWKRLLSKIRSRDLLNA
>CCHa_EP_Nemertea_Nipponemertes_spec_TRINITY_DN22669_c0_g2_i1p1
MGREDRELNMKTLASWSLILLATLFIYIASYHTANASKCKGRWAIHACAAGNGKRSESPYPSDGFDHRPGAGRQTLEDMIQELRKRIGDKARFMTSDPRDAEGNNEQPQEADSSEIWRRLYMKMRARSVMSD
>CCHa_EP_Nemertea_Notospermus_geniculatus_g10614t1
MAKRQVGNREQYKFYSTQGSACINLDLRTAMSGKCKGRWAIHACAAGNGGKRSDPRIQINGPIDRERNLQDMLEILRSRLLENEANEIADAELPTYETTENEDMWNRLYSRLKGRQSYIDA
>CCHa_EP_Nemertea_Baseodiscus_unicolor_TRINITY_DN87580_c0_g3_i1_m175399
MSSNGVWSLIVLAFIYLCLGSCTVSASKCKGRWAIHACGAGNGKRSDPRLQIPDPSARRQKLEDMIELLRTRLLEEEAEEMTEELPTYETSDLTDDLWDKLYTKLKADQSYGRLQ
>CCHa_EP_Nemertea_Lineus_lacteus_comp18696_c0_seq1_m33086
MSTYGVWSLLVLAFIYLCLGSYTVAGSKCKGRWAIHACAAGNGGKRSDPRLQIHLPLERQRNLQDMLEILRSRLLEDEANELAEEELPTYETTENDDMWNRLYSKLKERQSYGVAK
>CCHa_EP_Nemertea_Lineus_ruber_Lvirrnatri233391_m47236
MSTNGVWSLLVLAIIYVCIGSYTVAGSKCKGRWAIHACAAGNGGKRSDPRLQIHLPAERQRNLQDMLEILRTRLLEDEANALEEEELPTYETTENDDMWNRLYSKLKERQSFGVAK
>CCHa_EP_Nemertea_Cerebratulus_spec_TRINITY_DN37908_c2_g4_i1_m7823
MSTYGVWSLLVLAFIYVCLGSYTVAGSSSQDGKCKGRWAIHACAAGNGGKRSDPRLQLNGPSERQRNLQDMLAILRSKLIEEEVNELEDEELPTYETTENDDMWNRLYSKLKESQSYADAK
>CCHa_EP_Nemertea_Lineus_longissimus_c46103_g2_i1_m111745
MSTYGVWSLLVLVFIYLCLGSYTVAGSKCKGRWAIHACAAGNGGKRSDPRLQIHIPSERQRTLQDMLEILRSRLLEDEANELEEEELPTYETTENDDMWNRLYSKLKERQSYAVAK
>CCHa_EP_Nemertea_Lineus_longissimus_c46103_g2_i5_m111760
MSTYGVWSLLVLVFIYLCLGSYTVAGNSGTDGKCKGRWAIHACAAGNGGKRSDPRLQIHIPSERQRTLQDMLEILRSRLLEDEANELEEEELPTYETTENDDMWNRLYSKLKERQSYAVAK


>FMRFa_Phoronida_Phoronis_psammophila_comp67440_c0_seq1p1
MRVLCSLTATVLCFHLVASVRVGDVCDGVFGPVEPEDRGICSLISGASLTRRRRADVRRSPRPSSIGFTRLSRSAPWAENTSPLQQGAPMVIVSPMHSVKKRSVDAVKHTASKRSFMRFGRDPEKVYEKRHFVRFGRGGEDEDKMDDDMKEAFVKLGEAFMKLAEEKNLNGPQDIQKAFEKYGQDPESKRAFMRFGRNPEESKRAFMRFGRAFVRFGRGQELDEPSKKAFVRFGKKDVGDQQMEDEPDKRSFMRFGKRLSNDKENAMDKKAFMRFGKRGDEEPEDKRSFMRFGKRDVESAQKHVRELEHSKSTGKGNAA
>FMRFa_Phoronida_Phoronis_australis_TRINITY_DN252244_c0_g1_i1p1
MRAIISLVTASFCVQLSASVRIADVCAGVFGPVDDADQGICSFISGLPVGRKRRTSSTTRTPKPYGYVRLTRSSPWSRNLDYSDQYDSVIPMHRVKKRSVDAALKHTAGKRSLTNLTPTRPHDEDDKMDDEMREFLETLGEALVKMSAEEKLTDGEALKRAFVRIGRDPNNKRAFVRIGRNPEERKKAFMRLARAFVRIGRGDWGEPPSKKAFVRIGKNNDDEEINPAPEKKGWLRFGKRDLEEAPDKKGFIRFGRGDSELSMDKKAFMRFGKRDVESTKKMNASAKDKTNKTSTKM
>FMRFa_Phoronida_Phoronis_ijimai_(P._vancouverensis)_comp92485_c0_seq1p1
MRAIISVVAAAFCVQLSTSIRIADVCAGVFGPVDEADQGICSLISGSPVERKRRTSNPTRNPDTFGYVRMTRSSPWLRDLDYGDRYGSVIPLHRVKKRSVDAVQQHTAAKRSFMNLTPNSHKGEDVKMDDDMKQAFVTLGDALMKMSAEEKLTDGEVLKRAFLRIGRDPENKRAFVHIGRDPEQRKRAFMRFGRAFVRFGRGELEEQPSKKSEGDPAEHKKAFMRFGKSDAEMTDAPEKKGFLRFGKRVLDEVPDKKGFIRFGRSGDGELAMNKKAFMRFGKRDVESTKKMNAFAKDNKNKTSTKV
>FMRFa_Brachiopoda_Novocrania_anomala_Nanornatri2801841p1
MAKEAEMALLAAVLVIQLMVIPSGASQEKEAAKNMEFNQLRDDLSKLQQQLDDIKVLTAEVPEDKRFFDTPRYLTKRYYLRFGRGIVDPYPYEHPSDAVDGGFFDKPHYGFNKRHYLRFGRGIIDSNPHGYPSNALEGAMADGFEKNKRYLRFGRSVDRYVETPETHHLSKRSVKQKTPENGKTKEISPPKKETIKDKRYMRFGKKSIEDEKRYMRFGKKSDEDAQKRYMRFGKKSDNNEEKRYMRFGKKSDDEKEKRYMRFGKKDESPDE
>FMRFa_Brachiopoda_Terebratalia_transversa_Ttrarnatri297811p1
FWPSYGSQEKDMIPYKRGFFGGGGEYGEPEGLSSFVDEPYRGTIGKRDFLRFGKRRYDDNERSDQLEALNRVTRDFLRFGKRDFLRFGRSYNLRGYDSDNKRKHMRKRRSIKNESDKPSSIESNDVYNKGALLRSDKKSMSAAKARDIKRAFLRFGRLQKEYQQQDRKRAFLRFGKNTGINLDNRPTSDTKTETNSETDNGSAKTVTNDHVIDNNVDSKRAFLRFGKKCASCKRAFLRFGKSEKNLISSSNKSMKSSPLFGKEHTKRAFLRFGKSVNRE
>FMRFa_Brachiopoda_Lingula_anatina_comp125826_c0_seq1p1
MKTSSRIFLLAFVALYQIQLIRCSGYGNFLCNYGQELNALCNRLQEFQDSADLQAPDDSNSMWRTKHRFQLRLGRREDEGDNEDDEEEFEHLVGMLAPHLSRQRRAYLRFGRSAEWPGVDDIDENKRAYLRFGKRAYLRFGRSVDNKRTPNSGGMSNYMRFGRSAEPHHLSKRSVPVKQEATESKTKENTMKSAAVPNSEKRYMRFGKKSSEGDEKRYMRFGKKSTEDSAPETHAKEEKRYMRFGKKSQPNGEDPEKRYMRFGKKSMEQTDEDKRYMRFGKKSLDQPEEDKRYMRFGKKSAEQQEEDKRYMRFGKRSDNADDDDDAEEAVKRYMRFGKKMDPDFEKALKRYMHFGKKTDVSEAIKRYMRFGKKADDNDAEKRYMRFGKKSDSDTENEEKRYMRFGKKDKELSEIKRYMRFGKKDQPAKNEKRYMRFGKKSTV
>FMRFa_Brachiopoda_Laqueus_californicus_comp45307_c0_seq1p1
MNWYMLMVAIVVTCFLLDHACALYASRYIDPCSSWLKSINLKRLCYERRWLSYNDRAQDIMTDSLPGQKRYYTQPEGSSFFEDPYGGTIGKRDFLRFGKRGYGDDEGSDEKLEALNRVTRDFLRFGKRDFLRFGKRDFMRFGRSFPPLYDADTTKKKLHMRRRRSIKNELESGKTKPEVQNKRAFLRFGKNSQVDAKEVKRAFLRFGRPNKGHEQDQKRAFLRFGKKSDKIVDKKSDTKQGTHSDETKLVTDSKRAFLRFGKKCTKCLKRAFLRFGKSDKSHSYNKNSLISMPKPVSLSTHGKELMKRAFLRFGKSAK
>FMRFa_Brachiopoda_Hemithris_psittacea_comp18193_c0_seq1p1
FMRFGKKSNKRGFMRFGKKSDVPTSHFEMKSSSPNGMDSSKRGFMRFGKKSSSSNGMDSSKRGFMRFGKSENQLSGKLANFRNDIISKLKDSPQISADKIKAGPPMHS
>FMRFa_Brachiopoda_Hemithris_psittacea_comp25223_c0_seq2p1
EEEALNRLLRSNAAKRNFMRFGKRDFMRFGKRDFMRFGKRRHPMSGFEPNEESMMKRPHSRHRRSATEKQVFHDKSKRGFMRFGKREKGSDEENQILKNLLDGRGCSLEAGNSKQNLGEGSHEKRGFMRFG
>FMRFa_Brachiopoda_Hemithris_psittacea_comp25223_c0_seq1p1
MYLIIALSICVVLCEATTSSQTGYESDLFCHSNAEKTPTVTKLCDTLMNIRNQLEKEVADEFAEMALKKRHHEIPLNFFGRTQSGSLGKRDFMRFGRKFPDVDSHYAERKRDFMRFGKREMSDQEANEEEALNRLLRSNAAKRNFMRFGK
>FMRFa_Nemertea_Baseodiscus_unicolor_TRINITY_DN112753_c0_g1_i1_m142345 internal
EKRYMRFGKKNDGGYIRFGRESSEEDDIGEDEKRYIRFGKRDDDQKRYIRFGKRDNQEDAAEKRYMRFGRNDGINDMDKRYMRFGRNDGKNDADKRYMRFGRNDGLANTDKRYIRFGRGGGK
>FMRFa_Nemertea_Paranemertes_peregrina_comp5666_c0_seq1_m3328 5prime_partial
ITAGEKRYMRFGRAHDEEKRYMRFGRAHEDEKRYMRFGKRSTRSKRSADETKEESPIERLQRLLPRGTGYMRFGRSSDALSDDDSQTGDKRFMPLGLRRADYSRSGRLGEDNEEKDDVSKRYMRFGRFMRFGKNINSAPSGYMRFSRDNGLMRLSRQLAEREPAAGYLRFGKK
>FMRFa_Nemertea_Paranemertes_peregrina_comp14844_c0_seq1_m9609 3prime_partial
MHPLNFLVLVTLAGQAYCGIDLSRLCQRRSRSLHYLMSIRLCDGYRGGSTPVYTSSRERELDLEPTATAIPENDSGKEEDSKEKKERANDGYLRFGRSVDDPTEKASDDKTKEDAKRYMRFGRAYMRFGKKSSDYLRFGQERDVDSDIANDKRYMRFGRGGEVVDDNSLHTEMDDSNGDNKRYMRFGRSNDAEKRYMRFGRAHEDEKRFMRFGKGYMRFGRSHQDEKRYMRFGRSHDEEKPYMRGG
>FMRFa_Nemertea_Nipponemertes_spec_TRINITY_DN15377_c1_g1_i1_m42767 internal
LCNQYRTGNRPNQMSIVTSRERELELTPQPDTVTTKDDKPQTDDDSRRQTEGYLRFGRSAETPQEKSGEFAKKNEKEKSEDKRYMRFGRAGYMRFGRSEGNDAEKKAGYMRFGKKNDYLRFGRESAEDSEHNDEKRYMRFGRSEADKRYMRFGRAQEKVDANTRHTQFDPSEDDEEKRYMRFGRSEASESKDKRYMRFGRSDANDKDKRYMRFGRSDADEKDKRYMRFGKRLVHKRSIRSADQETPIERLQ
>FMRFa_Nemertea_Nipponemertes_spec_TRINITY_DN15377_c0_g1_i1_m42765 internal
EQRERATPGGYLRFGRSGDGYIRFGRYLDGEDDDLSPVKRYMRFGRPDYLRFGRLTDEDETGEPSKRYMRFGRYMRFGKDIRETPGGYLRFGRDNRVTRFGRELGER
>FMRFa_Nemertea_Malacobdella_grossa_comp46859_c0_seq1_m149910 internal
SGHYGRDFPRFVSPVDVEDKTTDDDEGKIGMKGGLSSPIDNDKRYMRFGRSGGEILDDNALQTDTDGGDVDTKRYMRFGRAHENEKRYMRFGRSVEDPKDFIPSGSHPKEATRRKRSVDDNNDDLTATEQGQRFINDRLLS
>FMRFa_Nemertea_Malacobdella_grossa_comp149321_c0_seq1_m152439 5prime_partial
LQKEIPATIYQNLGKRYMRFGRANYLIFGRLSDDDDELQKRYMRFGRFMRFGKNIDSSAYRRYNRDSGLLRLSRQLAQREPAAGYIRFGKK
>FMRFa_Nemertea_Cephalothrix_hongkongiensis_comp113981_c0_seq1_m98382 internal
DGSDMDAEKRYMRFGKKDGSDQKEEDKRYIRFGKRDNEDEKEENKRYMRFGKRYIRFGKRYMRFGKRDGQVDEDIDEEKRYIRFGKKDGSDMDAEK
>FMRFa_Nemertea_Cerebratulus_marginatus_comp1922716_c0_seq1_m162457 5prime_partial
DGEDSDEAEETPDKRYMRFGRDYLRFGRLLDGEEESSSDNQNTVQKRFLRFGRLFGGLGVSKEELQRRYLRNNRDRAGGYMRFGRSEPTAGYMRFGK
>FMRFa_Nemertea_Lineus_lacteus_comp17427_c0_seq1_m28399 3prime_partial
MYILYLVALLAGQAIATDFNALCSDPKLNSLKNFMVLCNAFRSFSDQFNDVSSDSKRHRETFIRYGRDASHVSQEGALETHLTTPSKRSPEGYMRFGRSVKDTKPAQSVENVDVENTKKEEEKKAIPSTAVDSEQKQETTAEDDKAKRYMRFGRNDYIRFGRESEEADDDAIDDAKRYMRFGKKDDAKRYMRFGKKSLGPVAEGEGEEQKRYMRFGKKDGSDDAEKRYMRFGKRYM
>FMRFa_Nemertea_Lineus_lacteus_comp22954_c0_seq1_m57517 5prime_partial
FGKRDDDLDEDKRYMRFGKKSDDEKRYMRFGKKDGEEQDEKRYMRFGRGDQEMDADKRYMRFGKRYMRFGKRYMRFGKRDDEDATEGGDDEKRYMRFGKRYMRFGKRDMSTDEERKRNVRSVDESKAEEVTHMRYRRSEGPDGFERDARYMRFGRNPNGATVDGYIRFGRLLDGEDSDETAETPEKRYMRFGRDYLRFGRLLDGEEESSNDNQNSSPVQKRFIRLGRLFGGLGVSKEELQRRYLRNNRDRAGGYMRFGRSEPAGGYMRFGK
>FMRFa_Nemertea_Cerebratulus_spec_TRINITY_DN31043_c0_g1_i1_m21286 internal
KRYMRFGKRYMRFGKRDDEIEEDKRYMRFGKKSDDDEKRYMRFGKRDGEDQEEKRYMRFGKRSDEDEKRYMRFGKRYMRFGKRDDEIEEDKRYMRFGKKSDDDEKRYMRFGKRDGEDQEEKRYMRFGK
>FMRFa_Nemertea_Cerebratulus_spec_TRINITY_DN31043_c0_g3_i1_m21289 3prime_partial
MYFFYFLALLAGQAIATDFNALCADSKLKSLQNFMVLCDAFRSFSQSLNDVSLDSKPQRETFIRYGRDASHVSQENAIDHQSHLTTPSKRHAEEGYMRFGRSVKEQEPAQNAQDIENVKKEEQKKAIPSTAEDSDQKQEAAQEDEKAKRYMRFGRNNYIRFGRESEENDDDEIDEAKRYMRFGKKSAEEAKRYMRFGKKSFGPVSEEEGDEQKRYMRFGKRDDEAEKRYMRFGKRYMRFGKRDDEIEEDKRYMRFGKKSDDDEKRYMRFGKRDGEDQEEKRYMRFGK
>FMRFa_Nemertea_Cerebratulus_spec_Contig256_m194107 5prime_partial
KRYMRFGKRYMRFGKRDDEIEEDKRYMRFGKKSDDDEKRYMRFGKRDGEDQEEKRYMRFGKRSDEDEKRYMRFGRSDDKRYMRFGKRYMRFGRGGADDSEAGDMEKRYMRFGKRPYMRFGKRDTSAAEAQTRIARSVDSKTDDASHKRFRRSDEFERDARYMRFGRNPNGATVDGYIRFGRLLDGEDGDGTEETPDKRYMRFGRDYLRFGRLLDGEEESSSDNQNTVQKRFLRFGRLFGGLGVSKEELQRRYLRNNRDRAGGYMRFGRSEPTGGYMRFGRSEPTGGYMRFGK
>FMRFa_Nemertea_Notospermus_geniculatus_g37951t1
MRFGRSVKEIEPAQNTPNVDKVKKAEEKKAISSTAESTDQNDKAAQEAEAEKRYMRFGRNNYIRFGRESEEDEDDDDDNEIDEAKRYMRFGKKSAEEAKRYMRFGKKDSGMGPVVDEDGEEQKRYMRFGKRYMRFGKRDGEDDLDEDKRYMRFGKKAEADEKRYMRFGKREEEEKRYMRFGKRDEGEEKRYMRFGKRYMRFGRDSTDGSESGNDDKRYMRFGKRYMRFGKRNAEAAEGRTRVARSVDATKRFLRFAREAPSEGSEDFERAARYMRFGRNPNGATVDGYIRXIWRRVTRSSPFYDFLGRGRTF
>FMRFa_Nemertea_Notospermus_geniculatus_g2365t1
MEPNAPPPXXXXTFIRYGRDASHASQDNALEERHLTTPSKRDTGGYMRFGRSVKEIEPAQNTPNVDKVKKAEEKKAISSTAESTDQNDKAAQEAEAEKRYMRFGRNNYIRFGRESEEDDDDDDDNEIDEAKRYMRFGKKSAEEAKRYMRFGKKDSGMGPVVDEDGEEQKRYMRFGKRYMRFGKRDGEDDLDEDKRYMRFGKKSEADEKRYMRFGKREEEEKRYMRFGKRDEGEEKRYMRFGKRYMRFGRDSTDGSESGNDDKRYMRFGKRYMRFGKRNAEAAEGRTRVARSVDATKRFLRFAREAPSEGSEDFERAARYMRFGRNPNGATVDGYIRFGRLLDGEDSDDVDETPDKRYMRFGRDYLRFGRLLDEDEPSSDNQDSNIQKRYLHFGKLFGGLGVSKEELQRRYLRNNRDNRGGYMRFGRAQPGGYMRFGK
>FMRFa_Nemertea_Lineus_ruber_Lvirrnatri191281_m39295 complete
MYILYLVALLAGQAIATDFNALCSDQKLSSLKNFMVLCDAFRSFSDSLNDVSLDSKRHREASVRYGRDASHVSQENALETHLTTPSKKTREGYMRFGRSVEDPQPAQNVENVDVEKSKKEEEKKAISSTAGDTKQKQETTAEDDKAKRYMRFGRNNYIRFGRESEEADDDEIDDAKRYMRFGKKDDAKRYMRFGKKSLGPVAEEEGEEQKRYMRFGKKDGSEGGDDAEKRYMRFGKRYMRFGKREGDLDEDKRYMRFGKKSDEDEKRYMRFGKKDGDDQDEKRYMRFGKKSDEDEKRYMRFGRGDEEMEANKRYMRFGKRYMRFGKRDEEDATEGGDDEKRYMRFGKRYMRFGKRDTPTDEVRKRNVRSVDESKAEEATHMRYRRSEGRDEFERDARYMRFGRNPNGATVDGYIRFGRLLDGEDSDKTDETAEKRYMRFGRDYLRFGRLLDGEEESSNDNQNSSPVQKRFIRLGRLFGGLGVSKEELQRRYLRNNRDRAGGYMRFGRSEPAGGYMRFGK
>FMRFa_Nemertea_Lineus_longissimus_c40291_g1_i2_m58287 complete
MYILYLVALLAGQAIATDFNALCSDPKLNSLKNFMVLCDAFRSFSDNLNDVSLDSKRHRATFIRYGRDASHVSQDNALETHLTTPSKRNTEGYMRFGRSVKDPQPAQNVENVDVENTKKEEEKKAIPSTAVDSEQKQETTAEDDKAKRYMRFGRNNYIRFGRESEEADDDEIDDAKRYMRFGKKDDAKRYMRFGKKNLGPVAEEEGEEQKRYMRFGKKDGSDDAEKRYMRFGKRYMRFGKREDDLEEDKRYMRFGKKSDDEKRYMRFGKKDGEEQDEKRYMRFGKKSDEDEKRYMRFGRGDEDMDADKRYMRFGKRYMRFGKRYMRFGKRDEEDANEGGDDEKRYMRFGKRYMRFGKRDTPTDEVRKRNVRSVDESKAEKAAHMRYRRSEGPDGFERDARYMRFGRNPNGATVDGYIRFGRLLDGEDSDETEETPAKRYMRFGRDYLRFGRLLDGEEESSNDNQNSSPVQKRFIRLGRLFGGLGVSKEELQRRYLRNNRDRAGGYMRFGRSEPAGGYMRFGK
>FMRFa_Nemertea_Tubulanus_polymorphus_comp36563_c0_seq1_m55247 complete
MVSLHILLFILCQTYALDVSSLCNHPKYSQVIVKLCDAFGIMGREEILNDVHMLRQPKRNRGPYVRFGRDVSNQQTPKEAQSDTSNTADNTVKGYLRFGRSVDEQHNIQKREAETPTKSDNTAILEKDGDTSKRYVRFGRSEKRYMRFGRSNDESKEDLKKRYMRFGKKSSIENEKKYMRFGKKDGSDIDNDKRYMRFGKRDDLDEAKRYMRFGKRDTQDEEKRYMRFGKRSDADNDGDDHSKENGDDTDELEKRYMRFGKRYVRFGKRNDYLRFGEPQEKRYMRFGRNNDYLRFGQAQSKRYMRFGRSGDDVDDEDNGSGDAEKRYMRFGRSGDDKRYMRFGRNGDYLRFGNEKRYVRFGRSDNNDQDEEKRYVRFGKSVEQSGNPDQDKDSEKKRYVRFGRAANAEHVETENSPSKKRVVRSASDQHTRVKRHVDENEEDEIDRLARYLKLSARDKALGDTIGGYIRFGREEDDSQEEDGDDADYGIDKRYVRFGKRYVRFGRSPSSLFSLFRGSRGYPRYIRNSSGSPVGYIRFGR


>FSE_Nemertea_Baseodiscus_unicolor_TRINITY_DN107083_c1_g4_i2p2
MKILHIKNRPVNLAGHLGAGKRFSEFLGAGKRFSEFLGAGKRFSEFLGAGKRFSEFL
>FSE_Nemertea_Baseodiscus_unicolor_TRINITY_DN107083_c0_g4_i1_m22848 5prime_partial
GAGKRFSEFLGAGKRENKQQHVEYPAENRRFSEFLGAGKRFSEFLGAGKRFSEFLGAGKRQHN
>FSE_Nemertea_Cerebratulus_marginatus_comp1270136_c0_seq1_m143945 internal
FAGCKEGADDKRFSEFLSVGKRSPGDNKRFSEFLGVGKRNVGDKRFSEFLGVGKRNPDKKFSEFLAPGKRFSEF
>FSE_Nemertea_Cephalothrix_hongkongiensis_comp1774_c0_seq1_m607 5prime_partial
FLPGKRFNEFLPGKRFNEFLPGKKRFSEFLPGKRFSEFLPGKKRFSEFLPGKRFGEFLPGKKRFNEFLPGKRATN
>FSE_Nemertea_Riseriellus_occultus_TRINITY_DN43881_c0_g2_i1_m45220 5prime_partial
VGKRNTDDDKRFSEFLGVGKRNPDKKFSEFLAPGKRFSEFLAPGKRFSEFLAPGKKRSTS
>FSE_Nemertea_Riseriellus_occultus_TRINITY_DN43881_c0_g1_i2_m45222 3prime_partial
MNEYLVPGKRFSEFLGAGKRFSEFLAPGKRFSEFLAPGKRFSEFLGVGKRNQDKRFSEFLLPGKRFSEFLAPGKRFSEFLGVGKRNTD
>FSE_Nemertea_Notospermus_geniculatus_g2831t1
MDEFLVPGKRFSEFLGTGKRFSEFLGTGKRFSEFLAPGKRFSEFLAPGKRFSEFLAPGKRFSEFLGTGKRNSDDDDKRFSEFLGVGKRNSHKRFSEFLAPGKRFSEFLGVGKKRSTS
>FSE_Nemertea_Lineus_longissimus_c47877_g1_i1_m133325 5prime_partial
KRFSEFLGVGKRTPENDKRFSEFLGVGKRNPDKKFSEFLAPGKRFSEFLAPGKRFSEFLAPGKKRSTS
>FSE_Nemertea_Lineus_longissimus_c18169_g1_i1_m9683 internal
KRFSEFLAPGKRFSEFLAPGKRFSEFLGVGKRASDKRFSEFLLPGKRFSEFLAPGKRFSEFLAPGKRFSEFLGVGKRASDKRFSEFLLPG
>FSE_Nemertea_Lineus_longissimus_c31466_g1_i1_m23469 3prime_partial
MSPSYKTVGLLAIVLLQVAMVTVADDEPATGNDATELEDALLQDYVTDMAHANAISADDSPLDVQRKVKDYASKRFNKFLETENRLNGYLVPGKRFSEFLGVGKRFSEFLAPGKRFSEFL
>FSE_Nemertea_Lineus_ruber_Lvirrnatri259891_m51978
MDEYLVPGKRFSEFLGVGKRFSEFLAPGKRFSEFLAPGKRFSEFLGVGKRTSDKRFSEFLLPGKRFSEFLAPGKRFSEFLAPGKRFSEFLGVGKRTPEDEKRFSEFLGVGKRNPDKKFSEFLAPGKRFSEFLAPGKRFSEFLAPGKKRSSS
>FSE_Nemertea_Lineus_lacteus_comp21558_c0_seq2p1
DKRFSEFLGVGKRSPDKKFSEFLAPGKRFSEFLAPGKRFSEFLASGKKRSTS
>FSE_Nemertea_Lineus_lacteus_comp21558_c0_seq1_m47379 3prime_partial
MSPSFKTVVLLAIVLLQVAMVTVADDEPATGNDAAELEDTLLQDYVTDLIHANAIDANDSPQDVQAKVKDYASKRFNKFLATENRMNGYLVPGKRFSEFLGVGKRFSEFLAPGKRFSEFLAPGKRFSEFLGGKRTSDKRFSEFLQGKRFSEFLAPGKRFSEFLGVGKRTPED
>FSE_Nemertea_Cerebratulus_spec_TRINITY_DN36954_c0_g1_i6_m68660 complete
MSPSYRCVVLLALVLLQVVLFTVAEDPQPATGNDAAQLEDALLQEYMTDLMNENAINENDSPQDVQTKVKDYAHKRFNQFLATDSRMNGLLVPGKRFSEFLTKRFSEFLAPGKRFSEFLAPGKRFSEFLAPGKRFSEFLAPGKRFSEFLAPGKRNADDDKRFSEFLGVGKRNADDGKRFSEFLGVGKRNPGDKRFSEFLGVGKRNPDKKFSEFLAPGKRFSEFLAPGKRFSEFLAPGKRFSEFLAPGKRFSEFLAPGKKRSTS
>FSE_Nemertea_Gamide_Tubulanus_polymorphus_comp26466_c0_seq1_m16229 3prime_partial
MKILITKPLALKSIRRKGGQVLLANDPKIRNTKLGQVKLDKKCRKDNVDHVHDKLHRFVNKRFSEFLGGKKRFSEFLGGKKRFSEFLGGKKRFSEFLGGKKRFSEFPGKRFSEFPGKRFSEFLGGKRFSEFPGKRFSEFLGGKRFS
>FSE_Nemertea_Tubulanus_polymorphus_comp26466_c0_seq2p1
MKHTWKVLMVTLVAILAEVMIMSNASEESLPNPADDDDRQLSNLESELYEKYLNQLANSGQLDTEDNVDHVHDKLHRFVNKRFSEFLGGKKRFSEFLGGKKRFSEFLGGKKRFSEFLGGKKRFSEFPGKRFSEFPGKRFSEFLGGKRFSEFPGKRFSEFLGGKRFS


>F[V/L/I]amide_Phoronida_Phoronis_ijimai_(P._vancouverensis)_comp88845_c0_seq1p1
MFSTAAVLRSELKLVGLVVLLFQLSSSSPTSEDRSGSVILQDMIPRSPIFIGRRSEPSSRTIKSFIEDLEKGELPADILLGQSLEKVPLTEDRDADNEWIYGAGERLKSLAGKRRGNFIGKRHNFIGKRGRKNFIGKRSSDTVSERLRFVPIEPPVDSAESYEKSPIFIVGDNESLEKLKKMFLIDGPNKDSEIHNASERDSNRHSKQLDASDSSIWKGLFPSDNL
>F[V/L/I]amide_Phoronida_Phoronis_australis_TRINITY_DN299273_c0_g1_i1p1
MFSFVAVLRSELKLVGLAMLLLQFSSSSASPEDRSTPIVLNDMIPRSPIFIGRRSGESSRTIKSYIEELRKRVQDLPADVFLGRALDRLHMTENSAADNDWIYSAGDRPKSLIGKRRGNFIGKRHNFIGKRGRKNFIGKRAPDIVGERLRFVSVEPPVDSTESYEKTPIFIVGDNESLEKVKKIILNDDTTKDSEIPNASERALNQEDDRHDSSDSSMWKGLFPSDNL
>F[V/L/I]amide_Phoronida_Phoronis_psammophila_comp730754_c0_seq1p1
GNAYPRSPLFLGRRSGGLARDSFIHKFPIDNEMKNSPSNFAPPTYRLPKPRFPIDIDDGAYSLVVGKRAKDFIQKRRGNFIGKRQNFIGKRRGSFIGKRSSLDSADILKIPHVKFIPVITQSDS
>F[V/L/I]amide_Brachiopoda_Novocrania_anomala_Nanornatri2484591p1
MTWTMKTQVHCVMVLAMCLGDIGIALSSMSTDKRAIFSEQSPRYIGKRPQFIGKRPQFIGKRPQFIGKRHGSFEKRPQFIGKREYTGKEEIIEKRPQFIGKRPLMGDEPEILEKRPQFIGKRPSFGTEPDFVDKRPQFIGKRDYFTEPMHAEKRPQFIGKRPQFIGKRPQFIG
>F[V/L/I]amide_Brachiopoda_Novocrania_anomala_Nanornatri2434761p1
GKRPQFIGKRPQFIGKRPQFIGKRPQFIGKRPQFIGKRLTENEQNITPERLAARLRAAMDDLILRHTERGKNQAYFPHIYDKIGYTTPLRIPQQNM
>F[V/L/I]amide_Brachiopoda_Novocrania_anomala_comp63653_c0_seq1p1
MTWTMKTQVHCVMVLAMCLGDIGIALSSMSTDKRAIFSEQSPRYIGKRPQFIGKRPQFIGKRPQFIGKRHGSFEKRPQFIGKREYTGKEEIIEKRPQFIGKRPLMGDEPEFLEKRKK
>F[V/L/I]amide_Brachiopoda_Novocrania_anomala_Nanornatri2130201p1
MTNTTPATLFLLLCFAVFIASEKEGVDLPEQKGALTEKHDLSEGTDAVNTPKTKADVNLSNIKNFGVNIDAVTTEYIQRCLSLLNEREENQRGLDKRRNRFFGKRLKENRLEKEHGDVDGAREKSHGGLDKRRNTFFGKRQNVYPLGKGNKDVDDTDKMDDAGSVTLTNVHDSLWPCTAFLKLTSLFREELSALQHHNFGDVLTKPNGNSSENRAIRDTSIYSDVPDYLLHCLTIWDQSGEDTDLIEQAKRRGYIGKRRDDGTDLVDESKRRGYIGKRRNGFIGKRRNGFIGKRRTGYIGKRQVSTDTWNPELELKDKICLLLQEKGLSQEVKNLAELVAPKYESNNMAHNKLFDWFTKYVLENDSTDSIDHDDKRDGGHQVFRGRQTNRGRQRYMGRRK
>F[V/L/I]amide_Brachiopoda_Lingula_anatina_comp137267_c0_seq1p1
MALVKGWTLLSLLAVMANCTALRKKDTDSGLKAIGKDVTDEGIREPVEYGIFVKNPDTDDTDGIASWLLTYDPVVIVDVAKDGMDEDVDGDLNVDSEDVDDRNASEKRRFKGGVRAYMLNMFRPGSSIRNNPAFLGKRDWNQHETGSSQISVDEGTRRPRFFKKRGSRMQAYLANLMRSQTAGKHNPAFLGKRQVEVPGIQTIVPQDIALQKPRFIGKRDVQDYVQSFFRSKPSTRQKPGFIGKRAAKSRSKRDLKSYVSELFRAKQGNRQKPRFIGKRDVRSYLQNMFRSYSNAKNKPRFIGKKSGDMSAFLHNMFRSQSSDRNKPSFLGKRDELTTTAAGDDMALSTSDKRSNQNKPRFLGKRNS*¬
>F[V/L/I]amide_Brachiopoda_Lingula_anatina_comp124454_c0_seq1p1
MHPPVLFCFVCAQVLVTFSLETLPVVSSLQQLPYQPQDDAKHADDISTNDENMLEDLEGIFFGREPPEQHHSLYPVVNQDTFGLYQRFDKRRDFMGKRNAEMSKRNEALAKRRDFIGKRRDFMGKRRSFMGRRSEAEDFPKSRSLSGKKSGDDAYALLLKKNRGFMGKRTRGFMGKRINFQVTEDTGFDTNGENTSEGRCRTNQDCSTDASCCTLYLPWLATTQCLPRGNEGDVCVPEHLHKPTEHYFCPCLQGLRCDVIGDSTDRGICIRT
>F[V/L/I]amide_Brachiopoda_Lingula_anatina_comp130202_c0_seq2p1
DDDDDDDKEDASPNGFEKRRFLGKRLDEDDDDEKSDDPEKRRFLGKRFNDDANPEDDEKRRFLGKKSDDDTDIDNEKRRFLGKRRFLGKRRFLGKRGPYEEDKRGRFLGKRLDSEKDYLLDKLKRAYQSIFPQADFLRNSADELDKRRFLGKRRFLGKRRFLGKRSAEQKRGDMLNSGQSKIHSIKKRSIMWHVQPDPSTNLFLGYPRQVMLLSNGYPSGMNPYMKRQDVLIPRWPQPDTQRVPHFIG
>F[V/L/I]amide_Brachiopoda_Lingula_anatina_comp130202_c1_seq1p1
MMLEVRIPWLIALFVVFLSIPALTEKTKHTQRDSIESEALWHSDVPHSEYGSKHGLGYKDDTGNPHSELPDTKLKRRFLGKKSDHDLTEKRRFLGKRFGDNMSDDPDKRRFLGKRFQDTISPDPEKRRFLGKRFGDTSYPADAEKRRFLGKRFDDDDDDD
>F[V/L/I]amide_Brachiopoda_Laqueus_californicus_comp6¬-6_c0_seq1p1
SALPTGSLISDTQGQGSPTQGEESTQLLRVAIYAIHPVPLDYFNAAKRREFVGKRREFVGKRREFVGKRREFLVKRHSSQNNDDSYMSQLPIRRTLRVLVDRNNIDDIYK
>F[V/L/I]amide_Brachiopoda_Hemithris_psittacea_comp20406_c0_seq2p1
MRFLIFGGVCICLLLLGPDAVNSIGKQTFQEITEQKDFSVGLDTEDDELTKSNEEVQRYPNLLSKLAPAWKRREFVGKRRREFVGKRREFVGKRYYDENSWATESRLKGFLRQLIERRELDPLETMQPIQDDKRREFVGKR
>F[V/L/I]amide_Brachiopoda_Hemithris_psittacea_comp20406_c0_seq1p1
MRFLIFGGVCICLLLLGPDAVNSIGKQTFQEITEQKDFSVGLDTEDDELTKSNEEVQRYPNLLSKLAPAWKRREFVGKRRREFVGKRREFVGKRREFVGKRREFVGKRYYDENSWATESRLKGFLRQLIERRELDPLETMQPIQDDKRREFVGKR
>Brachiopoda_Glottidia_pyramidata_comp44893_c0_seq8p1
HYGRGLFCFVCAQVFVTFSLETLPDVTSLQQSPYQSQGDVKRADDIDRNADDSMLEDFSKRRSFMGKKSDGDAYERLLKKNRGFMGKRTRGFMGKRINFQVTEDTGFDTNGDSVVRCQTDADCDAETSCCSLYLPWLATTQCLPRGGEGEVCVPGRLHKPTKHYFCPCQQGLRCDAMADSEDRGICIRP
>F[V/L/I]amide_Brachiopoda_Glottidia_pyramidata_comp44893_c0_seq5p1
MFSQSLFCFVCAQVFVTFSLETLPDVTSLQQSPYQSQGDVKRADDIDRNADDSMLEDFSKRRSFMGKKSDGDAYERLLKKNRGFMGKRTRGFMGKRINFQVTEDTGFDTNGDSVVRCQTDADCDAETSCCSLYLPWLATTQCLPRGGEGEVCVPGRLHKPTKHYFCPCQQGLRCDAMADSEDRGICIRP
>Brachiopoda_Glottidia_pyramidata_comp44893_c0_seq4p1
HYGRGLFCFVCAQVFVTFSLETLPDVTSLQQSPYQSQGDVKRADDIDRNADDSMLEDLEGIFFGNDLDESPRAPRSLYPDLNQGALGDLYQKYDKRRDFMGKRRSGMSKRKDAIAKRRDFMGKRRDFMGKRGSYVDRQGVDGDAKRRSFMGRRRSSGDEDFSKRRSFMGKKSDGDAYERLLKKNRGFMGKRTRGFMGKRINFQVTEDTGFDTNGDSVVRCQTDADCDAETSCCSLYLPWLATTQCLPRGGEGEVCVPGRLHKPTKHYFCPCQQGLRCDAMADSEDRGICIRP
>F[V/L/I]amide_Brachiopoda_Glottidia_pyramidata_comp44893_c0_seq1p1
MFSQSLFCFVCAQVFVTFSLETLPDVTSLQQSPYQSQGDVKRADDIDRNADDSMLEDLEGIFFGNDLDESPRAPRSLYPDLNQGALGDLYQKYDKRRDFMGKRRSGMSKRKDAIAKRRDFMGKRRDFMGKRGSYVDRQGVDGDAKRRSFMGRRRSSGDEDFSKRRSFMGKKSDGDAYERLLKKNRGFMGKRTRGFMGKRINFQVTEDTGFDTNGDSVVRCQTDADCDAETSCCSLYLPWLATTQCLPRGGEGEVCVPGRLHKPTKHYFCPCQQGLRCDAMADSEDRGICIRP
>F[V/L/I]amide_Brachiopoda_Glottidia_pyramidata_comp33987_c0_seq1p1
MSPEIRIPWVLALVMVSLPIPAITEKMTQTQMGATETKVPWIYEVSHPDHKTTEFIGTRQEGTGAPHSKLPDARLKRRFLGKKSDQDIKEKRRFLGKRYDDNMPDDQEKRRFLGKRYDDDSSTMDEKRRFLGKRQDGETEARYAEKRRFLGKRFDDQFADDIDERERLIGKSTNEEKRRFLGKKSYDDNNQENDKRRFLGKKNYDDSKREDEKRRFLGKKEKSTD
>F[V/L/I]amide_Brachiopoda_Terebratalia_transversa_Ttrarnatri125011p1
MHKLYNNKLVYLKQLFHCCCLLLTASTECAYIRSEYNTPSPIVEEMQGSRGRGSSPTGSLFTRHTPRVQFIPVAIYAIQSVPFDMHYFNVDKEKRRFVEKRREWAGKRREFAGKRQYSENVGAYVDSYLSNLPNRMFHVLFDRNHFDGKFHETKDNEKRREFAGKRREFAGKRDKKLHTVVNWF
>F[V/L/I]amide_Nemertea_Cephalothrix_hongkongiensis_comp399253_c0_seq1_m115623 internal
VLRVINLCLVFADKRAPSFLGKRDELEEIYRDLRNPALKDDEYWGDEIEDDKRAPSFLGKRAPSFLGKRADEEMDLDEEKRAP
>F[V/L/I]amide_Nemertea_Baseodiscus_unicolor_TRINITY_DN103315_c0_g2_i1_m101019 3prime_partial
MLNKEDFVQRVQELMEHNTGLLGDEMDAEKRRHFLGKRDGSADVELSGDKRGRPLFIGKRGPHYFIGKRRPSFIGKRRPSFIGKRRPFFIGKRDDGDNDQFESMNDGNDLAQILDKIMAQTADESRLD
>F[V/L/I]amide_Nemertea_Malacobdella_grossa_comp2037_c0_seq1_m937 3prime_partial
MRSSVDHNLFVAFVALTSLCCALAAERTERDTNDEDKRNRAFLGKRDDMGETEMAKRAHRFLGKRQDGLKKEKS
>F[V/L/I]amide_Nemertea_Notospermus_geniculatus_g23645t1
MRSQDILVFCFVLGSCLVSSTLSETADKRARNFIGKRDPADDLKTADEKSLNQDDFVKRVQEFIDHNDFLDNDLNEDKRRPSFLGKREDDMEEEKRRPSFLGKRARNFIGKRSHRFIGKRGRLFLGKRGRLFLGKRDDDEDFDTLDAEKRRHFLGKLRTDYHTDVRKKNVYNKR
>F[V/L/I]amide_Nemertea_Tubulanus_polymorphus_comp26466_c0_seq1_m16228 5prime_partial
MKHTWKVLMVTLVAILAEVMIMSNASEESLPNPADDDDRQLSNLESELYEKYLNQLANSGQLDTEDNAIDFYDDEPDFMDKRRRPGFIGKRRPSFLGKRRPSFLGKRRPSFLGKRIPSFIGKRILPLFGGKRRPRFLGKRPRPGFIGKRRPSFIGKRADDSEYLNVPQQTRDMFPADQSLLIKRSASHQENNNENTNHETTSSEIDQTKRRPSFIGKRSQNSEH
>F[V/L/I]amide_Nemertea_Tubulanus_polymorphus_comp27782_c0_seq4p1
MMKAHELFAFLLLATLQLQNVLTDDELTKRQHDFLGKRNEISHLSKRSAELDGSHTINKRGTREFLGKGTILDNDDFNERRQLYKRRRDFLGKRVADDFDSYEDFEATKRTRDFLGKRTRDFLGKRARDFLGKRAHNLFGKRITFAQDCITDNQCGGDQCCVLTAFGIRKCRGLQDYGEKCHPNSMKAPSDTRRSFSLCPCMSHQYCSKTKYICV
>F[V/L/I]amide_Nemertea_Cerebratulus_marginatus_comp60160_c0_seq2_m79294 complete
MRSQDIIVFCFILGSCLVNVYSEAEEKRGHKFLGKRDSADTLNNEDAKLNGDDFVKRVQEFIDQNDFLDDELDEDKRGRPNFLGKRDDELEEEKRRQNFLGKRGHYFIGKRGPRFLGKRGRYFLGKRGRYFLGKRDGDDEDIDTFDEEKRRHFLGKREDLDESDFGDLEEEMEKRRHFLGKRVSRNFIGK
>F[V/L/I]amide_Nemertea_Lineus_ruber_Lvirrnatri144191_m30478 complete
MRSQDILVFCFILGSCLVSSAYSDSADKRVRNFLGKRDSADTKNEDNKAVLNDDDFVKRVQEYMEHNDFLDDGLDEDKRGPSFLGKRADDIDEEKRRHSFLGKRRPSFLGKRGPHFLGKRGGRYFLGKRGRYFLGKRDGDDEDMDTIDEEKRRHFLGKREGLDDSELGELEDEMEKRRHFLGKRVSRHFIGK
>F[V/L/I]amide_Nemertea_Riseriellus_occultus_Contig14112_m140837 5prime_partial
LWSIYSWTLLTNSSLFNADKRGPRFLGKRADDIDEEKRRHSFLGKRRPSFLGKRGPHFLGKRGRYFLGKRGRYFLGKRDGDDEDMDTFDEEKRRHFLGKREDLDDTEFGDLEDEMEKRRHFLGKRVSRNFIGK
>F[V/L/I]amide_Nemertea_Lineus_lacteus_comp22889_c1_seq2_m57006 complete
MRSQDILVFCFILGSCLVSTAYSDSPDKRVRNFLGKRDSADTNTEEEKSALNNDEFDKRVQEYLDHSDFLDDGLDEEKRSPRFLGKRADDIEEEKRRHSFIGKRLPSFLGKRGPHFLGKRGRYFLGKRGRYFLGKRDGDDEDMDTFDEEKRRHFLGKREDLDDTAFGDLEDEMEKRRHFLGKRVSRNFIGK
>F[V/L/I]amide_Nemertea_Lineus_longissimus_c47113_g1_i1_m123965 complete
MRSQDILVFCFILGSCLVSTAYADSNDKRARNFLGKRDSADTKNEDDKSVLNNDDFVKRVQEYLDHNDFLEDGLDEDKRGPSFLGKRADDIDEEKRRHSFIGKRRPSFLGKRGPHFLGKRGRYFLGKRGRYFLGKRDGDDEDMDTFDEEKRRLFLGKRADLDDTEFGDMEDEMEKRRLFLGKRVSRNFIGK
>F[V/L/I]amide_Nemertea_Paranemertes_peregrina_comp370329_c0_seq1_m180317 5prime_partial
PLRPGGKRLEYDEKRNRAFLGKRNRSFLGKRNRSFLGKREDDLFDEEGKRNRAFLGKRYYEDDDGDDDYIKRNRAFLGKRAHRFLG
>F[V/L/I]amide_Nemertea_Paranemertes_peregrina_comp140_c0_seq1_m74 3prime_partial
MKTSIDHVFLVLVAITSLCCVLSEERTKRETDNEDKRNRSFLGKRADIDELELDKKAHKFLGKREDDLKTEKRMRSFLGKRYDEDQLQKRLRAFLGKRAHDFLGK
>F[V/L/I]amide_Nemertea_Nipponemertes_spec_TRINITY_DN26283_c1_g1_i1p2
YTSSLSTSSRNRAFLGKRFYDDDDDDVDFEEKRSRAFLGKRAHAFLGKRAHRFLGKR
>F[V/L/I]amide_Nemertea_Nipponemertes_spec_TRINITY_DN26283_c0_g2_i2_m42098 3prime_partial
MLGRAVRRAFLGKRDDDDLDLDKKARAFLGKREDDDLEEKRARAFLGKRMDDDLRKRLRAFLGKRAHAFLGKRDDDKRAHAFLGKRDDDKRAHAF
>FSE_Nemertea_F[V/L/I]amide_Nipponemertes_spec_TRINITY_DN30785_c0_g4_i1_m98736 5prime_partial
LTHEFAEWSLADEFTERSFSQEFIETSFSYEFVGKRPFSEFVGKRDDDKRAFSEFLGGKKRDAQ
>F[V/L/I]amide_Nemertea_Cerebratulus_spec_Contig5994_m214514 complete
MRSQDLLVFCFILGSCLVSSAYSETVEKRPHNFLGKRDSADNLNNDEDKLNGDDFVKRVQEFLDRNDFIDSDLDEEKRGPKFLGKRDDDLEEEKRRQNFLGKRGHYFIGKRTPRFLGKRGRYFLGKRGRSYFLGKRDGDEEDMDTFDAEKRRHFLGKREDLDESEFADLEDEMEKRRHFLGKRPSRGFIGK


>FxRIa_Phoronida_Phoronis_ijimai_(P._vancouverensis)_comp96084_c0_seq1p1
MTMAAKELCLILCSALILTATAEANIMTVCMARCEAHLSTRLCNHACADMVARLEGPGVPLVIKSPSSDFDRPEDKNERKKREIRLLTGDKYWKWQWYADAKRTGRRHSFFRIGRNGKQVGNIDVVQPYENLKSSSHGDLNDQLGSTIENLAYQLAIMDQNDYEQTSDESVDRLKAISHVLPDIMEAPTLKRARQRSRFMRVGRDTSAVMALMDGQNELQKRRSRFLRVGKSDGSVPMDQRRNYVERKDNEDNGFTDESDGEHLGSFTGNGSVMSEKSKRRNRFLRVGRGKKSPTNGIKVDDEIDDNAPLSYEKRRNRFLRVGRMENPDDRDKQEEKRRSRFLRVGRMKGENVENEATSKEKRRSRFLRVGRKNDESENEGNNSGKMTSADKRRSRFLRVGRGNDIGNLFDGKVTENDEKRRSRFLRVGRGDSLQMSPEFEKRRSRFLRVGRQPGGSIMDLEEKRRSRFLRVGKATDSDSLNENPEQSRHRFAYVKSDENAIEKRRSRFLRVGRGEIANDSHRKQLSSRDQAITHYNAKEIDGGVKKGDMKNMTASKTLEIQNKMARLTNSSSSMAENTDNVAARYTKA
>FxRIa_Phoronida_Phoronis_psammophila_comp59234_c0_seq1p1
MRSEVMGTPLMLVFVMYVTIDASVADDMSECVSSCNARGVVSMEQCNSACSQYISKYRRGGMPFPVNSYRKWLWETGFGRHQGERQMDTSDKLNRNRFGFFPPVDEMMSRVELEATVDELARQMSSPSQQQNKQYIDYDLERLHAVSPVLPDFMTARHEKRYPTRSRFLRLGRDTSAVERRLKQQNDDREKRRSRFMRLGRGKMDDDVSAEKRRNRFMRVGRPFDESSENSIENEKRRSRFMRLGRGGEDKMIDLDTGYFDGKTASRIGHFGHDFSSDEDSPVEEKR
>FxRIa_Phoronida_Phoronis_psammophila_comp54173_c0_seq1p1
VAITPGTPSRIAHFGHESSSDDDSPVEEKRRNRFMRVGRPSDIKNKAEKRRNRFMRVGRPSEIEHAAEKRRNRFLRVGKSMDPSDIIEEQKRRNRFMRVGRGDGDENERDIASLERKLSLLSGMPLERNGGGTNPEALPEVVEEKRRNRFMRVGRGDIEHSDDGSVSKRRNRFLRVGRGHVVKNIQIEPANSGKEKDVFEEKTGSDLNSSLEKSKTT
>FxRIa_Phoronida_Phoronopsis_harmeri_c72926_g1_i1p1
IDQYLNAAKRRSRFMRVGRPDEGYEDQGSEMNQQKRRHRFMRVGRDPSENGYEKRRNRFMPVGRGTSSQEESDLANTSDMEKRRSRFMRVGRGDNLNLDGKSRKIESVLKDFGDSLRNPTKDSETSNSPDSTTQPSIAKIPSSQKLNN
>FxRIa_Phoronida_Phoronis_australis_TRINITY_DN315964_c0_g2_i2p2
MSTETEKRRNRFLRVGRQKESSILKLNQKRRNRFLRVGKATDSGLLNESPEPTRHEFAIVDSDENATAKQSGVGLWAISNDSDGSQLSRGQAATHVNAKEIDSDVKKGQSTKHGTESNEIQNNMAQFTNMAKGASRLVIHHAAAGNTKA
>FxRIa_Brachiopoda_Glottidia_pyramidata_comp21248_c0_seq1p1
MSTQREVLLSVLFFGLLFAQQLTLAADTDTDTNEECSKKCSDDFDKVECLKICVSKTNSSEDRGDDEKRGAFWRIGRGDDKKSAFWRIGRRNDDSSDNDNVKKSAFWRIGRDPNKKSAFWRIGRANNDNDESKKSAFWRIGRGDQADEPDKKSAFWRIGRRNDDSSDNDNVKKSAFWRIGRDPNKKSAFWRIGR
>FxRIa_Brachiopoda_Glottidia_pyramidata_comp36381_c0_seq1p1
GHYGRGSAFWRIGKKSAFWRIGKRENGDAEIEDDKRSAFWRIGKRNKEEDAKRGAFWRIGRDGANSHKEEDEKKSAFWRIGKKSGHHLQKRDTPFWRIGRSASSLEPLSGFVDDVDDLRQGLNLDDGAEKRSTFWRIGKRPNTFWRVGRSNDKRTFWRIGKRDPSFGDEESDKRMNTFWRVGKSYPSDLDHDIMLRGFWRIG
>lingulaAnatinag16066t1 Brachiopoda
MPAQREVLFSIIFFVLLFAQQLTLAADTDTNEECSKKCSDDFDRIECLKICVSNSNSTENDDDDEKRSAFWRIGRGDDKKSAFWRIGRGGEDMTDSDNERKKAFWRIGRDPNKKSAFWRIGRSDNDNDESKKSAFWRIGRADQEDAPQKKSAFWRIGRSDPFDKRGAFWRIGKKSAFWRIGKKEDYGSEHDDDDKRSAFWRIGKRNDDKDMKKSAFWRIGRNEANSHTDDEDKKSAFWRIGKKNGHHIQKRDTPFWRIGRSVSPISPGFFDDSDDWRDGLVVGDDDDKRSTFWRIGKRPNTFWRVGRSNDKRTFWRIGKRDPYGDEDPTKRLNTFWRVGRSFPADTDHDLQIRSFWRIG
>FxRIa_Brachiopoda_Lingula_anatina_comp140938_c0_seq1p1
MCFFIDYYFRNTRAKLNMPAQREVLFSIIFFVLLFAQQLTLAADTDTNEECSKKCSDDFDRIECLKICVSNSNSTENDDDDEKRSAFWRIGRGDDKKSAFWRIGRGGEDMTDSDNERKKAFWRIGRDPNKKSAFWRIGRSDNDNDESKKSAFWRIGRADQEDAPQKKSAFWRIGRSDPFDKRGAFWRIGKKSAFWRIGKKRGLW
>FxRIa_Nemertea_Riseriellus_occultus_TRINITY_DN72213_c0_g1_i1_m2948 3prime_partial
MRIGRGFMRIGKSVPYGMKRPSFMRIGKRSLDDNDDKRGFMRIGKSGESDKRGFMRIGKSMEDDKRNFMRIGKSDSDKRASFMRIG
>FxRIa_Nemertea_Riseriellus_occultus_TRINITY_DN67067_c0_g1_i1_m102921 5prime_partial
DEDEKRGFMRIGKKSDKRASFMRIGKKSDDEAEKRGFMRIGKSDSEKRGFMRIGKSAELVNDEAMADNAEEKRNFMRIGKKSDDTSEPGASFLGNNLDSEDDEAKRASFMRIGRSV
>FxRIa_Nemertea_Cerebratulus_marginatus_comp763084_c0_seq1_m127895 5prime_partial
HCHSFMRIGKSSEEAKRGFMRIGKKDVDEEKRGFMRIGKKDDDKRASFMRIGKKSDEEMDDEEKRGFMRIGKKDDDKRGFMRIGKSSELINDDALADNISEDKRGFMRIGKKSDDSDKRASFMRIGKSMDSAEEKRASFMRIGRSV
>FxRIa_Nemertea_Cephalothrix_hongkongiensis_comp7490_c0_seq1p2
AFMRIGKKYDVSDSLDEEKRAAFMRIGKKDSDKRAAFMRIGRGNEDADKRAAFMRIG
>FxRIa_Nemertea_Cephalothrix_hongkongiensis_comp22098_c0_seq1_m12666 3prime_partial
MTKWITILLTIALTCLSHASELTCPELCQMLDDEVIDTDECVSNCNDEVKRGAFMRIGRAQFMRIGRNADDDSSDSFERYSRPSFMRIGRAAFMRIGKKSYYKRPAFMRIGKRSDEAVRRAAFMRIGKKDDEIVDEAQKKAAFMRIGKKDDAEKRA
>FxRIa_Nemertea_Nipponemertes_spec_Contig14657_m127634 internal
RARRLVLALMLNKLSLSDATQLNCNEVCSELEVMLEMKQYNCLELCDNINQDSSNKRASFMRIGRASFMRIGRSGNEDQYGEGPDGEDTKRASFMRIGRPYMYSMKRPSFMRIGKRSLGETPEMKRASFMRIGKKSYDDGLYDDAKRASFMRIGKKASFMRIGKKDD
>FxRIa_Nemertea_Nipponemertes_spec_TRINITY_DN34748_c0_g5_i1_m84056 5prime_partial
RIGKKDDDKRASFMRIGKKSDDEEEKRASFMRIGKKDDDKRASFMRIGKKSDDFEGEKRASFMRIGKSVADADDEKRASFMRIGRSV
>FxRIa_Nemertea_Malacobdella_grossa_comp171429_c0_seq1_m153726 3prime_partial
MSHNSPLRLSLLLALMITQQQQSNAKPLKCEEICKDLETRFGSKRSDCTRFCDSEESAKRASFMRIGRASFMRIGRSGLDDNDLQRDTRSYLYNFKRPSFMRIGRNSDKRASFMRIGKKNSDGEEKRASFMRIGKKDDSDMKRASFMRIGKKDRASVAEEIMDEDKRASFMR
>FxRIa_Nemertea_Cerebratulus_spec_Contig388_m194711 5prime_partial
GFMRIGKKDDAEEDKRGFMRIGKKDAVKRASFMRIGKKSDDEMEEDEKRGFMRIGKKDNDKRGFMRIGKSSELINDDALASEEKRGFMRIGKKSDDDIIDKRASFMRIGKSLDSVEGDEAKRASFMRIGRSA
>FxRIa_Nemertea_Cerebratulus_spec_TRINITY_DN38095_c0_g1_i1_m109456 3prime_partial
MLVGYIPMRISLVLALMLNKLSVSESNELDCPAVCTRLSKIIDNYKCIDLCDSVNQEASQKRASFMRIGRSWPGDDVVDVNSNEGEEEDEKRGFMRIGRGFMRIGKRFPYGMKRPSFMRIGKRSLADEDEKRGFMRIGKSVESDKRGFMRIGRGDADELEQDKRGFMRIGKSMEDDKRGFMRIG
>FxRIa_Nemertea_Paranemertes_peregrina_comp22109_c0_seq1_m20689 complete
MRMSYVPLRLSLVLALMITKQQQTEAKPLDCDDVCRELETMLGTKRYNCIRLCDSVNDNSKRASFMRIGRASFMRIGRSSDATSDDNDLQREARPYLYNIKRPSFMRIGKKSESDAEKRASFMRIGKKSFDDEEKRASFMRIGKKSEDAEKRASFMRIGKKSQAEDELENEKRASFMRIGRSSER
>FxRIa_Nemertea_Baseodiscus_unicolor_TRINITY_DN104352_c0_g6_i1_m62820 3prime_partial
MLVGYVPMRVSLVLALLLNKLSVSESNELDCPAVCLELAKYLKGNECNDLCDNVNRDASSKRAAFMRIGRAHFMRIGRSGQEPFDVSSVEDDDEKRNFMSDYDEKRSFMRIGKRFRY
>FxRIa_Nemertea_Baseodiscus_unicolor_TRINITY_DN104352_c0_g7_i1_m62823 internal
IGKRFRYDDKRPAFMRIGKRSPDEDLEKKSFMRIGKRLDDKRGFMRIGRGDELYDDTSKRGFMRIGKKDAEKRNFMRIGRNNMDDKRGTFMRIGRGNFMHIGKKDTMTDEDKRTFMRIGKKAGFMRIGKKSDIPVPDNDVDVDSADEQEQDEESNFMRIGEKDDQLEENKRGFMRIGKKSSELANDEALSEALT
>FxRIa_Nemertea_Baseodiscus_unicolor_TRINITY_DN104352_c0_g7_i2_m62826 internal
RDLHSFPTRRSSDLAFHRNRSPDEDLEKKSFMRIGKRLDDKRGFMRIGRGDELYDDTSKRGFMRIGKKDAEKRNFMRIGRNNMDDKRGTFMRIGRGNFMHIGKKDTMTDEDKRTFMRIGKKAGFMRIGKKSDIPVPDNDVDVDSADEQEQDEESNFMRIGEKDDQLEENKRGFMRIGKKSSELANDEALSEALT
>FxRIa_Nemertea_Tubulanus_polymorphus_comp37345_c0_seq1_m62117 complete
MKLGPILYQWSLLLVLVIINKCAQGLDCREECTNTNVSVEERCVAVCENLLLQEQRKRASFMRIGRPDKNYMRTGHSKNEENAPVAGMSDGAYLYRDYQRYPRPAFMRIGRASFMRIGKRYSYKRPSFMRIGRRSMDEGGHFETDTGKSQIDDKRPSFMRIGKKNYADEKEEGKRANFMRIGRAGGTKSSFMRIGKRSDEEKELSPQLAPSVGDNEDKVSGSSEIGKNSYFNDAIKRASFMRIGKSTADRKRASFMRIG
>Tubulanus_Polymorphus25673 Nemertea
MKLGPILYQWSLLLVLVIINKCAQGLDCREECTNTNVSVEERCVAVCENLLLQEQRKRASFMRIGRPDKNYMRTGHSKNEENAPVAGMSDGAYLYRDYQRYPRPAFMRIGRASFMRIGKRYSYKRPSFMRIGRRSMDEGGHFETDTGKSQIDVKRPSFMRIGKKNYADKKEKSTDCDSALIPL
>FxRIa_Nemertea_Lineus_ruber_Lvirrnatri377691_m72365 complete
MLVGYVPMRISLVLALMLNKLSVSESNELDCPAVCTRLSKIIDNYKCIDLCDSVNQEASTKRASFMRIGRSWPGDGEDGMEVNSDEGDEDKRGFMRIGRGFMRIGKSFPYGMKRPSFMRIGKRSLDDMDDKRGFMRIGKSGDESDKRGFMRIGKSMGDDKRNFMRIGKSDSDKRASFMRIGKSSEEAKRGFMRIGKKDDDDKRGFMRIGKKSDKRASFMRIGKKSDDEAEKRGFMRIGKSDNEKRGFMRIGKSAELVNDEAMADSAEEKRNFMRIGKKNDDTGDTGASFLRNSLDSEDEAAKRASFMRIGRSV
>FxRIa_Nemertea_Notospermus_geniculatus_g1179t1
MLVGYVPMRISLVLALMLNKLSVSESNELDCPAVCSRLSKIIDNYKCIDLCDSVNQDASTKRGSFMRIGRGWPGAGEDVADVTSGEDDVDKRGFMRIGRGFMRIGKRYPYGIKRPSFMRIGKRSLDEEEKRGFMRIGKSVDDDKRGFMRIGRDGADFDEDKRGFMRIGKSFEDDKRGFMRIGKSDMNAEADKRGFMRIGKSAGDKKANFMRIGKSSEEAKRGFMRIGKKDIDEEEKRGFMRIGKKDDEKRANFMRIGKKSNEEEADKRGFMRIGKKASELVNDEAMADNASEEKRGFMRIGKKDDTMSHSIKENPTMTETQSQTT
>FxRIa_Nemertea_Lineus_lacteus_comp27522_c0_seq10_m153575 5prime_partial
RFSVSATRANFRAQKEVNRTHGFT
MLVGYVPMRISLVLALMLNKLSVSESNELDCPAVCTRLSKIIDNYKCIDLCDSVNQEASIKRASFMRIGRSWPGDGQDVMDVNSNEGDEEKRGFMRIGRGFMRIGKSLPYGIKRPSFMRIGKRSLDDNDDKRGFMRIGKSADKRGFMRIGKSMEDDKRNFMRIGKSDSDKRASFMRIGKSSDEAKRGFMRIGKKDSEDDKRGFMRIGKKSDKRASFMRIGKKSDDGENHGFMRIGKSDNEKRGFMRIGKSAELVNDEAMADSAEEKRNFMRIGKKSDGSDDTAESFLGNNLDSEDEEAKRASFMRIGRSV
>FxRIa_Nemertea_Lineus_longissimus_c45532_g1_i7_m104867 complete
MLVGYVPMRISLVLALMLNKLSVSESNELDCPAVCTRLSKIIDNYKCIDLCDSVNQEASIKRASFMRIGRSWPGDGQDGMDVNSDEGDEEKRNFMRIGRNFMRIGKRFPYGMKRPSFMRIGKRSLDDNDDKRRFMRIGKSDESDKRNFMRIGKSMEDDKRNFMRIGKSMEDDKRNFMRIGKSMEDDKRNFMRIGKSMEDDKRNFMRIGKSDGVKRASFMRIGKSSEEAKRNFMRIGKKDDDDKRNFMRIGKKSDKRASFMRIGKKSDDEEEKRNFMRIGKSDNEKRNFMRIGKSAELVNDEAMADSVEEKRNFMRIGKKSDDTSNMGASFLGNNLDSEDGEAKRASFMRIGRSV

>GnRH-2_like_Phoronida_Phoronis_australis_TRINITY_DN280848_c0_g1_i1p1
MVRCLEVLLITVSLTLLLQQCSAQWHHSYGWGSAGGVGKRTSAESETKLCDRLQEQLTTAINFVAEINRRKQMLCENVDVFNKDKR
>GnRH-2_like_Phoronida_Phoronis_ijimai_(P._vancouverensis)_comp461515_c0_seq1p1
MVKCLGLLLSTACLALIIQQCVGQWHHSYGWGSAGGVGKRASADSETKLCDRLQDQLTKAITFVAEINRRKQVLCESVDVFNKDQR
>GnRH-2_like_Phoronida_Phoronis_psammophila_comp275993_c0_seq1p1
MNNAQICFLLAACVAALTLSRPVTGQWHQTYGWGSAGGAGKRAGQTNGIQAKLCETLHDDYADALQKLYEIRSRKRLFCDNVDVFNRKR
>GnRH-2_like_Brachiopoda_Lingula_anatina_comp157492_c0_seq1p1
MVTKHNMLWISVTVIVMVLQNTNCQWHQTLGWGAAGMVGKRTNPSSIFSQDSQDDSLCDDRRNSEVMKLIRDLLQAEIMRTDYCYNRKFEENRVRGFTKQDAPRV
>GnRH-1_like_Brachiopoda_Hemithris_psittacea_comp454615_c0_seq1p1
MKNWGVILLVCVVVAYQLDMSEAQFSFSLPGRWGSGKRAAPWMRRGTGACEDIDTEVV
>GnRH-2_like_Brachiopoda_Hemithris_psittacea_comp554389_c0_seq1p1
MNLHKLVAQTRLKMSHLQSQLVCVKRRGIEPNALLRTLLILTLLLTVAEGQWQQSLGWGSAGMAGKRALLSSKAAARNQQKMYQLRCTMAKDELVKSVYRFIENEAKKVDYCRLDHSHLFASLSGSLA
>GnRH-2_like_Brachiopoda_Terebratalia_transversa_Ttrarnatri131291p1
MNKILRFTTGQKNTREVNYCLKIVFVVLLIIAVANGQWQQTLGWGSAGMTGKRATNALQIRLYKLRCNLLQDEIDATRDKLHKLTSQAVQCTQPQGIKQITESEEVKGSRKTTNANLKNMTARIRQT
>GnRH-1_like_Brachiopoda_Terebratalia_transversa_Ttrarnatri163551p1
MRIIFTIDIFILINLVYALCSVHGQISFSPTWGKRSRLRETVKMIVDTPKFQEYSSRRFFFTRCSKGKLIALLRLISNSIKANSDEDVYSIESHWNK
>GnRH-1_like_Nemertea_Paranemertes_peregrina_comp521582_c0_seq1p1
MKNWGVILLVCVVVAYQLDMSEAQFSFSLPGRWGSGKRAAPWMRRGTGACEDIDTEVVYGIYKAIESD
>GnRH-2_like_Nemertea_Riseriellus_occultus_TRINITY_DN8240_c0_g1_i1p2
CFVLVNLAHPIQGQWSQSLGWGGAGAGKRSQGVTNKCQEHSLALREMVSKLIELEAMRLIRCQGESASQDKAR


>HFAamide_Phoronida_Phoronis_psammophila_comp386714_c0_seq1p1
MSYTHRTTMRVSTRAIVISNYCVIIGVICLFVRCEAGKRQMEKSQFCRIICSRGGRGRGSALCMCQGRHFTGKRGTDEQLNRLDTRTLFYTDSYADVASNIPVTRVSNVFDKSDVKPRRTSSSYSKVLLTSMTTLLKEELSLKRMKSRWQSATGKVYR
>HFAamide_Phoronida_Phoronis_ijimai_(P._vancouverensis)_comp60525_c0_seq1p1
MRLYTAYVISNYCLIIGVVCFFVHCEAGWSKSQFCKIRCRLGHRQAICACHGKHFTGKRAALEHSLYTRHRATESAASLASKPTNIPKFSESSQLFSRKTHPVRTDRPYTYLLSTLLLQKSILEQLRYRRQSKTKDNRYDQIKRLTNKNLFMD
>HFAamide_Phoronida_Phoronis_australis_TRINITY_DN291066_c0_g4_i1p1
MRLYTAYVISNYCLIIGVICFFVHCEAGSWYKSRQLFCRMICKSGHPQAICACRARHFTGKRAAAQEHSLYTPYGASESGASLANKLTNIPKLSESSELVIKKTLPIRTDRPYTYLLSTILLQKGISEKLRYVRLSKPNDNRRDQVNSLFFDVRLSINQTTLRMIVKIQEEVVMLQFRLTKKNLFTD
>HFAamide_Phoronida_Phoronis_australis_TRINITY_DN291066_c0_g4_i6p1
MRLYTAYVISNYCLIIGVICFFVHCEAGSWYKSRQLFCRMICKSGHPQAICACRARHFTGKRAAAQEHSLYTPYGASESGASLANKLTNIPKLSESSELVIKKTLPIRTDRPYTYLLSTILLQKGISEKLRYVRLSKPNDNRRDQVNRCIFPSSLSRRLASRVRYLCIFKGSHRIFMKFGTCASVSEMTLSSHLRMGLKYFTPSSDHLTIFTLFESIL
>HFAamide_Brachiopoda_Novocrania_anomala_Nanornatri22426201p3
MNILTTVLLVLFSLCVGLNTCVGGFKLSVYCSNKCPLGQGGNVCRCNAVHFTGKRNIQ
>HFAamide_Nemertea_Cerebratulus_spec_TRINITY_DN23888_c0_g1_i1_m46388
MGRLYLLLILTVGIFTSTDGFDQERYCRIMCRKGLGGNACGCNAVHFAGKRTSESSLYHKPPSLSQILQPKTPQKDPGSDRELAYLVHVIATLQKNKGTDSADVHGNRLQGARIHDTLTDIRRKQENRLQDQEKLKRLERYLFADWRYRPHRKSQDSDRKNGGVGNVIEPNDPGE
>HFAamide_Nemertea_Tubulanus_polymorphus_comp39208_c0_seq1_m86770
MRPSTGSSAVSVSFCVLVLMFVLPDCSLAGRFSLDRFCSQMCPRGRGGTLCRCNHVYFAGKRASGLTDGLPDEHTLLGNIIKTDEVPTTLRTINTDKSVENWDPPTEVSLASQTDRYSNRLRHFLAGVENSNKGTINRLKQLLVEELNMKNIRKPNKKETKRRRRRRDLDWRLQNMPVKTTR
>HFAamide_Nemertea_Baseodiscus_unicolor_TRINITY_DN101039_c1_g1_i2_m70769
ILFASIDFRQCFNKAEFCRLACNRGRGGILCGCNARHFTGKRDSKSLFNPDNHLEPSTKDRNGPREGPTDS
>HFAamide_Nemertea_Cerebratulus_marginatus_comp28381_c0_seq1_m14813
MARLYVFLILAVGIFTSTECFDREQYCTIMCRRGRGGNACMCNAVHFSGKRTSDMSLYQPSLSQILQPKTSNDHLDDQELEYLVHVLATLRNNKGSAPAEIPRDKLPDTRIHDTLTDIRRKQADRLKDQEKLKRLERYLFADWSYRPVRKTQDS
>HFAamide_Nemertea_Lineus_lacteus_comp34371_c0_seq1_m255213
MGMGRLHLLLIITIGIFTSLERGECLNKVRFCRIMCARGQGGDACRCNAVHFAGKRTSETSINPPQRLSNLLSLNNDKSRHKDLAYLVHVIASLHHEDKLLDSAETTRSTRQGTRIHGSRKQMRTKKENELTDLENIKKIERLIHELEQTEEGTDS
>HFAamide_Nemertea_Lineus_longissimus_c41200_g2_i5_m64584
MGMGRLHFLLIITIGIFTSLDCGECLNKVRFCRIMCARGQGGDACRCNAVHFAGKRTSETSVHPPRRLSNLLSVNNDKSRQRELAYLVHVIANLHDDDKLLDSAETTRSTKSGTRTHGSRNHINTKKEDQLTDLEKIKKIERFITELEQTEEGANS
>HFAamide_Nemertea_Lineus_ruber_Lvirrnatri530761_m95446
MGMGRLHFLLIITIGILTSLDRGECLNKVRFCRIMCTRGQGGDACRCNAVHFAGKRTSELNVYPSQRLSQVLSVSNDKSRQKDLSYLVNVIANLHNEDSLLDSTATTGSTEPGTRIHGNRNHIHTTKENQLTDLEKIKQIKRFIHVLEQTEEEARS


>HIGA_Nemertea_Cerebratulus_marginatus_comp1840243_c0_seq1_m158092 internal
FTDEDYIDDFEKRHLGSAMNSRFGKRYDDEDGEDIEKRHLGALMRSSWRSRHRMEEDPNADKRHLGSLMRSRFRLYPKRHLGSAMGSRFRIYDGQAAKRHLGSAMGSRFNLYQNQKRDDMDFDEE
>HIGA_Nemertea_Riseriellus_occultus_TRINITY_DN67540_c0_g1_i1_m121639 internal
KRHLGSAMRGRVGKMKDKRHLGSLMKGKFGKKDDEFEKRHLGSLRKSQFGKKDHDELDKRHLGSLMKGKFGKRDDEEEVDKRHLGSAMKSKLGKNDEIDKRHLGSAMKTKF
>HIGA_Nemertea_Riseriellus_occultus_Contig4370_m129696 complete
MNVRFGKRFDFDDDDQDVDKRHLGALMRSRLHHREDDDDVDKRHLGSAMGSRLKMYDKRHLGSAMNSRYRLYKDRADAMRNKKRDWDNTDIDDAEAKRFLGAAIRYRQRQQEADKDKRHLGSAMKFGKRHLGSALNYLRDSPYRVANKEQQKRSTEVSEGKRDMTHENDIKIREES
>HIGA_Nemertea_Baseodiscus_unicolor_Contig2038p1
MLCPCVSSPWHHVTPKPAIRYYPFLPSSDERLHYSEPKYLRDRRYLGSLLRSGIRNRKLHYPWWRDPNRSMENGEMYKYPSLYGIPDVPRDQVKREFEDYETEAWGKGHLPAWLEEGIAPGAQTRRRRDLAKGPDEVDDAETVKRHLGSIMRSRFSKNLQTNEDVGKRHIGSIMRSGFRKYRLSSKN
>HIGA_Nemertea_Baseodiscus_unicolor_TRINITY_DN89253_c2_g1_i1_m190699 internal
QEELDSKENGVQKKHLGSALRMRQGKRPDGPDDDDSGVVVDKKHLGSALRAGRKRQDDDFGDEIDEGASGNDFDKRHLGAALNARFGRDGHKYDIFTTGDKKNLGSAMRWKGGKRDDDLDFEADKGTNKRHLGSALNSRFGKRQDNDNMNDNKRHLAAALSAQYENRDDKRHLGSAMRAMRSRLKSYPAPKRHLGSALNSRFGKRNDES
>HIGA_Nemertea_Tubulanus_polymorphus_comp33153_c0_seq1_m33563 3prime_partial
MATLCTFLAVICVVLMGLEDIRVKAVTKRHIASLARLNWIPKPSMRYYPFIEEEVHPRAAYNDRRYERGDGLRNSLVRTTIARPWWKKPQQSYDNSYVNYEAPYVNVESVRGHRKRDNDGDYETEEWGQTDLPLQLQGPLAYTWPNNRHSSAISGYEMNKRHLGAAYNWGKRNIGAARNWGSRYRGKRHVDGKASDDVLTNHIKQTQGQTWEGINIADKPQEPEGDKGASIHVVDDAMIRSGEIDKRLISSVARYRSGNRKYDKDDYLPNNSDDTDNSGWQLSKTDKPYIGSVRYWLQDKIGDSKSDEQEEMDIKRHMGSAMKWKGATKRHIGSARAWRTGKR
>HIGA_Nemertea_Cerebratulus_spec_TRINITY_DN30207_c0_g3_i1_m172238 internal
DKRHLGSIMRGKKDDDEMDKRHLGSIMRGKKDDDEMDKRHLGSIMRGKKDDTEMDKRHLGSIMRGKKDDDEMDKRHL
>HIGA_Nemertea_Cerebratulus_spec_Contig6558_m215998 3prime_partial
MRGKKDDAEMDKRHLGSIMRGKKDDAEMDKRHLGSIMRGKKDDAEMDKRHLGSIMRGKKDDDEMDKRHLGSIMRGKKDDAEMDKRHLGSIMRGKKDDDEMDKR
>HIGA_Nemertea_Cerebratulus_spec_TRINITY_DN30124_c0_g1_i2_m43587 3prime_partial
MKTFCFLVLICATICFGEENRAHKIQKRHLGSLARHNWLPKPAIRYYPFLPSDDDRLPYAEPLYMRDRRYLGSLLRSGMGTRRENYPWWKDPDRSLENTETYRYPGIFNVAETPRDQRKREFEDYETEAWGAGHMPDWLDMGVEEGPARRRRETDLDWDIADEDAEFDKRHLGSIMRGKKDDDDEEMEKRHLGSLRKWKVGKKDYDDDAEFDKRHLGSIMRGKKDDSEMDKRHLGSIMRGKKDYDMDKRHLVSIMRGKKAANKRHLGSIMRGKKDDDDE
>HIGA_Nemertea_Cerebratulus_spec_TRINITY_DN34380_c0_g1_i1_m187755 5prime_partial
DDDEMEKRHLGSIMRGKKDDEEMEKRHLGSLRKWKVGKKDDAEMDKRHLGSLMKGRYGKRHLGAAMKGKFGKRHLGSLRKFQLGKKDSDDVDKRHLGSLMRGRYGKKDEEDQFDKRHLGSLARGRTRSKRSTDDLDLEEYKRHLGKARNWRFGKRDDFSDDGEWEDFEKRHLGSAMNSGFGKRFDGDEEVDKRHLGALMRSSWRNRYQTENDPETDKRHLGSLMRSRFTLYPKRHLGAALSTRYRTYGNQAEKRHLGAALGSRFRLYKNQKREDMDTDFGEEKRFLGSAMRYRQRPDEDVDKRHLGSAMKFGKRHLGSALNYLNSARYRLKNTKRSVDADDVETDVTSQINDENES
>HIGA_Nemertea_Lineus_longissimus_c34720_g1_i1_m31839 3prime_partial
MNMRVLCLFVLICVTLNRAEKAKEHRIKKRHLGSLARHNWLPKPAIRYYPFLPSDDDRLPYAEPLYMRDRRYLGSLLRSGFGTRKENYPWWKNPDGSVENTEMYKYPGVFGVGEVPRDQRKREYDDYETEVWGEGHLPDWLDMGVDDGPARRRRETEESDSDDLDDEVIKRHLGSAMKSRLGKKDDKRHLGSLMRGKFGKRNDESEFDKRHL
>HIGA_Nemertea_Lineus_longissimus_c46447_g1_i1_m115613 5prime_partial
HLGSAMKSRPSKKDDDEFDKRHLGSAMRLGKKDNEDSGRNSESKRHLGSLMKGKFGKKDGEFEKRHLGSLRKSQFRKMDQNELDKRHLGSLMKGKFGKKDDEGEVGKRHLGSAMKSRLGKKDEIDKRHLGSAMKAKFGKKDDAEVDKRHLGSIARGRTRSRRSADVLGREESKRHLGRARNWRIGKRDDESDEIEFEKRHLGSAMNVRFGKRFNDDEDVVDKRHLGALMRSRLRHREDDDDVDKRHLGSAMGSRFRMYDKRHLGSVMTSRYRLYQNRVNGMRNKKRDWEDAEVDDAETKRFLGAAIRYRQRQREADKDKRHLGSAMKFGKRHLGSALNYLRDSRYNVANKENQKRSTEQES
>HIGA_Nemertea_Lineus_ruber_Lvirrnatri515181_m93278 3prime_partial
MRVFCLIVLICVTLSKAEEAKEHNIRKRHLGSLARHNWLPKPAIRYYPFLPSDDDRLPYAEPLYMRDRRYLGSLLRSGIGRKENYPWWKNPDGSLENTELYKYPGLFGVGEVPRDQRKREYEDYETEVWGEGHMPDWLDMGVDDGPARRRRETDNSDSDDFDEEVEKRHLGSAMKSRLGKKNGDTDFDKRHLGSLMRGKFGKKDDKSEFDKRHLGSAMRLGKKDDEEFEKRHL
>HIGA_Nemertea_Lineus_ruber_Lvirrnatri415491_m78228 5prime_partial
RHLGSAMRGRFGKMEDKRHLGSLRKFGRNSESKRHLGSLMKGKFGKKDDEFEKRHLGSLRKSQFGKKNHDELDKRHLGSLMKGKFGKRADEGDDVDKRHLGSAMKSRLGKKDEIDKRHMGSAMKAKFGKKDDTDVDKRHLGSIARGRTRRSADDLEEAKRHLGRARNWRVGKRDDESDEVDFEKRHLGSAMNVRFGKRYDVDDDEDVVDKRHLGALMRSRLRHRENDDEVDKRHLGSAMGSRFRMYDKRHLGSAMNSRYRLYQNRVNAMRNEKRDWEDTEVENDEVKRFLGAAMRYRQRQNEADKDKRHLGSAMKFGKRHLGSAMNYLRNSRYNVANRESQKRSTEVSEGKMDMTHGNDIKTEQKS
>HIGA_Nemertea_Lineus_lacteus_comp26283_c0_seq1p1
MRVFCLFVLICVTLNQAEEAKEHSIKKRHLGSLARHNWLPKPAIRYYPFLPSDDDRLPYAEPLYMRNRRYLGSLLRSGFGSRKGNYPWWKNPERSVENTEMYKYPGLFGVGEVPRDQRKREYEDYETEGWGEGHLPDWLDMGVDDGPARRRRETDDSADLDEEVIKRHLGSAMKSRLGQKNDKRHLGSLMRGKFGKRDGESEFDKRHLGSAMKSRLGKKDDDEFEKRH
>HIGA_Nemertea_Lineus_lacteus_comp26283_c0_seq3_m106842 5prime_partial
GSAMRLGKKDDDEEFEKRHLGSAMRLGKKDDDEFEKRHLGSAMRLGKKDDDDVDGNSERKRHLGSLMKGKFGKKDGKFEKRHLGSLRKSQYGKKDQDELDKRHLGSLMKGKFGKRDDEGKVDKRNLGSALKSRLGKKDEIDKRHLGSAMKAKFGKKDDAEVDKRHLGSIARGRTRSRRSADVLGLEESKRHLGRARNWRVGKRDDENDEDEFEKRHLGPAMNVRFGKRYDDDDEDVLDKRHLGALMRSRMRHREDDDEADKRHLGSVMGSRLRGKYDKRHLGSAMTSRYRLYQDRMKAMRNEKRDWGDPEVDDAETKRFLGSAMRYRQRQREDDKDKRHLGSAMKFGKRHLGSALNYLKDSRYNVANKAHQKRSTAAAEGKTGMTHEDDIKTEPES
>HIGA_Nemertea_Notospermus_geniculatus_g12448t1
LYLDSRGRRVVLDQTVQPQLLTEQITKRHIGSLARNNWLPKPEIRYYPFLPSNDRRLPNVKPVYMRDRRYLGSLLRAGVGTRKGNYPWWKDPDRSLENMENTEMYKYPGFYGVGEIPRDQRKREFGDYDTEAWGEGHLPDWLDMAADEGPARRRRETEYPDSSDEEQIGDIDKRHLGSAMSFGKRDVKSFGKRDDERDVDKRHLGSVMKSFGKRDDEGDVDKRHLGSVKSFGKRDDEGEVDKRHLGSVKSFGKRDDEGDVDKRHLGSLMKTKFGKREGMENEDKRHLGSLMKSKFGKKNAEIDKRHLGSLRKFGKKDTADKRHLGSVSRGRTRSKRSTELEEHKRHLGSARNWRWGKRGDEYPDVDGDYEKRHLGSVLNSRFDKRHLGALMRSMYGRRPVDDEGDDDKRHLGSAIRSQYMLYRSRPRSGKRDSEEEETEFEKRHLGSALNYLKSRRYDVQGHREKRSVETNMEHIKS


>L11_Phoronida_Phoronis_australis_TRINITY_DN286489_c0_g3_i3p1
MQKNLYWLTAALVIWSALILTSDAMWYRFRRPRWRKIDCRKYPFAPRCRGVWTVKRSSPAVDNVNEYVDYPSILKEDYPLIKRLRSYNARR
>L11_Phoronida_Phoronis_ijimai_(P._vancouverensis)_comp34408_c0_seq1p2
MQKNLYCLMAVLVLWSALILTSDALWYKLKRPRWRKIDCRKYPFAPRCRGVWTVKRSSPVVDNVNENVDYPRIHKEEYSLLKRIRRYNVQR
>L11_Phoronida_Phoronis_psammophila_comp71038_c0_seq24p1
MRFKCGLEDIMHKAFYFLVILLVVWSEVILSSDGAAFRLKKGRRNGVRRRLNCWKFPFAPKCRGAWAKRSYPSYEDLQRQKALEEASEQENAYDVFNRIQESLSDKTPYGQLSSTYRGGDVTTVIPVESHDNDDIVTLEKRKKY
>L11_Phoronida_Phoronis_psammophila_comp71038_c0_seq1p1
MRFKCGLEDIMHKAFYFLVILLVVWSELILSSDGAAFRLKKGRRNGVRRRLNCWKFPFAPKCRGAWAKRSYPSYEDLQRQKALEEASEQENANDVFNRIQESLSDKTPYGQLSSTYRGGDVTTVIPVESHDNDDIVTLEKERLLRIILSKLRRVVSQRNSRGKEKRSERVADDRKWTLEFGTGS
>L11_Brachiopoda_Glottidia_pyramidata_comp31910_c0_seq2p1
MHRIANIVLTTFFLVLLLSKGTDSVDCRKYIYHPSCRGIWAKREYRISDDSRLEKSRGTYANIYRQLGNRYSRWDMGEDDGNIPLETDPDEKIMTRSPRANNRRQFDIYYLPIYKVLMRRR
>L11_Brachiopoda_Lingula_anatina_comp141236_c0_seq1p1
MDQQPCMVENWHPGMHRIANLILTTLFLVLLLSKGTGSVDCRKIIFHPSCRGIYAKRDYSISDNSHLENTLGSYANLYRQLGRRLPVWKTGDEEEEGERGMEMELETDPADDMMDNRPHAKDRRQVDVYYLPIYKVIMRRR
>L11_Brachiopoda_Lingula_anatina_comp141236_c0_seq9p1
MSYIYSLLEYLKSTENCMHRIANLILTTLFLVLLLSKGTGSVDCRKIIFHPSCRGIYAKRDYSISDNSHLENTLGSYANLYRQLGRRLPVWKTGDEEEEGERGMEMELETDPADDMMDNRPHAKDRRQVDVYYLPIYKVIMRRR
>L11_Brachiopoda_Lingula_anatina_comp141236_c0_seq5p1
MLLAFGKYGLYFIPSKGMHRIANLILTTLFLVLLLSKGTGSVDCRKIIFHPSCRGIYAKRDYSISDNSHLENTLGSYANLYRQLGRRLPVWKTGDEEEEGERGMEMELETDPADDMMDNRPHAKDRRQVDVYYLPIYKVIMRRR
>L11_Brachiopoda_Laqueus_californicus_comp404667_c0_seq1p1
MMVCVGILTINKVECRRPRRIDCRKYLYAPRCRGFAVKRNLDNMVSSSRLHSLLTHIVHQDKQIYDDNALFSGHSSSSYSKRSDTDSHKYKDNYEIKL
>L11_Brachiopoda_Terebratalia_transversa_Ttrarnatri299201p1
DCRKYLYAPRCRGFAVKRNLLDKQIKAITSIGSLLNHVAQVKNIDDDVVLLSEHINGDPKHTDPTHLDNYRIKQIPDNNFNIQVFALLIQRMKSQETRSWTRRKMENFDA
>L11_Brachiopoda_Novocrania_anomala_Nanornatri2519071p1
MQAITRILALGYIILVFSKDNRVASIDCTKFVFAPACRGIVTKRVLDPEPVARLNDQVGLTLRDARTLYTILNHWSRYHGDQSKPSQARSAYYGPGSIYTGIKDTTMEKREPTKDNKLNLYDFLRNMR
>L11_Nemertea_Cephalothrix_hongkongiensis_comp102983_c0_seq1_m97297
MKGIDLHTLVSTFLTILIFSTLCTSVTGRRQVDCRVYVFAPRCRGVSAKRSGDGLKLNTLSDDTEFTTRNTLLDKRLQKIWALKKIREFLNKPQDIQQIIRLSNEDTSE
>L11_Nemertea_Lineus_longissimus_c43644_g1_i1_m85108
MKYVHQIAISIAFLLLLLIDTTCYARHIDCRKYVFAPKCRGVSAKRSSPSEQMITDSTKDETNYLLDDGSLDLGALEQLQQGSDISGKEESWFGNEEDDADRTNRLRLSKLDEIRQLLRKLQ

>L11_Nemertea_Lineus_ruber_Lvirrnatri508961_m92435
MKYIHQISISIAFLLLLLIDTTCHARHIDCRKYVFAPKCRGVSAKRSGPNEQMMTDSTKDETNYLLDDGSLDLGALGQLQPGSDISGKEDSWFGNEDDDVDRTNRLRLSKLDEIRHLLRKLQ
>L11_Nemertea_Cerebratulus_spec_TRINITY_DN31209_c0_g1_i1_m103596
MKYVHQISISIAFLLLLLIDTSCHARHIDCRKYVFAPKCRGVSAKRSGPMSNEQMVPETAKETNYLLDDGNLDLSTLEQLQQASDISGKEDSWFGSEDDDADQTNRLRLSKLEEIRQLLRKLQ
>L11_Nemertea_Tubulanus_polymorphus_comp28696_c0_seq1_m20044
MKLPHLLHPAVICFVILLHVYATSSRILNCRKYVFAPRCRGVSAKRSSQARNLDDSLEVLKSLANTLPKSVDDVGYSDARDAADVASSTETSSWLDESDSKSVGQRPERIRAILRELIRDLQNPK
>L11_Nemertea_Baseodiscus_unicolor_Contig28683_m263806
MKPLYKVSFSLAFFILLLIDTPCLARRIDCRKYVYAPRCRGVSAKRSNQMSNQLLTATSAEGKTNLLIDEMDPKLAFEALERISYPETDITPKEEAAWLDDEMTDSDRTEQPSNELSKLAVLKRLLEKLQ
>L11_Nemertea_Malacobdella_grossa_comp1256_c0_seq1_m608
MRRVQLVTISTVAVLVLFMTSSVNCVDCRKYVFAPACRGVWAKRSGMDPTQDYPRDVLSGVETNNIKLPNPYMKDQILEEYEDRMENKQRNRSHAAIRLLVQLQKLHRRRTSPLATLLQRLNKDQAETGDF
>L11_Nemertea_Lineus_lacteus_comp8962_c0_seq1p1
MKYVHQLAISIAFLLLLLIDTTCHARHIDCRKYVFAPKCRGVSAKRSGPNEQMITDSAKDETNYLLDNGNLDLGTLEQLQQGSDISGKEESWYGNEDDDADRTNRLRLSKLDEIRQLLRKLQ
>L11_Nemertea_Nipponemertes_spec_Contig4896_m113647
MRARVQMVILTTFVIVVLLTTSTVDCVDCRKYVFAPACRGVWAKRSSNSVPDIDFIKETGTEDGDDSNALRTWLLNVLKQKLAAPEPAPSHSQLSLLNKLKRLQHLSLAGLVPDTETQDSLQQEDAPSSRGEVFY
>L11_Nemertea_Paranemertes_peregrina_comp17250_c0_seq1p1
MRRVQFVTISTVAVVVLFMTSSVDCVDCRKYVFAPACRGVWAKRSSADALQNNDYGLKSSEPIGDLSSEAGTGDTDEMLEKYEGRMKQKQSQRLHAIRLITQLQKLHRQRNLPLSTLLQRLNKDQSRASVF
>L11_Nemertea_Notospermus_geniculatus_g11675t1
XXXXLLIDTTCYARHIDCRKYVFAPRCRGVSAKRSGPVTNEEILPESTKDETNYLLDDNLGDLATLAQLQQGADISGKDSAWFGDEVDTGDQTNQLRISKLEEIRQLLRKLQQ


>Leucokinin_Nemertea_Cephalothrix_hongkongiensis_comp33090_c1_seq1_m30484 5prime_partial
KPWGGKRLSDDNKRGFKPWGGKRYSSDLNENNFINNESSNKRGFKPWGGKRSNQDDAKRGFKPWGGR
>Leucokinin_Nemertea_Cephalothrix_hongkongiensis_comp33090_c0_seq2_m30481 internal
FYYPLRLIRSAKSEKRPSFKPWGGKRNNLNEEDKRGFKPWGGKRISGEDDKRGFKPWGGKRVSEISDKREFKPWGGKRNSLDADKRAFKPWGGKRNSDNGDDKRAGFKPWGGKR
>Leucokinin_Nemertea_Baseodiscus_unicolor_Contig31798_m266878 5prime_partial
HLIVLQFFQCLFLFAFSVPWGGKRFVRSAEEVEVKRGFRPWGGKKSTPSEKLLAEFEAAARYGPKRGFRPWGGKRERGPDADDDKRAFRPWGGKREDETDDKRGFRPWGGKRGFRPWGGKREGTA
>Leucokinin_Nemertea_Lineus_longissimus_c33990_g1_i1_m29492 5prime_partial
FRPWGGKKSEHDASSEKLIAQLKATGLGPKRGFRPWGGKREFRPWGGKRDSLKREFRPWGGKRAENDEEKRGFRPWGGKRSDQVDNV
>Leucokinin_Nemertea_Lineus_longissimus_c22286_g1_i1_m12407 3prime_partial
MTSHTLQPVLLLFCFASVISALQIQKDKGLDDSNLDKLIDSQGLERRGFRPWGGKRDDEQYQESLPEFLSGVDQEIAMTARGFRPWGGKRSVRSVEESHMAGDESKRGFRPWGGKRAGEDEDKRGFRPWGGKR
>Leucokinin_Nemertea_Notospermus_geniculatus_g20010t1
MTRQAWQPIFVVCCFLVSAISSLPFGKDDEAVFDSDLANSQTLERRGFRPWGGKRDDEHFQDTLPDILSGSDQDIEMAVRGFRPWGGKRSARSTEGVADDTKRGFRPWGGKKSDQTEEAGRIFAQLEASGNFGPKRGFRPWGGKRFDVDSKRGFRPWGGKREPLKREFRPWGGKRDEEAEKRGFRPWGGKREADLVKKAKFRPWAGKRSQKA
>Leucokinin_Nemertea_Cerebratulus_spec_TRINITY_DN35838_c6_g1_i1p1
MNRLYLQPVLVILCVAVISALPFKDDSSLDKLLDTSGLERRGFRPWGGKRDNEQYQESLPDFLSGADREILMSARGFRPWGGKRSVRSAEEKEEDEKRGFRPWGGKKSDHGAAAEKLIAQLEARNVGPKRGFRPWGGKRSDLDTKREFRPWGGKREFRPWGGKRSDDEVDKRKFRPWGGKRSDDVVEKKAGFRPWAGKRSASV
>Leucokinin_Nemertea_Lineus_ruber_Lvirrnatri549911p1
MTLQTRQSALILVCFVTVISALPLQDDKELVDSNLEKLINSHDLERRGFRPWGGKRDDEQYQDSLPEFLSGVDQEHEMSARGFRPWGGKRSVRSADETHTEGDESKRGFRPWGGKRAEGDEDKRGFRPWGGKKSDQDVATEKLMAQLEATGLGPKRGFRPWGGKREFRPWGGKRDSLKREFRPWGGKRAESDEEKRGFRPWGGKKSDEVEKKKFRPWGGKRSIHI
>Leucokinin_Nemertea_Tubulanus_polymorphus_comp35540_c0_seq1_m47311 complete
MTSKRIHYFFVGLLAFFVGHKDGDASNPSDKRAFKPWGGKRSNNLREFDEVLNGLISRAKTDDLDDGRIVFGDVERRAFKPWGGKRAFKPWGGKRAEESDEENVGFKPWGGRRELDSSEKRAFKPWGGKRAFKPWGGKRDVEYELPLALNIRAVRSTDNISQKRSFKPWGGKRNDDRDDEKKRGFKPWGGKRDMFSQKRSFKPWGGKRDTDDGNDSLKRSFKPWGGKRDDSPMERRSFKPWGGR
>Leucokinin_Nemertea_Lineus_lacteus_comp5080_c0_seq1p1
MTSQTRQPVLLLFCFASVISAFPIEEGKGLDDSNIDKLIDSQGLERRGFRPWGGKRDDEQYQQGLPEFLSGVDQEIAMTARGFRPWGGKRSVRSAEESHSVGDESKRGFRPWGGKRTEDDEDKRGFRPWGGKRAEGDEVKRGFRPWGGKKSDHKPESEKLIAQLEATGLGPKRGFRPWGGKREFRPWGGKRDSLKREFRPWGGKRSEDDEEKRGFRPWGGKRSDQVDKKKFRPWGGKRSTHV


>LKFL_Phoronida_Phoronopsis_harmeri_c71602_g1_i2p1
YDDIDSEKRLKFLKRGNDDIDSEKRLKFLKRKYDDIDSEKRLKFLKRQNNDINSEKRLKFLKRDNDDINSEKRLKFLKKSTGTATHTIESDKRLKFLKRNLGEDDIESEKRLKFLKRMSG
>LKFL_Phoronida_Phoronis_psammophila_comp320842_c0_seq1p1
LNVMRRWLNVGARYRSLDGAAPEYRRWVNKGAYIPSDEDGTILGRRWLNSGARFRSASTDMDDEDNGFQNVDEGIFDDELVRKRRRRDVSEGSLTLKDGEETSGADSGYEESREISKRRYFIGRHLPGKSNDSPKEVTKRRYFIGRHLPQVKGKQSQGSDMDASKRLKFLGKRGKVDQKTLDVIKQILNGDYVEAEKRLKFLGKRVASGWEDEAESSPDKRLKFLKRPSGLDDELVSEKRLKFLGKRNEDTRTVTRDDSDDIASEKRLKFLKRFGDSEDIETEKRLKFLKKNFGLDSSEMPTEKRLKFLKRYEDLPDKRLKFLKKDQNPLSEDIESEKRLKFLG
>LKFL_Phoronida_Phoronis_australis_TRINITY_DN310957_c0_g1_i2p1
MSRIIPVQLVLCVLLMLHAEVFGVLMLQSHPKRVKFLGMTGYPPGKRDATPGDALYRYDSRFGNDDTEDAKEHTRYRSQEAYEWPSESAFNQAAGSLQDNESELRRWINPGAKFGRNVPVAGWDERRWLNTGAKYRELDDKPYRRWLNPGARIPVPDENRDVGRRWLNAGARYRSANDFNNDVENTWDDDATLLSRRRRDVLDISKNGADALMKNDKDDDKPSRAVRHASTQQQLQDSNRDRRINAALMYGSKINNVSNLWPKKSGKRHKYLKNMETPDKRLKFLKRNYVNDDHPNDEKRLKFLGKRKDEYPMTVPDLAFTETEAEKRLKFLKRQSDDTDIESQKRLKFLKRFSDDDIIESDKRLKFLKKNDSDELPDKRLKFLKRNLLKGAIASEKRLKFLG
>LKFL_Phoronida_Phoronis_ijimai_(P._vancouverensis)_comp89324_c0_seq1p1
MSWVIPTQVVLCGVLMFYAEVFGMLILQSQPKRVKFMGLDNFPPGKRDATPGHALYLYDSGLGNDDTEDANRYVLSRSREAYERPSESALNYAAMGLGDGESELRRWINPGAKFGRNIPGGGWDRRRRWLNAGAKYREAEDKPYRRWLNPGARIPEQDDDRDVGRQWLNAGGQYRSVDDFDNVAEDFWDDDVMLLNRRRRDVSDVSKGGIESLKGNDNADDKPSRAVRHASIEQQLQDSDKDRRKYMNKRRNFIGRENAVSIRHLRKGLLKRIVNGEARDVVRRLKFLGKTAGNSPSDDEHVHDVIQNSIDASKRLKFLGKRQWPVDDTKTDKRLKFLKRHYVNDDQPVDEKRLKFLGKRQDEYPRTFPDLAFTEAEAEKRLKFLKRQSDDNDIESQKRLKFLKRFNDDDVIKSDKRLKFLKKSASNELPSEKRLKFLKREQDDLPDKRLKFLKKSLPHGDIESEKRLKFLG

>luqin_Brachiopoda_Hemithris_psittacea_comp9547_c0_seq1p1
MASRRHAHRSNLREVGKQVLVMVVLACLMLDYSLCSARPRHWRPQNRFGKRERFEKTTFIPEEPTFLNPSRFGKLYRMIVSGGVLCLQQVTTEHISCFRLATENENEETGKEVQRISRYRYLADHN
>luqin_Brachiopoda_Glottidia_pyramidata_comp305_c0_seq1p1
MNPLTRFLIVATLVILLGLFGLCRPQHWRPQGRFGKRTDAQNLQPFYQKANQPTSYTMSLLDPSGDSGAPPVLLIGGKTLCLKIDVEGNYKCISTRRRTRNYYRTQ
>luqin_Brachiopoda_lingulaAnatinag29755t1 Brachiopoda
METMNSLTRVLIVATLVILLGLFGRCRPQHWRPQGRFGKRMDTHKVQTYYQKVLPASQPSRYPASFTDSSGDGDDPPILLIGEGTLCLKVDMEGNYRCISTKRRMRNYYRTH
>luqin_Nemertea_Notospermus_geniculatus_g8373t1
XXXLCLVFLLISQSEAQWRPQGRFGKRDPAAEGDFNSDDDLEAIDTASLEVAKTPIFATKDKICIKDANTEMYKCLRRRVRTGNAIYH
>luqin_Nemertea_Cerebratulus_marginatus_comp45345_c0_seq1_m31503
MRSASYTYFLGALCIVLMLISHSEAQWRPQGRFGKRDPATGGEFNSEDDLEAVDTTSLEVAKTPIFATKDKICIKDANTEMYKCMRRRVRTANSIYH
>luqin_Nemertea_Cerebratulus_spec_TRINITY_DN34232_c0_g1_i1_m164286
MRSESYIYFLGALCIVLMLVSHSEAQWRPQGRFGKRDPNTEAEFNSEDDLEAVDTHSLEVAKTPIFATKDKICIKDANTEMYKCLRRRVRTGNNIYH
>luqin_Nemertea_Lineus_lacteus_comp18583_c0_seq1_m32473
MRSTSYTYFLAALCLVLMLISHSEAQWRPQGRFGKRDPATDGEFNTEDDLEAIDTASLEVAKTPIFATKDKICIKDANTEMYKCLRRRVRAGNNIYH
>luqin_Nemertea_Lineus_ruber_Lvirrnatri452131_m84196
MNSASYTYFLAALCLVLMLISHSEAQWRPQGRFGKRDPATEGEFNSEDDLEAIDTTSLEVAKTPIFATKDKICIKDANTEMYKCLRRRVRAGNNIYH
>luqin_Nemertea_Malacobdella_grossa_comp267972_c0_seq1p1
MTRHLYVHVYVVVTLLLLFTLFISRGEAQWRPQGRFGKRTDGGDGTADGDLFNDNSELASTVAGAGGKLDLARVPIFTTENGYICVRQPETDLYRCLKKKEKS
>luqin_Nemertea_Baseodiscus_unicolor_Contig16927p1
MIFPNEYGVLCLSG
MRTMGSIFVLGTLFIVLLLISESQQQWRPQGRFGKRDHEGDGDFTEETEIDGTKAANLEEAKTPIFATKDKICIKEGENGLYKCLRRRVRTGDLFN
>luqin_Nemertea_Lineus_longissimus_c39300_g1_i1p1
MRSASYTYFLAALCLVLMLISHSEAQWRPQGRFGKRDPATDGEFNSEDDLEAIDTASLEVAKTPIFATKDKICIKDANTEMYKCLRRRVRAGNNIYH
>luqin_Nemertea_Tubulanus_polymorphus_comp146433_c0_seq1_m146425
XXXXXXXXXXXXCVMLANSMVTTALYWRPQGRFGRQIGDNDIGDNGDIGDNDFAQLQETNLHKRQMQSLKRNQDDELA


>LXRX_Phoronida_Phoronis_australis_TRINITY_DN297370_c0_g1_i1p1
MREIFVIVVLAISLFVFEGISAENDAKRKARDVEDVYNLNLASKHVVKRKNRRDTELELARVKRQRLDETNVELERVKRHRRNAADVDENSALERVKRNRRETDVSGVELQRVKRGRRDVELSREKRHRRDSDSALERVKRGKRNVVAAGEVELNRAKRHRRNSNHRHHKRRSSSRRDRIVKLKKRIAKLRHARHANKRKRNFSHHKP
>LXRX_Phoronida_Phoronis_australis_TRINITY_DN297370_c0_g3_i1p1
DENSALERVKRNRRETDVSGVELQRVKRGRRDVELSREKRHRRDSDSALERVKRGKRNVVAAGEVELNRAKRHRRNSNHRHHKRRSSSRRDRIVKLKKRIAKLRHARHANKRKRNFSHHKP
>LXRX_Phoronida_Phoronis_psammophila_comp69869_c0_seq1p1
MRGIFVQLVVLAVAVLIFEVSAENGAKRRERRETENVVNLKLLRKHEVKRKNKRDTTLALQRVKRQRRGIVSLNENGNSNVDVPLERVKRQRRELEKAAIELQRVKRNRRDVLNYAEADPQLERVKRNRRDDAEVELQRQKRDRRDVELQRVKRQRRDSDAELQRVKRGRRNVPGGDGAVELLWVKRQRRAVKVHHERKKERNNRRRAMEQKMKRFERRLKKLEHPHHHQWKNAKRNLHRRHFKRGHH
>LXRX_Phoronida_Phoronis_psammophila_comp69869_c0_seq2p1
MRGIFAQLVVLAVAVLIFEVSAENDAKSRKERETENEYTLKLLRKHEVKRKNKRDSTLELQRVKRQRRDIENGNSNVDVPLERVKRQRRELEKAAIELQRVKRNRRDVLNYAEADPQLERVKRNRRDDAEVELQRQKRDRRDVELQRVKRQRRDSDAELQRVKRGRRNVPGGDGAVELLWVKRQRRAVKVHHERKKERNNRRRAMEQKMKRFERRLKKLEHPHHHQWKNAKRNLHRRHFKRGHH
>LXRX_Phoronida_Phoronis_ijimai_(P._vancouverensis)_comp95961_c0_seq1p1
MKEIFVLVVLAISFFVFEGISAENDAKRKGRDVEDAYNLNLASKHVVKRKNKRDTNLELERVKRQRRDVSAVELQRVKRHRRNADENADSALERVKRNKRETEATGVELQRVKRGRRDVELSRVKRQRRDSDAALERVKRGRRNVAETGEVELQRAKRHRRNAKHGHHKRRFAGRRDRIAKLKKRIAKLRHARHVNKSKRNFRHHKA
>LXRX_Phoronida_Phoronopsis_harmeri_c139830_g1_i1p1
MRGTLSIVAALVVILCFVDVFANNDASRQKRDAEDVTYLGLKSIHTVKRKYKRDTGVDLQRVKRQRREAGNSVAELQRVKRHRREADASAADLQRVKRHRREAQDNAVDLQRVKRQ


>Myomodulin_Phoronida_Phoronopsis_harmeri_c97150_g2_i1p1
TEVLRLGKRLYDQRRAMGMARLGKRPFEVDIDSDVFVPSPENRALATLRLGRSADKHTNKDNK
>Myomodulin_Phoronida_Phoronis_psammophila_comp69409_c0_seq1p2
MVSYRGWSWLCILAVVVMVTITTSEQSPVTNNRVRREALYERFNRAMGRVRLGKRPLHALRLGKRNNIGLFPAQEYEEDRFGYVYPADDREDLRRQLAIHPRIGRELENEEYETTILDDLFTLYKKLEAFF
>Myomodulin_Phoronida_Phoronis_psammophila_comp69409_c0_seq2p2
MKQFSSFVFSVVVMVTITTSEQSPVTNNRVRREALYERFNRAMGRVRLGKRPLHALRLGKRNNIGLFPAQEYEEDRFGYVYPADDREDLRRQLAIHPRIGRELENEEYETTILDDLFTLYKKLEAFF
>Myomodulin_Phoronida_Phoronis_psammophila_comp69409_c0_seq1p1
MKNTKRRFWMTSSLCTKSWRPFFDDSERDDDLRQASEPRLGRSKRAVPLQPLKDTEPSETKAEYGNVNPNKNTYDSFDEFLSNEKNTDDRAKRDDLLDDIRHYGIITPRLGLKLKRGSNIPAIRAESLLDIEEDKRATKLLRLGKRLFDEDDKRAMGIARLGKRPFEQDMDDALIPPPKNRAIPVMRLGRSTDKQTDKEKASS
>Myomodulin_Phoronida_Phoronis_ijimai_(P._vancouverensis)_comp97889_c0_seq7p1
MTGLIGNSSLKALIFFVVVALSTSEETESSRTRRDTSFERFNRAMGRVRLGKRPLHALRLGKREDSGLPLRNYAEDRFGFIFPESETEKEYERRQLAIHPRIGRELEAGLGESTILEDLYSVYKKLQLFFDDVQRDDDLRQTSEPRLGRSKRDVNQQDQSATENSKTNTPEKDLDSERFKREDLTEDFRHYGILTPRLGYRLRSNIPALGPDNEMIADKRAIAILRLGKRLNEKRAMGVARLGKRPFEATGNTIPSPENRALPVMRLGRSAEKQKRTTSD
>Myomodulin_Phoronida_Phoronis_australis_TRINITY_DN317780_c2_g10_i1p1
MTYLVRNFSLKALLVFAVVALASSEETSSSRTRRDTSFERFNRAMGRVRLGKRPLHALRLGKRGDSSLPLRNYVEDRFEFVYPESEIENAYERRQITKQPRFGRELEAGLDESAIIEDLYSVYKKLQFFFDDVQRDDDLRQTSEPRLGRSKRDVNQQNQPQMENSKGGDKANTLQKGIESERFKRGDLDLTEDFRHYGILTPRLGYKLRSNIPALGPENEMIANKRATALMRLGKRLNDNRAMGVARLGKRPFEVTGDTIPSPENRALPVMRLGRSANKQKRTTSD
>Myomodulin_Brachiopoda_Novocrania_anomala_Nanornatri2773891p1
MHWLVLTVCCIGLHIAKGAPLTEEDRVKRGMGMMRMGKRGLRMIRLGRSQNDDYPLNYPYHLSYLEERLRQIEKDLRESTRQAPLPRIGKDLSGLMYDDGARDKNEATSPGPRVGKDLQSQESEFPLYDVTAINDGNIRPHRYLLTRTRRSVDKRGDGGYTLPRLGQAEAKRTWQEPEDIPQSFLAHKLGLIITPTFNGDFSNEVDRAIPLPRIGRFEENLNSAQNAENNHIEHVLAQHQRQQSSTTNMQSNPTSDIQHKRKLNMLRLGKKSTGNEDGN
>Myomodulin_Brachiopoda_Glottidia_pyramidata_comp31749_c0_seq1p1
MHVLATATICILFQAFYGYLADGFERDTRGLGIMRMGKRASQLKMIRLGRGMRMLRLGKRGDPYMYGYPYDFFYEPSNANAEQFRRQIPTYPRIGKDLDNTPFAWLAANPRPRVGKELQNYEWTAAEEADRDAALPFVLSRKKRSADESHYDQKKGSPSLPRLGEPTAKRSDDEPYPYLPHDDYNKYVRGMIPYPRIGRYEPQEMPPAYEEGPYYDEYADKRAFRGLRLGKRMRMLRLGRNSAPKTDDISNFNTDYNQNEEKRGMRMLRLGKRSENSEISKVPSTENEKATKN
>Myomodulin_Brachiopoda_Lingula_anatina_comp122974_c0_seq1p1
MHVLATATICLLFQAFHGYSADGFERDTRGLGIMRMGKRANQLKMIRLGRGMRMLRLGKRGDPYMYGYPYDLFYEPRNDIAEQFRRQIPTYPRIGKDLDYAPFSEEWNWPAANPRPRVGKELQDYEWAAAEEANHDASLPFVLSRKKRSAVDRPESHYDEKKGSPSLPRLGEPTAKRSDDEPLPYLPNEDYEQYVRGIIPYPRIGRYEAYDMPPVYDEDPYFDTYADKRAFRGLRLGKRMRMLRLGRSDSQKNKRPFKRGF
>lingulaAnatinag16064t1 Brachiopoda
MHVLATATICLLFQAFHGYLADGFERDTRGLGIMRMGKRANQLKMIRLGRGMRMLRLGKRGDPYMYGYPYDLFYEPRNDIAEQFRRQIPTYPRIGKDLDYAPFSEEWNWPAANPRPRVGKELQDYEWAAAEEANHDASLPFVLSRKKRSAVDRPESHYDEKKGSPSLPRLGEPTAKRSDDEPLPYLPNEDYEQYVRGIIPYPRIGRYEAYDMPPVYDEDPYFDTYADKRAFRGLRLGKRMRMLRLGRSDSQKTNDLSKEDSDFSQHEEKRKMRMLRLGKRSENSKISKVAPAKNEIASKN
>Myomodulin_Brachiopoda_Hemithris_psittacea_comp18643_c0_seq1p1
MMKTVLKKILFVAAVTAIFCSIHGQANENGERNTRSLGILRLGRRASLDKRMRVLRMGRAFGINRVDKLGRRDDSRRQTTYPRIGKDLSSQFDLDPSVLAAYRLLYGDLRPPPRVGKEVTQDDRQAVSAINKLLRQYNSQSESGSIQKDMVRMLRSLGLDLGSQKRDVIPRLGHLTEKRDNVIIPRLLGNPSQKREGPSMLSHLGAFFRKRDVFTPRHGHFYRKRDIIPRLGSSLQKRGFIIPRLGSSKRNGITPRLGEVRRSHSDSTLFQQPNSLLGERLMKQEATDAGKTSFDRSVTYPRIGRPSAIEAYIQKRMKILRMGKKLRALRLDTK
>Myomodulin_Brachiopoda_Terebratalia_transversa_Ttrarnatri146711p1
MIPDREKIWVYICVLVTITNLGSALDGLGGTAYLHSNLLRTSRGLGILRLGRRTMNMDKRLRILRMGRAMHPHKDVYNSVDGSEDSDLYRRQTIWPRIGKDLESQYQYEDAAPFISKGGSRPPPRGGKELSNDIKQLLSYAETLLRSEKFKLNSRSDRALGYSQLPRLGELTEKRSNRPILLPRLGGRPTYKRSLRKRSVADPKRASFMLPRLNGKLDQKRGRFNLPRLSGELHQKKRGGFLSPRLGQEKRAFLTPRLDGQSKRGRFLSPRLGGEANKRGSFNSPSLVKEFEERRNNVLNKNMSHREDVDKSDNANSRDRSVLYPRIGRISSLPRSYVKRLKILRMG
>Myomodulin_Brachiopoda_Laqueus_californicus_comp40234_c0_seq1p1
MIPHTEKPWVFICVFMTMTNLGSALDGLEGSAYLNSNFFRTTRGLGILRLGRRTMNMDKRLRILRMGRAMHPHKDFYNSLGDSDDSDLYRRQTIWPRIGKDLESQYQYEDESFMPGGGYRPPPRTGKEISSDVNQLLNYAETLLHNEKFKLNSKSDRALGDSQLPRLGELTEKKRYVLLPRLGTYKRSIRKRSADTPKRASFLLPRLNGMFDLKRGRFHLPRLSGELDQKKRGGFLTPRLGEEKRGRFLTPRLGGQAKRGRFFTPRLGGEAKRGSFINPRLGGKESDEKRNNVISDKVSSKDNSDNKNSDRSVLYPRIGRISNLSKANVQELKSYVKRLKILRMGKKSN
>Myomodulin_Nemertea_Cerebratulus_marginatus_comp1878316_c0_seq1_m160602 3prime_partial
MGMIRMGKKDQEMDKKSLRLVRMGRAMGMLRMGKRDDEDAATGNNNEELSKRAMHLIRMGKRAMGMIRMG
>Myomodulin_Nemertea_Cerebratulus_marginatus_comp1507703_c0_seq1_m150694 internal
FRAIPYPRIGKDLDELEAHKRAMGMIRMGKKAMGMIRMGKRDETEGVDKRAMGMIRMGKKAMGMIRMGRAQE
>Myomodulin_Nemertea_Cerebratulus_marginatus_comp1908569_c0_seq1_m161958 3prime_partial
MIRMGRSLGMIRMGKRDLRMLRMGRSYNEDDLSGRQVTYPRVGKDLEGEEVLRSNPSLPRLGKDIPVYNGLLLDQLLKEVHNHE
>Myomodulin_Nemertea_Cephalothrix_hongkongiensis_comp10015_c0_seq1_m5009 internal
APEFHQSCFRLHFLYPRIGRELNKLPEKEHVKRAMGLVRMGKKRAMGLVRMGKRDFENDDEKRAMGLVRMGKRQLDDEDFDKRAMGLVRMGK
>Myomodulin_Nemertea_Cephalothrix_hongkongiensis_comp10015_c0_seq2_m5012 internal
NSDEIREQYARIPQYPRIGRELNKLPEKEHVKRAMGLVRMGKKRAMGLVRMGKRDFENDDEKRAMGLVRMGKRQLDDEDFDKRAMGLVRMGK
>Myomodulin_Nemertea_Cephalothrix_hongkongiensis_comp370881_c0_seq1_m114641 internal
SSDLVELSTFISSAAFILLVTGIVCATDDAAESNEKRAMGLVRMGRAMGLVRMGKKRSADDELDLYSRQPQWPRIGKDLENLELDEFRRGQQ
>Myomodulin_Nemertea_Cephalothrix_hongkongiensis_comp7309_c0_seq1_m3723 complete
MDDEKRAMGLVRMGKRAMGLVRMGKRNDEEEVDKRAMGLVRMGKRGLDGEEEKRAMGLVRMGRAMGLVRMGRGSEKRAMGLVRMGKRSAENKS
>Myomodulin_Nemertea_Nipponemertes_spec_TRINITY_DN27524_c0_g1_i1_m61135 internal
WKRSFACPRYKPHVTGKSQPAID
MFYQGYRVTLLVVVLSHIQGFCRATDSRSKREIPMMRMGRSLHMIRMGRSFDNDQPAEERGTRFPGPRMGRDSSEVDDLGTNAYSRLRNAVYSQVLLNQILDDLRSHKRFARSAES
>Myomodulin_Nemertea_Nipponemertes_spec_Contig10220_m121310 5prime_partial
GMIRMGKREDLKRALGMIRMGKRNLGMIRMGRGLGMIRMGRSDADDKRALGMIRMGKKDDYEKRALQMVRMGKRDDDKRGLSMIRMGKRDGAAEKSD
>Myomodulin_Nemertea_Riseriellus_occultus_TRINITY_DN34238_c0_g1_i2_m102070 complete
MFLSGMTSLSHDRHKRVLCTLRLGRGLNMLRLGRGLNMLRLGRGLVRRQEYYTEDRQKRNECQGVPLRTDCGGTCEKCWDFNDGRGPLCVNMANIPH
>Myomodulin_Nemertea_Riseriellus_occultus_TRINITY_DN34238_c0_g1_i1_m102066 5prime_partial
MKLFILSLVFCMFLSGMTSLSHDRHKRVLCTLRLGRGLNMLRLGRGLNMLRLGRGLNMLRLGRGLVRRQEYYTEDRQKRNECQGVPLRTDCGGTCEKCWDFNDGRGPLCVNMANIPH
>Myomodulin_Nemertea_Riseriellus_occultus_Contig26131p1
RRGRDGLLRRTSSLSRSLPRLGKDLEGIPVYNGLLLDQLLKEVHNHQRYARSVKEENSTHVSEEESKERAIPFPRLGKDLTELDEGDRAIPYP
>Myomodulin_Nemertea_Riseriellus_occultus_TRINITY_DN48720_c2_g7_i1_m111674 3prime_partial
MIRMGKRDDEEAGTDEELSKRAMHLIRMGRKRAMGMIRMGRGNSDDGTDEEKRAMHLIRMGKRSASETAQS
>Myomodulin_Nemertea_Riseriellus_occultus_TRINITY_DN48720_c2_g4_i1_m111671 3prime_partial
MPSPVVKLTLGVAILTFIQGVCLGTDSDDTSMRERRAVPMIRMGRSLGMIRMGKRDLRMLRMGRSYPDGEDLIGRQVSYPRIGKDLESEEVLRSNPSLPRL
>Myomodulin_Nemertea_Riseriellus_occultus_TRINITY_DN48720_c2_g1_i1_m111666 internal
GDRAIPYPRIGKDLNELEAYKRAMGMIRMGKKAMGMIRMGKREEEEKRAMGMIRMGKKAMGMIRMGRAQEDPSSEEKRAMGMIRMGRSQLDDDAEKRAMGMIRMGKRDEGVNKKSLRLVRMGRAMGMIRMGKRD
>Myomodulin_Nemertea_Malacobdella_grossa_comp15339_c0_seq1_m7854 5prime_partial
VVLMVATLSSQGFASDSRTKRSIPMLRMGRSSEWRPRMGRMSEDTDEPEQYKNHLDRLDSLYPVDFDADSNDENKDQVDRAIPYPRVGRALNMFRMGKRPLNMFKMGRGSDKRALHMIRMGRAMHMIRMGRAGNTDNGEAKKRAYNAGEAKKRALQMIRMGRNYVAEKRALNMLRMGKRDDDQKRALAMIRMGRSEQKST
>Myomodulin_Nemertea_Cerebratulus_spec_TRINITY_DN37546_c0_g3_i1_m89532 3prime_partial
MGMIRMGKRAMGMIRMGRAQEDPIAISERAMGMIRMGKRAMGMIRMGRAQEDPIAISERAMGMIRM
>Myomodulin_Nemertea_Cerebratulus_spec_Contig1514_m198960 complete
MPSSAVKLTLGVAILSFIQGVCLGTESDDTSLRERRNVPMLRMGRSLGMIRMGKRDLRMLRMGRSFNEDELTDRQVTYPRVGKQIEDQATRSNPSLPRLGKDIPVYNGILLDHLLKEVRNHQGENESAPTDTKANEIEEDSMERAIPFPRLGREEEDRAIPYPRIGKDLEKTDAYKRAMGMIRMGKKAMGMIRMGKREPDEAMEKRAMGMIRMGKRAMGMIRMGRAQEDPIAISERAMGMIRMGRSGVDENEYKRAMGMLRMGKKDQEMDKKSLRLVRMGRAMGLIRMGKRDDENAAGSEELSKRAMNLIRMGRGLDKRGMGMIRMGRGDAEEQKRGMRLIRMGRSKGDEETESEKQ
>Myomodulin_Nemertea_Lineus_lacteus_comp25533_c0_seq2_m89885 complete
MPSPVVKLTLGVAILTFIQGVCLGTDSDDTSMREKRAVPMIRMGRSLGMIRMGKRDLRMLRMGRSYPGGEDLIGRQVSYPRIGKDLESEEVLRSNPSLPRLGKDLGGIPVYNSLLLDQLLKEVHNHQRYARSVKEENSNHVSEEDSKERAIPFPRLGKDLTELDEGDRAIPYPRIGKDLNELDAYKRAMGMIRMGKKAMGMIRMGKREEEEKRAMGMIRMGKKAMGMIRMGRAQEDPSSEEKRALGMMRMGRSQLDETDKRAMGMIRMGKRDNEMDKKSLRLVRMGRAMGMIRMGKRDDEEAGSDEVSKRAMHLIRMGRKRAMGMIRMGRGNSDEAQDEEKRAMHLIRMGKRSVSETAQNAKQ
>Myomodulin_Nemertea_Lineus_longissimus_c36724_g1_i1_m39104 complete
MPSPVVKLTLGVAILTFIQGVCLGTDSDDTSMRERRAVPMLRMGRSLGMIRMGKRDLRMLRMGRSYPDGEDLIGRQVTYPRVGKDLESEEVLRSNPSLPRLGKDLGGIPVYNGLLLDQLLKEVHNHQRYARSVKEENSNHVSEEDSKERAIPFPRLGKDLTELEEGDRAIPYPRIGKDLNELEAYKRAMGMIRMGKKAMGMIRMGKREEEEKRAMGMIRMGKKAMGMIRMGRGQEDPSPEEKRAMGMIRMGRSQIDDVTDKRAMGMIRMGKRDDEMDKKSLRLVRMGRAMGMIRMGKRDDEEAGSDELSKRAMHLIRMGRKRAMGMIRMGRASSDEGTDEEKRAMHLIRMGKRSASETAQNAKQ
>Myomodulin_Nemertea_Lineus_ruber_Lvirrnatri257111_m51554 complete
MPSPAVKLTLGVAILTFIQGVCLGTETEDTSMREKRAVPMLRMGRGLGMIRMGKRDLRMLRMGRSYPDSEDLIGRQVTYPRVGKDLGNEEALRSNPSLPRLGKDLGDIPIYNGLLLDQLLKEVHNHHRYVRSVKEENSNHVSDEDSKERAIPFPRLGKDLTELEEDDRAIPFPRIGKDLNELEAYKRAMGMIRMGKKAMGMIRMGKREEEEKRAMGMIRMGKKAMGMIRMGRGQEDPSSEEKRAMGMIRMGRSQLDDETDVKRAMGMIRMGKRDDGVDKKSLRLVRMGRAMGMIRMGKRDDEEAGSDDELSKRAMHLIRMGRKRAMGMIRMGRGSSDEATDEEKRAMHIIRMGKRSASETAQNAQQ
>Myomodulin_Nemertea_Notospermus_geniculatus_g8085t1
MPSPAVKLTLGVAILTFVHGICLGTENDDTATREKREVPMIRMGRSLGMFRMGKRNIRMLRMGRSYNDVDDFLPRQVTYPRVGKDLDSEEALRSNPSLPRLGKDIESIPVYNGILLDQLLNAVHSHQRYARSVSAEGDKSNHIVTEEGDSKERAIPFPRLGKDLNEVGEVDEADRAIPYPRLGKDLGEMEEYKRAMGMIRMGKKAMGMIRMGRAQEDVKRALGMIRMGKRAMGMIRMGRAQEDPVSEAEKRAMGMLRMGRSGLDDTEYKRAMGMLRMGKKDQEKKSLRLVRMGRAMGMLRMGKRDDEQASGTDEELTKRAMNLIRMGKRAMGMIRMGRGNEGNEEEAQEEDKRAMHFIRMGKRSVNEAAQNEKQ
>Myomodulin_Nemertea_Baseodiscus_unicolor_TRINITY_DN102321_c0_g1_i2_m119594 internal
QLLVVVGSRARGNVNLFRLLCVLKRSKVPKGRESMLFPLLKLTLGVATLAILQGACLAKDDDASDTRDAPLIRIGRSLGMVRMGRRDLNMVRMGRSYDEDNLLGRQVTYPRIGKSLQKVVEELRSNPTLPRLGKDLYNDILLDEFAKEAAEQHSRYARSTQDDSGSQERSIQFPRLGREELLADANRIDADRAIPYPRIGKNLDELDSYKRAYGMIRMGKRDENKRAMGMIRMGKKDYSDMDKKALGMVRMGRAMGMIRMGRGGEGADEEKRALGMVRMGRNQDEDKEFKRAMGLLRMGKKGAEDELQKKALGMVRMGRAMGMIRMGKRDEEQLDEVPDTANDVSKRGMHMIRMGKKALGLIRMGKKINADTIDKRAADSFLRVGKRSQASSSEKPFDAD

>ND_Nemertea_Riseriellus_occultus_TRINITY_DN37159_c1_g1_i3_m70794 internal
GDDKRHGAEERHGDDEKRLWNDKRHGDDKRNGDDKRHGGDEKRLWGHGEDDKRLWNDKRHGDDKRHGGEKRHGDDEKR
>ND_Nemertea_Riseriellus_occultus_Contig25510_m152858 internal
HGDDEKRLWNDKRHGDDEKRHEDDKRHGDDEKRHWDDKKNGDDEKRHEDDKRHQRDDDKRLWNDKRHWDDKRHDGKEHGDDKRRHGDDKKSLWNEKRHGDDEKRLWNDKRHG
>ND_Nemertea_Riseriellus_occultus_Contig9058_m135111 internal
NDKRHGDDKRHGDDEKRLWYDKRHENDKKHGGEKHATDDKRLWNDKRHEDDKRHDGKAREDEKRHGDDKKSLWNDKRQGFEIYAKKNKDAAKAVEQLKELQKGMHRDARRDKEILTYYKR
>ND_Nemertea_Riseriellus_occultus_TRINITY_DN37159_c1_g1_i2_m70789 internal
CLWEHDEDDKRMWNDKRHGDDKRHGEKEPEDEKRHSGDEKRLWGHGEDDKRLWNDKRHGDDKRHGGEKRHGDDEKRLWNDKRHGDDKRHGDDKRHGGDEKRLWGHDEDDKRMWNDKRHGDDKRHGEKEPEDEKRHSGDEKRLW
>ND_Nemertea_Riseriellus_occultus_TRINITY_DN37159_c0_g1_i1_m70783 internal
ETHANDDKRLWNDKRHGDDKRHGGKEHEDEKRHGENERHKNDKKRLWDDKRHGDEKRHEKDDKRLWGRDEDDKRLWNDKRPGEDKRHGEDKRHEEDKRHGEDKRHGRKEHEEDKRHGDKTQHKEDEKRLWGHDEDDKRLWSDKRHGDDKRHGGDEK
>ND_Nemertea_Lineus_longissimus_c35010_g1_i1p2
MKAVHVTFALTLLAMTVASAKESSLDQKTTGVKTHSVERKSGQAVEPLEEQGIFLARRIHQKNAEGALKRLSGEKRPGENKKQEGKDKVDDKRHETDKRHEVDQSHGGETHAGDDKRLRNDKRHGDDKRHGGKEHEEDKRHGEKKETRGFKET
>ND_Nemertea_Lineus_longissimus_c36981_g1_i1p1
GEEKRHGEDEKRHWDDKRHGDNEKHGEEKHTKDDKRLWNDKRHGNDKRQGGKAGEDDKGHGDVKKGLWNDKRQGFEIYAKKNKNAAEAVAQLKELQKGIHRDARRDKEILTYYKRGQDHGV
>ND_Nemertea_Lineus_longissimus_c35010_g1_i1p1
MLKVHSSGCRERRGQERIRNRKGKTRWTTRDMKPIRDMKLIRVMAVKRMLVMINVLGMINDMGTTRDTVVKNMRKTKGMGKKKRHEDLKKHEGDEKRLSGHDEDDKRMWNDKKRGSEKHEEDAKRLWNDKRHGDDKRDGKKEHDDDKRHETQHGKDDKRQGDEERHREDKGIGDDEKRL
>ND_Nemertea_Notospermus_geniculatus_g35134t1
MVHSIFALAVLVLATVHGEERAEDEKTLGIKRHEVERKMGGGGFKRNKADPLEEQGIFLARRRHGDDKRHGDDKRHGDDKRHGDDKRHGDDKRGLWNDKRHGDDKRHGDDKRHGDDKRHGDDKRGLWNDKRQGFGIYARKRNDAALAADQLEALQPHRDARREKEMLTYYKRA
>ND_Nemertea_Notospermus_geniculatus_g23324t1
MKVKMVHSIFTLAVLMLATVHGEERADDEKTLGIKRHEVERKMGGGGFKRNKADPLEEQGIFLARRVQEKKNEAALKQLMDDKRHGDDKRHGDDKRHGDDKRHGDDKRGLWNDKRHGDDKRHGDDKRHGDDKRGLWNDKRQGFGIYARKRNDAALAADQLEALQPHRDARREKEMLTYYKRA
>ND_Nemertea_Lineus_ruber_Lvirrnatri746301p1
RLWDDKRHGGKEQNGGKRHGDEEKRLWDDKRHYGENKKHGGEKHADDKRLWDDKRQGFEIYAKKNKDAAKAVAELRELQKGKHRDVRRDKEILTYYKRGL
>ND_Nemertea_Lineus_ruber_Lvirrnatri537241p1
MKAVHAIFALALLAMTVTSAKEKSLHEKILGAKTHSVVRKSGQSAVPLDEQGIFLARRIHQKNAEAALKSVRGEKSKGDEKRHEGHEDDKRHGAAKKHGDHETHGDDKRLWNDKRHGDVDNKRHGVGQKLGGKTHGAEEKRLWDDKRHGDDKIHAGREQEDDKRHGNEEKRLWD
>ND_Nemertea_Lineus_ruber_Lvirrnatri183361_m37836 internal
LWDDKRHDDDDKRHGNDEKRLWDDKRNNNKHSGEKHSDDDKRLWDDKRHGDDKRHGGEKRLWDDKRLWNDKRHGDDKRHGGDEKRFWGHAEDDKRLWNDKRQGHDVEHEEENRHGDDEKRLWDDKRHHGEGKRHGGETHGDDDKRLWDDKRHADEKRHGGKEREDDKRHHGEEKKHGQEKHDD
>ND_Nemertea_Lineus_lacteus_comp18680_c0_seq1p1
MKAVHATFALTLLAMAVTGAKENSLHQKTIGVKAHSVERKSGKAVEPLEEQGIFLARRIHQKNTEGALKRLREEKGHGENKKHEGPVTEEEKRHGADKRHDDEQRGRSETHAADDKRLWNDKRREDDKKHGAKEDEEGRKRGDIERLEDDEKRLWNDKRHGDEKRHEDDERHGEERLGDEKRHMDDEKRLWN
>ND_Nemertea_Cerebratulus_spec_TRINITY_DN17706_c0_g1_i1p1
EDDKRHGNDKRLWGHEEDDKRHADDKRHGGVDKRLWGHDEDDKRHADDKRHGGIEHEDDKRHGQDKRLWNDKRHGGANHEDVKR
>ND_Nemertea_Cerebratulus_spec_TRINITY_DN33365_c1_g1_i5p2
RLWGHEEDDKRHADDKRHGGDDHEDVKRLWGHEEDDKRHADDKRHGGVEHVDDKRHGNDKRLWNDKRHGGEDHKDDKRHGDDKRLWGHEEDDKRHADDKRHGGDDHEDVKRL
>ND_Nemertea_Cerebratulus_spec_TRINITY_DN33365_c1_g1_i1p2
WNDKRHGGEDHEDDKRHGDDKRLWGHEEDDKRHADDKRHGGDEHGDDKRHGNDKRLWNEKRHGGEDHEDVKRLWGHEEDDKRHADDKRHGGVEHVDDKRHGNDKRLWNDKRHGGEDHKDDKRHGDDKRLWGHEEDDKRHADDKRHGGDDHEDVKRL
>ND_Nemertea_Cerebratulus_spec_TRINITY_DN33365_c1_g1_i10_m119972 5prime_partial
RHADDKRHGGVEHGDDKRHGQDKRLWNDKRHGGDTHGADKRHEDDKRHGNDKRLWGHEEDDKRHADDKRHGGVEHGDDKRHGQDKRLWNDKRHGGEDHEDDKRHGNDKRLWNDKRHGGDNHNTDKRQHDKRQGFEIYAKKNKEGAQAAQQLQALEKGLHRDSRRDKEILTYYKRALSAGI
>ND_Nemertea_Cerebratulus_spec_TRINITY_DN19057_c0_g1_i1_m93235 3prime_partial
MKAGMVPTICALSLTLVTLTLIEGKESIDAKTIGVKRHVVEKKPGHEPFPMYDRGMDRKGAKRNGADPIEEQGIFLARRFQQKNAAAALKRLWGEKRHAGDGHGDEKRHGDEKRLWGHEEDDKRHADDKRHGQDKRLWNDKRHGAEEHEDAKRHHEDDKRHGNDKRLWGHEEDDKRHADDKRHGQDK
>ND_Nemertea_Cerebratulus_spec_TRINITY_DN33365_c1_g1_i2_m119950 internal
RHGGVEHEDDKRHGNDKRLWGHEEDDKRHADDKRHGGDEHGDDKRHGQDKRLWNDKRHGGEDHEDVKRLWGHEEDDKRHADDKRHGGVEHEDDKRHGNDKRLWGHEEDDKRHADDKRHGGVEHGDDKRHGQDKRLWGHEEDDKRHAADDKRQDKRLWNDKRHGDDKRHGDDKRLWGHEEDDTKRHADDKRHGGDTHGADKRHEDDKRHGGVEHVDDKRHGQDKRLWNDKRHGGEDHEDDKRHGNDKRLWGHEEDDKRHADDKRHGGDDHEDVKRL
>ND_Nemertea_Cerebratulus_spec_TRINITY_DN33365_c1_g1_i3_m119953 internal
LWGHEEDDKRHAADDKRHGQDKRLWNDKRHGGDTHGADKRHEDDKRHGNDKRLWGHEEDDKRHADDKRHGGVEHGDDKRHGQDKRLWNDKRHGGDNHEDDKRHGNDKRLWGHEEDDKRHADDKRHGGDEHGDDKRHGNDKRLWNEKRHGGEDHEDVKRLWGHEEDDKRHADDKRHGGVEHEDDKRHGNDKRLWGHEEDDKRHADDKRHGGVEHGDDKRHGQDKRLWGHEEDDKRHAADDKRHGQDKRLWGHEEDDKRHAADDKRHGQDKRLWNDKRHGGDTHG
>ND_Nemertea_Cerebratulus_spec_TRINITY_DN33365_c1_g1_i6_m119963 internal
RHGGVEHEDDKRHGNDKRLWGHEEDDKRHADDKRHGGDEHGDDKRHGQDKRLWNDKRHGGDNHEDDKRHGNDKRLWGHEEDDKRHADDKRHGGDEHGDDKRHGNDKRLWNEKRHGGEDHEDVKRLWGHEEDDKRHADDKRHGGVEHEDDKRHGNDKRLWGHEEDDKRHADDKRHGGVEHGDDKRHGQDKRLWGHEEDDKRHAADDKRQDKRLWNDKRHGDDKRHGDDKRLWGHEEDDTKRHADDKRHGGDTHGADKRHEDDKRHGGIEHGDDKRHGNDKRLWNDKRHGGEDHEDDKRHGDDKRLWGHEEDDKRHADDKRHGQDKRLWNDKRHGGEDHEDDKRHGNDKRLWGHEEDDKRHADDKRHGGDDHEDVKRL


>NdWFamide_Phoronida_Phoronis_ijimai_(P._vancouverensis)_comp19943_c0_seq1p2
SARCHWYGKRGDTHPSLRDYINQKKEPTDSQTRTKLTFQTDADVLRYIKLVLSSWEEAQVKK
>NdWFamide_Phoronida_Phoronis_australis_TRINITY_DN299880_c0_g2_i1p1
MKQLLVLLLVVFVLDTVKCHWYGKRGDTHPSLRDYVNQKKESTDSQTKTKLTFQTDADVLRYIKLVLNTWEEAQAKK
>NdWFamide_Phoronida_phoronisPsammophila14906
MRQTCVVLLVVLTITLTVNAHWYGKRGDPNPSLRDYMNNKMDTTDRQSKMERVFRTDADVLQYIKYILNSWEEIRSKK
>NdWFamide_Nemertea_Nipponemertes_spec_TRINITY_DN26159_c0_g5_i1p1
MSRTLIALVVLAVVCATVSGNWFGKREDESTFKDYLQLVKATVNSPYTDSTHVLKTIGYII
>NdWFamide_Nemertea_Tubulanus_polymorphus_comp24000_c0_seq1_m13134
MSRSILFLLFLAVISVTVTQANWFGKRGDDVNAFKQYLANSRQNPLTDSAHVLRMISFIIKSYETRGSDHIHSPN
>NdWFamide_Nemertea_Cerebratulus_spec_TRINITY_DN37315_c6_g1_i2_m72185
MSKLTIALFVMAVLIAVTQANWYGKREDNKFQDYLQAIKSSTHDSTYDAERVLKSIAYIVHAWESKERAEEVATRSS
>NdWFamide_Nemertea_Lineus_lacteus_comp5955_c0_seq1_m6622
MSRLSIVIFVMAVLVALTQANWYGKREDNKFQDYLQAIRSSTQDSTYDAQRVLKSIAYIVHAWESKERAVEDATRSSS
>NdWFamide_Nemertea_Lineus_longissimus_c40741_g2_i1_m61202
MSRLSIVIFVMAVLVTLTQANWYGKREDNKFQDYLQAIRSSTQDSTYDAQRVLKSIAYIVHAWESKERAVEDATRSSS
>NdWFamide_Nemertea_Lineus_ruber_Lvirrnatri174891_m36221
MSRISIVIFVMAALVALTQANWYGKREDNKFQDYLQAIRSSTQDSTYDAQRVLKSIAYIVHAWESKERAVEDATRSSS
>NdWFamide_Nemertea_Baseodiscus_unicolor_TRINITY_DN102586_c0_g1_i2p1
MSRLTVVIFVIAFLVALTQANWYGKREDPNGFKEYLEAIKSTSSHNDAERIIRTIASIIHAWDQSKGDEVATSSS
>NdWFamide_Nemertea_Paranemertes_peregrina_comp28371_c0_seq1p1
MASRTVLVLLVLSVMCSVAMGNWFGKREDNENLKDYLEMVKASKNSPYSRSSEQVLKTIASIVRGWEEAQQTRSTRAAN


>Neuroparsin_Phoronida_Phoronis_psammophila_comp66987_c0_seq6p1
VTSDGCCLVHQGCECLPDSCQTIDCPSNMHKRVVTPALGHPGFCCSKYECVNVSTMSCNHEGIEFQHEETWKLDQCTTCTCRGG
>Neuroparsin_Phoronida_Phoronis_psammophila_comp726718_c0_seq1p1
GETCRGVAFHATVIFVFIASLASLTGARRSRDSDKLSLDSSEQTTLNCPPCDKIHCAPKKASKLKCSGGITKGICNCCPVCAKVEG
>Neuroparsin_Phoronida_Phoronis_psammophila_comp66987_c0_seq3p1
MGWSVIFTLLFILPSVLCYLCPVCDEDLCHNVDVGSCAGGLVMDNCDCCLVCARTLNQTCGGEYGLSGKCDKGLICAYSPQHGAPLSHGHVGICIGKQDFLYSEKIQV
>Neuroparsin_Phoronida_Phoronis_psammophila_comp688178_c0_seq1p1
LYCEAQKSRNPYGPKNDVLVGKCKKSPRHVGDEGIPGYCRPKCTAKFCKANPKAICSAVDVAEVKQHCQGDCQHTSCQACRFADYEPDCDKCSKDDFSCMKKYAKCVKRQFCTRN
>Neuroparsin_Phoronida_Phoronis_psammophila_comp66987_c0_seq1p1
MGWSVIFTLLFILPSVLCYLCPVCDEDLCHNVDVGSCAGGLVMDNCDCCLVCARTLNQTCGGEYGLSGKCDKGLICAYSPQHGAQLSHGLIGICIECEESFEGCTVVDSLCVCDKSCVDIFEFVDEQSCQNSLKETVNNTNLHSNCSHVQCEVMFMPQCPPDSTPVKTESDTCCPQPPICQCQMDLCTRHTCAPGSDLTLIKGGLGTPGQCCDEFECTPSDNDCRDVHCPLDELGDVDCPTDSYRLPSLVTSDGCCLVHQGCECLPDSCQ
>Neuroparsin_Phoronida_Phoronopsis_harmeri_c114918_g2_i1p1
DEGIYCRPKCTAIFCKANPKAICSAVDVGEVKQKCQGNCQHTSCQACRFADYEPDCDKCGKDDFTCMKK
>Neuroparsin_Phoronida_Phoronopsis_harmeri_c132120_g4_i2p1
MGWLFIVFVTLCVHTAQGLVCPACEECPSPPENCPGGLALDRCDCCIVCAKVTNQTCGGKYGLNGKCDTGLICAISPEHGSAISDNEIGICQECEESFDGCTIVGSTCVCDTSCSDIFKYADEASCLNALSYNGKLSFCTLKSIQRLHFT
>Neuroparsin_Phoronida_Phoronopsis_harmeri_c113175_g1_i1p1
MLGTVHMMLSTQRLVFYSIMTLCFIASQSSARKPNDGINLDSGRSPTPLRCPPCKQIGCPGPKKASKLKCKGGFSTDICNCCPACAKVEGEDCGGEWNYLGKCDAGLYCEAQKSMNPYGPSRENDVLVGRCKKSKYTYYTTPN
>Neuroparsin_Phoronida_Phoronopsis_harmeri_c132120_g4_i5p1
MGWLFIVFVTLCVHTAQGLVCPACEECPSPPENCPGGLALDRCDCCIVCAKVTNQTCGGKYGLNGKCDTGLICAISPEHGSAISDNEIGICQECEESFDGCTIVGSTCVCDTSCSDIFKYADEASCLNALSYNVNSTVTESNCTGVQCGVMFMPQCPPDSLPLRQEMESCCPAPPTCHCQMDICTRQTCAPGFDLTLLRGGL
>Neuroparsin_Phoronida_Phoronis_australis_TRINITY_DN305807_c1_g2_i1p1
MRRSGEAVVVYLLVFSLSSLTAGRKAKYSLGLSSHTERAALSCPPCKEIHCTPKKASKLKCKGGITHGVCDCCPVCAKLEGEPCGGEWNYLGKCDTGLYCEAQKNPNPYGPKNEDVLVGKCKTNPRHAGDEAIPGYCQPKCTPKFCKANPKEICSAVDVAEVKQECQGECQHTSCQACRFADYDPDCIKCSKDDFSCMKKYAKCVKKQYCTRNKFPCRKAAYRLKEAGKFQCMVPPCLKH
>Neuroparsin_Phoronida_Phoronis_ijimai_(P._vancouverensis)_comp670658_c0_seq1p1
RIRSLISFRIRDMRRSGQAVVAFSCLLVLSLSSLAAARRAKQSLGLSSHTERAALSCPPCKEIHCTPKKASKLKCKGGITHGVCNCCPVCAKLEGEPCGGEWNYLGKCDTGLYCEAQKNPNPFGPKNEDV
>Neuroparsin_Phoronida_Phoronis_ijimai_(P._vancouverensis)_comp92621_c1_seq5p1
MGWLFVFLSVIVLSSSHGFLCPACDESLCPTPTECPGGLVLDNCDCCLTCAKTLNQTCGGEYGLSGKCDKGLICAISPQHGSLLSSTEDGQIGICQECSESFEGCTVINSVCVCDTSCSDIFEFADESSCLNSLTYFVNETEVASNCSGVQCGVMFMPQCPPDSVAVKSLSGPCCPLPPTCECQMEFCTREVCAPGSDLTLVRGGLGTPGRCCDEFECTPPGKLVYHK
>Neuroparsin_Phoronida_Phoronis_ijimai_(P._vancouverensis)_comp92621_c1_seq4p1
MGWLFVFLSVIVLSSSHGFLCPACDESLCPTPTECPGGLVLDNCDCCLTCAKTLNQTCGGEYGLSGKCDKGLICAISPQHGSLLSSTEDGQIGICQECSESFEGCTVINSVCVCDTSCSDIFEFADESSCLNSLTYFVNETEVASNCSGVQCGVMFMPQCPPDSVAVKSLSGPCCPLPPTCECQMEFCTREVCAPGSDLTLVRGGLGTPGRCCDEFECTPPENHCRDVHCPLDELADVDCPSDSYRLPSLVTSDGCCLVHQG

>Neuroparsin_Brachiopoda_Laqueus_californicus_comp703293_c0_seq1p1
NPDQIPEGRCRKDPKMIGVEGAPPYCQHKCTPKYCRDHPKAICASFDIADEKRSCQGACQHTSCSACRYVND
>Neuroparsin_Brachiopoda_Glottidia_pyramidata_comp8764_c0_seq1p2
SSSSSSSSTDLKCPSCDQLHCSPRRASKLYTKCKGGITSGICNCCPVCAKVEGEDCGGEWNYLGKCDKGLYCKPRSLQHYDDQVAFPGYAG
>Neuroparsin_Brachiopoda_Glottidia_pyramidata_comp36300_c0_seq1p2
EKENRPPYVRIEGYNCQPKCTPDFCRDNPKAICAAFDVAEVKQSCQGECQHTSCMACRFVNDEPACGKCAKDDFGCIKKFAKCYKRHTCTRNKFPCKKKFKENGKFMCAVPACLD
>Neuroparsin_Brachiopoda_Novocrania_anomala_comp979053_c0_seq1p1
SGNNKIPEGICRKRWEMKVGDEGLPEITCRPKCTPTFCKENLREICAASDVAEVKQSCQGDCQHPSCRACR
>Neuroparsin_Brachiopoda_Novocrania_anomala_Nanornatri2260781p1
MHLPPADIVVCFGILTLALVSPSTTKEHHQGKNLSSTSELQCPPCDRIHCPVRRPSKLKCKGGITKGVCNCCYKCAMLEGEKCGGEWNYLGKCDAGLYCEPRKIQPDDSRYRHSSGNNKIPEGICRKRWEMKVGDEGLPEITCRPKCTPTFCKENLREICAASDVAEVKQSCQGDCQHTSCSACRFVNDDPDCGKCRKDDFQCMRKFAKCFKKQICSKQKLPCRKTTMKEQGKFLCVVPKCMD
>Neuroparsin_Brachiopoda_Terebratalia_transversa_Ttrarnatri55651p1
MMMRLNTHVLVVLCGLVVLAISTHAYKNKHLRGSGATLKNKNANKVNNYGDAMHCPPCDQISCPTPRRVSKLRKQCLGGITTSVCDCCKVCAKIEGQICGGEYNYLGKCDKRLYCHPNPKQPNPNQIPEGRCRKDPKMIGFEGAPMYCEHKCTPKYCKDHPKAICASFDIADEKRTCQGACQHTSCSACRYINDQPDCPKCSKDDFPCMRKFAKCIKKQVCSRNKFPCNRKSGRKTKITEQGKFTCTVPKCLNS
>Neuroparsin_Brachiopoda_Lingula_anatina_comp148442_c0_seq1p1
MWLSRDVLIAFFWLVNSCFLSHTTTFAKEHRERGSADRSQSHKKKELSTVSSSSSSSSSSMDLKCPSCDQIHCSPRRASKLYQKCKGGVTLGVCDCCPICAKVEGEDCGGEWNYLGKCDNGLYCKPRSLQHYDDQVAFPGYSGNKMNKIPEGKCTKRPGMVGIQGVPGYCHPKCTPDFCRDNPKAICAAFDVAEVKQSCQGECQHTSCMACRFVNDEPDCGKCAKDDFGCIKKFAKCYKRHTCTRNKFPCKKKFKENGKFMCAVPACLD
>Neuroparsin_Brachiopoda_Hemithris_psittacea_comp26368_c0_seq1p1
MLVKYYIKLVVLCGFFASVLSVRNHRGRLRHGKSHKSNNNNSDNLSPVKCPPCEQISCPKPRRVSKLKKICKGGITTGVCNCCVVCAKILGEPCGGEYNYLGKCDKGLFCHSKPRMKKVQDDIPEGKCRKDPKAFRDEGSPNFCRPKCSPKYCKDHPKAICAAFDVAEQTRSCQGDCQHTSCSACRFVNEQADCGKCAKDDFGCMKRFAKCIKKQVCTRNKFPCRTKKKKV

>Neuroparsin_Nemertea_Lineus_longissimus_c55668_g1_i1_m203387
SETNTDLICPRCQEERCRPSRKQRLNCRGGYTLDVCNCCPTCAKLEGDLCGGDYQMFGKCDRGMVCQPNSVDANRYGVYKNPVGRCERVIGTSLLQADQPKGLHCK
>Neuroparsin_Nemertea_Riseriellus_occultus_TRINITY_DN66292_c0_g1_i1p1
ECRPINDPCAKVECEEIDPDLKCPADSFKLPSIPSADGCCLVQQGCTCRPQTDCTAPSCPEGLKVQIVEAASEIPG
>Neuroparsin_Nemertea_Lineus_lacteus_comp33643_c0_seq1_m254380
MDCQINGFLVLVFLCCLHGDAVHGQLVCNDCDTTLCEKPVDCPGDIILDQCRCCHVCARMENDTCGGPFDAFGRCAEGLV
>Neuroparsin_Nemertea_Nipponemertes_spec_TRINITY_DN46499_c0_g1_i1p2
SICSLRHLPPQCGPSEELSLVKPAVDEPGKCCDIFECVEKAPSTTTLAATKNCSSVTCATKVDCPPDSRPLPSIPSETSCCPASPRCACLESPCPRAECAPGLEVKVVTPGRGAP
>Neuroparsin_Nemertea_Cerebratulus_marginatus_comp1998225_c0_seq1p1
LEAASEQPGKCCDTYQCYNGSMLMCDYQGMKLFDGEVVRVDKCTKCVCTNGLSLCEVQTCKDIPSCSWMETPKGQCCPVCLG
>Neuroparsin_Nemertea_Cerebratulus_marginatus_comp1393766_c0_seq1p1
KRVVIKKGTGKPGSCCDVYECRPINDPCAKVECEDPDPSFVCPSDSFKLPSIPSEDGCCLVQQGCTCRPQSDCPTPTCPEGLKVQILEAASEQ
>Neuroparsin_Nemertea_Cerebratulus_marginatus_comp34854_c0_seq1p1
RCLEAVRYTSLQADAPLGLHCKPRCTIEYCSKNPRAICAAIENAEISQPCQGDCQHTSCKACRFISRQPDCPKCANDDFSCMRTFAKCIKKHLCKRTKGLSCKRIESSKSNGHFQCFVPECL
>Neuroparsin_Nemertea_Notospermus_geniculatus_g3781t1
MDPCRIYGFLGLIFLCLVRVDVVFGLICDDCDPTQCQKPVDCPGELILDQCRCCHVCGRVENETCGGPFDAFGRCGVDLVCFTSLQSPDTLVGVCKPKDFRPDVNRTAELSNILEEEKEVDPCADVRCQVVFAPKCPSDSKATGGNILPGECCPSAAKCVCNYMECLNPVCSPGYEKIVTKKGTGLPGSCCDIYECRTINDPCEDVECEETDPDLKCPQDSFKLPGIPSADGCCLVQQG
>Neuroparsin_Nemertea_Notospermus_geniculatus_g9726t1
MLLSYLITFPTVLLQGIVLVSSTQVATKREDEHQHSNGNHGDLICPRCQEERCRPVRKERLNCRGGYTFDVCRCCPTCAKVEDELCGGDYHMFGKCDRGLGCVANGQDARRYGVYKTQVGRCQRGTYSSMQAGQPIGLHCKPKCTRKYCAKNPKAICAAIDNAEKSQRCQGDCQHTSCKACRLVSRQSDCPKCSNDDFSCMRNFAKCIKKHMCKRSKGLPCKRWESAAGDADFRCFVPECL
>Neuroparsin_Nemertea_Baseodiscus_unicolor_Contig33909_m268943
MDSMRTNRFLLVSLFCIFLCGIKGGLSLVCDNCDKEACDAPTNCAGGLVYDLCHCCSACAQVENQTCGGPFETLGKCDEGLICFGVDPENTFSADIGVCKPKTWNLEDIE
>Neuroparsin_Nemertea_Baseodiscus_unicolor_TRINITY_DN99906_c1_g1_i3p1
KPKTWKSDFASTPRTSTNIADVEDKCLNVRCEVVFAPRCPPDSMPVGGSISPGDCCPTAATCVCNYLECLNPVCSAGYDKVRTKKGTGEPGECCDIYECIPINDSCANVECNDPRPDIVCPSDSVRLPSIPSADGCCLERQGCTCRPKSDCPSPSCPEGLKVKVTEPALGQPAFCCDKYDCVDETLMMCSYDGLDFHEGESIKVDECTTCECRDGLSFCKKEECVDIPSCSWTTIPHGECCPVCLGCLSNTGNAYKNGEVWTEGDDCIHCRCDQGKVYCQA
>Neuroparsin_Nemertea_Lineus_longissimus_c50171
MDCQIYGFLVFVFLCGLHGGAVRGQLVCNDCDTTLCEKPVDCPGDIILDQCRCCHVCARMENDTCGGPFDAFGRCADGLVCFGSIQSLDTLFGVCKPKDFKPENRTDVISNILEEEIDPCADIRCQVVFAPRCPSDSKAIGGNILPGECCPSAAKCVCNYLECLNPVCSAGYNKVVTSRNTGVPGRCCDIYECRPINDPCAKVECEEIDQNLKCPADSFKLPSIPSADGCCLVQQGCTCRPKTACTAPSCPEGLKVQILEAASEKPGKCCDTFKCYNGSMKMCDYLGIKLLDGESITVDKCTKCRCENGLSMCQTETCNDIPLCGWLETPAGECCPVCQGCLASSGKAYKNGEQWNEGNDCVHCHCVDGEVYCQAEMCAVHCSKPRKIPGQCCQVCDDPEVVTVAPNCPRMDNCTRLCAAGWDKDDRGCYICSCRPRMYNSILC


>NKY_Phoronida_Phoronopsis_harmeri_c13296_g1_i1p2
LRALSKLYDTYLNVLLANENYVESDDNKSNDYEEYVNEVLQRVPVSLTKVKVDALPPSDLSERKRNARHMVLKKNSFWQSIGGPLSVETKFGSRGGGRDTASVGSKVIRWGRR
>NKY_Phoronida_Phoronis_ijimai_(P._vancouverensis)_comp85680_c0_seq1p1
MTSILISLTLAIVSLRLSQCLNPAENLSSASLKSDRGVIRRLRVLLNRLESKERTLFDYIPRISGDNAFTESDYAEYLKEVMERVPPALERVKIDTQPYSAGGDGMEQQMLEKKSFWQNLGGGPLSIETKFGSRGGGGDSSSLTGKKPMRYGK
>NKY_Phoronida_Phoronis_australis_TRINITY_DN291734_c0_g1_i1p1
MTSLLIPLAIAIISMRLTQCLHPAENSPSASQKSDSGVMRRLLLDRLESKDRTLLNKISSTNNENAFLESNHAERLKELLDRVPPALERVKIDRTQPNSAGAGSDGIGHTVLEKKFWSSLGGGPLSAETKFGPIELEHAKSNAGNQIFRYGK
>NKY_Phoronida_Phoronis_australis_TRINITY_DN291734_c0_g1_i2p2
MTSVLIPLAIAIISMPLTQCLHPAENSPPASQKSNRDVMRRLISDRLESNLWTLFDKISDTNNDNAFSESDNAEYLKEVLDRVPPALERVKIDRTQPYSAGAGSDRMGHKVLEKKSLWHIIGGGPLPIETKFGSRGGEDFISSKGRPTKLLRYGK
>NKY_Phoronida_Phoronis_psammophila_comp66427_c0_seq1p1
MLQQRFKMMSILTTAIVFISSMRHVCGLSLGGVTLDNANDRRQQNERLLSSLVTRLEQEQLEDLIGYRDTNEALTENEQYLNELLERVPPSLTRVQVYSPPIVRDAKRDADRMLRQKQSFWQSLGGPLSVETKFGSRGGGKGSSFRPLKVVRYGK
>NKY_Brachiopoda_Novocrania_anomala_Nanornatri21381251p1
MKLKMKDIMCVIVIMYSVSLSETRTIWDDIHTEEKTHTRERNVKQITNSEHVSQMLKALYAAKHPDNRGGAEGREIVLTLADLLKKADRITKSLRADLKRKNAIILEYKKQHGDIPLNTGLNRRLVQVFKKPSFWNPMGQLPPVRVRLGLGASATTDAVEGKGSEILRYGR
>NKY_Nemertea_Cephalothrix_hongkongiensis_comp36790_c0_seq6_m45454
SSEENFQKFLARKKRSVSRHSELELLKDIVSKMQHILEAEDEDDQERRKKSNYWPSMGILPVETRLSSFGSQIGGTSNGIGGHKPFRYGRK
>NKY_Nemertea_Lineus_longissimus_c38886_g1_i1_m49687
MNKYICGCAFLVVLSICYVNSENVDDLHKFLIRRRRSAHNGLRQESELKNLVRELMDKLQNIIDTDRALSSALEEESNEVRHKKTGFWPSMGPLPVETRLSSFGSQIGGATNEQASHKPFRYGRK
>NKY_Nemertea_Paranemertes_peregrina_comp535798_c0_seq1p1
DRLQRDAELKELVHDLIEKLDDMIEADHALEALVKSGGPIKRTGFWPSIGPLPVETRLSSFGSQIGSGSGSRNKQKTFRYGK
>NKY_Nemertea_Baseodiscus_unicolor_TRINITY_DN101264_c0_g2_i3_m46284
ALSTALENDIANNEIRHKKTAFWQSMGPLPVESRLSSFGSQIGGGNNDHASHKPFRYGK
>NKY_Nemertea_Baseodiscus_unicolor_TRINITY_DN10499_c0_g1_i1p1
MKTLYGCAFLVLLAVDQASCERSKQAVRSYTARQGRSIPEHKLLVSKLITKRENVMGRDKALSSTLEKDVINNKIQYKRIAGVKPTSSPRLFIGK
>NKY_Nemertea_Tubulanus_polymorphus_comp32293_c0_seq1_m30020
MKTSSQAVLLVVLIAVVYVTSEKAGDAMAKRWIQRRRRSTTAGEVEALRDIVSKIQNILEEYDDETTSRRKKNSFWPSMGPLPVSTRLSSFGSQIGGEGGHVRVAQKPFRYGK
>NKY_Nemertea_Cerebratulus_spec_TRINITY_DN37986_c0_g1_i1_m7615
MNKYICGCAFLVVLSICYVSSENADDLHKYLIRRRRSAHNGLRQDAELKNLVRELMDKLQNIIDTDRALSTALEEESNEIRHKKTGFWPSMGPLPVETRLSSFGSQIGGANNDQASHKPFRYGRK
>NKY_Nemertea_Lineus_lacteus_comp25455_c0_seq1_m88512
MNKYICGCAFLVVLSICYVSSENVDDLHKFLIRRRRSAHNGLRQDSELKNLVRELMDKLQNIIDTDRALSSALEEESNEVRHKKTGFWPSMGPLPVETRLSSFGSQIGGATNEQASHKPFRYGRK
>NKY_Nemertea_Lineus_ruber_Lvirrnatri117861_m25141
MNKYICGCAFLVVLSICYVSSENVDDLHKFLIRRRRSAHNGLRQETELKNLVRELMDKLQNIIDTDRALSSALEDESNEVRNKKTGFWPSMGPLPVETRLSSFGSQIGGANNEQASHKPFRYGRK


>NKY2_Nemertea_Notospermus_geniculatus_g14521t1
MAKEMAWWKQTAILLTVASLCSLLPSIVDAKDSAELPDAVKNDNIVAYLSHFAKPNRRQMIDPYGMQKMKKRNDDSVWLWVPSQGYVSVPVDEAGSSGANSGKLMRYGRR
>NKY2_Nemertea_Tubulanus_polymorphus_comp34212_c0_seq1_m39371
MKTSSRYQFMGLAFLILLVVNTIADSDIEQTEKFDPTIARLLQMAGRPHRSDNSLADVKANRPMKRGNTAWIWVPGQGFAEVPAELAAEVAQGITDERVANKLMRYGRRR
>NKY2_Nemertea_Baseodiscus_unicolor_TRINITY_DN94194_c0_g3_i1_m184146
MRSPAMTWWKHLIVLVTMSSLVLLLPSVSEAKTSDGADDSFKNDNLVSYLSRIAKSNRGQMTDPLYLSQPSKRSNQGVWVWLPSEGYVSVPMEEASNGGAGSNGKLMRYGRR
>NKY2_Nemertea_Lineus_lacteus_comp18240_c0_seq1_m31192
MAQDMAWWKQAAILMTVASLCSLLPSIAEAKNSDEIPDSIKNDNLVAYLSQIAKSNRRQMIDPLGPYGMRKMKKRNDDSVWLWVPSQGYVSVPVDEAGSSGANNGKLMRYGRR
>NKY2_Nemertea_Lineus_longissimus_c35966_g1_i1_m36171
MAQEMAWWKQAAILMTVASLCSLLPSIAEAKNSDEIPDSIKNDNLVAYLSQIAKSNRRQMIEPLGPYGMRKMKKRNDDSVWLWVPSQGYVSVPVDEAGSSGANNGKLMRYGRR
>NKY2_Nemertea_Lineus_ruber_Lvirrnatri337951_m65390
MAQEMAWWKQAAILMTVVSLCSLLSSIADAKNSDEIPDSIKNDNLVAYLSQIAKSNRRQMIDPMGPYGMRKMKKRNDDSVWLWVPSQGYVSVPVDEAGSSGANNGKLMRYGRR
>NKY2_Nemertea_Cerebratulus_spec_TRINITY_DN35340_c2_g1_i2_m177379
MTMARDMAWWKQAAILMTVASLCSLLPSIADAKNSDEVSDSIKNDNLVAYLSQIAKSNRRQMIDPVGPYGMRKMKKRQDDSVWLWVPNQGYVNVPVEAGSSGANNGKLMRYGRR
>NKY2_Nemertea_Nipponemertes_spec_TRINITY_DN46647_c0_g1_i1p2
MDQGLSSLRQVLFMCLALSVVVATLATPPDLAPGLAPGRKAALMDYLASVMERAARSGQVHYQKKAPHKRDEGNWIWMPGQGYVPVPEGSMPGAAAGANGKLMRYG


>NpYF_Phoronida_Phoronopsis_harmeri_c93241_g2_i1p2
FVFDVCGQDRMPSPPRRPKAFANTAELRSYLKSLSNYYSIIGRPRFGKRRQLEPSLWHAVRADPSYQDSFPSYFDY
>NpYF_Phoronida_Phoronis_psammophila_comp66213_c0_seq2p1
MRTVLVLSAFTLVAMLLVREVCCDDRMPSPPQRPKQFSSTAELKSYLKSLSNYYSILGRPRFGKRSRSYRPENSLWQVLRPNDDIYQDVIPLYGYDY
>NpYF_Phoronida_Phoronis_australis_TRINITY_DN321228_c0_g11_i1p1
MRTYITLSILTVALTTLVYQVSCGDQMPSPPRRPTVFSSTAELKKYLKSLSNYYSILGRPRFGKRNQHQKSEMSLLQLLSPDDVLDEEYVPLYRMY
>NpYF_Phoronida_Phoronis_ijimai_(P._vancouverensis)_comp91706_c0_seq1p1
MRTYITLSVLTVAFTTLVYQVCCDDRMPSPPRRPTVFSSTAELKKYLKSLSNYYSILGRPRFGKRNQVHKSEVSLLQLLSPDDVLDEEYVPVYRVY
>NpYF_Brachiopoda_Novocrania_anomala_Nanornatri2339281p1
MNLEMNLCRYVHSAGNLLWLSVFVLAILSTVCRSEPIPGPPHRPARFSNAIELRRYLSKLNDYYAVVGRPRFGKRSSVIYTPRYYPRWPETLDIDGDGKVSSAELNYYAQHLQHMLDFRK
>NpYF_Brachiopoda_Terebratalia_transversa_Ttrarnatri4561p2
NDRTNGQAKPFPPRPTLPEQFSNADEVREYMRQLASYYAQVGRPLYGKRGYWNENIPNYYIKHKEYKDMS
>NpYF_Brachiopoda_Laqueus_californicus_comp31889_c0_seq1p2
MMHLLFSKHELCSTSRKVTTMTMLVLFLTLHHSTCANQQRRPPIRPKEFESDSQVQKYMAAISEYYAVIGRPRFGKRWTGSSNQNQRISDNPGILKDMINHLVTRHVKSNNVESGQLIVVVGGR
>NpYF_Brachiopoda_Hemithris_psittacea_comp12060_c0_seq1p2
MSCRATTNTCACIWIGIVLLVQVCAAGSKLRPPARPARFESAAQVRRYLEKVREYYGVISRARFGRDVGNLHRHF
>NpYF_Brachiopoda_Hemithris_psittacea_comp22948_c0_seq1p1
MNQHKHYITASLLILATVLASVTNASVPEPPTRPKFFSSHTQLWNYMTELSEYYAIIGRPRFGKRLSPVGIGTLNRKNVFTDRNIGNLRSENMLLSLKLVRDLKTTEKDLSLLLYHLLVKKDSKKTYQSSENLRVF
>NpYF_Brachiopoda_Glottidia_pyramidata_comp35872_c0_seq1p1
MRSQKDGQSRTCHTSHRSNRLTLTSLAIVLILLTQVLTPCVADHLTKPPARPTSFKNKGELADFLRKLNAYYDIVGRPRFGKRALGSLDNGGFYDDALNNVRSSVLDMLDFNGDGKISSAELSMAYYMDGMAPQKRRR
>NpYF_Brachiopoda_Lingula_anatina_comp119695_c0_seq2p1
MRSINTNPSSSKLTLSCIAIALIILTQVLAPCFAHQLTKPPTRPSSFKNKAELTEYLRRLNAYYDVVGRPRFGKRAMGPSEYGGGLDDAVNNVRSSVIDLLDFNGDGKLSSAELGLAYYLDEIAPQKKRR
>NpYF_Brachiopoda_Lingula_anatina_comp146792_c4_seq2p2 (no poly-proline N-terminus)
MVTSKRSLIVAMILMLAVAQMTDVADASSPRTLGQLKSLLRRAYAIIEVQSRPKFGKRGILPSPVTGYGDSVCLDKKAPVALEGDGLEDAI
>NpYF_Brachiopoda_Lingula_anatina_comp118535_c0_seq1p1 (no poly-proline N-terminus)
MASSKWCLTVALLFLLTVTQVTLAEGDKQVRTLGQLKGALRRAYAIIEMQSRPKFGKRKISSYPIADADADDSLCLGVDKKAIARGALGEANLEEDM
>NpYF_Nemertea_Cerebratulus_marginatus_comp16956_c0_seq1_m8058
VYGSPDGIPGPTRRPPVFSSPEELKEYLQALNEYFAIVGRPRFGRSVSKRSAFRRSNAEESLFDAPYGDNAMSADDYESEDYIPSYIRYLRRR
>NpYF_Nemertea_Tubulanus_polymorphus_comp34940_c0_seq1_m43503
MNKFLVALFALFVSLGITVYGHNLPGPPERPAVFTSPEALRNYLRQLNEYFAVVGRPRFGRSIHKINPVKRERRSSSIYE
>NpYF_Nemertea_Cephalothrix_hongkongiensis_comp22430_c0_seq1_m12888
MNKYLVCFGVLLLSIAIVLVSGHDGLPGPPERPTVFRSPEALRDYLRQLNEYFAVVGRPRFGRSINKRQAAFKREINPNVFE
>NpYF_Nemertea_Cerebratulus_spec_TRINITY_DN30327_c0_g1_i2_m166155
MDKFIIGFFCVVFVALIADVYGSPDGIPGPPSRPRVFSSPEELKDYLQALNEYFAIVGRPRFGRSVNKRSAFRRSNADESLFE
>NpYF_Nemertea_Lineus_lacteus_comp24893_c0_seq2_m78466
MDKFIIGFFCVIFVALIADVYGSPDGIPGPPRRPAVFTSPDELKDYLQALNEYFAIVGRPRFGRSVNKRSAYRRTSAGESIFE
>NpYF_Nemertea_Lineus_longissimus_c36500_g1_i1_m38225
MDKFIIGFFCVIFVALIADVYGSPDGIPGPPRRPAVFTSPDELKDYLQALNEYFAIVGRPRFGRSVNKRSTYRRNNAGESIFE
>NpYF_Nemertea_Lineus_ruber_Lvirrnatri50131_m11407
MDKFIVGFFCVIFVALIADVYGSPDGIPGPPRRPAVFTSPDELKDYLQALNEYFAIVGRPRFGRSVNKRSAFRRNNAEESIFE
>NpYF_Nemertea_Riseriellus_occultus_Contig13590_m140268
MGKFIIGFFCVIFVALIADVYGSPDGIPGPPRRPAVFTSPDELKDYLQALNEYFAIVGRPRFGRSVNKRSAFRRHNAEESIFE


>PDF_Cerebrin_Phoronida_Phoronis_australis_TRINITY_DN278513_c0_g1_i1p1
MACFKRNGFVTACSLILTLFVIVRGGPVPQSYEKVLAPSYGNLRKGLLLGLLKTKIPTAIYLYDTDERRNYVQQPRSAPSFLKDYPIVISDGHDIDESELQANKMNMASNGGATIDDETNGYKYMVNRLDNLHSLIHDPEYILQGMEEKRNAGTRDMMYNLPDFHKIGK
>PDF_Cerebrin_Phoronida_Phoronis_ijimai_(P._vancouverensis)_comp421263_c0_seq1p1
MAPFNINTFVLACTFLPTLSVIVYGGPVPQGYEKELAPSYATLRKDLLLDLLESKIPAVEDLRDVDEIRNYVSQARSVPGFLADDTVIISRDHDIDESEFQADELNMANEGRTSIDDETNAYLAQSLDYLHSLMHETKARIQAMKNKRNAGIRDMLYNLPDFTKIGK
>PDF_Cerebrin_Brachiopoda_Novocrania_anomala_Nanornatri2800181p1
MKISHHAVTVMLLVWITLISTVFSSYQHHKFIQRGGSETSKDEIVDLAFRIMRIALNHQRRAKTYITSAKRNQWTIDSLINLPDLSMIGKKR
>PDF_Cerebrin_Brachiopoda_Glottidia_pyramidata_comp429590_c0_seq1p1
MRPGRCQPSYSLLAVLFILLLSVLTRAAEYQQFGNNKYMEDKDANEISSLAFKIMRLALKPHPDRLIQRWNTKRNQWTVDSLYNLPDLTAVGRRRRR
>PDF_Cerebrin_Brachiopoda_Lingula_anatina_comp133642_c1_seq2p2
MRSRRCQPSSYGVFIALLIVLLSVLITSATDFQQLDNTNYLADKDANDISTLAFKILRLALKPQRDRTLMRNTKRNQWTVDSLYNLPDLTAVGRRRRR
>PDF_Cerebrin_Nemertea_Cerebratulus_marginatus_comp46573_c0_seq3_m33337
MVFFVAFSLVAASPARSFNSIDEKERQEIMASAAKILRIALAGSEKMAYKRGTGVIDSLFNLPSNLEAVGRK
>PDF_Cerebrin_Nemertea_Paranemertes_peregrina_comp22303_c0_seq1_m21110
MKYFAFFFFFLVLVSATYSAPTNSRELSEKTRQEIALNAGRILRLVMDQQRGAEKRGGVVDSLWTLPDLARVGKK
>PDF_Cerebrin_Nemertea_Lineus_ruber_Lvirrnatri204711_m41792
MNTTCLVAILLVVFSLVAASPARSNSIEDKERQEIMASAAKILRIALASSEKPYKRGAGVVDSLWNLPNNLEAVGRK
>PDF_Cerebrin_Nemertea_Malacobdella_grossa_comp20431_c0_seq1p1
MKYSAVLAIFVMLIAATLSAPTNTLELSGKDRQEIALSAARILRLVTSYSGNKAEKRRGGVVDSLWTLPDLGRIGR
>PDF_Cerebrin_Nemertea_Tubulanus_polymorphus_comp32296_c0_seq1_m30032
MKHKCGLVLLGIVAVAMVMMPAYAAPSRSVDDIEKQNILNSASRIIKIIMASDSVNKRNSGTIDSLWNLQDFNRVGRR
>PDF_Cerebrin_Nemertea_Notospermus_geniculatus_g489t1
MRTTCLIAVFLIVFSLVAASPARSPNSIADKERQEIMASAAKILRLALAGSDRVPYKRGAGVVDSLFMLPENLEQVGRK
>PDF_Cerebrin_Nemertea_Cerebratulus_spec_TRINITY_DN27352_c0_g1_i1_m166848
MRTVCLVAILLVVFSLVAASPARSINSIDDKERQEIMNSAAKILRIALAGSEKLAYKRGAGVVDSLWNLPSNLEAVGKRK
>PDF_Cerebrin_Nemertea_Lineus_lacteus_comp20382_c0_seq2p1
MNSTCLVAILLVVFSLVAASPTRSNSIDDKERQEIMTSAAKILRIALAGAEKLPYKRGAGVVDSLWNLPNNLEAVGRK
>PDF_Cerebrin_Nemertea_Lineus_longissimus_c32437_g1_i2p1
MNTTCVVAILLVAFSLVAASPARSNSIADKERQEIMASAAKILRIVLASSEKLPYKRGAGVVDSLWTLPNNLEAVGRK


>PedalPep1_Phoronida_Phoronis_psammophila20561 Phoronida
MKSLVASVLILLCALCSYALPIDDKIEDDGQKLNNVEKMTVMSKVLEQLRKTENDSDRRRQLDSLGGANIHGRRQLDSLGGANIHGRQLDSLGGANIHGRQLDSLGGANIHGRQLDSLGGANIHGRQLDSLGGVNIHGRQLDSLGGVNIHGRQLDSLGGVNIHGRQLDSLGGANIHGRRQLDSLGGANIHGRRQLDSLGGVNIHGRQLDSLGGVNIHGRQLDSLGGANIHGRQLDSLGGANIHGRRQLDSLGGANIHGRRQLDSLGGVNVHGRQLDSLGGANIHGRRQLDSFDPPNVASFDGAKIQEGEWDDGKVDFDDEDEKRGFDRFSQGSFDSFAKRPFNRFSQGGFDSFAKRPFNRFSQGNMDMFAKRPFDRLGTGSFDTFAKRPYDSFDTDRTDSFAKRPFGRIGQGSMDTFAKRPFDRLSSSSFNSFYKRSGDEEK
>PedalPep1_Phoronida_Phoronopsis_harmeri_c118833_g1_i3p1
GSMDSFAKRPFDRLGHGSMDSFAKRPFDRFSQGSIDSFAKRPFDRLSHGGMDSFAKRDATEQQ
>PedalPep1_Phoronida_Phoronis_australis_TRINITY_DN246374_c0_g1_i1p1
DRIGHGFGSLAKRPFDRIGHGFDSFGKRPFDRIGHGFDSFGKRPFDRIGHGFDSFGKRPFDRIGHGFDSFGKRAVESGVSGERK
>PedalPep1_Phoronida_Phoronis_australis_TRINITY_DN261857_c0_g19_i1p1
MRLWEVCAFVVVMVACAKALPVKDDGEKEAEQGKLNELEKLTVMTKVLEQLSDNENDSDRRRQLDDLGGGNIHLRQLDDLGAGNIHGRQLDSLGGGNIHGRRQLDDLGGGNIHGRQLDSLGGGNIHGRRQLDDLG
>PedalPep1_Phoronida_Phoronis_australis_TRINITY_DN261857_c1_g2_i1p1
AEQGKLNELEKLTVMTKVLEQLSDNENDSDRRRQLDDLGGGNIHLRQLDDLGAGNIHGRQLDSLGGGNIHGRRQLDDLGGGNIHGRQLDSLGGGNIHGRRQLDNLGAGIIHGRELDEADGQRQQLDGDENDRYLDDFQKRPFDRIGHGFDSFGKRPFDRIGHGFDSFGKRPFDRIGHGFGSLAKRPFDRIGHGFDSFGKRPFDRIGHGFDSFGKRPFDRIGHGFDSFGKRPFDRIGHG
>PedalPep1_Phoronida_Phoronis_vancouverensis35823 Phoronida
MRLWEACAFVVVMVACAKALPVKDNGENQGEKGKLNELEKMSVMTKVLEQLSDNENDSDRRRQLDNLGGGNIHLRQLDNLGGGNIHLRQLDSLGGANVHGRRQLDNLGAGIIHGRQLDDLGGANIHGRRQLDNLGAGIIHGRQLDDLGGATIHGRRQLDSLGAGIIHGRELGEADAQRRQLDNLGGGNIFLRQLDSLGGGSIHGRRQLDDLGGANIHGRDIGYDKNDLTGVEEKKAFDRISHGSLASLSKRPWDRIGSGSLNDFKKRPFDRISHGFDSFAKRPFDRISHGFDSFAKRPFDRISHGFDSFAKRPFDRISHGFGSFAKRPFDRIDHGFASFAKRAAESGVPGDKK
>PedalPep1_Phoronida_Phoronis_ijimai_(P._vancouverensis)_comp94075_c0_seq1p1
MRLWEACAFVVVMVACAKALPVKDNGENQGEKGKLNELEKMSVMTKVLEQLSDNENDSDRRRQLDNLGGGNIHLRQLDNLGGGNIHLRQLDSLGGANVHGRRQLDNLGAGIIHGRQLDDLGGATIHGRRQLDSLGAGIIHGRELGEADAQRRQLDNLGGGNIFLRQLDSLGGGSIHGRRQLDDLGGANIHGRDIGYDKNDLTGVEEKKAFDRISHGSLASLSKRPWDRIGSGSLNDFKKRPFDRISHGFDSFAKRPFDRISHGF
>PedalPep1_Brachiopoda_Terebratalia_transversa_Ttrarnatri137391p2
FAKKSFDKVGYGGLSNFAKKSFDKIGYGYLSNFGKKPFDAREYRVFSHTIGKEGQLRPDKKT
>PedalPep1_Brachiopoda_Laqueus_californicus_comp33163_c0_seq1p1
MLHSMRTFVILVTLYYCSAIALRRSSVEKEISSPQEEQARDEKVRQFDSLGGAQVHGINGRDVNELRDYIVQYLSNFDKRSFDTIGYGGLSNFAKRPFDAIGYGGLSNFAKKSFDRIGHGGLSNFANK
>PedalPep1_Brachiopoda_Glottidia_pyramidata_comp41013_c0_seq1p1
MNFISGTVIFGILVAFTVKADIKAADDDSEALAPYPRQLDNLGSGFVHGMYGRQLPGADDSVKYEEADDLSPMDKRPFDRISGGNMASFAKRPFDRIAQGSMSSFVKRPFDRISNGKMASFAKRPFDKIAGGRMSSFAKRPFDKIAGGRMSSFAKRPFDRISSGRMSSFAKRPFDRIGVGRMASFVKRDSGSKDASQKENTSA
>PedalPep1_Brachiopoda_Lingula_anatina_comp146495_c1_seq1p1
MKFATGYVTFGMMVVLALADVKSGDDAGSDDVSRELDTLGQGYAPSMYGRQLDNLGQGFVHSMYGRESEDGDEANAEPVDEAEEWGNVAKRPFDKIGSGRMASFVKRPFDRIQSGRMSSFVKRPFDRINAGRLASFVKRPFDKIGSGRLASFVKRPFDRIGAGRIASFAKRPFDRIGAGHMSSFVKRPFDRIQSGAMASFVKRETSKEISQKETAKA
>PedalPep1_Brachiopoda_Hemithris_psittacea_comp20155_c0_seq1p1
MEFHAHIKAVLLLTLVFFCHGFPTSEKAKKDKRSLSDEEINKLTKELRALRIALNQVDPERDESRRQFDSIGAGYVHGLHGRQLDNPLESKRYVDSINNGRLSSFYKRNFDSLNNGGRFHTFYKKSFDSIGNGGLHGFVKKRSFDRINNGGMSRFIKKRFDTIGSSGKLHSFFKKSLQSIGNGRFDKLDKKSFDAIGNGRLNNFHKKNQ
>PedalPep1_Brachiopoda_Novocrania_anomala_comp18130_c0_seq1p1
AITAGSFNKRRLDSIAYKGLSGFAKRPADDDSEVSKRRLDSIAHGSDFSNFAKRKFDSIGYGNFQGFAKRDDDNSAEPSKRRLDSIAHGAFSSFAKRPLDSIAHGGAFHGFKRRFDSISHAGNFGSFAKRRLDSIAHGGFSSFDKKEKS
>PedalPep1_Brachiopoda_Novocrania_anomala_Nanornatri2223441p1
MTNVTHVLALCAAVLVMVVNALPMAEDMANEVRVVPGKHDVTIEKAIDDALNDIENSDQLNGSEKNLDLSKEDDERNLDTLGGGNVHGLYGRQLDALGGGSVHGLYGRQLDSLGKGAVHGFYGRDLDEKEKRRLDSIAFNSGMNGFQKKAFDSLAYNSGMNNFHKRRLDSIAYKGLSGFAKRPADDDSEVSKRRLDSIAHGSDFSNFAKRKFDSIGYGNFQGFAKRDDDNSAEPSKRRLDSIAHGAFSSFAKRPLDSIAHGGAFHGFKRRFDSISHAGNFGSFAKRRLDSIAHGGFSSFDKKALDSIAHGGDFNSFAKRPAYEKRRMDSIAHGGMAGFEKRDSS


>PedalPep1_Nemertea_Cephalothrix_hongkongiensis_comp39437_c1_seq9p1
ELRLKDLMVGHLERISSMTPRRIQERKFLEIRLEAEEICLGLYLPGSRLPFITRNRTTVKRDLSDVSAERQDRYLDRLGGGNVHMSGRQLDTLGNAAVHGGRRYLDNLGGANVHQSGRDLENEKRRFDSIGGNDFSSFNKRRFDSIGGGDGFSSFNKRRFDSIGGNGGFSSFNKKKRRFDSIGGGDGFSSFNKRRFDSIGNGGFSAF
>PedalPep1_Nemertea_Baseodiscus_unicolor_TRINITY_DN103934_c0_g6_i6_m145312 3prime_partial
MRRRETHTVLCTAAYSTPLTEFFLPESCNVFLPSVANMRRCTVLCVFLFVAWTCATPASEHENQEVKKRSVESDVIEQFIDSSKHKSNEADDEETGEGRRHLDTLGGAVIHPVRELIDSLGGGEDHPYRRELFDTLKGGQVHPLRREYLDTLGGAVIHPVRD
>PedalPep1_Nemertea_Baseodiscus_unicolor_TRINITY_DN103934_c0_g6_i6_m145311 complete
MRRRETHTVLCTAAYSQHLEGKRYRIREERIQSKESNMRRCTVLCVFLFVAWTCATPASEHENQEVKKRSVESDVIEQFIDSSKHKSNEADDEETGEGRRHLDTLGGAVIHPVRELIDSLGGGEDHPYRRELFDTLKGGQVHPLRREYLDTLGGAVIHPVRDETGAMEKKPFDPISHCH
>PedalPep1_Nemertea_Baseodiscus_unicolor_TRINITY_DN103934_c0_g8_i1_m145314 internal
DKRPFDRISGGFSSLDKKAFDRISGNDFSSFKKRNFDRIGQSFAGLEKRRFDRIGGMDFSNFRKRTIENTGQDGSSGLDKRAFDAIGAGDFSSLDKRNFDRIG
>PedalPep1_Nemertea_Lineus_lacteus_comp14934_c0_seq1p1
MFGRGALCLLFLGLACAAPAVDKVEKRSVDGNRLEQLIDTDDKNAAEREINTLGGGSIHPESERELLDTLGGSAIHPEREALTSQELLESLEEADPEERRALLDSLSGGEIQPSRDLDKRTFDQIGHGGFSSFNKRNFDQIGHGGFSAFNKRNFDQIGHGGFSAFNKRNFDQIGHGGFSAFNKR
>PedalPep1_Nemertea_Lineus_lacteus_comp4754_c0_seq1p1
FDQIGHGGFSAFNKRNFDRIGGGSLSSFDKRNFDSIGHGGFSSFNKRNFDKIGAGSLSGFAKRPFDQIGAGSLSSFAKRSFDKIGSGALSSFN
>PedalPep1_Nemertea_Lineus_lacteus_comp23132_c0_seq1_m59076 5prime_partial
GALSSFNKRPFDKIGGGSFSSFAKRPFDKIGGGSFSSFAKKNFDSIGHGGFSSFNKKNFDSIGHGGFSSFNKKSFDSIGNGPLSSFVKRSADKTTEEKKDAE
>PedalPep1_Nemertea_Nipponemertes_spec_TRINITY_DN43802_c0_g1_i1p1
GFSDFSRRSFDPIGYASGFSSFNRKRSTKRNFDPISYGSSFSSFSKRNFDPISHVSSLDGFRKRNFDPIAYSSGFSQFVKRSKAENNDGLSRYASELASFSKPNKDHLTGQLRHSQ
>PedalPep1_Nemertea_Tubulanus_polymorphus_comp38740_c0_seq2_m79931 5prime_partial
HYGRGN
MEINFHILSAILLLLFNYTYAVPVAGKETKTQIKRSVSNDELSTDIKVIDSLIKEKNQEKEKDDARRYLDTLGGGAIHGGRRELDTHPDRRYLDQLGGAVIHGGRSLDKRPFDSIGHGSFSNFQKRVLAKRPFDAIGHSAFSSFQKRFDPIGHGEFSSFHKRPFDSIGHGSFSNFQKKPFDSIGHGSFSNFQKRPFDSIGHGDFSSFQKRPFDSIAHSDYKRGFDSIGHGEFASFNKRPFDSIGHGDFSSFNKKRGFDSIGHGEFSSFVKRSAGDKQQKENNQ
>PedalPep1_Nemertea_Notospermus_geniculatus_g22953t1
MWRRGVLCLLIFGFACAAPAVEKVEKRSVDSAALDQLIDNTDEKSDEDRGLLDTLGGASIHPVRDLLDTLGGASIHPGRRQTLDSLGLEIHPDQDEERRFLDTLGGANVHPLRREMLDTLGGASIHPGRDVDKRNFDSIGHSSFSSFTKRNFDPIGHSSFASFTKRNFDPIGHSRFASFKRNFDQIGSGTFSRFAKRNFDKIGSGTFSSFAKRPFDKIGSGAFSSFAKRPFDKIGSGAFSSFAKRPFDKIGSGAFSSFAKRSNFDDSEQEAEKKEE
>PedalPep1_Nemertea_Notospermus_geniculatus_g20615t1
MPNSVCKGIETVIKRWQFVVEKRSVDSAALDQLIDNTEEKSDEDRGLLDTLGGASIHPVRDLLDTLGGASIHPGRRQTLDSLGLEIHPDQDEERRFLDTLGGANVHPLRREMLDTLGGASIHPGRDVDKRNFDSIGHSSFSSFTKRNFDPIGHSNFASFTKRNFDPIGHSRFASFKRNFDQIGSGSFSRFAKRNFDKIGAGTFSSFAKRPFDKIGSGAFSSFAKRPFDKIGSGAFSSFAKRPFDKIGSGAFSSFAKRPFDKIGSGAFSSFAKRPFDKIGSGAFSSFAKRSNFDDSEQEAEKKEE
>PedalPep1_Nemertea_Lineus_ruber_Lvirrnatri142451_m30137 complete
RGVLCLLILGVAWAAPAVENKVEKRSVDDNVLEQLIDTDAKNAAERELDTLGGTVIHPARDFLSSQEFLESLEEAGPEERRDILDSLGGAQIHPSRDLDKRTFDQIGHGGFSSFNKRNFDKIGHGGFSAFNKRNFDQIGHGGFSAFNKRNFDQIGHGGFSAFNKRNFDRIGSGSLSSFDKRNFDPIGHGGFSSFNKRNFDKIGSGSLSGFAKRPFDQIGGGALSSFNKRPFDKIGGGSLSSFNKRSFDKIGGGSFSSFAKKNVDSIGHGGFSSFNKRVFDRIGHGPLSKFDKWSADTKEEKNDPE
>PedalPep1_Nemertea_Cerebratulus_spec_Contig3019p3
MADGVEIPLSKTTEVATPNFVEWSFCETAESSIADFIKRPLCEATECSTPNFIKRSLGETAECTASNFIKRSLGETAECTASNFIKGSLRETAEGTTADFIKGPFVEAGESAVSDLVEIPLVEA
>PedalPep1_Nemertea_Cerebratulus_spec_Contig3019_m203831 complete
MFRRGVLVLLCMGLACAAPAVDKVEKRSVEDKVLEQLINDKDVERDNFDSLGGGAIHPERELLDTLGGAAIHPGRREMLDTLGDTSIHPGRRDMLDTIGAGVIHPNRDLDKRTFDRISHGGFSSFNKRNFDQIGHGGFSSFNKRNFDQIGHGGFSSFNKRTFDKIGGGSFSSFAKRPFDKIGGGAFSSFAKRPFDKIGGGAFSSFAKRPFDKIGGGAFSSFAKRPFDKISDGAFSSFAKRPFDKIGGGDFSSFAKRNFDPISHGGFSSFAKRNFDQIGHGGFSSFAKRNIDSINNGPLSGFVKRSADNTKEEKKDEE
>PedalPep1_Nemertea_Lineus_longissimus_c46699_g1_i1_m118901 complete
MMFGRGALCLLFLGLACAAPAIDKVEKRSVDRNVLEQLIDSDEKNAAERELDTLGGGSIHPETERALLDTLGGGAIHPGREVLSSRELLESLEEADPEERRALLDSLGGGAIHPSRDLDKRTFDQIGHGGFSSFNKRNFDQIGHGGFSAFNKRNFDQIGHGGFSAFNKRNFDQIGHGGFSAFNKRNFDQIGHGGFSAFNKRNFDKIGSGSLSSFDKRNFDPIGHGGFSSFNKRNFDRNGDGSSSGDFAKRPFDKIGAGAFSSFSKKNFDRIGHGGFSSFNKKNFDHIGHGGFSSFNKKSFDSIGDGPLSGFVKRSADKTKEEKKDAE
>PedalPep1_Nemertea_Cerebratulus_marginatus_comp62379_c2_seq1_m104638 complete
MIGRGVLVLLCLGLACAAPAAEKVEKRSVDEKVLEQLINADDKNARDTFDALGGSAIHPERELLDTLGGSAIHPGRREMLDDLGVGSIHPGRREMLDTLGGAAIHGRRDMLDSIGAGVIHPARDVDKRTFDKIGHGGFSSFNKRNFDQIGHGGFSSFNKRNFDQIGHGGFSSFNKRNFDAIGHGGFSSFNKRNFDKIGAGSFSSFAKRNFDKIGAGSLSSFAKRPFDKIGAGDFSSFAKRPFDQIGSGALSSFAKRNFDKIGASDFSSFAKRNFDSIGHGGFSSFAKKRNFDSIGHGGFSSFAKRTFDSIGNGPLSGFVKRSADNTKEDKKAEE


>PedalPep2_Phoronida_Phoronis_psammophila_comp68986_c0_seq1p1
MVKRQLVALFLSAVIYSCSAKSFGKESEINGDNDQINDEALKDSAMIKRNLDSLGSGMLKRNLDSLGSGMLKRLDTLSSNMLKRNLDSLGSNMLKKNLDTLGSGMLKRLDTLSSNMLKRRLDSLGSGLLKRNLDSLGSGMLKRNLDSLGSGLLKRNLDSLGSGLLKRQSDYLRTKPLDDAELEEARRTLDSIGGGLLGRRHLDMIGGGLLGRRELGGYEDDEQVARALDRIGGGIIGRRQLEKLENGDIDRRFVDRIGGSILGRRQLIDRIGGNLVGRDISKSDKDSDEDRK
>PedalPep2_Phoronida_Phoronis_australis_TRINITY_DN249692_c0_g1_i2p1
MEKLHLQALLFLTVFHLCATESQKEAGTVRADRRSLDSLGSGMLKRHIDILGSDMIKRFDSLAKKNIDSLGSNMLKKNLDSLGSGMLKRKVDALKRLDSLGSNMLKKSLDSLGSGMLKRHIDTLGSNMLKRHMDYLQSKSNPLAVDGKGSNVLKRPLDQDESLGEARRTLDTIGGSLIGRRQLDTIGGGLLGRRESGAEAQNFERALDTIGGNLIGRRQADEMENSEMERRYLDSIGGSLLGRRHVLDRIGGNLIGRDLSEANETEQ
>PedalPep2_Phoronida_Phoronopsis_harmeri_c116560_g3_i1p1
FSIPLLLVVIIYNCVAKSFDNGEAEKDDHIDGGGLKRKIDSLDSGLFKRNLDSLGSGMLKRNLDSLGSGMLKRRLDSLSSGMLKRHLDSLGSNMLK
>PedalPep2_Phoronida_Phoronopsis_harmeri_c116560_g2_i1p2
KRRLDSLSSGMLKRRLDSLGSSMLKKNIDSLGSGMLKRNLDSLGSGMLKRRLDSLGSGMLKRQLGYGTGDQALDEMLDENPRELDAIGGNLIGRRHLDTIGGHLLGRREEDAKQFERALDRIGGNLIGRRQLDSMQDDDLERRYLERIGGGLLAGDKL
>PedalPep2_Phoronida_Phoronis_ijimai_(P._vancouverensis)_comp89034_c0_seq1p1
MILEATMDKLHLQALLLLTVFNFCATESQKEAETLHADRRSLDSLGSGMLKRQLDPLGSDMMKRLNSLSSAMTKKQLDSLGSSMLKKSLDSLGSGMLKRKVDALKRLDSLGSNMLKKSLDSLGSGMLKRNLDMVGSNMLKRHMKYLQSNRIPLDDNGSNLLKGDSLGDSRRTLDSIGGSLIGRRHLDTIGGGLLGRRESGAESQNFERALDTIGGNLIGRRQVEKMENGEMERRYLDRIGGSLIGRRQLLDRIGGNLIGRDLSEANESEQ
>PedalPep2_Brachiopoda_Hemithris_psittacea_comp24689_c0_seq2p1
AITAGEFSIGGRRITISPFPELFKTKMNAVSCILFLTSVLIACSTATLNKNAEKRNLDPLNSAFFKKRVLDTLGGYELKKRVLDSLNNAFWKKDNQHRANTNEKSRGLHDIGSGLIGRREIQDAITDMVLERIAARRGLDKIGSGLIGRDLIQLQAGKHQKSNNA
>PedalPep2_Brachiopoda_Glottidia_pyramidata_comp40788_c0_seq1p1
MNLNSVAMSFACFLILVITKANSLDHSNKNLAGKRDLDTLTSSLFRKRTMLDTVGSNLIKRRMPLDTVGTGVLRKRMLDTLGSDLLRKRMLDTVGSSLIKKSGNDKEIYNERALDEIASNFIGRRALDEIASTMFGRRALDEIASSMFGREVKNLKPHQRRALDEIASQMFGRRALDEIASRMFGRALDEIASSMFGREAGRNMKEEDREELKKEIRAHLQQMPPLEEDSN
>PedalPep2_Brachiopoda_Lingula_anatina_comp118813_c0_seq2p1
MQWNNLVIPIVCCLIAIVTRVNSLDDSKKKVVERRDLDTLGSSLLRKRTMLDTVGSDLLKKSSEDKRTVDTLDSSFLRKRMLDSLGSNLLRKRMLDSLGSNLLRKRMLDTLGSAFIKKSIPNHGDVEMFDERALDEIASNLIGRRALDEIASSMFGRRALDEIASSMFGREVKNLKPSQRRELDEIASRMFGRRALDEIASSMFGRALDEIASSMFGREAGKNRKQEDEEGFKATRNRLQQTPPMEEERS
>PedalPep2_lingulaAnatinag30274t1 Brachiopoda
MQWNNLVIPIVCCLIAIVTRVNSLDDSKKKVVERRDLDTLGSSLLRKRTMLDTVGSDLLKKRSEDKRPVDTLDSSFLRKRMLDSLGSNLLRKRMLDSLGSNLLRKRMLDTLGSAFIKKSIPNHGDVEMFDERALDEIASNLIGRRALDEIASSMFGRRALDEIASSMFGREVKDLKPSQRRELDEIASRMFGRRALDEIASSMFGRALDEIASSMFGREAGKNRKQEDEEGFKATRNRLQQTPPMEEERS
>PedalPep2_Brachiopoda_Novocrania_anomala_Nanornatri22030601p3
MRHLDSVGRRPVKRRLDSVCQRPVKRRIDSVGRRLVMRRLDSVRRRPVRRRLDSASRRPVSRHLDSGGR
>PedalPep2_Brachiopoda_Novocrania_anomala_Nanornatri21588341p1
DSGLFKKRMLDTLSAGIFKKRLIDSIGSDLLRKRFVDALRKRSRSNSKASQGKTHSDDDKRELDEISSSLIGRRALDEIANGLIGRRELEDAMYDIASMGIGRRTLDEISSGLIGRRALDEISSGLISGRALDEIANGLIGKKALDEISSGLIGREAVAQNTKLAAAKKLVSSKHASARSH
>PedalPep2_Brachiopoda_Novocrania_anomala_Nanornatri21114241p1
MDLKTVVFYAALVTLASAASLKPVYKSTEHSPKEKREFDTLGSDVLRKRDLDTTGVSLDSDSKRTLDTLNSGLFRKRMLDTLDSGLFKKRMLDTLDSGLFKKRMLDTLDSGLFKKR
>PedalPep2_Brachiopoda_Laqueus_californicus_comp37988_c0_seq3p1
MSWFIICLSAAIGLISAKSVQENEVKRTIDPLSNSFFKRTLDPLAHFDLKKRLDPLADSFFKKRALDPLTDSFFKKRGMDPLADSFFKKRVMDTLTSHFFRKRIIETLGDSLMKRADKNDKDSSKRYLDGIGSGLIGRREIEEALENLILNRFIEKWALEKIAADHRELKTKPNKQQSIGDKSKENGI
>PedalPep2_Brachiopoda_Terebratalia_transversa_Ttrarnatri92001p1
MTYTLWLILCLPAISLTSAKSVQENASKRTIDSLNNSFFKRALDRPLADFDLKKRQLDSLTGSFFKKRAIDPLADSFFNKRGLDPLADSFFKKRGLDPLTNSFFKKRVMDSLARHFLRKRVIETVGDKRASKNDDNKRYSLDGIGSGLIGRREIEEVLEDMINSIMEKWALDRIAEDHKELKAKTNTQSIAGKEKSNGK

>PedalPep2_Nemertea_Cerebratulus_spec_Contig420_m194814 complete Contig7083_m218182 complete
MSGRVPLSLLGLTFVACLLSNGVSAEEKRMLDAVSGGLLKRSEGEEQKRMLDSISGGLLKRSGEEQKRMLDSIGSGLLKKKRMLDSIAGDLLKRSGEDQKRMLDRVSGGLMKRGDEKRMLDRVSGGLMKRDNEKRMLDRVSGGLMKRENEKRMLDRVSGGLMKRDDEKRMLDRVSGGLMKRDDQKRMLDSIGSGLLKKRWLDAVGGGLLKKRMLDRIGSGLLRKRFMDPIDEGLLKKKDADSSEEERRYIDSLNDDLLRRRELNEAVAAEMLNRRHIDPISAALLRRHLDSIDNGLLRRRYIDELGSDLLRREEENEAEASEEEKEE
>PedalPep2_Nemertea_Baseodiscus_unicolor_TRINITY_DN98607_c0_g2_i1p1
MSGYIPLTGLGMVLACLCLCGTSAGDDKRMLDAIGSGLLRKRKMEETPDKRMLDSIGSGLLKRSNEQDKQTLDSMENGLLKKRMLDSIGSGLLKKRMLDSIGSGLLRKRFLDPIGTGLLRKRMLDSIGSGLLKRSDGETDDERRYVDTIADDLLRRRYINDLLERRDLDAVADDLLTRRHLDPIANSLLRRHLDRISDNLLRRRYIDQIGSDLLRREQGDTMEDSVVDKAK
>PedalPep2_Nemertea_Lineus_ruber_Lvirrnatri435291_m81413 3prime_partial
MSGRVPLSILGLALVASLLSNGVSGEEQQSGSNGGQEHKRMLDRIGGGLLKRSGDGEQKRMLDSISGGLLKKRMLDSIAGDLLKRSGDDQKRMLDRVGGGLLKRDEEKRMLDR
>PedalPep2_Nemertea_Lineus_ruber_Lvirrnatri55251_m12417 5prime_partial
DEEKRMLDRVGGGLLKRDEEKRMLDRVGGGLLKRDEEKRMLDRVGGGLLKRDEEKRMLDRVSGGLIKRDEEKRMLDRVSGGLIKRDQEKRMLDRVSGGLIKRDQEKRMLDRVGGSLLKKRWRDQVGGSLLKKRMLDRIGSDLLKKRLMDPIEEGLLKKKDSAGTDEERRYIDSLSDDLLRRRELNELINTRHIDPINANLLRRHLDTIDNDLLRRRYIDALGSDLLRREEATDEESAEEKEE
>PedalPep2_Nemertea_Lineus_longissimus_c19168_g1_i1_m10393 3prime_partial
MSGRVPLSILGLALMACLLSNGVSGEEKRSGSMAGEGQDHKRMLDRIGSGLLKRNGDGEQKRMLDSISGGLLKKRMLDSIAGDLLKRSGDDQKRMLDRV
>PedalPep2_lineusLongissimus21741 Nemertea
LSILGLALMACLLSNGVSGEEKRSGSMAGEGQDHKRMLDRIGSGLLKRNGDGEQKRMLDSISGGLLKKRMLDSIAGDLLKRSGDDQKRMLDRVGGGLLKRDEEKRMLDRVGGTLLKRDEEKRMLDR
>PedalPep2_Nemertea_Lineus_longissimus_c19168_g1_i1_m10393 3prime_partial
MSGRVPLSILGLALMACLLSNGVSGEEKRSGSMAGEGQDHKRMLDRIGSGLLKRNGDGEQKRMLDSISGGLLKKRMLDSIAGDLLKRSGDDQKRMLDRV
>PedalPep2_Nemertea_Lineus_longissimus_c37531_g1_i1_m43255 5prime_partial
EKRMLDRVGGRLLKKRWLDHVSGSLLKKRMLDRIGSGLLKKRLMDPIEEGLLKKKDAASNDGERRYIDSLSDDLLRRQELNEIIKTRHIDPINANLLRRHLDSIDNDLLRRRYVDTLGSDLLRREEAKDEESADEKEE
>PedalPep2_Nemertea_Lineus_lacteus_comp20144_c0_seq1_m39316 3prime_partial
MSGHVPLSILGLALVACLLSNGVSGEEKRSGSMADQGQEHKRMLDRIGGDLLKRNGDGEQKRMLDSIGSGLLKKRMLDSIAGDLLKRSGDDQKRMLDRVGGGLLKREE
>PedalPep2_Nemertea_Lineus_lacteus_comp23983_c0_seq1_m67101 5prime_partial
RDQEKRMLDRVSGGLIKRDEEKRMLDRVSGGLIKRDDEKRMLDRVGGGLLKKRWLDRVGGSLLKKRMLDRIGSGLLKKRLMDPIEEGLLKKKDAASTDEERRYIDSLSDDLLRRRELNELINTRHIDPINANLLRRHLDSIDSDLLRRRYIDAVGSDLLRREETNNEESAGETEE
>PedalPep2_Nemertea_Riseriellus_occultus_TRINITY_DN15078_c0_g1_i1p1
ISFESVDYKDLKRNHRIIGLFIGLQQRVKISTMSGRVPLSILGLALMACLLSKGVSGKESGSMADEGQEHKRMLDRIGSDLLKRGGNGEEKRMLDSISG
>PedalPep2_Nemertea_Tubulanus_polymorphus_comp37803_c0_seq1_m67207 complete
MALTSTSWFNQMLLSLTICILISVIASHEDEKRMLDPIGSSLFRKRDLEDAPSKRMLDRVGSSLLKKRMLDRVGSSLIKRDEESADKRMLDRVGSSLLKKRMLEPSQFRKRALSRRTLDEIGDDLLRRQIANAILRKHEMQEVSDSLLRRTLDEIGNGLLRRRVNNEERSDSEGH
>PedalPep2_Nemertea_Notospermus_geniculatus_g23770t1
MADTAAIKKRLNVADTAANKRRLNMADTAAIKRRLNMADTAAIKRRLNMADTAAIKRRLNMADTAAIKRRLNMADTAVIKRRLNMADTAAINRRLNMADTAAIKRRLNMADTAAIKRRLNMADTAAIKRRLNMADTAVIKRRLNMADTAAID

>PedalPep2_Nemertea_Notospermus_geniculatus_g3841t1
MDKYHLSASSTRKHPSGCNKRSQFSTMSGRVPLSILGLALVACLFLNGVSAEEKRMLDSIGNGLLKKRMVDDIGEEQKRMLDRVSGGLIKRDQEKRMLDRVSGGLMKRDEEKRMLDRVSGGLMKRDEEKRMLDRVGQGLIKRDDEKRMLDRVGGRLLKKRYLDAVGHGLLKKRMLDRIGSGLMRKRFMDPIDQGLLKKKDADTADEERRYIDTLEDELLRRRELNAALAQDLINRRHIDPISVALLRRHLDNIGDGLLRRRYIDTIGNDLLRREEENEAEAANEKEE
>PedalPep2_Nemertea_Nipponemertes_spec_TRINITY_DN14149_c0_g2_i1_m21074 internal
ISHGMMKRDEPEHELAKRRLDAISGGMFKKRMLDPISGGMFKKRMLDPISGGMFKKRSLDRINGGLIRKRKEVDEVPKGTRMLDPIADDLLRRRFLDAAIADDYL
>PedalPep2_Nemertea_Cephalothrix_hongkongiensis_comp36180_c0_seq1_m42325 5prime_partial
KYQFCWKCPFCVLSTEAVEKRMLDAISSGFIKKRALDSIASGFIKRDGESSKRGFDAIGSGFVKREEGKRSLDRISSGFIKRDEMAKRRLDSIGAGFIKKSAEKRHLDSISSGFVKRNLHKRVLDGISSGFIKRGVDVPRTLDSLADDLLRRHIDSKEEREKATEEVLRRELDDIADALLRRRQIDSLADDLLRREVAKEHGN
>PedalPep2_Nemertea_Paranemertes_peregrina_comp27111_c0_seq2_m39039 5prime_partial
HYGRGLQLPVTTVTAKNHKRISVSPNAT
MTMNQLLAALGTLLLVCVVKSSLAADKRMLDSISSGFVKKSAEKRMLDSISSGFVKRELPNMDEPEHEQSKRMLDPIGGSMFRKRMLDPISGGLFKKRMLDSIGRGLIRKRKELDEPSQKQIRTLDTIADGLLRRRYLDAIADDLLRRDIGTRQLDSIADGLLRRRELDGLADELIHRRLNAIKKEQH


>PedalPep3_Brachiopoda_Lingula_anatina_comp151030_c0_seq1p1
MQGNVFSVWCALLMALVLLCHKAASQDPVEKLGTCEDDTSPRASTCALCDTFGVTKQEDCCTDGEILQECADALKAVVYHVGAQKPQNGGSSEETIQKNMVTKAIYKALRGHEDNNEDSEEGVWGDFASDVQKNDGDEDDTDEQSNDMAADKRYGSVFRFPYGKRYGSIFRMPSGKRYGSVFSMPYGKRYGSVFQLPAGKRYGSVFRLPGGKRYGSVFRLPSGKRYGSVFRLPGGKRYGSVFNLPAGKRYGSVFRLPYGKRYGSVFRMPIGKRYTSELQDPYSKRYGAILRFPWAKRDENWGQDEESDLENDAGPYYYDFDESTDEDNEPDTNELDKRYGAILRYPWGDHWKRTVSMSSFPWRPHESAVRRNNDIDDVDADYPHNSQRQNGEREEIVAKRYGLLLGWPWASTGKIRTSYYGRY
>PedalPep3_Brachiopoda_Novocrania_anomala_Nanornatri2448291p1
MRGLEIVLLLGLLTYLTQAQEASQEDLCSNNPDILVACKVCEAFQIPRESCCEKRDDFFACREQLKVLVDKYADRADGDLEQNGGEADDISENEDADDSYGSDNADARKALVDAYLKGRDDFDVNPDGEWGNFQPDEENSPDKRYGNMMSFPWQRLNTGGSATEEKRFGSLMSFPWRNPNTAKELPDKRYGSVIGFPWSRFSATDSDYEKRADQAAEKRYGQVFSTPWRNYVSSHYHKREPTDADDQPAVDKRFGSVFKFPWHSNSKRFGPLFSFPTNSNEK
>PedalPep3_Brachiopoda_Hemithris_psittacea_comp27159_c0_seq1p1
MFSKGSSVLVILTLQIILVECGPLQDGCADARLCGICSRAFDINVKDCCKGGELFTKCADVIEYVIQESKETPPKSRPEPGEHDDKDEQREEKRYGSVFWRPAGKRYGNLFVRPAGKKNEGLRRSDFDGLDKRYGSMWARPVGRKRSGGKSREGDGVDQLDGDWGMKRKRYGGLWRNPAGK

>Tubulanus_Polymorphus14240 Nemertea
MKSVVASMLVLATCLLAHKGADEISSNEVDKRPFGSFSKIDKRIPPHDDSERRRARWYPQDVIDRLTYRIMLKRDSDDSSDPSNEIDTAKRPFGTFSHADKRPFGTFSHADKRPFGTFSHADKRPFGSFSRAADKRPFGGFSGADKKRAFGPVYRPPYKRPFGTFSARPAKRPGFGRMTGRVKKPFGPVTSRLDKRPFGTFSGVNKRPFGSFTSRFDKRPFGPVTHWNKREPDEDGEQVYY
>PedalPep3_lineusLongissimus37940 Nemertea
MRVLPNIVLLSLQLLLISRLTFQEKIQTDSGVDIKRVERSVDDGENSFGSEDKRVFGSITKPVGKHGSARRPPATREEHVRVSDIKREDEPDYYKLLDELMDRRIESKRAAYDANAGDEGDGGSPDDEGNNMLYLALKQGEHNDNGDDDGVLHSYDKRPFGSFTRKLSKRPFGSLTGGFHKRPFGSFTRKLQKRPFGSMTGQMKRPFGSIISGLSKRPFGGFTSRMKKPFGSLSKVLSKKPFGSFSRPRSFNKREDEDVEKRPFGSFSRPRWNTKRDDDNDVEKRPFGSFSRPRWNTKRDDDNEVEKRPFGSFSRPRWNTKRDDDNEVDKRPFGSFSLPRSYQKREGDDMAKRPFGSFTRPNTRSFPTEDDTDDIIEKRPFGSFTRWRSRTRGKRDGADEVEHDTPVYY
>PedalPep3_Nemertea_Malacobdella_grossa_comp201934_c0_seq1p1
DDDDVDDDEDSEKRYFDTDEDIDKRPFGSLSGRYKRPSVPMWGRVGKRASPMLGRVGKRPVPMWGRVGKSPAPMG
>PedalPep3_Nemertea_Cerebratulus_marginatus_comp1850328_c0_seq1p1
ESKRSPYDEDGEVDRGSPDEERESMLHLALMQGEQGEDGDDDQIFQAYDKRPFGSFTRKLSKRPFGSLTTRFRKRPFGSFTRK
>PedalPep3_Nemertea_Cerebratulus_marginatus_comp1493205_c0_seq1_m149157 internal
RTGVSGLSKRPFGSFSSRPKKPFGSFSRPRSYNKRDDEIDDDVEKRPFGSFSRPWKSKRDEDEEIEKRPFGSFTRPRNYDKRDGDDIEKRPFGSFTRHFTRSFPKR
>PedalPep3_Nemertea_Baseodiscus_unicolor_TRINITY_DN58587_c0_g1_i1p1
GKRPFAPMSGVDSPADSLSGYELEAKSNEKRPFGSFTKWRTNKRPFGPIHGVVGKRNQAEHADDGDVNYPVFY
>PedalPep3_Nemertea_Baseodiscus_unicolor_Contig19103_m254491 5prime_partial
FTGRVGKRPFGPFTARVGKRPFGPFTSRVGKRPFGSFTSRVGKRPFGSFSGRPRKRPSGITMPGETDKRPFVLHLVKEPKGRFSLLFASSS
>PedalPep3_Nemertea_Baseodiscus_unicolor_Contig19103p1
GKRPFAPMSGVDSPADSLSGYELEAKSNEKRPFGSFTKWRTNGRLSVSPGIVIPDGRFRGRPENEPNGRLPTRLVNEPNGRLPTRLVNGPNGRLPTRAVNGPNGRLPTRPVN
>PedalPep3_Nemertea_Nipponemertes_spec_TRINITY_DN13666_c0_g1_i1_m60797 5prime_partial
KRPMGPIYGKIGKRPFGPSRGRIGKRPMGPIYGKIGKRPFGPSIGKIGKRPGPIYGKIGKRPMGPIYGKIGKRPFGPSSGRIGKRSSSNKRPFGPIHGVIGRRSTE
>PedalPep3_Nemertea_Nipponemertes_spec_Contig10158_m121197 internal
FGPSSGKIGKRPGPIYGKIGKRPFGPSRGRIGKRPMGPIYGKIGKRPMGPIYGKIGKRPFGPSRGKIGKRPFGPSSGKIGKRPGPIYGKIGKRPFGPSRGRIGKRPMGPIYGKIGKRPFGPSIGKIGKRPGPIYGKIGKDRKSGSAGMPRPISY
>PedalPep3_Nemertea_Notospermus_geniculatus_g29987t1
MHRQIERKRFVNDVDEDEENNLEREEGDGNSLLRLALWREGMDDDDDDDSENETFQPYEKRPFGSFTRKFSKRPFGPLTARFLKRPFGSFTRKYQKRPFGSMTGGVKRPFGSMISGLSKRPFVGTLSKRPFGSFSRWRSVREDNEDVEKRPFGGTFSRKWRFPKRSNYDDVEKRPFGSLTRPIDYQKRDGDDIEKRPFGSFTRSWSRNFPKRDGESVVDKRPFGSFTRWKSGRIPGKRADSSAGLEEVEMKTPLYY
>PedalPep3_Nemertea_Lineus_lacteus_comp17592_c0_seq2_m28916 5prime_partial
NEVDKRPFGSFSRPRSFQEREGDDMEKRPFGSFTRPNTRSFPTEDDTDDVIEKRPFGSFTRWRSRIRGKRDATDHVENDTPLYY
>PedalPep3_Nemertea_Lineus_lacteus_comp17592_c0_seq1_m28911 3prime_partial
MKVMPNVVLLSLQLLLISRISLQEKIRTDSGGDIKRVERSLDDDDNSFGGEDKRVFGSITKPVGKHGSGRPPASREEAVQVSEIKRENGQDYYKLLDELMDRRIESKRAAYDADEANEGSPDDEGNYMLYLALKQGEHDDDGDDDNVFQSYDKRPFGSFTRKLSKKPFGPLTARFRKRPFGSFTRKFQKRPFGSMTGQMKRPFGSIISGSSKRPFGSFTGRVKKPFGPLSKVLSKKPFGSFSRPRSFDKREDDDVEKRPFGSFSRSRWNTKRDDDDEVDKRPF
>PedalPep3_Nemertea_Cerebratulus_spec_TRINITY_DN37437_c0_g1_i1_m10471 complete
MRVLTTTILLSLQLILMGHVTKQENAKSVAETDGEIKRVARSLGGEEGSFNDEEKRVFGSITKPVGKHRSGRQPSTRDETIQVSDIKRDDDSDYYRLLNELMERRIESKRSSYADDIDDANGGDPDDERESMLHLALMQGEQDDDADFDDIFKTNEKRPFGSFTRKLTKRPFGPLTGRFRKRPFGSFTRKFSKRPFGSMTGLPKKRPFGSMISGLSKRPFGSFSARWKKPFEPFRRQRSYIKRDEEEESADDVEKRPFGSFSRPQSKWKRDDDEENVEKRPFGSFTRPRIFQKREQEDGVEKRPFGSFTRPFTRSLAKRPFGSFTRWRTNLPGKRRVADEGLEGEIDTPLYY
>PedalPep3_Nemertea_Lineus_ruber_Lvirrnatri293071_m57659 complete
MRLLPNVVLLSLQLILISHFTLQEKIETDSDGDIKRVERSLDDDDNSFRGADKRVFGSITKPVGKQGSGRPPARREEHVQVSEIKREEDPDYYKLLDELMDRRIESKRTLYDADEGDEVDGGSPDDEGKSMQYLALMQGEHDDDRDDDNVFESYDKRPFGSFTRKFSKKPFGSLTRRLDKRPFGSFSRKFSKRPFGSMTGQMKRPFGSIISGLSKRPFGSFTGRVKKPFGSLSKILTKKPFGSFTRPRSFNKRDDNDVEKRPFGSFSRPRWNTKRDDDNEVDKRPFGSFSRPRSYGKREGDDVEKRPFGSFTRPYTRSFLTESDTDDVIEKRPFGSFTRWRSHIRGKRDGADEVEKDTQLYY
>PedalPep3_SWD_Nemertea_Lineus_longissimus_c51536_g1_i1p7
ERSARPTQKRQYEGIFITDGSQKRSWDALGIPDKRSWDALGIPDRRSWDALGIPDRRSMGLNEKDVKALASFIASRNNRRQ
>PedalPep3_SWD_Nemertea_Notospermus_geniculatus_scaffold99g4987t1p1
MTVLWAVTLISVLLLELFLLCLSHVNAAPLHETDVQDDKDISRNKRALARWGGIPDPHKKRQYEGIFITDGSQKRSWDALGIPDRRSWDALGIPDRRSWDALGFPDRRSLDLSEQEARALSSFFASRQGQRRQ
>PedalPep3_SWD_Nemertea_Cerebratulus_marginatus_comp59832_c0_seq8_m76605 complete
MASLMNRTLISVLLLELVLLCISHVNAAPLLDAEDQKVAEQDVSRRKRAFSAAAWDDIPNPHKKRQYEGIFITDGSQKRSWDALGIPDKRSWDALGIPDRRSWDALGIPDRRSLGLSGQDVKALASYFANRQRRQ
>PedalPep3_SWD_Nemertea_Cerebratulus_spec_TRINITY_DN36502_c1_g1_i1p1
MASLINRTLISVLLLELVLLCISHVNAAPLLDAEDQKVADQDISRRKRAFSAAAWDDIPNVHKKRQYEGIFITDGSQKRSWDALGIPDKRSWDALGIPDRRSWDALGIPDRRSLGLNGQNLKAALASYFASRQRRQ


>pleurin_Brachiopoda_Glottidia_pyramidata_comp88098_c0_seq1p1
VAITAGGLVRVLLSTLAKTHGFYFTDSKEYDYPRIGRRNQIVSTKAHFDIENKGLYGSNIPIPGAAQVDLANKNIEALLQKLSQSLAYDDAQRFGSPWLRKRRSLLAQRKKKKV
>pleurin_Brachiopoda_Lingula_anatina_comp14311_c0_seq1p1
MILKFTCYVGLACVLLSALQGTYCFYFTDSKEHDYPRIGRRNQIVSTKAHFDFENKGLVNSNIQLPGSSDVIFANRNIEALLQRLSVPMVSYSDASRLSDAWLRRRRSLLSYQKSQ
>pleurin_Nemertea_Baseodiscus_unicolor_TRINITY_DN72441_c1_g1_i1p1
ERDSKENEYPRIGRRNFVQHGPNTIEDSDLTEQIAADAGEFYNQRLLANALLKELAARGTKPFPFSKPQTGAIDNDIHSTYGSR
>pleurin_Nemertea_Notospermus_geniculatus_g3565t1
MESRLVLAQALLVVCLVHFAHGIFFTSSKENEYPRIGRRNFVARADSTDLNDSRDLYEQRLPVLAKALYRELSARGVKPYQFKGMRTENGADDFDTKTRHILGED
>pleurin_Nemertea_Lineus_ruber_Lvirrnatri596761_m104115
MESRHILVQALLVVCLTHLAHGIFFTSSKENEYPRIGRRGFVAPRPDIDLNDSRDLYDNRLLAKALLRELTSRGAKPFALKVQTPPLHGADNFDTKTRQILTDENGYSQN
>pleurin_Nemertea_Lineus_lacteus_comp7686_c0_seq1_m8969
KKSRHILVQALLVVCLTHLAHGIFFTSSKENEYPRIGRRGFVAHRPDFDFNDSSDLYDNRLLAKALLRELAARGGVKPFKLQTPTGQGADDFDTKTRQILSEDTHNGYPQN
>pleurin_Nemertea_Cerebratulus_spec_TRINITY_DN37573_c0_g3_i1p1
MESRHILVQALLVVCLTHLAHGIFFTSSKENEYPRIGRRGFAPSRQDTDLNDSRDLYDNRLLAKALFRELSARGMKPFKAQAAAEHGTDQFDTKTRQILNEATGYSQD
>pleurin_Nemertea_Lineus_longissimus_c46106_g1_i3p3
MESRHILVQALLVVCLTHLAHGIFFTSSKENEYPRIGRRGFVAPRPDFDLNDSRDLYDNRLLAKALLMELSARGVKPFKLPTQVEHGADDFDTKTRQILNEDTHNGYPQN


>Proenkephalin-related_Brachiopoda_Hemithris_psittacea_comp27159_c0_seq1p1
MFSKGSSVLVILTLQIILVECGPLQDGCADARLCGICSRAFDINVKDCCKGGELFTKCADVIEYVIQESKETPPKSRPEPGEHDDKDEQREEKRYGSVFWRPAGKRYGNLFVRPAGKKNEGLRRSDFDGLDKRYGSMWARPVGRKRSGGKSREGDGVDQLDGDWGMKRKRYGGLWRNPAGK
>Proenkephalin-related_Brachiopoda_Novocrania_anomala_Nanornatri2448291p1
MRGLEIVLLLGLLTYLTQAQEASQEDLCSNNPDILVACKVCEAFQIPRESCCEKRDDFFACREQLKVLVDKYADRADGDLEQNGGEADDISENEDADDSYGSDNADARKALVDAYLKGRDDFDVNPDGEWGNFQPDEENSPDKRYGNMMSFPWQRLNTGGSATEEKRFGSLMSFPWRNPNTAKELPDKRYGSVIGFPWSRFSATDSDYEKRADQAAEKRYGQVFSTPWRNYVSSHYHKREPTDADDQPAVDKRFGSVFKFPWHSNSKRFGPLFSFPTNSNEK
>Proenkephalin-related_Brachiopoda_Lingula_anatina_comp151030_c0_seq1p1
MQGNVFSVWCALLMALVLLCHKAASQDPVEKLGTCEDDTSPRASTCALCDTFGVTKQEDCCTDGEILQECADALKAVVYHVGAQKPQNGGSSEETIQKNMVTKAIYKALRGHEDNNEDSEEGVWGDFASDVQKNDGDEDDTDEQSNDMAADKRYGSVFRFPYGKRYGSIFRMPSGKRYGSVFSMPYGKRYGSVFQLPAGKRYGSVFRLPGGKRYGSVFRLPSGKRYGSVFRLPGGKRYGSVFNLPAGKRYGSVFRLPYGKRYGSVFRMPIGKRYTSELQDPYSKRYGAILRFPWAKRDENWGQDEESDLENDAGPYYYDFDESTDEDNEPDTNELDKRYGAILRYPWGDHWKRTVSMSSFPWRPHESAVRRNNDIDDVDADYPHNSQRQNGEREEIVAKRYGLLLGWPWASTGKIRTSYYGRY
>Proenkephalin-related_Nemertea_Cerebratulus_marginatus_comp4745_c0_seq1p1
AEGLPAASADYESLFRKIDACKKPSERLMCTQCADELQLGLTEEDCCSSEVGYNVCDFCVNDIEECLIIRDEFYAGIMQKREEKRKRFGRLFFNKKSTE
>Proenkephalin-related_Nemertea_Cephalothrix_hongkongiensis_comp205560_c0_seq1p1
LEWLISIRTHCRTDSLARATCTQCGEMPVFVSTDECCSNLLAYNVCDYCVNNPTDCFGLLDDFVNGVQIVKKRYGRILSDNEEKKRSVKRQYGRLFTGGWGGNNRELFGRPSK
>Proenkephalin-related_Nemertea_Lineus_longissimus_c41631_g1_i1p1
MQNFLSLILFLCVAVGLTAAASDYEALFDQIDACKKPAEKLMCVRCAEKFELGLTEQECCTTEVGYNVCDICVNDMEECLAIRDEFYSGVLQKRQEKKRFGRLFFNKKGDDMRKRFGTVFFGGKERPYFGKAKREVKKSQ
>Proenkephalin-related_Nemertea_Lineus_ruber_Lvirrnatri567541p1
MQSLISLILSLCVAIGVTAATSDYETLFNQIDACKNPSEKLMCARCAGHFQLGLTEEECCTTEVGYNVCEICVNDIDDCLAIRDEFYSGVLQKRQEKKRFGRLFFNKKTRSDDMRKRFGTVFFGGKGRSYFGKTKREVKKSA
>Proenkephalin-related_Nemertea_Notospermus_geniculatus_scaffold79g4233t1p1
MQSLVSLFLALGIALGLTAATSDYEHLFTEIDACKKPSDRTMCGRCEELQLGLTEQDCCTTEVGYNVCDYCVTDVEDCIAIRNEFYSGIVQKRQEKKKRYGRLFFNKKSSSDDMRKRYGTLFLGRHGRSAEAKREVKKSS
>Proenkephalin-related_Nemertea_Cerebratulus_spec_TRINITY_DN29339_c0_g1_i1p1
MQSLLSVILSVFLAAGLTAASADYEALFKKIDACKKPTDRMMCTRCADDFQLGLTEEDCCTSEVGYNVCDFCVNDIDECLAIRDEFYAGIMQKREEKRKRFGRLFFNKKTGSDDMRKRFGTVFFGGRGRSYAGKAKREVKKSS
>Proenkephalin-related_Nemertea_Tubulanus_polymorphus_comp36140_c0_seq1p1
MRIIVAAVLVIYGVAVFVSLCSGADEGKSRKRRESRIWEDSPCNTDPGAKNMCRSCNSLPLGLTTEKCCGSEMDFEVCDYCVENVSDCISIMKEYFELESGVSRRKRFGRLLAERSHAEDDGTTDVRKRFGHLFLSRPSSNRGYITYRRKPKRFGKLFIGGYRG
>Proenkephalin-related_Nemertea_Lineus_lacteus_comp21592_c0_seq2p1
MTKKMQTLLALILSICIAAGLTAAASDYEALFNQIDACKKPTEKLMCARCAENFELGLTEEECCTTEVGYNVCDFCVNDIEECLAIRDEFYSGVLQKRQEKKRFGRLFFNKKGDDKRKRFGTVFFGGKSRSHFGKAKREVKKSP

>ProHo2_GNXQN_Brachiopoda_Glottidia_pyramidata_comp9797_c0_seq1p2
MMLLKCAVVASLLGVLAAAPALTEKRSEETIFFGNHQNKVREKKSDPGMEAKKKKV
>ProHo2_GNXQN_Nemertea_Baseodiscus_unicolor_TRINITY_DN51134_c0_g1_i1p1
MIYRFIIVIGVVWYVSHALPLPKANDALIKEVTKAAKETKESKIVKRSEESVIVGNHQNKAREKKSDPAVETKEENNRDENARIEVKAEDIDPSKINEKAKEDENEILQEAVEKQAEVGQSSPEEEDEVEEDRKVIEVEDDEDGDDDDDDDSISEADREKIKIVEEEKELEKLPKDGPIVFGHETPGEREDDGRIYEPESQDSYDVIDSQEVIDENNAKEVEDDHVSKEMMSADEEELEAEDEVMNGPNSPLLQGYGSSRYEPYDFLNRETYYEYPIPYPWRQSKTRNTEGLDRTKREAAMLGLDRTKREAAMLGLDRTKR
>ProHo2_GNXQN_Nemertea_Cerebratulus_marginatus_comp883509_c0_seq1p1
MMVYRALLALTLVLCLTQALPIKKANDLSKEISDVAKENTRIVKRSEESVIIGNHQNAPREKKADTDVNVKDEQNRDENGKIEVTENEIDKSNIVDSSEN
>ProHo2_GNXQN_Nemertea_Cerebratulus_spec_TRINITY_DN37572_c0_g1_i2p1
MMVYRALLALTLVLCLTQALPVKKANDLSKEIADVAKENTKIVKRSEELVQIGNHQNAPRTKKDDPTLKVKDEQNRDENGKIVIKENEIDKTKIVDSSETDNTPLETEAMEKAVMDLAKVADTPSDDDLEEKVKVVEEEKEIEKLPKEGEVEEDKETEQDEVFQPQDIFRLGAREEEVNDVNSDEVPDEESEVLDSSEEVPPEALMTANMEMAQDRPAGQDYQYDEDYNSLYSDPYRWLDRKKRDANRQKREALQGSEAGMSMAANEEDTKSRSKRDTEYPLSLNDLYNLYYKYKALKDEEEAEEEAMEPVYEVPEYQDEYGAEAPAAAYDYGVEQEMAPPSEEWEPEAVNNAIQEELQLEAMMQPSVEAEAPYYQADVLPEDIEEELEEEEELPAWEVPSSESAYYNPMEYAPVSRPMEDEYVPNKRTDPELLSLMPGIKRGDDFYPAYTEEQEPWQALIPPAAEKRGVMEEYARLYRLARALKRSREDSVEDRWESLLGEYKKK
>ProHo2_GNXQN_Nemertea_Cerebratulus_spec_TRINITY_DN37572_c0_g1_i4p1
MMVYRALLALTLVLCLTQALPVKKANDLSKEIADVAKENTKIVKRSEELVQIGNHQNAPRTKKDDPTLKVKDEQNRDENGKIVIKENEIDKTKIVDSSETDNTPLETEAMEKAVMDLAKVADTPSDDDLEEKVKVVEEEKEIEKLPKEGEVEEDKETEQDEVFQPQDIFRLGAREEEVNDVNSDEVPDEESEVLDSSEEVPPEALMTANMEMAQDRPAGQDYQYDEDYNSLYSDPYRWLDRKKRDANRQKREALQGSEAGMSMAANEEDTKSRSKRDTEYPLSLNDLYNLYYKYKALKDEEEAEEEAMEPVYEVPEYEDEYGAEAPAAAYDYGVEQEMAPPSEEWEPEAVNNAIQEELQLEAMMQPSVEAEAPYYQADVLPEDIEEELEEEEELPAWEVPSSESAYYNPMEYAPVSRPMEDEYVPNKRTDPELLSLMPGIKRGDDFYPAYTEEQEPWQALIPPAAEKRGVMEEYARLYRLARALKRSREDSVEDRWESLLGEYKKK
>ProHo2_GNXQN_Nemertea_Cerebratulus_spec_TRINITY_DN37572_c0_g1_i6p1
MMVYRALLALTLVLCLTQALPVKKANDLSKEIADVAKENTKIVKRSEELVQIGNHQNAPRTKKDDPTLKVKDEQNRDENGKIVIKENEIDKTKIVDSSETDNTPLETEAMEKAVMDLAKVADTPSDDDLEEKVKVVEEEKEIEKLPKEGEVEEDKETEQDEVFQPQDIFRLGAREEEVNDVNSDEVPDEESEVLDSSEEVPPEALMTANMEMAQDRPAGQDYQYDEDYNSLYSDPYRWLDRKKRDANRQKREALQGSEAGMSMAANEEDTKSRSKRDTEYPLSLNDLYNLYYKYKALKDEEEAEEEAMEPVYEVPEYQDEYGAEAPAAAYDYGVEQEMAPPSEEWEPEAVNNAIQEELQLEAMMQPSVEAEAPYYQADVLPEDIEEELEEEEELPAWEVPSSESAYYNPMEYAPVSRPMEDEYVPNKRTDPELLSLMPGIKRGDDFYPAYTEEQEPWQALIPPAAEKRGVMEEYARLYRLARALKRSREDSVEDRWESLLGEYKKK
>ProHo2_GNXQN_Nemertea_Lineus_lacteus_comp26151_c0_seq1p1
MMVYRALLALTLVLCLTQALPLKKANDLNKEIADVGKENTQKRLVKRSEETVIIGNHQNAPRVKKGDPAIELKNRDENGKIEVKENEVDKTEIAKSDVADNTPPDDEVMEKVVMDLAKVAEEVPEADENKDSDLEEKVKVVEEEKVMDEVPNNDEVAEEKEVEEDAVFQPQEIFNLGAQEKEINDVISSEVPDQESEVTESSDEVPPEALMTGNMEMAQEQPAADEYPYDEYNAQYSDPYQWLDRKKRNVNRLKRESALQGSEAGMSMVANEDTKSRSKRDTEYPLSLNDLYNLYYKYKEMEDEKQQEEELEPVYELPEYEENYAANPEYDNYGVEEELAPPSEEWEPAAVSDDIQRELELEAMMEPAMEEEAPYYLTDVDSLTPEEELEKEMEEEMEEQMEEDQLPAYDVPSEPVYYPMEYNPIAPQPDKRNQEMLSMMPGIKRADDFYPSYTEDREPWQALIPPAAEKRGVMEEYARLYRLARALKRSREDSVEERWESLLGDYDEKK
>ProHo2_GNXQN_Nemertea_Lineus_longissimus_c47214_g2_i1p1
MMVFRALLALTLVLCLTQALPLKKANDLSKEIADVAKDNTQKRLVKRSEETVIVGNHQNAPRPALELKNRDENGKIEVKENEVDKTEIAKSDVADDTPPDDEVMEKVVMDLAKVAEAVPETDNNSDLEEKVKVDEDEKVLDEVPNNDEVAKEKEVIEEDAVFQPQEIFNLGAQEKEINDVNSSELPDQESEVTESSEEVPPEELMSGNMEMAQEQPAADEYQYDEYNALYSDPYQWLDRKKRNVNRQKREAALQGSEAGMSMVANEDDTKSRSKRDTEYPLSLNDLYNLYYKYKEMEDEKQQEEELEPVYELPEYEENYAANPEYDNYGVEEELAPPSEEWEPAAVNDDIQQELELEAMMEPAMEEEAPYYLADDETPEEELEKEMEEELEEQMEAQQLPAYDVPSEPYYYPMEYNPIAPQPDKRNQEMLSMLPGIKRADDFYPSYTEDREPWQALIPPAAEKRGVMEEYARLYRLARALKRSREDSVEERWESLLGDLDEKKK
>ProHo2_GNXQN_Nemertea_Lineus_longissimus_c47214_g2_i3p1
MMVFRALLALTLVLCLTQALPLKKANDLSKEIADVAKDNTQKRLVKRSEETVIVGNHQNAPRPALELKNRDENGKIEVKENEVDKTEIAKSDVADDTPPDDEVMEKVVMDLAKVAEAVPETDNNSDLEEKVKVDEDEKVLDEVPNNDEVAKEKEVIEEDAVFQPQEIFNLGAQEKEINDVNSSELPDQESEVTESSEEVPPEELMSGNMEMAQEQPAADEYQYDEYNALYSDPYQWLDRKKRNVNRQKREAALQGSEAGMSMVANEDDTKSRSKRDTEYPLSLNDLYNLYYKYKEMEDEKQQEEELEPVYELPEYEENYAANPEYDNYGVEEELAPPSEEWEPAAVNDDIQQELELEAMMEPAMEEEAPYYLADDETPEEELEKEMEEELEEQMEAQQLPAYDVPSEPYYYPMEYNPIAPQPDKRNQEMLSMLPGIKRADDFYPSYTEDREPWQALIPPAAEKRGVMEEYARLYRLARALKRSREDSVEERWESLLGDLDEKKK
>ProHo2_GNXQN_Nemertea_Lineus_ruber_Lvirrnatri174621p1
MMVYRALLALTLVLCLTQALPLKKANDLSKEIAEVAKDNTQKRLVKRSEETVIIGNHQNAPRVKKGDPAVELKNRDENGKIEVKENEIDKTEIAKSDVGDNTPPDDEVMEKVVMDLAKVAEAVPATDKNSNSDLEEKVKVVEEEKMLDEGPNNDDVAEEKEVEEDTVFQPQEIFNLAAQEKEINDVNSSEVPDQESEVTESSDEMPPTALMTGNMGMPQEKPAAEEYQYDDYNALYSDPYQWLDRKKRNANRQKREAVVQASEAGMSMVANEDDTKSRSKRDTEYPLSLNDLYNLYYKYKEMEDEKQQEEDLEPVYELPEYEENYAASPEYYNGVEEELAPPSEEWEPAAVNDDIQQELELEAMMEPQMEEEAPYYLADDETPEEELEKELEEEMEEEMEAQQLPAYDVPSEPVYYPMEYNPIAPQPDKRNQEMLSMMPGIKRADDFYPSYTEDQEPWQALIPPAAEKRGVMEEYARLYRLARALKRSREDSVEERWESLLGDYNEKKK
>ProHo2_GNXQN_Nemertea_Malacobdella_grossa_comp8387_c0_seq1p1
ETKEQRLVKRSAEVVIIGNHQNHERVKKSGPPHFLQEEDEEEADTKTIVHEPETKVDATRDESAKVKVETSHASEEAHVDETSEENRGEDIGDEAEPETEAKKEKS
>ProHo2_GNXQN_Nemertea_Nipponemertes_spec_TRINITY_DN34350_c1_g10_i1p1
DHSKMTSQQHDMAKRSAERVLVGNHQNKPREKKSDPQMDVKEDETRDENAKVTISDSKTDEMKPEQVEATLTKVAEALHSQELQAAQAAEAEEAQDVQSPEVESTKPEQIPEAPESPSESSEEEDAAVGEEDQPTMDEILSQLHLPENSPFRNHRRRTDPREYRWNPLSRKRRDAVSTARESSMSMVKKRHAARAKRETPYPFLLDNVYKRQDE
>ProHo2_GNXQN_Nemertea_Notospermus_geniculatus_scaffold676g17895t1p1
MVFRALLTLTLVLSLTQALPIKKANDLSQEIADVANENIQKRSVKRSQELLGVGNHQNKPRLKKADPAVELKNEQNRDENGKIEVVSENEIEKSDVPNSNSDESTPTETGTMEQAVVDLANVAKDVADDTADDSNDSDLEEKVKVIEEEKELEKIPKDGKIVEETETKEDEVLEPNEAFKVDEPEDVNSIEVPEEGEVDDSEEMSSEDVMNNIDVTPQRPAVTDYQYDDYNGLYADPYQWLDRKKRDADRKKRESALQGAEAGMSMVVNEDAKSRSKRDTQYPLSLRDLYNLYVKYQIIKDQDEPEEEDLQPVYELPEYEEDYDNSPEYDYGGEDVAPPSEDWEPDAVNEEIQKELAYEAMMQPALEAEAPYALENDLAEEDEDEDIDDDDEVPAWEVPAEPAYYPMEYVPISNPSEEDEIYVPDKRAELLSMMPGIKRAEKSFYPAYTEDQEPWQALIPPAAEKRGVMEEYARLYRLARALKRSRDEDALEGRWESLIGDYDEKKK
>ProHo2_GNXQN_Nemertea_Notospermus_geniculatus_scaffold2758g34781t1p1
MPPTAEVVKRSQELLGVGNHQNKPRLKKADPAVELKNEQNRDENGKIEVVSENEIEKSDVPNSDADESTPTETGAMEQAVVDLANVAKDVADDTADDSNDSDLEEKVKVIEEEKELEKIPXMVFTTKEYILKIETSVRLPGI
>ProHo2_GNXQN_Nemertea_Paranemertes_peregrina_comp29979_c0_seq1p1
MEGWISVLVLASLALVQALPLSGTVEHKNVKRSAEAVLIGNHQNHERVKKSGPPHFPEEEKKENSDAVTAEPEHAEHPDSKHDTTRDESAEVTVETNAASEEPRVDDETESESHETSAADESHESSKVSEEESKQETPSEEASETEAAELAELEEELPKLTQKERNEIDQLLSELNLPPSSPLYRDFKRSNSRVSRWHSSRSRRAHASALESSMSLKPRSVRSKRETWYPMMVQSKRDDGDYPEYVDYGEYDNGITEPAMPSYYPGEDYIPNEGYDVPMTEEEADELLKEIALKMAEEEAEKEAEEGYPAGLGRGDEYMTPDKRQYLSMTNGFKRSGTFYPYQEMEQSPWAAAIREDAEKRNIQDQYDRLYRLASALRGEERSQRQWEQ
>ProHo2_GNXQN_Nemertea_Riseriellus_occultus_TRINITY_DN74194_c0_g1_i1p1
SLLRSLAFFNGELAESAKENTQKRLVKRSEETVIIGNHQNAPRVKKGDPAVELKNRDENGKIEVKENEIDKTEIAKSDVADNTPPDDEVMEKVVMDLAKVAEAVPETDKNNNSDLEEKVKVVEEEKVLDEVPNNDEVAEEKEVEEDAVFQPQEIFNL


>Prohormone3_Phoronida_Phoronis_psammophila_comp437865_c0_seq1p1
PLRPGDGTLVSKQKSRGESCEDTSECSEEERLCCQQLVFFRRAKVRVCEKISRISKCILPDLND
>Prohormone3_Phoronida_Phoronis_psammophila_comp86935_c0_seq1p1
MQTSFYLSVIAVLISCVHAGWRRGPSQYYSGRTYSRPSPLDFLSSSRVRKCSGTDEMCFQNSQCCQGLICTTSTGFDDRLPIGVCAEPEPKSASQLLDGTLLSKKKKV
>Prohormone3_Phoronida_Phoronopsis_harmeri_c130453_g8_i1p1
QSSNRRKLALCGCSTNVGDMCFQNNQCCQGLVCATPSGYEGGLSLYGVCEPLYRNYGLTRGDSCQDSSDCSTRDNLCCQEVRFFRRGTERMCDRITGISKCIKPSEDSNEISRGRK
>Prohormone3_Phoronida_Phoronopsis_harmeri_c130453_g8_i2p1
MQGQLYVLAAIACCVHSWGRPSSRFSASSYERPRSRPVSLSRVSSMSKLTRCTDVGDMCFQNNQCCQGLVCATPSGYEGGLSLYGVCEPLYRNYGLTRGDSCQDSSDCSTRDNLCCQEVRFFRRGTERMCDRITGISKCIKPSEDSNEISRGRK
>Prohormone3_Phoronida_Phoronis_ijimai_(P._vancouverensis)_comp97001_c0_seq2p1
MLARVCVLLVAVSSVYSWGRSPGSYYRPYNRHEKLERKCSARGDICFVDRNCCQGLACETSNNHRGRLSFGLCADPEPKSASQILESSKTATKGKGNTPVYNCTCFSSRHRGI
>Prohormone3_Phoronida_Phoronis_ijimai_(P._vancouverensis)_comp97001_c0_seq1p1
MLARVCVLLVAVSSVYSWGRSPGSYYRPYNRHEKLERKCSARGDICFVDRNCCQGLACETSNNHRGRLSFGLCADPEPKSASQILESSKTATKGKGEICSDSSECSPDPYGKVCCQDVTYFRRGSSTICGKVTRLSKCL
>Prohormone3_Phoronida_Phoronis_australis_TRINITY_DN316501_c0_g4_i1p1
AFYYKTNWVQFPVSESSLYSRVTLLQASSVITMLTRVCLLLIVVSSVYSWGRSPGSNYRPHNRHENLERKCSARGQICFDDRNCCQGLACETTNNYRGRLSYGSCTDPKPQSASQILETSDTGTKGRGEKCDDSSECSNTYYRLCCQTVRFFRAGSSRICDKVTGLSTCL
>Prohormone3_Brachiopoda_Lingula_anatina_comp143633_c2_seq2p1
MLPTAFHTGILLTVLSCVCAYRAMRFRDELPRVYQYPIQFPETDCSEEGSRCFQTSDCCEGSVCVTDNGLAGTCVPATPRRSGSYLCFTNTDCDPGFECTEVRSQSLRVCKVKGTRKEGEDCEDSSECRPGSCCQDINIFRRGTFRKCGPYYGISKCVRAKSDNSVVFRR
>Prohormone3_Brachiopoda_Lingula_anatina_comp143633_c2_seq3p1
MLPTAFHTGILLTVLSCVCAYRAMRFRDELPRVYQYPIQFPETDCSEEGSRCFQTSDCCEGSVCVTDNGLAGPYTFERGFCMELGERRKSGYKKNGEDCEDSSECRPGSCCQDINIFRRGTFRKCGPYYGISKCVRAKSDNSVVFRR
>Prohormone3_Brachiopoda_Glottidia_pyramidata_comp48192_c0_seq1p1
MSPTSLQAGILLSVLYCVCAYRPMMFRDGPARNYYNPIKFKEVECAEEGSRCFQTSECCTGSVCVTDNGLAGTCVSATPRRTDSDLCFTNTDCDPGFECIAVKARSLRVCRARGTRLVGETCEDSSECGPGTCCQDIKIFRRGTFRRCAPYYGISKCVQSKTENGVFYRRR
>Prohormone3_Brachiopoda_Glottidia_pyramidata_comp48192_c0_seq3p1
MSPTSLQAGILLSVLYCVCAYRPMMFRDGPARNYYNPIKFKEVECAEEGSRCFQTSECCTGSVCVTDNGLAGPHSYERGYCMELGSRLLEGGYKKNGETCEDSSECGPGTCCQDIKIFRRGTFRRCAPYYGISKCVQSKTENGVFYRRR
>Prohormone3_Brachiopoda_Glottidia_pyramidata_comp48192_c0_seq16p1
GHYGRGVLRTRKSAYLYFPQQFLSFRLTYKMSPTSLQAGILLSVLYCVCAYRPMMFRDGPARNYYNPIKFKEVECAEEGSRCFQTSECCTGSVCVTDNGLAGTCVSATPRRTDSDLCFTNTDCDPGFECIAVKARSLRVCRARGTRLVGK
>Prohormone3_Brachiopoda_Novocrania_anomala_Nanornatri2400271p1
MRSIYSVALLCALVGYVYTWGDMMRTDDTYESAWCIQENKLCIRSDSCCGDMVCIVKDKSYRYGTCQMDYTQERKKKGQKCVDSSDCADPYCCQWVPIFRRGPMRVCDKVYGGMTKCIPAKDYVRSNEVYYR
>Prohormone3_Brachiopoda_Novocrania_anomala_comp70707_c0_seq2p1
AITAGGYVYTWGDMMRTDDTYESAWCIQENKLCIRSDSCCGDMVCIVKDKSYRYGTCQMDYTQEKKEKS
>Prohormone3_Brachiopoda_Novocrania_anomala_comp70707_c0_seq1p2
MRSIYSVALLCALVGYVYTWADMMRTDDTYESAWCIQENKLCIRSDSCCGDMVCIVKDKSYRYGTCQMDYTQEKKEKS
>Prohormone3_Nemertea_Paranemertes_peregrina_comp29433_c0_seq2_m56303 complete
MKALLCLAVLTVVVGCVRGWGRILADNGLSYNSWIPARRSWGCGRDRDVCYQSSQCCHGFYCQRIDPNDITSIGECSYATKGATQGESCLDTTDCATGLCCQIIRTFRSGPLRMCSQITPFSKCLKANEGLGDE
>Prohormone3_Nemertea_Paranemertes_peregrina_comp29433_c0_seq1_m56298 complete
MKALLCLAVLTVVVGCVRGWGRILADNGLSYNSWIPARRSWGCGRDRDVCYQSSQCCHGFYCQRIDPNDRSVPGLCRAWRMEKTWTCLTDTDCRQGQTCKKQGPNSVQLGKCADTKVGRGKGESCLDTTDCATGLCCQIIRTFRSGPLRMCSQITPFSKCLKANEGLGDE
>Prohormone3_Nemertea_Cerebratulus_marginatus_comp48972_c2_seq1_m37624 5prime_partial
LWSPVLTFQNEDVVSMMKAVLCFGLLAILIGCVRGWGRILSGENNIGYNNWIPARRSWRCGGNKDLCWQNSQCCKGHYCATEDEGSIGECETYALNKGSRIGDPCEDNSECSMADGLCCQYVQVFRRKPKKMCHQISGLNKCIKSTGYGNNIIKK
>Prohormone3_Nemertea_Cerebratulus_marginatus_comp551261_c0_seq1p2
YCATEDEGKSGFCRADDQEQIPVCENDSDCPGWTKCTTVAQVGAVKLRMCKEPTDKKSKTGQPGDPCEDNS
>Prohormone3_Nemertea_Tubulanus_polymorphus_comp36515_c0_seq3_m54785 5prime_partial
RRSWCGKQGDLCFQSSQCCKNFYCASIDSAEGKAVAFGKCRVDVQSKEKSGGSRGEDCEDSYDCDISQGLCCQYITQHRRRPSRRCDEITGYSKCIKPTKNTRHNRI
>Prohormone3_Nemertea_Tubulanus_polymorphus_comp36515_c0_seq1_m54775 complete
MNRIACLGVLSIVIVCVQGWNRTPTYSRHRSYFTAYGYPSRRSWCGKQGDLCFQSSQCCKNFYCASIDSAEGKQSPMGMCNPEPDICNTDADCDQREECKLTPVVEGHPALRMCTEKQEEVKAGRGEDCEDSYDCDISQGLCCQYITQHRRRPSRRCDEITGYSKCIKPTKNTRHNRI
>Prohormone3_Nemertea_Cerebratulus_spec_TRINITY_DN29428_c0_g3_i4_m47382 complete
MMKAVLCFGLLAILIGCVRGWGRILSGENSIGYNNWIPARRSWRCGGNRDLCWQNSQCCKGYYCATVDDGSIGECETYALNKGSRIGDPCEDNSDCSIADGLCCQYVQVFRRKPKKMCHQISGLNKCIKSTSYGNNIIKK
>Prohormone3_Nemertea_Cerebratulus_spec_TRINITY_DN29428_c0_g3_i2_m47377 complete
MMKAVLCFGLLAILIGCVRGWGRILSGENSIGYNNWIPARRSWRGLYRHGGWRTAPAKCGGNRDLCWQNSQCCKGYYCATVDDGSIGECETYALNKGSRIGDPCEDNSDCSIADGLCCQYVQVFRRKPKKMCHQISGLNKCIKSTSYGNNIIKK
>Prohormone3_Nemertea_Cerebratulus_spec_TRINITY_DN29428_c0_g3_i3_m47380 complete
MMKAVLCFGLLAILIGCVRGWGRILSGENSIGYNNWIPARRSWRCGGNRDLCWQNSQCCKGYYCATVDDGKSGFCRADDQEQVPVCENDSDCPGWTKCITVAQVGAVKLRMCKEPTDKKSKTGQPGDPCEDNSDCSIADGLCCQYVQVFRRKPKKMCHQISGLNKCIKSTSYGNNIIKK
>Prohormone3_Nemertea_Cerebratulus_spec_TRINITY_DN29428_c0_g3_i1_m47375 complete
MMKAVLCFGLLAILIGCVRGWGRILSGENSIGYNNWIPARRSWRGLYRHGGWRTAPAKCGGNRDLCWQNSQCCKGYYCATVDDGKSGFCRADDQEQVPVCENDSDCPGWTKCITVAQVGAVKLRMCKEPTDKKSKTGQPGDPCEDNSDCSIADGLCCQYVQVFRRKPKKMCHQISGLNKCIKSTSYGNNIIKK
>Prohormone3_Nemertea_Lineus_lacteus_comp21130_c0_seq1_m44836 complete
MMKAVLCFGLLAILIGCVRGWGRILSGENSVGYNSWIPARRSWRCGGNRDLCWQNSQCCKGYYCATVDDGKSGFCRAEDQEQIPVCETDGDCPGWTKCSTVAQVGAVKLRMCKESADTDAGAGKKAESGQPGDPCEDNSDCSIADGLCCQYVQVFRRKPKKMCHQISGLNKCIKSTGFGNNVIKK
>Prohormone3_Nemertea_Lineus_lacteus_comp21130_c0_seq2_m44843 complete
MMKAVLCFGLLAILIGCVRGWGRILSGENSVGYNSWIPARRSWRGLYRHGGWRTAPATKCGGNRDLCWQNSQCCKGYYCATVDDGKSGFCRAEDQEQIPVCETDGDCPGWTKCSTVAQVGAVKLRMCKESADTDAGAGKKAESGQPGDPCEDNSDCSIADGLCCQYVQVFRRKPKKMCHQISGLNKCIKSTGFGNNVIKK
>Prohormone3_Nemertea_Lineus_ruber_Lvirrnatri189391_m38956 complete
MMKAVLCFGLLAILIGCVRGWGRILSGENSIGYNSWIPARRSWRGLYRHGGWRTAPAAKCGGSRDLCWQNSQCCKGYYCATVDDGKSGFCRADDQEQIPVCETDSDCPGWTKCSTVAQVGAVKMRMCKEPTDTDTDTGAGKKAESGQPGDPCEDNSDCSIADGLCCQYVQVFRRKPKKMCHQISGLNKCIKSTSFGNNVIKK
>Prohormone3_Nemertea_Nipponemertes_spec_TRINITY_DN30024_c0_g3_i1_m1594 5prime_partial
AHHPEDGQPLHSNFRRPLEPLDLNFKMRALLCLGVLTIVVTCVKGWGRILSDNSLGYNSWIPARRSWGCGRNRDICYQSSQCCRGYYCASIDPNDSKPGVCRAWRQEPDTCLGDEDCQAGHTCVPLGQVGSVRLGKCTKVKPSHRRGTMGDECTDSGDCADGLCCQLVRAFRRGPVKMCHQVSAFSKCIKAGQRVENMKDRR
>Prohormone3_Nemertea_Notospermus_geniculatus_g2378t1
MMKAVLCFGLLAILIGCVRGYGRILSGDNSIGYNNWIPARRSWRGLYRGGWRTAPAKCGGSRDLCWQNSQCCKGLYCATVDEGKSGICRAEDQEQIPVCDTDSDCPGWTKCSTVAEVGAVTLRMCKEPTDKKTPSVQPGDPCEDNSDCSLADGLCCQYVQVFRRKPRKMCHQISGINKCIKTNSYGNNVVKK
>Prohormone3_Nemertea_Notospermus_geniculatus_g30114t1
MMKAVLCFGLLAILIGCVRGYGRILSGDNSIGYNNWIPARRSWRGLYRGGWRTATPKCGGSRDLCWQNSQCCKGLYCATVDEGKSGICRAEDQEQIPVCDTDSDCPGWTKCSTVAEVGAVTLRMCKEPTDKKTPSVQPGSIGECETYAYNKGSRIGDPCEDNSDCSLADGLCCQYVQVFRRKPRKMCHQISGINKCIKTNSYGNNVVKK
>Prohormone3_Nemertea_Baseodiscus_unicolor_TRINITY_DN86026_c0_g3_i3_m217879 complete
MFTRAAEPSCDGGFPMTLCTFCIANMRTVLCLGILTVLIGCVRGWGRILSGENSIGYNNWIPVRRSYECAGPGGICYQNRDCCRNSYCAIVDGGNKGYCREETPFCKTDDDCDEWYECTTVARVGAVKLRKCQERSEQKDDKKRPARSSGGLKGDPCKDSSDCSLADGLCCQELPLFRRKPIVMCFHMSGRSKCIKESRFLGNEIVKRK
>Prohormone3_Nemertea_Lineus_longissimus_c40405_g1_i1_m58966 5prime_partial
CGGNRDLCWQNSQCCKGYYCATVDDGSIGECETYALNKGSRIGDVCEDNSDCSIADGLCCQYVQVFRRKPKKMCHQISGLNKCIKSTSFGNNIIKK
>Prohormone3_Nemertea_Lineus_longissimus_c40405_g1_i3_m58978 complete
MMKAVLCFGLLAILIGCVRGWGRILSGENSIGYNSWIPARRSWRCGGNRDLCWQNSQCCKGYYCATVDDGKSGFCRAEDQEQIPVCETDSDCPGWTKCSTVAQVGAVKLRMCKEPTDTAADTGTGKKAESGQPGDVCEDNSDCSIADGLCCQYVQVFRRKPKKMCHQISGLNKCIKSTSFGNNIIKK
>Prohormone3_Nemertea_Lineus_longissimus_c40405_g1_i2_m58972 complete
MMKAVLCFGLLAILIGCVRGWGRILSGENSIGYNSWIPARRSWRGLYRHGGWRTAPAKCGGNRDLCWQNSQCCKGYYCATVDDGKSGFCRAEDQEQIPVCETDSDCPGWTKCSTVAQVGAVKLRMCKEPTDTAADTGTGKKAESGQPGDVCEDNSDCSIADGLCCQYVQVFRRKPKKMCHQISGLNKCIKSTSFGNNIIKK


>unident_ProHo3_related_Brachiopoda_Laqueus_californicus_comp196645_c0_seq1p1
IALLFLGLIAMTWAKSSSIRSLFKRARDDRGECSALGDKCSWTKWDRCCNELQCHKPHWTRKGTCQICKFVDSLCSKDAQCCPGLECSWGRCVRDD
>unident_ProHo3_related_Nemertea_Nipponemertes_spec_TRINITY_DN6916_c0_g1_i1p1
MRCCGDLRCHKPDMFKSGTCAVCKFSSSYCLHDYECCPGLTCSVGSCRGSPQL
>unident_ProHo3_related_Nemertea_Nipponemertes_spec_Contig5821p2
VTASPWKRDDDDNCNALGAPCANVAWDRCCGNLLCSKTNWFGKGRCSICKFRNAWCVKNKECCPGLHCHWGACKPEN
>unident_ProHo3_related_Nemertea_Malacobdella_grossa_comp20240_c0_seq2p1
PLRPGAEPIARQKRSCIPLGSPCGYTLFHRCCGQLRCHIVSIWRKGYCSICKFRGSICLRDYECCPGFTCNMSTCG
>unident_ProHo3_related_Nemertea_Malacobdella_grossa_comp23764_c0_seq1p1
MKSLCTMLTLLVVFVAVTQAYSIEKRSACKRLGQSCPYFVTSKCCGNLVCSKSGITGSGVCSVCKFRDSWCARDSQCCPGLEGKWFRKCK
>unident_ProHo3_related_Nemertea_Malacobdella_grossa_comp20240_c0_seq1p1
AITAGRGPAIILWLLIILFGGSLTLAEPIARQKRSCIPLGSPCGYTLFHRCCGQLRCHIVSIWRKGYCSICKFRGSICLRDYECCPGFTCNMSTCG
>unident_ProHo3_related_Nemertea_Riseriellus_occultus_TRINITY_DN44488_c0_g2_i1p2
CSWTVWDRCCNELQCHKVHLTKKGTCQICKFLDSYCSKDSQCCPGLQCNWRGKCVRDD
>unident_ProHo3_related_Nemertea_Riseriellus_occultus_TRINITY_DN21923_c1_g1_i1p1
GMMKSALLLVILWTVAVTVLAMPSKRSSCNMLGQECSLTPWDKCCGDLMCSKTSYLGKGRCSVCIFKGAWCSRD
>unident_ProHo3_related_Nemertea_Riseriellus_occultus_TRINITY_DN21923_c0_g1_i1p1
MMKSALFLVILWTVAATVLAMPGKRSSSCNLLGQECGLSPWDKCCGNLLCSKTGYISKGRCSVCKFTDAWCSRDSQ
>unident_ProHo3_related_Nemertea_Riseriellus_occultus_TRINITY_DN38880_c0_g2_i1p2
FLGLVALTWAKSTGSSSFRSLFETKRDNGYVCEGEGKGLGEECSWTAWDRCCDDLQCSKKHLTRKGTCRFCKANDSYCTKDSQCCSGECNWRGKCIPA
>unident_ProHo3_related_Nemertea_Riseriellus_occultus_TRINITY_DN38880_c0_g2_i2p1
VNATSPRNIRTIKVFILVYFLSMNALLKNVLEPRWEASVLSEECSWTAWDRCCDDLQCSKKHLTRKGTCRFCKANDSYCTKDSQCCSGECNWRGKCIPA
>unident_ProHo3_related_Nemertea_Cerebratulus_spec_TRINITY_DN26010_c0_g1_i1p1
MKTIIALVLLGLVAVAWAESSSIQNLFRRKRARDDKGECNAFREKCSWTAWDRCCNNLQCHKTSLTRKGTCQICKFVDSYCTKDSQCCKGLQCNWRGKCVIDD
>unident_ProHo3_related_Nemertea_Lineus_ruber_Lvirrnatri12701p2
MKTLIALLFLGVVAVAWAKSAGSSSAHSIFKRGRDKRGECNALGDKCSWTAWDRCCNELQCHKVHLTKKGTCQICKFLDSYCSKDSQCCPGLQCNWRGKCVRDD
>unident_ProHo3_related_Nemertea_Lineus_lacteus_comp23803_c0_seq1p2
MKTLIALMFLALVAVTWARSTGTSDVHSIFKRGRDKRGTCNALGAKCSWTVWDRCCNELQCHKVHLTRKGTCQICKFLDSYCSKDSQCCPGLQCNWRGKCVRDT
>unident_ProHo3_related_Nemertea_Lineus_lacteus_comp23803_c0_seq1p1
MKTLIALLFLGLVALTWAKSTSNRNLRSLFKTKRDNNYVCKGDGNGYGEDCSWTAWDRCCDDLQCSKKHLTRKGTCKFCKETDSYCSKDSQCCSGECNWRGKCIDV
>unident_ProHo3_related_Nemertea_Lineus_ruber_Lvirrnatri9651p1
MKILIALMFLGLVALTWAKSTGSSSRNFLSLFKRDGSYVCKGDGNALDEECSWTAWDRCCDELQCSKKELIGKGTCKICKETDSYCTKDSQCCSGECNWRGKCIDV
>unident_ProHo3_related_Nemertea_Paranemertes_peregrina_comp24621_c0_seq1p1
MRCSLVCMTLILVVATSHASVVKRGSCNNLGSECGYNAWDKCCGNLHCSKSGMISKGVCSVCKFRNAWCLNDGQCCPGLQCNWYRKCKPTS
>unident_ProHo3_related_Nemertea_Paranemertes_peregrina_comp29800_c0_seq1p1
MEHVKDRSTIIVWLLIILFGGLCAAEPIRLSRQKRGCISLGSQCGYTPFSRCCGELRCHIISMWRRGFCSVCKFEGSLCLRSNECCPQHSCRMGHCRMVSQTQSLDA
>unident_ProHo3_related_Nemertea_Lineus_longissimus_c33402_g1_i1_m27829 complete
MKTLILLMFLGLIAITCAKSTGSSNVHSIFKRGECNALGEACPWTFWDRCCNELQCHKIHMTEAGTCQICKFIDSYCSKDSQCCPGLQCNWLGKCVRDT
>unident_ProHo3_related_Nemertea_Lineus_longissimus_c36235_g1_i1p1
MKTLIALTFLGIVALTTAKSTGSNSFRSLFETKRDNDYVCKGEGRPFGAECSWVPWDRCCDHLLCSKTHLNSKGECAFCKALDSLCSWDSECCSGECNWKRRCIEA
>unident_ProHo3_related_Nemertea_Lineus_longissimus_c33527_g1_i1p1
MLAMDNLCKTATMQLLTVLSIIYISTTNATPVKRGEGDDVQTGEILPAGSNHCYDLGDSCLGTFIKPCCGWLYCGKWDLFKRGTCVTCKPSGQWCAKDRECCSGHCGSTWGCS
>unident_ProHo3_related_Nemertea_Cephalothrix_hongkongiensis_comp38471_c0_seq1p1
MKFFCVALIVLVGCIYTEAFLENTIQLVKKAVEEVQKRELAEGAEEEIIEKRGECTRTEGHKCDGSVFMRCCGDLQCDKPGLTGQGRCRRCVSKNNFCWKDDECCSGDCSGLLKRKCK
>unident_ProHo3_related_Nemertea_Baseodiscus_unicolor_TRINITY_DN95708_c0_g3_i3p1
MREIISLFVAVVLLVPTDGVPPPSNENAYKALLRQRRDCGDIGDSCSWTIVDRCCGQLQCHKTKMFRAGSCQICKFRDSYCYKDSQCCPGLECSWRGKCVDED
>unident_ProHo3_related_Nemertea_Baseodiscus_unicolor_TRINITY_DN107869_c0_g4_i1p1
MGFKIGAFVALLVAMLIFLMGEAVPSTNGDKALLRQRRACKKSGDWCSWTVFSRCCGNLQCDKPYLLRAGVCRECKRKGSYCLRDSQCCFGLQCDWRKICVKKD
>unident_ProHo3_related_Nemertea_Tubulanus_polymorphus_comp40897_c0_seq15p1
MKRFLCLLVIVGFVCVDQTESGCSRHLNQECTIFSHCCDPLSCNKPYFFRSGKCAACRRKNSYCFRNKQCCSGYCRWWFKCN
>unident_ProHo3_related_Nemertea_Tubulanus_polymorphus_comp37651_c0_seq1p1
MKRFLYLLVIVGFVSVVFADTDASDADQTERHSDLQNERLFELLRKRLFTKCRDVNEECTLFHYCCDPFSCNKPNLFKSGRCSSCRKNGSYCIKKSQCCSGNCSWLKCK
>unident_ProHo3_related_Nemertea_Tubulanus_polymorphus_comp40003_c0_seq1p1
EEEQDKRNGGGEVEVDEVKEDEPDKRNEEEAEEEEEELIRMVGAKEEDKRNEFPRRPMDLEETGDNINIKRYLESAQRRSEDGDEDDDDAIDEVESDEPGDDEKRSAEALDVAAILSRRGWNPFKCRGLNKPCKGTAFDRCCDPMRCDKPNRFSDGSCQLCKSENTLCARDKECCLGLKCHVLKCVRRT


>unident_ProHo3_CCWa_related_Nemertea_Riseriellus_occultus_TRINITY_DN72621_c0_g1_i1p1
MAAMRLQIVVIAILAAVAIQSTQSASISDKEKSDGKLLKRVRRDFWGTGMFANTDPCLKACWKTRNCCPGYYCTAEIWSNDGAVGVCKE
>unident_ProHo3_CCWa_related_Nemertea_Nipponemertes_spec_TRINITY_DN5443_c0_g1_i1p1
VHGQSHADDQCEKQQHELQRIHRCSLLGLSGVIVSCGSLWRQACVPCRRSSECCSGYYCTRSIWSITDQVGVCRQYSTGYWGKRFSPFK
>unident_ProHo3_CCWa_related_Nemertea_Nipponemertes_spec_TRINITY_DN5443_c0_g2_i1p1
VCMALAVHGAAISADADSSDDDSSLLKRIRRDGDFWGSRGDKCSYPCRRSSECCSGYYCTRSIWSITDQVGVCRQYSTGYWGKRFSPFK
>unident_ProHo3_CCWa_related_Nemertea_Lineus_lacteus_comp11616_c0_seq1p2
MAAMRLQIVVIAIIIAVTIESTQSASISDKEKSDGQLLKRVRRDFWGTGMFANTDPCVKACYKSRNCCPGYYCTAEIWSNDGAIGACKEYNPGFWGKRSFGY
>unident_ProHo3_CCWa_related_Nemertea_Lineus_longissimus_c35681_g1_i1p1
MATMRLQIVVIAIIAVVAIHLTQSASISDKEKSDGQLLKRVRRDFWGTGMFANTDPCVKACWKSRNCCPGYYCTAEIWSNDGAIGACKEYNPGYWGKRSFGY
>unident_ProHo3_CCWa_related_Nemertea_Cerebratulus_spec_TRINITY_DN27226_c0_g1_i1_m21938
MATMCLQVVAIATVFAALAIQSAHCASISDKEDSEGKLLKRVRRDFWGTGMFANPDPCEKSCQKTQHCCPGYYCTANIWSNGPTQIGVCREYNPGYWGKRSYGV
>unident_ProHo3_CCWa_related_Nemertea_Lineus_ruber_Lvirrnatri607911p1
MATMRLQIVVIAIIIAAVAIQTTQSASISDKDKSDGKLLKRVRRDFWGTGMFANHDPCLKACLKTRNCCPGYYCTAEIWSNDGAIGGCKEYNPGYWGKRSFEN
>unident_ProHo3_CCWa_related_Nemertea_Cephalothrix_hongkongiensis_comp26940_c0_seq1p1
MNSFLPLAAICCFSLLLVVVIASRNTEAVDTQLQLQNNDIANGLDLERFRRSFWGNLNGYNPCRRYCSRHSQCCSGYYCSSPSYTSLVSGTCRLKVRGYWGDRF
>unident_ProHo3_CCWa_related_Nemertea_Tubulanus_polymorphus_comp31546_c0_seq1p1
MGFSIRVNIWAVVFIACLSAYFSHSLPDNKENENGDEKQDAYKDFIQNRLRRDFWGNGWLDGSRYDKCIRSCSRSSGCCKGYYCSVLSWANNRRLGKCKKFRSGYWDIEFK
>unident_ProHo3_CCWa_related_Nemertea_Notospermus_geniculatus_scaffold818g19974t1p1
MRTTMLSHSNDADTESFSWTDDSRPKFYNRTKMATMRLQLLAVAALVAALSIQTAQSASIKEKEKSGVKLLKRVRRDFWGTGMFANPDPCERACQKTRDCCSGYYCTTIIWSSRPQEIGSCREYNQGYWGKRAYGF


>prokineticin_related_Phoronida_Phoronopsis_harmeri_c33912_g1_i1p1
GCCLSTFRPRGKRDSHFPGTCQPLGIEGSKCFVNQQSMSLKYDVFYDSCPCESGLKCQDTGHVDMPLGPIGFC
>prokineticin_related_Phoronida_Phoronopsis_harmeri_c147743_g1_i1p1
MKTLLFSLAVLAACTCLCSGLRTCKENRECQPSECCLQQVISKSGFHVKTIKTCRPKAGPSQRCRPQPRYYGWDEMEDYYYKQCPCANEALTCRFDPSFRDANDEDYQYFASLMDPSSLSSLMDSQYGRCLPPVTKKN
>prokineticin_related_Phoronida_Phoronis_psammophila_comp63816_c0_seq2p1
MVMTKSTGFLIVWALYAISCGAIGEKPCENNIDCGANECCLQRIQRPGKEITKTCQPKAGHTQRCSPYPKYYNIEGKQDYYYNNCPCENEAMTCRYSHHFDDAGAEDYEYYSMMMGPEGVNQVMDL
>prokineticin_related_Phoronida_Phoronis_australis_TRINITY_DN303636_c4_g5_i1p1
MRVTLIVLSTWLLVCDTFARPCENNRDCGSNECCLQRMEGKKLLKTCQPRARQSQRCTPKPKYHGIPGRQDYFYSHCPCEHEAMVCRFPGTFHSLTSDVETQDYYFYSSLMGPQDVHQVMDKLHGRCLVAAGEKKHASQSFLKYPAQIIEE
>prokineticin_related_Phoronida_Phoronis_ijimai_(P._vancouverensis)_comp96275_c0_seq2p1
MRLALIVVGTLLLVCDAFARPCENNSDCGSNECCLQRMEGKRLLKTCQPRAHRSQRCTSKPKYHGIPGMQDYFYSHCPCEHEAMVCRFPGTYHSLTSDVETQDYYYYSSLMGPQDVVQVMDKIHGRCLVPAAEKKQAAQSFIKHSREAFEE
>prokineticin_related_Phoronida_Phoronis_ijimai_(P._vancouverensis)_comp96275_c0_seq5p1
MRLALIVVGTLLLVCDAFARPCENNSDCGSNECCLQRMEGKRLLKTCQPRAHRSQRCTSKPKYHGIPGMQDYFYSHCPCEHEAMVCRFPGTYHSLTSDVETQDYYYYSSLMGPQDVVQVMDKIHGRCLVPAAEKKHAAQSFIKHSRETSEE
>prokineticin_related_Brachiopoda_Terebratalia_transversa_Ttrarnatri35921p1
MENLALMLIMVAMICTSGAKPSSDLARRCNTNSDCNSGIAAGITACCVDDIDRKGKRSTYTYTGQCALLGKIDDACLVNNASPPLDSDAWPGVSFQMECPCKDGLRCQGNGNVIIPQGETGHCKI
>prokineticin_related_Brachiopoda_Glottidia_pyramidata_comp17226_c0_seq1p1
AITAGCEANECCVTQLQMKGKRQLILPSMWGTCRKMGVENTACYVNAAKDRSALHVMRCPCAEGFICTGTVQIEVPVGEIGICKKI
>prokineticin_related_Brachiopoda_Hemithris_psittacea_comp21207_c0_seq1p1
MWVKIVLMMVAVVVCLVSAGSVTSNRRCKTSRDCRWGHCCVGDSTRKGKRSVSGINPINRRCERLGVYNSPCLVNNNNMRITPGSVFEEHCPCFTFWRISCVGSGNITPPQGERGMCGWGGFRKHTRRSKSRDK
>prokineticin_related_Brachiopoda_Hemithris_psittacea_comp27335_c0_seq4p1
MWAKISLTIFGTMCLVFIVASSACKTSGDCEWGQCCVGDSTRKGKRSISGINPINRRCEQLGGYKSSCLVNNNNIPVTSDSVFENHCPCFSSPFWQLTCIGNGDRTIPLGENGSCGWGPIKRGK
>prokineticin_related_Nemertea_Malacobdella_grossa_comp25982_c0_seq1_m45564 5prime_partial
MFRLIVISALLTVCFAGFHGLGSRFERCSNDGDCLAGQCCAKYGLTGLVKFCRRLGYIGHPCGKSMTGVCPCAPELTCVAHPWWQVVKVGTGKCERREIQVTKPLPEEGSGDIDDGFLF
>prokineticin_related_Nemertea_Nipponemertes_spec_TRINITY_DN21147_c0_g1_i2_m18350 5prime_partial
NSGECLAGECCARYGVTGWVHFCRPLSHENQPCGDSFIGVCPCERGLACVPYGFFDFFKVGDGTCRRTNNLDVSVPDEGSGDEI
>prokineticin_related_Nemertea_Nipponemertes_spec_TRINITY_DN4565_c0_g1_i1_m60744 5prime_partial
QKLVIVLSLLVFLLNQAHAGKCLYDGECAQGECCASILISGYFKFCRPLGLEDQPCGKSISGMCGCHEGLVCDEHKGWTAIFKTGTGICRPEEVEGSGGVEQ
>prokineticin_related_Nemertea_Tubulanus_polymorphus_comp37493_c0_seq1_m63479 complete
MKVIALTLTVILLVQGVSAWFCSDDNDCRPSECCVKSLFIRYCSSRGNDGDRCYNYDTPLTRTCPCNEGLVCKVNRGLDTSTNNNFRRGRCTVEETGSGYVEE
>prokineticin_related_Nemertea_Tubulanus_polymorphus_comp39340_c0_seq1p1
MIATSVKLFAFLFLIELAAGFNPCFSHNDCESNECCKADSFMSSCEWKGMNGERCYDVASTGGVSVHCPCGSGLTCVVLDPSPSNKRRAGFCMRTK
>prokineticin_related_Nemertea_Tubulanus_polymorphus_comp31825_c0_seq1_m28160 5prime_partial
MKSAIIIVIFCLTGIVSGWYCKKTEDCSSDECCAKVFFIGRCRKLSIEGQSCSSIDGSLGIWDTCHCRPGLECVPHTSMAGFKPGKGTCQTPEVEGSGLLED
>prokineticin_related_Nemertea_Cephalothrix_hongkongiensis_comp37299_c1_seq2p1
DSDCGRWECCAPVGSTGIFGNWCKDLARPGGNCGKSYHGLCPCTQGYYCKPHEKDSIFNIGEGKCIEEDLGSGDAEE
>prokineticin_related_Nemertea_Cephalothrix_hongkongiensis_comp37299_c1_seq1p1
SQRPQSESSLHPHAEIDCGRWECCAPVGSTGIFGNWCKDLARPGGNCGKSYHGLCPCTQGYYCKPHEKDSIFNIGEGKCIEEDLGSGDAEE
>prokineticin_related_Nemertea_Cephalothrix_hongkongiensis_comp33462_c0_seq2_m31664 internal
MRYIVILICLITVFGANSGMILRRGFGDCKSDSHCGNGFCCVRIGQEALFGHMCKPLGKTGEKCGKSYFGLCHCSEGYSCKPYYKTSINDFAD
>prokineticin_related_Nemertea_Cephalothrix_hongkongiensis_comp33462_c0_seq3_m31666 internal
KNNYVSHGSIVLSSVLLTDFLVRKCLTTVFGANSGMILRRGFGDCKSDSHCGNGFCCVRIGQEALFGHMCKPLGKTGEKCGKSYFGLCHCSEGYSCKPYYKTSINDFAD
>prokineticin_related_Nemertea_Cephalothrix_hongkongiensis_comp351291_c0_seq1_m113552 internal
LKSFSIETCELDSACGPDYCCAPTVKGSPIRVCKRLQGIGHKCHPASILVPSPFPRVHHICPCSTDLECE


>PSLamide_c28466_g1_i1|m18377 Nemertea Lineus_longissimus 3prime_partial
MGVYDKRWLVSWHNMVLAALYCLFLATTAVTSSEVSNGENWDTVLSDSEMANSPAESQENSIEDSLNLTNNDYDMDIENDSAEFPIGGANDESSAAKRFSLTAPSLGKRFSLTAPSLGKRFSLTAPSLGKRFSLVTPSLGKRFSLTAPSLGKRFNLVSPSLGKRLRHALVSPAFGKRDEEEYADRLDSDDEPRDESKRYSLVTPSLGKKMSGIVAAALGKRDAEKRFSLTAPSLGKRFSLTAPSLGKRFSLTAPSLGKRFSLTAPSLGKRFSLT
>PSLamide_Nemertea_Lineus_longissimus_c28466_g2_i1p1
SLGKRFSLTAPSLGKRFSLTSPSLGKRFSLTAPSLGKRFSLTSPSLGKRFSLTAPSLGKRFSLTSPSLGKRFSLTAPSLGKRFSLTSPSLGKRFSLTSPSLGKRFSLTSPSLGKRFSLTAPSLGKRWSLTSPSLGKKSFGLTSPSLGKRFSLTAPSLGKRFSLTAPSLGKKNAEREIDDLADELSRNKRNADDKLRHSLIRRSSGWRLPSRQHLFRAGALGKRASQ
>PSLamide_Nemertea_Lineus_lacteus_comp8823_c0_seq2p2
MTGLVPAPPRTTPHEKRFSLTSPSLGKRFSLTNPSLGKRFSLTSPSLGKRFSLTSPSLGKRFSLTAPSL
>PSLamide_Nemertea_Lineus_lacteus_comp35850_c0_seq1p1
PSVGKRFNLVTPSLGKRFSLTAPSLGKRYNLVSPSLGKRLRHALISPAFGKRDEEEYMDGLDSDNEAGDENKRYSLVTPSLGKKMSGIVAAALGKHKDRKST
>PSLamide_Nemertea_Lineus_lacteus_comp33852_c0_seq1p1
MGVYNKRCLVCWHNMVLAALYCLCLATMAVTSSEVSNGENWDNVLSDSEMANAPSESRGNSIEDSLSLTNNDYDMDIENDSAEFPIGGANAESSAAKRFSLTSPSLGKRFSLTSPSLGKRFSLTAPSLGKRFNLV
>PSLamide_Nemertea_Lineus_lacteus_comp8823_c0_seq1p1
GKRFSLTAPSLGKRFSLTSPSLGKRFSLTSPSLGKRFSLTSPSLGKRFSLTAPSLGKRWGLTSPSLGKKSFGLTSPSLGKRFSLTAPSLGKRFSLTAPSLGKKNVEREIDDLADELSRNKRNANDKIRHSEIRRSSGWRFPLRRHLFRAGALGKRASK
>PSLamide_Nemertea_Baseodiscus_unicolor_TRINITY_DN25885_c0_g1_i1p1
MQTQPSLGKRYNLFAPSLGKRFRLNPPSLGKRFNFKPPSLGKRFNLQLAPSLGKRLRHSLFAPALGKRSYSGGDDQDKRYRMVSPSLGKKFSGLVAAALGKRDDEKRFSVPSPPSLGKRYQFIPPSLGKRFSFMPPSLGKRFNFMAPSLGKRFSGLLTPSLGKRFIIGAPSLGKKSASTELEEN
>PSLamide_Nemertea_Lineus_ruber_Lvirrnatri815891p1
PSLGKRFSLTSPSLGKRWSLTSPSLGKKSFGLTSPSLGKRFSLTSPSLGKRFSLTAPSLGKKNAEEEIDDLADELSRNKRNANDRLRHSAFRRSSSWRFPSRQHLFRAGALGKRASL
>PSLamide_Nemertea_Lineus_ruber_Lvirrnatri821951p1
MGEYNKHWMVGWHNMVLAALYCLFLATTAVTSSEASNGENWDTVLPDSEMTNPPGETRENSIENSIENSLNLINNDYDMDIENDSAEFPLGGADDESPAAKRFSLTSPSLGKRFSLTSPSLGKRFSLTSPSLGKRFNLVTPSLGKRFSLTSPSLGKRFNLVSPSLGKRLRHALVSPAFGKRDYEEYMDGPDSDDDSEESKRYSLVTPSLGKKMSGIVAAALGKRDAEKRFSLTSPSLGKRFSL
>PSLamide_Nemertea_Cerebratulus_spec_TRINITY_DN28660_c1_g1_i1p1
SLGKRFSLTSPSLGKRFSLTSPSLGKRFSLTSPSLGKRFSLTSPSLGKRFSLTSPSLGKRFSLTSPSLGKRFSLTSPSLGKRFSLTSPSLGKKSFGLTSPSLGKRFSLTSPSLGKRFSLTSPSLGKKSAEEEIDDLADELSRNKRHADVIKRHEVKRSSAWLRKTLRAPLRQHLFRAGALGKRSAGQ
>PSLamide_Nemertea_Cerebratulus_spec_TRINITY_DN26369_c0_g1_i1p1
MGMCNKHWLVGWRNMVLAAIYCLFLASTAVTSSESNDGNWDNVLSESDVINSPSDSGENSIEDSLNLRNNDYMDIENDSAELPIGGADDESSAAKRFSLTSPSLGKRFSLTSPSLGKRFSLTSPSLGKRFNLVSPSLGKRFSLTSPSLGKRFNLVSPSLGKRLRHALVSPAFGKRAAEEYEEMDDDIPLDAESKRFNLMAPSLGKKMSGIVAAALGKRDGDKRFSLTSPSLGKRFSLTSPSLGKRFSLTSPSLGKRFSLTSPSLGKRFSLTSPSLGKRFSLTSPSLGKRFSLTSP
>PSLamide_Nemertea_Notospermus_geniculatus_scaffold1800g29544t1p1
MSNKCWLVGWQKMSLAAVYCIFLASIAVTSSEASNDRSWDKELPENDVINSPSDTSDDNSIEDALNFRNDYDMDIENDSAELPNSADEDSSVEKRFSLTAPSLGKRFSLTAPSLGKRFSLTAPSLGKRFSLTAPSLGKRFSLTAPSLGKRFSLTAPSLGKRYNLVSPSLGKRLRHALVSPALGKRGDEDDGDFDDVSKRYNLVSPSLGKKMSGIVAAALGKRDEEKRFSLTAPSLGKRFSLTAPSLGKRFSLTAPSLGKRFSLTAPSLGKRFSLTAPSLGKRFSLTAPSLGKRFSLTAPSLGKRFSLTAPSLGKRFSLTAPSLGKRFSLTAPSLGKRFSLTAPSLGKRAFGLTAPSLGKRFSLTAPSLGKRFSLTAPSLGKKSAEETIDDLSKELSRKKREAHDKLRHLAVKRSSSWRFPLRQHLFRAGALGKRSE


>PTTH_Phoronida_Phoronis_australis_TRINITY_DN276539_c0_g2_i1p1
MCLLTLKRFQAFVVITLFIIFCEVTCAPVRPKMTHECQKLEESDLKKLMGSAFDISSMAHVLPDVTATRNQNISTETESTDESSIRQRRDTEAQNSRHLSGRRNPGRRRRKHRRRLSWKCKCKQQWTDLGDQYYPRYVKEKICEQTKCWRGNYRCKARTYVIKVLKQNMDGCHDKELPTVLRTGWQFVKVHVRVGCECVSKKDWS
>PTTH_Phoronida_Phoronis_psammophila_comp65283_c0_seq1p1
MITLCSIVCLQVLAAIVVFVILPEARGTPTKPKMTVQCPKVRESDLQKLMGAEFDASAMAHTLPATKTVDEWTNVQTNATAHRILPTDRRTRLRRSTRKDGRRHPLHKGRRRKHRGKPAWRCKCRTVWTDLGDQYYPRFVKEEVCDQSKCWRKNHRCRPRRYTIQVLKHNMDNCYDTRLPEELRTGWHFVQVHVRVGCDCVPKKRHVRL
>PTTH_Phoronida_Phoronopsis_harmeri_c78809_g1_i5p1
LTVWQDMDDGIFPRSIKTGRCHGRCSLSSRSCTPKYYFIKVMKRLVGACVPLPSIDENQVYEELWELKNIPVVVCCS
>PTTH_Phoronida_Phoronis_ijimai_(P._vancouverensis)_comp85230
MQGVQTVISLLVVQSILSGQCVSKRARRRLTGKRSISLSGIQILNQTVPCSPVDSDDSNYVNTTNGTRLRRLALDDDHMMEVLRQKGGAFLPSYMATNNPVRAKKDFMKKFRSRDRQRDPSFHPRPFDENDDNYRAKEMLLKYLKKRKFHRRTRSSLQKVVEDVVSNDRLDVERSKRTSTINNPSINGHTDVGYCQGRGAKTTDGYVHMCTVCTATTTLPPNRFPRSIFEEVCDATDQQCLFTGPTAHGACKQRTLTVNLLRKKEGACAIAVVEGQQVLVDEWELYTHPLRVGCECMIDSRSMFAPLLGTRSPIRRR
>PTTH_Phoronida_Phoronis_ijimai_(P._vancouverensis)_comp93767_c0_seq8p1
PLRPGTATVSRNQNISTETESTDDSLIRQRRDTEAKAQNSRHLSGKRKPGRRRRKHRHRLSWKCKCKQQWTDLGDQYYPRYVKEKICEQSKCWRGNYRCKARTYVIKVLKQNTDGCDDKELPADLRTGWQFVKVHVRVGCECVAKKDRA
>PTTH_Phoronida_Phoronis_ijimai_(P._vancouverensis)_comp93767_c0_seq1p1
PLRPGMGSAFDISSMAHVLPTATVSRNQNISTETESTDDSLIRQRRDTEAKAQNSRHLSGKRKPGRRRRKHRHRLSWKCKCKQQWTDLGDQYYPRYVKEKICEQSKCWRGNYRCKARTYVIKVLKQNTDGCDDKELPADLRTGWQFVKVHVRVGCECVAKKDRA
>PTTH_Phoronida_Phoronis_ijimai_(P._vancouverensis)_comp40176_c0_seq1p1
SKNLDHQRFPRNTSKRRVRKRHKHKKPQLIMRIRCSDKESKTDDYKHLMGPVFDIRYLSFEKPQELVDSEQNRSVANNNISMVRSDNVGDINTDFDETHEAVMDKSHESASGRLLRHLRSTNKRKTLAKPWDCESRVIWRDLGDNYLPRFLRSVQCSSDRCWNRLFYCVPRVFTVPVFKRKSLSCKEQIVRNAERKRTGKKRKHKLEEQWELSNTNVTFCCECSQRPGHLQT
>PTTH_Brachiopoda_Hemithris_psittacea_comp26295_c0_seq1p1
MWLTACLIFCIITFWRPSDMAPSIGNRDSTTRSTRGNDTGEIMLNDHRGANRTNSKRHHRHRKIIKTDCAQTNPSKLKKLLGPSFNARYMSINAPNEDSSTLDGTIGMSGRARASNDQPITTGSNVTVPPFEVASGYRRDLPSGYFPWLASQKLLDNISRKKRSSKERFLLRIKRARVSPKKGKPASPMTGGKTKFPWQCDKQIIWVDLGDNHFPRFLRTIKCTTDKCWFGHFRCVPRAFTVNVLRRKTDKCKPVYGRNGRGAKPIRYEHEWVYEERSVTFCCDCAEL
>PTTH_Brachiopoda_Terebratalia_transversa_Ttrarnatri146591p1
MWVKVLTITILAMMRSPSVKVAPASNIDNKPSEETIDTHEAAPHNVKSIYHSTSNSYTNTHVTIQKYKRSVDSKNDTFNDDIMVNDHRKNRKRGHRKKSKTIIKTECKSESKDKLRQLLGPAFNARYMAIDKPDDEPGTIANIGVAGDHNISSDEGTRFDSSTHPPFEVSADYKRDLPKNFPFPGYVEKTSLGDSMVTPMSSSKRFLLRVKRARIDPRKKAAKAPSSSGKKKSFPWQCNSKIIWQDLGDDHFPRFLRTIKCITKDCWFGHFQCVPRAFTLNVLRRKTDKCVPVYGRKHGQKTGTIIRYEHEWIFEERSVTFCCDCAAV
>PTTH_Brachiopoda_Novocrania_anomala_Nanornatri2928821p1
MGQSTFYAYALWDYMLWTLFCFSSLPATREVTVGDRTFVVTRRCQPLERTELRRRLGRDLRYADRTPTVLTQEETSVFDLKLQKLSVSDADVESQRLQHTSVDISTLKHSLSSSHRQKRIVKIRHRFIRKSSIDKYSILFNSFKSVGARRGRKRRLRHKRDTPSPWTCEMETNWRRMSPGVYPRYILSGQCVNRRCMGSHFYECQPVQRRLKLLRHTPGQCNPIPRTEFNSTYEEAWETISVNVTVFCQCSRRQRLGRI
>PTTH_Brachiopoda_Novocrania_anomala_Nanornatri21413651p1
MHLVYSILAATALLGTLPCFTTAPVETKTDASVNETMEYKLRVLDDIVSVEKARNQNKNALKVRKVRKNTKTRAKSDKYPEVAERTKKGDNVWDGVTGNDKIRDTLTERMQKDESDATSGRELASGLTSVKIECEMTTTETLRRILGPAFNARYMSVERPSPTDHSAVLDTTGNPRLQDQPFPWRHIPRTHHGSFVVKEGFKRDLPKGYFKPIHRRNNRRTKRSATEKFLRRIKRARSRARARNHGARRSEDATELPWQCQSRVTWRDLGADHFPRFLRTVECTSDQCWFGHYSCIPRAFTVTVLRRRTDACVPVYATEDGTGPAIRYEHEWVFEENSVTFCCDCANE
>PTTH_Brachiopoda_Lingula_anatina_comp148377_c0_seq3p1
MISPYFRNNSQVNPQILWVVVGLITIMSVRIIKTAPLQEDPGVETRSLASLSGQTRRGQILENEKHLRTNANKNASAHMTAEDLTAIQADDASVARAAYHTSRVSNRDNDRHMPSVKIECEPTSTETLRQMLGPAFNARYMSISRPYLRPSVGMSLAGGMVGDEPIEIRRRHDPANHHGQFRVPEGFERDLPSDYVSSQHRRHHHGQHRRSASERFLSRVKRAKTSPRRPGGGRGGSPPWQCDSRIVWDDLGSDHFPRFLRTVECTQQDCWFGHYSCVPRAFTVNVLRRKTDACVPVYGNPTGQDDRREIIRYEHEWIFEERSVTFCCDCSAE
>PTTH_Brachiopoda_Lingula_anatina_comp125978_c0_seq4p1
VYTNTTQMAGAAAETLICVAETLSENLREGVATAMVLFSLSSYVSAAPRRWKCDVVEGVQTGSRVPEMGAIIGASLSTTNFSARSQIALRRSGEEQFEPERPSMRPRWMERQVRAERGVGNLAPCECMSETHFRDLGQGFDPRFIRDVLCKGKCSNEHGVCVPRNRTVTVLKRLPQTWHLECENGFRPVGLTGGWGKTKVMVTTHCDCVL
>PTTH_Brachiopoda_Laqueus_californicus_comp25928_c0_seq1p1
NTKRGHKKRNKSIIKTECHSESADKLRKLLGPAFNARYMAIDKPDDEPETIANIGVASDPNINSDEANKVDSSTHPPFKVDADYKRDLPKNFPFPGYAEDTPSLDHDIVTPMTSSEQFLIRVKRARINPRKKAVKSPASPVKKKTFPWQCNSKIVWQDLGDDHFPRFLRTIQCTTKDCWFGHFRCMPRAFTLNVLRRKTDKCVPVYDKKHGKKTGTIIRYEHEWIFEERSVTFCCDCAAV
>PTTH_Nemertea_Lineus_longissimus_c49535_g1_i1_m155992
IRPIFLRGPHVCTYIMIALAFGVATPKRWNNIDIGLSSKSNRTLMNYKDRQCLPRSEDDLVRLMDSHFMSNKMATKLPRGPGRELGLTSKPTSRAGRTSRHIYNDDRGPTEGLRTVSEDSLYSHETVDFKYPVGDKDSPTINLQDFTVSLPSQIDEVDNLKRVSSSDSAERGGGDERTTQKFTKRRLLQRTRRKATPPRERRRANRHKGRDRTGIGKTNLEEPPWHCELKTEWVRMPTGYFPPYVQTGRCEQSNCMFGMYQCKPKHYVIRVLRRNPEQCNPLPVLGVNTTYEEAWDFAKYKITICCECSRSRQFGRQKSRRKNKNKNKNKNKGFAGIGVE
>PTTH_Nemertea_Paranemertes_peregrina_comp167071_c0_seq1_m171933
MEKKQIRPNITWGWFYVRVLMMIVLAVGASAASRKRNGYVVDETKNSTSLILFHRKCLSKPEVELRKQLDASPGDEMMADDDNQARQLRSIVNEVGFVDEMDSIENIGHIADIHQAQADAVSAQYSRKLFGGVSANADGSDDYQSDDDLVDDAPRVTKVLTEVELSSKRRRRLERQRLRTLKRKRRRKRKKSRKKDIDDFPPWHCEMKTEWLRMPDGYFPQYVQTGQCSRSKCMFGMYKCRAKRYVIRVLRKNPL
>PTTH_Nemertea_Tubulanus_polymorphus_comp31589_c0_seq1_m27280
MKINFSPITWFYIAIAAVSGVTRPTVRKSCRSYKVRGETEDDLILLMKEKGADYIPNMMAMSEKSSYRQFTNLIPTLTKYRVPLYKKQIFDSLNDSDASVWQSVQEKYFKRTNRRKRSATTRKTRRKKFKRDYVQPVHAGFKDTVIRGADGSKTKLEYCQIRGTKTDDGYMNLCTSCAATTKLPDNRIPKYINEVICVPDTSCFQNAEGISHGKCKQQVYRLRMIRTRGHKSCKISDKYGKTIVMDDWELYTQTIRTSCECLIDSRSRFAPFVRQ
>PTTH_Nemertea_Baseodiscus_unicolor_TRINITY_DN28154_c0_g1_i1_m210602
FPPYVQTGRCEQSECMFGMYQCKPKHYVIRVLRRNPVQCNPLPVIGVNTTYEEAWDFAKYKITICCECTRSRRSSRRSGRRRKNKGRNLAEIGVQ
>PTTH_Nemertea_Cephalothrix_hongkongiensis_comp6562_c0_seq1_m3379
WHCEMKALWLQMPKGYFPPYIRSGKCTQTTCMLNMYQCTPKYYVIKVLRRNPIQCNPIPSVGTNTTYEEVWEFVRQKIIVCCECSRKTIHTRGRLP
>PTTH_Nemertea_Nipponemertes_spec_Contig18028_m132460
MSEGYFPQYVQTGKCSQSKCMFSMYQCRAKRYVIRVLRRNPLRCNPIPALGFNSTYEEAWEVLKYKITICCECTFINSGSRTRGRKGKRKKTKKVRGGGLQ
>PTTH_Nemertea_Cerebratulus_marginatus_comp1298868_c0_seq1_m146053
APTAIGKTNLEEPPLHCELKNEWVRMPTGYFPPYVQTGRCEQSNCMFNMYQCKPKHYVIRVLRRNPEQCNPLPVLGVNTTYEEAWDFAKYKITICCECTRSRLLGRN
>PTTH_Nemertea_Riseriellus_occultus_TRINITY_DN15878_c1_g1_i1_m123675
PSCERRRANRRKGRDRTGIGKTNLEEPPWHCELKTEWVR
MPTGYFPPYVQTGRCEQSNCMFGMYQCKPKHYVIRVLRRNPEQCNPLPVLGVNTTYEEAWDFAKYKITICCECSRSRQFGRQKSRRKNKNKNKNKSKNKGFAGIGVE
>PTTH_Nemertea_Cerebratulus_spec_TRINITY_DN22517_c0_g1_i1p1
MQIRPIFLRGPHVCTYIMIALAFGVATPKRWNTIDIGVKSDSNRTLSKFKDKDCLPRSEDDLVQLMDSHFMSNKMAMKLPRGPQRDPDSQSKSSTRGSRKSRRHIFDKNNNENERETIRTVSEDSLYSHETVDFKYPIGGDSGKPTIN
>PTTH_Nemertea_Cerebratulus_spec_TRINITY_DN22517_c1_g1_i1_m182138
SGKPTINLQDFTISSPSEIDEVDNLKRVSSSDRGAKGRDSRTSQKFTRRRLLQRTRRKADTPRRDRDRGNRRRGKARTAIGKANLEEPPWHCELKNEWVRMPTGYFPPYVQTGRCEQSNCMFGMYQCKPKHYVIRVLRRNPEQCNPLPVLGVNTTYEEAWDFAKYKITICCECSRSRQFSRSKSRRKNKNRNRNRNRDKGLVGIGIQ
>PTTH_Nemertea_Notospermus_geniculatus_g8521t1
MIQIRPIFLRGPHVCTYIMIALAFGVATPKRWNNIDIGLKSDSNRTHVSYKDRECLPRSEDDLVRLMDSHFMSNKMATRLPRGPGGGLDTDIKPRRRGGRQSRHIDHNDREKIRTVSEDSLYSHETVDFKYPIGNEDTPTISLDDFTVSLPSQIDEVDNLKRVSSSDISKDKGGSRSSQKFTRRRLLQRTRRKASPRRKGNRHKGRAPTGIGKTNLEEPPWHCELKTEWVRMPTGYFPPYVQTGRCEQSNCMFGMYQCKPKHYVIRVLRRNPKQCNPIPVLGVNTTYEEAWDFAKYKITICCECSRSRQFGRQKSRRKNKNRKNRGKGYAGIGVE
>PTTH_Nemertea_Lineus_lacteus_comp15989_c0_seq1_m24249
MQIRPIFLRGPHVCTYIMIALAFGVATPKRWNNIDIGLNSKSNRTLMNFKDRQCLPRSEDDLVRLMDSHFMSNKMATKLPRGPGRGFGSTSKSTSRGGRTSRHIYDNDRGPTAGLRTVSEDSLYSHETVDFKYPVGGENSPTINLQDFTVSLPSQIDEVDNLKRVSDSAERRGGDKRTTQKFTKRRLLQRTRRKASTPRERRRANRHKGRDRTGIGKTNLEEPPWHCELKTEWVRMPTGYFPPYVQTGRCEQSNCMFGMYQCKPKHYVIRVLRRNPEQCNPLPVLGVNTTYEEAWDFAKYKITICCECSRSRQFGRQKSRRKNKNKNKGFAGIGVE
>PTTH_Nemertea_Lineus_ruber_Lvirrnatri600391_m104579
MQIRPIFLRGPHVCTYIMIALAFGVAAPKRWNNIDIGLNSKSNRTLMNYKDRQCLPRSEDELVRLMDSHFMSNKMATKLPRGPGRELESTSKPSSRGGRTSRHIFTDDRSPMAGLRTVSEDSLYSHETVDFKYPVGDKDSPTINLQDFTVSLPSQIDEVDNLKRVSSSDSAERGGGDKSTTQKFTRRRLLQRTRRKATNTRDRRRANRRKGRDRTGIGKTNLEEPPWHCELKTEWVRMPTGYFPPYVQTGRCEQSDCMFGMYQCKPKHYVIRVLRRNPEQCNPIPVLGVNTTYEEAWDFAKYKITICCECRSRQFGRQKSRRKNKNKNKNKNKNKG


>QSGamide_iPTH_Phoronida_Phoronis_australis_transcriptome_TRINITY_DN313826_c2_g1_i1.p1
MRSRDFVVFAVLFVIVVVFSSAKSLPLSLRRLQRRQADVRLADMLASINQQGASPTGCAEVGCGLNLDEVSKRSNADQRLAEMQAFLSLYGHGSTMPDPLRAGKRSVEKQRSPMIYPDERDRETEIVYRLLRRLAHEMDERL*
>QSGamide_iPTH_Phoronida_Phoronis_australis_transcriptome_TRINITY_DN313826_c2_g1_i2.p1
MRSRDFVVFAVLFVIVVVFSSAKSLPLSLRRLQRRQADVRLADMLASINQQGASPTGCAEVGCGLNLDEVGKRSVEKQRSPMIYPDERDRETEIVYRLLRRLAHEMDERL*
>QSGamide_iPTH_Phoronida_Phoronis_australis_transcriptome_TRINITY_DN313826_c2_g1_i3.p1
MRSRDFVVFAVLFVIVVVFSSAKSLPLRSKRSNADQRLAEMQAFLSLYGHGSTMPDPLRAGKRSVEKQRSPMIYPDERDRETEIVYRLLRRLAHEMDERL*
>QSGamide_Phoronida_Phoronis_australis_TRINITY_DN313826_c2_g2_i1.p1
MRSRDFVVFAVLFVIVVVFSSAKSLPLSLRRLQRRQADVRLADMLASINQQGASPTGCAEVGCGLNLDEV*
>QSGamide_iPTH_Phoronida_Phoronis_psammophila_comp63713_c0_seq1_len_1334.p1
MRSRDLLILTVFVVIVIVNSTARSLPGFRRLQRRQSYVRLSDMLANLNLQGIAPTGCAEIGCGSLNAKQIGKRSSEVQRPAYLYPDERERETEILYMLLQRLAEEVDERL*
>QSGamide_iPTH_Phoronida_Phoronis_psammophila_comp63713_c0_seq2_len_1145.p1
YKRSNADQSLANLQALLGLYTDSPSRPDPNEVGKRSSEVQRPAYLYPDERERETEILYMLLQRLAEEVDERL*
>QSGamide_iPTH_Phoronida_Phoronis_ijimai_(P._vancouverensis)_comp54816_c0_seq1.p1
MRCRDFVILTIFFIVVFVFSSAKSLPLSLRQLQRRQADVRLADWLASINQQGAQPTGCAEVGCGLNINRASKRSNADQRLAEMQALLSLYGHRTSMPDPAVAGKRSVEKQRPSMIYPDERDRETEIVYRLLRRLAHEMDERL*
>QSGamide_iPTH_Phoronida_Phoronis_ijimai_(P._vancouverensis)_comp54816_c0_seq2.p1
MRCRDFVILTIFFIVVFVFSSAKSLPLRSKRSNADQRLAEMQALLSLYGHRTSMPDPAVAGKRSVEKQRPSMIYPDERDRETEIVYRLLRRLAHEMDERL*
>QSGamide_iPTH_Brachiopoda_Glottidia_pyramidata_comp40355_c0_seq1.p1
MQKAQSCSALLLATIVIMVLASTSAKSISSSQHSSRVRRQWGDQRMAELLPLIGLMRDGPGSVGHGMVDPMANGKRKRDSTSADYYYDSLENSFGDLRKERMLQRLTQLLLEGRK*
>QSGamide_iPTH_Brachiopoda_Lingula_anatina_comp131389_c0_seq2.p1
MQKTHSCAALLLATLAFMMLAFTSAKSISSVQHSSRVKRQWADARMAELLPLMGLMRGGPGSVAHGMVDPAVNGKRKRESTDYYYNNGESSFSDLRKERILQRLTQLLIEGNQ*
>QSGamide_iPTH_Brachiopoda_Lingula_anatina_comp131389_c0_seq3.p1
MQKTHSCAALLLATLAFMMLAFTSAKSISSVQHSRHRVRRQGGDMTIADRLAWLSQNIRQPVGCSDAACGFVDTDKIGKRKRESTDYYYNNGESSFSDLRKERILQRLTQLLIEGNQ*
>QSGamide_iPTH_Brachiopoda_Lingula_anatina_comp131389_c0_seq4.p1
MQKTHSCAALLLATLAFMMLAFTSAKSISSVQHSRHRVRRQGGDMTIADRLAWLSQNIRQPVGCSDAACGFVDTDKM*
>QSGamide_iPTH_Brachiopoda_Novocrania_anomala_Nano.rna.tri2.29012.1.p1
MCKVQVLLFALVAVIFVSSISARNIPEHRRQKRQHVEIDAAEILALITRNRKPPSCVNVACGQGDPNERGKRASRNLVEYYPPDNESRRYRLLQRLVEDYLQENS*
>QSGamide_iPTH_Nemertea_Baseodiscus_unicolor_TRINITY_DN95747_c0_g1_i1.p1
MDRSQVIFIACILTVGFITVYSKSISKETHRSKRHTTDLEGNEYSEKLALGNQDNDCGSFGSCISKIERRASSDQRVAELQALIALSRGNGLVGHGQVDPLLAGKRKRAHSFSRLDKMEEERLLETLLERLLLDNVMADSE*
>QSGamide_iPTH_Nemertea_Cephalothrix_hongkongiensis_comp27568_c0_seq1.p1
MQTFRVVIVTCVFALVVAGITANSAQSVRHRQRRASSDQRIAELQALIALSRGNGIVGYGHVNPFIAGKRKRGMVNLKLTSEEHVMFK*
>QSGamide_iPTH_Nemertea_Cerebratulus_marginatus_comp25166_c0_seq1.p1
CSELQALIALSRGSGLVGHGHIDPFMAGKRKRGNSLLALNPTEKDRLLSSLIERALAVQDNEQS*
>QSGamide_iPTH_Nemertea_Cerebratulus_sp_Contig6988.p1
MEKAQLILFVCVCAVTLLTISGKSIGNDNHREKRASSDQRVAELQALIALSRGSGLVGHGHIDPFMAGKRKRANSLFNAAENKDRLLQSLIERALAVEGNQQS*
>QSGamide_iPTH_Nemertea_Lineus_lacteus_comp19318_c0_seq1.p2
MEKGQVILFVCVFAVILITASSKSIENDKNRDKRASSDQRVAELQALIALSRGSGLVGHGHIDPFMAGKRKRAELLSALNPTEKDRLLSTLIERILAAQANEDS*
>QSGamide_iPTH_Nemertea_Lineus_longissimus_c41121_g1_i1.p1
MEKGQVILFVCVFAVILITASSKSIENDKNRDKRASSDQRVAELQALIALSRGSGLVGHGHIDPFMAGKRKRAELLSALNPTEKDRLLSTLIERVLAARANEDS*
>QSGamide_iPTH_Nemertea_Lineus_viridis_Lvir.rna.tri.53968.1.p1
MEKGQVILFVCVFAVILITASSKSIENDKNRDKRASSDQRVAELQALIALSRGNGLVGHGHIDPFMAGKRKRANLLSSLNPTEKDRLLNTLIDQVLAAGGSDDS*
>QSGamide_iPTH_Nemertea_Malacobdella_grossa_comp20890_c0_seq1.p2
MSQIYHLMVISLICFVLTVSLPTHTNALSSRTKRASSDQRMAELQALIALSRGGSVGHGQIDPYIVGKRSRTIWKQSGANSEQILRYLRAHQVYYGGDE*
>QSGamide_iPTH_Nemertea_Notospermus_geniculatus_scaffold375.g12542.t1.p1
MEKGHVILFVCVFATILITVSSKSIEHDIHREKRASSDQRVAELQALIALSRGRGLVGHGHIDPYMAGKRKRPITGNADTASSGRKRGGRVISLVASAHHCQDD*
>QSGamide_iPTH_Nemertea_Paranemertes_peregrina_comp26023_c0_seq1_len_733.p1
VTLLCFTLIVSLPTHTDTDAISSRTKRASADQRIAELQALIALSNGGSVGHGQIDPYVVGKRSQRKEATEKMLRYLLSHQGATYYGDE*
>QSGamide_iPTH_Nemertea_Paranemertes_peregrina_comp26785_c0_seq1_len_643.p1
MSRMHQILVVTLLCFTLIVSLPYRSRTKRIMAESEIDEKRATIGLNNRADTTYLHGQLDPEEIGKRSLPREATQS*
>QSGamide_iPTH_Nemertea_Riseriellus_occultus_TRINITY_DN78284_c0_g1_i1.p2
ALSRGSGLVGHGHIDPFMAGKRKRANLLSSLNPTEKDRLLSTLIERVLAAQGSEDS*
>QSGamide_iPTH_Nemertea_Tubulanus_polymorphus_comp30090_c0_seq1.p1
MYKIQVVIFASAFTVILVTASSVGSAHAQQRYKRASSDQRIAELQALIALSRGRSALVGHGELDPRIVGKRNGDMSDMQKEQRIFEARQIIRRLLDDLGNKNL*


>RGWa_Brachiopoda_Terebratalia_transversa_Ttrarnatri130541p2
QRRNSDGLGKRGWGKRGWGKRNGLLGWGKREDLGWGKRSEVLQDLSKDLSRGWGKRGWGKRGWGKRADQTTDYFNVGHQREPFYVKKGWGKRAIQNRELEGAFFKVSHPVVWSSQSRLAMKRLYVKALMCSISKMLSVTGNSRLFKGKDFVKKIMDMCIL
>RGWa_Brachiopoda_Novocrania_anomala_Nanornatri21222021p2
MRFLSTASVLCWVGAAVVLCNASDRATDDTTRSGWGKRNSDGAEQISEQTKQGKEMPFVDFSTKRGWGKRGWGKRAQETEGPGLSVDDPKLNDERRRAFVEREMRRMGW
>XP_0134190381 uncharacterized protein LOC106179816 [Lingula anatina] Brachiopoda
MKSFLVIVELLVYSLLFSSCYVQGGDRYRRRMGWGKRSEPQVSDISYLLSAVDSLSQNPPGNNGDDMDRPNRGWGKRFSGSDMASTMDKRGWGKRSTTLDLEEVKRAMGWGKRSFFNESPVRRAMGWGKRERAPAGWGKRNQILVPELKKGLGWGKRILKSDDVADVEDAPQMDYNRRFLPGNSSASATDLSSPVSNKESTDIRDKSAQCQNNIEAFSRMLDMFVKILTYESCDLEREVISKMLAQVRMSLLID
>RGWa_Nemertea_Tubulanus_polymorphus_comp19184_c0_seq1_m8746 complete
MQKIIVAVAFLGLVVLELVLPAFADTQPPADDMDKRGWGKRGWGKRDDNSYDQLEDALKRGWGKRGWGKRGWGKRGWGKREDCDGDLLDDVIRNIYSAVQIEVKRVYACAGASASDNTQ
>RGWa_Nemertea_Malacobdella_grossa_comp4840_c0_seq1_m2104 internal
FAAEPEPQASDMDKRGWGKRGWGKRGWGKRDAEESSSLDEVLKRGWGKRGWGKRGWGKRGWGKRGDESNVCEQLSDESLYHLQKI
>RGWa_Nemertea_Nipponemertes_spec_TRINITY_DN14574_c0_g2_i1_m70191 5prime_partial
TETQASDMEKRGWGKRGWGKRDGDEYSSLDDMVKRGWGKRGWGKRGWGKRGWGKRSDDGNMCEQLSDDTIYYLQKILEIETKKQDACNIEPIAA
>RGWa_Nemertea_Riseriellus_occultus_TRINITY_DN45998_c0_g1_i2_m79938 5prime_partial
FASAAAVETPDQDMDKRAPGWGKRGWGKRDDDSDAALDDYLKRGWGKRGWGKRGWGKRGWGKRDMDGSSCEDLNQGVIYYIYKAVEAEAQRINACAGAEN
>RGWa_Nemertea_Cephalothrix_hongkongiensis_comp26190_c0_seq2_m17073 complete
MKTYIAFALLGIVLLDVCTRAFAEEQSDEGLEKRGWGKRGWGKRDGENDDALEEALKKRGWGKRGWGKRGWGKRGWGKRGEDSCFDAVNDEVMYNVLKAIQNEAVRLNACTSESK
>RGWa_Nemertea_Notospermus_geniculatus_g26977t1
MKFYIAITLVCLLVFDIFASAAAAENADQDLDKRAPGWGKRGWGKRDDESDASLDDYLKRGWGKRGWGKRGWGKRGWGKRDDTPSCDDLNQGVLLFIYKAIEAEAQRITACSSQEN
>RGWa_Nemertea_Paranemertes_peregrina_comp243158_c0_seq1p1
MKLYIALALLAIVLLDLATSAFAADAEPQTAELDKRGWGKRGWGKRGWGKRDEDDASSLDEVLKRGWGKRGWGKRGWGKRGWGKRV
>RGWa_Nemertea_Cerebratulus_spec_TRINITY_DN31779_c0_g1_i2_m37985 complete
MKVYIAITLVCLLVFDVFASAAAAENADQDLDKRAPGWGKRGWGKRDDDSNVDASLDDYLKRGWGKRGWGKRGWGKRGWGKREDGPSCDELKEGVFYYIYKAVEAEATRINACASSEN
>RGWa_Nemertea_Cerebratulus_marginatus_comp32101_c0_seq2p1
MKFYIAITLVCLLVFEIFASAAAAENADQDLDKRAPGWGKRGWGKRDDETADSSLDDYLKRGWGKRGWGKRGWGKRGWGKREDGPSCDELKEGVFFYIYKAVEAEAQRINACSSSEN
>RGWa_Nemertea_Lineus_longissimus_c38836_g1_i1_m49381 complete
MKLYIAITLVCLLVFEIFASAAAAETADQDMDKRAPGWGKRGWGKRDDDSEGALDDYLKRGWGKRGWGKRGWGKRGWGKRGWGKRGWGKRDIDGAPCEDLNQGVIYYIYKAVEAEAQRINACASTDN
>RGWa_Nemertea_Baseodiscus_unicolor_TRINITY_DN97413_c0_g3_i1p1
MKQYIALSLVALFFVEIFTSALAAESQNDDLEKRVPGWGKRGWGKRVDDDGAGLDDYLLKRGWGKRGWGKRGWGKRGWGKREDGPACDELSEDVLFNIYKAVKAEAYRINSCPSSQEN
>RGWa_Nemertea_Lineus_lacteus_comp19718_c0_seq2p1
MKFYIAITLVCLLVFEIFASAAAAETPDQDMDKRAPGWGKRGWGKRDDDSESAVDDYLKRGWGKRGWGKRGWGKRGWGKRDVDGASCEDLNQGVIYYIYKAVEAEAQRINACASTEN


>sCAP_Nemertea_Lineus_ruber_Lvirrnatri1228511_m147439
QKANANYISLDDNVKARPLDPYAECCPIGYKSELQLDDFGKEVVYNHCKVTTCCMGLKEILKLGSNGLTYSMCVRDEDRSLRDLKGLAALARILKRYYGDEPMQK
>sCAP_Nemertea_Lineus_longissimus_c44656_g1_i1_m95005
MSHRRQHRSVCGAIGFLAICCSLSQKANANYRGPADNMNLRSLDPYAECCPIGYKSEVRLDDFGKEVVYNHCKVVNCCIGLKEILKLGSNGLTYSMCVRDEGRSMHDLKGLAELARILKRYYGDEPMQKRTRLAFPSNDYY
>sCAP_Nemertea_Notospermus_geniculatus_g12504t1
MISGRRIGMAFRVFGTLTVCCSLLTITNATSTNLGAMFKRQPFDILYQREEECCPIGRKSEVQLDSSGDQIIVNRCRVLKCCKGLKEVLRLGSNELTYSACVHEGPTMQDLKGLAILAKYLKRYYRDESAEGKRSTSWQFEDSY
>sCAP_Nemertea_Notospermus_geniculatus_g32017t1
MISGRRIGMAFRVFGTLTVCCSLLTITNATSTNLGAMFKRQPFDILYQREEECCPIGRKSEVQLDSSGDQIIVNRCKVLKCCNGLKEVLRLGSNELTYSACVHEVNNVYHENRQVNRVLKCCKGLKEVLRLGSNELTYSACVHEGPTMQDLKGLAILAKYLKRYYRDESAEGKRSTSWQFEDSY


>SIFa_FFa_Lopho_Nemertea_Cerebratulus_spec_TRINITY_DN25676_c0_g2_i1_m100766
MDRYIKLSIILLFCSLLVCGQASQGIDKLLKSQSLLFGRKRSPDPAGSNLFFGRRSYEPQQYGRQFCANVIQTCRYWYDQSNDVTGNGQ
>SIFa_FFa_Lopho_Nemertea_Lineus_longissimus_c40583_g1_i1_m60109
MNCYVKLSIILCFCSLLVCGQASQGIDKLLKSPNLLFGRKRSPDPAGSNLFFGRRSFEPQQYGRQFCANVIETCRYWYEQNNDVSATEQS
>SIFa_FFa_Lopho_Nemertea_Lineus_lacteus_comp35113_c0_seq1p1
MACYIKLSIILCFCTLLVCGQASQGIDKLLKSPNLLFGRKRSPDPAGSNLFFGRRSFEPQQYGRHFCANVIETCRYWYEQNNDVSSTEQS
>SIFa_FFa_Lopho_Nemertea_Lineus_ruber_Lvirrnatri529611p1
MDRYIKLSIILCFCSLLVCGQASQGIDKLLKSQNLLFGRKRSPDPADSNLFFGRRSYEPRQYGRQFCANVIETCRYWYEQNSDVSATEQN


>sNPF_FRFa_Phoronida_Phoronopsis_harmeri_c687_g1_i1p1
AIAHAASVSDARQGLEPSLEKLKGFLKTASIPDAENSNNYYTDDILPPVYLSKTIDAGDEDKRGTLFRYGKRGSIFRFGK
>sNPF_FRFa_Phoronida_Phoronis_australis_TRINITY_DN283642_c0_g1_i1p1
MELTSLLVLFISSVLALSHSTIGLETSHLEPAIEKLKGLLKNAEEKPTEDGESYYTSDVIPPVYVTGNVEESDVPDKRGTLFRYGKRGSIFRFGKRGYVFRYGRGRDEGFNDGLDEGYGTRLDDKRAIFRYGKRGARLHAPFRFGKSLEQESRKR
>sNPF_FRFa_Phoronida_Phoronis_psammophila_comp64771_c0_seq1p1
MECSGLLMLFVSSVLLAITQAASVAEARQQLEPSLEKLKGYLKNAQESAASSNHDSYFTDDVLPPMYISRTVDEGDEDNDEGYAKRGSIFRFGKRGYIFRYGRGDDDGFADGLEYYPDKRTIFRYGKRRIHAPFRFGKDLDESGSRRK
>sNPF_FRFa_Phoronida_Phoronis_ijimai_(P._vancouverensis)_comp84809_c0_seq1p1
MELTSILVVFISSVLALSQSTMGLETSHLEQGIEKLKGLLKNAEDKTNEDGEGYFTSDVIPPVYISETVDDSDAADKRGTLFRYGKRGSIFRFGKRGYVFRYGRGRDEGFNDGLDEEYRTRLADKRAIFRYGKRGARLHAPFRFGKSLEQESRRR
>sNPF_FRFa_Brachiopoda_Laqueus_californicus_comp42905_c0_seq1p1
MERTYITITFTIAVVLCYAATILCDDADEQQSFIKAKGSGQRSRSLFRYGKRSGIENEKRTSVFRYGRNLGILLHQLALRPYTYDSDSLANLPPNNNKQYLVADTNSKERRGFSAIHLGKRKIGYNYNFGHLLSYLNQIPAEEYPKTETAQHKERQIQAHVPFRLGRYVKR
>sNPF_FRFa_Brachiopoda_Terebratalia_transversa_Ttrarnatri56201p1
MERTTYRITIIAVIVCYVTSLSWCDETDERRKFLIQAGAQRARSLFRYGKRTGIENEKKASVLRYGRKMRLLLHHLSHQPYYNAYADPENISKNSQYKDADSNSKLVRRGFSAIHLGKRTLGYNYNFDDLMTYLNRLRDDEFPKTETGQDKERQIQAHVPFRLGRFIKDDDM
>sNPF_FRFa_Brachiopoda_Novocrania_anomala_Nanornatri2261641p1
MGNVRLYCVVTVLCALMAFTSAQKEESRRLADMISHWKKMYGKISPFPKDDQPFAKSADGPQDEDNFFSNLKEDSGDTKNLLDDKQYSLDNFDKRGTLFKYGKRSSLFKYGKRGSLFKYGKRLQPCIPFYRTINTRDTTKRDDDNSVPNDLMKRVLCYRPGLQEVQIRQAAHVPFRFGRAMEDDNA
>RFa_MPCs_Brachiopoda_Glottidia_pyramidata_comp46828_c0_seq1p1
MNQTRLFLWACVLCVVILAAEVFGDAEISENVGAFKRGPIWRYGKRGMWRYGKRGVWRYGKRGIWRYGKRGMWRYGKRDPEDDDEVSTELDLPEEDKRAMLRWGKRVFHFGKKSNDDSQQ
>lingulaAnatinag8124t1 Brachiopoda
MTGQNIMIMDQTRLFLWACFLCSVVLTAAVFGDAEISEDIGAFKRGPIWRYGKRGMWRYGKRGVWRYGKRGIWRYGKRGMWRYGKRGPEDEEMTSDDLEPISELDTPDDKKAMLRWGKRVFHFGKKSDESSQ
>sNPF_FRFa_Nemertea_Cerebratulus_marginatus_comp33051_c0_seq3_m18454 complete
MFRFGRGALFRFGKRGNGLFRYGKRGGSLFRFGKRGGSLFRFGKRDEDDMNTEEKRKSMFRYGRGDMMEDEKRKSMFRYGKRFVRDTKRQKVHTPFRFGREEDEEA
>sNPF_FRFa_Nemertea_Riseriellus_occultus_TRINITY_DN22115_c0_g1_i1_m43056 5prime_partial
EDLEEALEPYYNDYGNEDLDKRGSMFRFGRGAMFRFGKRGKGFRYGKRGGSIFRFGKRGGSLFRFGKRQDSSDLNTEEKRKSMFRYGRGDMMDEEKRKSMFRYGKRFVRDTTKRQKVHTPFRFGREEDEEV
>sNPF_FRFa_Nemertea_Baseodiscus_unicolor_TRINITY_DN101569_c0_g6_i1_m76098 internal
YILLASIAALVLVVIATAEDIDTNKLEHLQDIIQDEPAMASTEDREDPYYNEYGWDDVDKRGTLLRYGRGSLFRFGKRGGLFRYGKRGGSIFRFGKRGGSIFRFGKRSDDDDSEAEKRNSIFRYGKRDDDDSQKRSMF
>sNPF_FRFa_Nemertea_Cephalothrix_hongkongiensis_comp32203_c1_seq2_m28043 5prime_partial
FLSAKQATGSKLGALIESLKEDPTISSESDENFPISSEEYDMDKRGNLMRYGRANIFRYGKRGAIFRYGKRGNLMRYGKRQNLFRYGKRDEEDSYDAAEKRGQLMRYGKRDDEMTEQEKRANLMRYGKRFARDTLTMKRQNNKPHVPFRFGRDEEELLA
>sNPF_FRFa_Nemertea_Lineus_ruber_Lvirrnatri534491_m95969 complete
MEPKQLIYLSIAVLVTVFTVSAEELDNKVEQALQDEPTMASTEDLEEALEPYYNEYGNDDLDKRGAMFRFGRGAIFRFGKRGKGFRYGKRGGSIFRFGKRGGSIFRFGKREDNSDMNTEEKRKSMFRYGRGDMMDEEKRKSMFRYGKRFVRDTKRQKVHTPFRFGREEDEEA
>sNPF_FRFa_Nemertea_Lineus_lacteus_comp25296_c0_seq2_m85560 complete
MEPKQLIYLSIAVFMAVLTVSAEQLDNKVEEALQDDPTMASTEDLEEELEPYYNNYGDDDLDKRGSMFRFGRGAIFRFGKRGKGFRYGKRGGSIFRFGKRGGSLFRFGKRQDNSDTNTEEKRKSMFRYGRGDMMDELKRKSMFRYGKRFTRDTTKRQKVHTPFRFGREEDEEV
>sNPF_FRFa_Nemertea_Paranemertes_peregrina_comp14914_c0_seq1p1
MDIRPVICLFLWVVLAVSAESSPQDKINGYGDDPSALDDVTLERILAGYDEPSKRGTMLRYGRGTIFRFGKRPSTFRYGKRGTIFRFGKRDEDDDSSYDDAVEKRGMLFRYGKRMDETVKRGSLLRYGKRFARDTKRQKVHKPFRFGRELEEDEV
>sNPF_FRFa_Nemertea_Notospermus_geniculatus_scaffold1880g30064t1p1
MPQDRQDKAIFAVCISRPRSHRRCDVLVKKEALQDEPTMTSTEDLEDDLEPYYNDYGYNNDVDKRGSMFRFGRGALFRFGKRGNGLFRYGKRGGSIFRFGKRGGSLFRFGKRQDSDTEEKRKSMFRYGRGDMMDADKKSMFRYGKRFVRDTKRQKVHAPFRFGRQEDDEE
>sNPF_FRFa_Nemertea_Notospermus_geniculatus_scaffold693g18085t1p1
MASGFRLRKPDEMAKQGLGENTNMETKQLLCLSIAVLVTVFTVSAEELDNKVEEALQEEPTLTSTEDLEDDLEPYYNDYGYNNDVDKRGSMFRFGRGALFRFGKRGNGLFRYGKRGGSIFRFGKRGGSLFRFGKRQDSDTEEKRKSMFRYGRGDMMDADKKSMFRYGKRFVRDTKRQKVHAPFRFGRQEDDEE
>sNPF_FRFa_Nemertea_Malacobdella_grossa_comp26443_c0_seq2p1
MSQPQNVTGTFVDDPSSLDDDTLESLIGYEEPSKRGTLLRYGRGTIFRFGKRPSTFRYGKRGTIFRFGKRADELADGDFEEAEKRGMLFRYGKRMEDGFEKRGSLLRYGKRFARDTKRQNVYKPFRFGRELDQYDV
>sNPF_FRFa_Nemertea_Malacobdella_grossa_comp26443_c0_seq3p1
FWCCILFNAGTFVDDPSSLDDDTLESLIGYEEPSKRGTLLRYGRGTIFRFGKRPSTFRYGKRGTIFRFGKRADELADGDFEEAEKRGMLFRYGKRMEDGFEKRGSLLRYGKRFARDTKRQNVYKPFRFGRELDQYDV
>sNPF_FRFa_Nemertea_Malacobdella_grossa_comp26443_c0_seq1p1
MDLRPIICLCLWAVIAVYAQSSSEDKLAGTFVDDPSSLDDDTLESLIGYEEPSKRGTLLRYGRGTIFRFGKRPSTFRYGKRGTIFRFGKRADELADGDFEEAEKRGMLFRYGKRMEDGFEKRGSLLRYGKRFARDTKRQNVYKPFRFGRELDQYDV
>sNPF_FRFa_Nemertea_Cerebratulus_spec_TRINITY_DN35403_c2_g2_i4_m91042 complete
MESKQIIYLSIAVLATVFAVSAAELDNKVEEALSDDPTIASNELEESLEPYYDYYGDNDLDKRGSMFRFGRGALFRFGKRGSGMFRYGKRGGSIFRFGKRGGSLFRFGKRDDDDMNTEEKRKSMFRYGRGDLMEDEKRKSMFRYGKRFVRDTKRQKVHTPFRFGREEDEEV
>sNPF_FRFa_Nemertea_Cerebratulus_spec_TRINITY_DN35403_c2_g2_i1_m91033 complete
MESKQIIYLSIAVLATVFAVSAAELDNKVVDMLLGRLRQFDRRDSLDEARYRLLQEALSDDPTIASNELEESLEPYYDYYGDNDLDKRGSMFRFGRGALFRFGKRGSGMFRYGKRGGSIFRFGKRGGSLFRFGKRDDDDMNTEEKRKSMFRYGRGDLMEDEKRKSMFRYGKRFVRDTKRQKVHTPFRFGREEDEEV
>sNPF_FRFa_Nemertea_Lineus_longissimus_c19275_g1_i1_m10461 complete
MEAKHLIYLSIAVLVTVFTVTAEELDNNVEEALQDDPTMASTEDLEDSLEPYYNDYGNGDLDKRGSMFRFGRGALFRFGKRGKGFRYGKRGGSIFRFGKRGGSLFRFGKRQDNSDMNTEEKRKSMFRYGRGDMIDGEKRKSMFRYGKRFTRDTTKRQKVHTPFRFGREEDEEV
>sNPF_FRFa_Nemertea_Lineus_longissimus_c19275_g1_i2_m10463 complete
MEAKHLIYLSIAVLVTVFTVTAEELDNNVVDLLIGRMRESGSRNSLDDSYQMALQEALQDDPTMASTEDLEDSLEPYYNDYGNGDLDKRGSMFRFGRGALFRFGKRGKGFRYGKRGGSIFRFGKRGGSLFRFGKRQDNSDMNTEEKRKSMFRYGRGDMIDGEKRKSMFRYGKRFTRDTTKRQKVHTPFRFGREEDEEV
>sNPF_FRFa_Nemertea_Nipponemertes_spec_TRINITY_DN24536_c0_g2_i1p1
FGLVRWMQTIPAGCLSQTVLETELTRRQRSAEGSRAVNTKESIVMDVRSILCLTVWALLAVWVTAETQHSSKINDIDTSSSEDDAALESLLGYEDPSKRGTMLRYGRGSLFRFGKRPRTFRYGKRGSLFRFGKREDFDKREDFDEDVEKRGLFRYGKRFDVDEKRGNLFRYGKRFARDTKRQKVHTPFRFGRELESDEI

>Sulfakinin_Lopho_Phoronida_Phoronopsis_harmeri_c103818_g1_i1p1
WSPFSKPSTAYSVVTFGKRGPSNYFYGGGRFGRSVGDFDHVDPETEDAFD
>Sulfakinin_Lopho_Phoronida_Phoronis_psammophila_comp65363_c0_seq1p1
MKNLIRSLLPLIFVCQMVYVDSLPLFTRVPHHTIRNFVDIIKDLAKQQRQQEADINNNLQNTNPFVYPLMTGDTTQEKFARLNTDLYQEKTDGSAVNTQHSFDLPSDKRDYGIGGGRFGKRGPSNYFYGGGRFGRSVENFDHVDPDAEDAFE
>Sulfakinin_Lopho_Phoronida_Phoronis_ijimai_(P._vancouverensis)_comp98771_c2_seq5p1
MKNLIRSILPLIFVCQLVHVANSAPFFTKVPQHTIMSFADIIKDLSRRQQHSKELDQRPQQQQEMGAKDSEYVAKDLLYPILVHNKAGKMLEQLNQRTLFGQKLSKPSEAKQVVDNPYDIPNDKRDYGIGGGRFGKRKSPTKTPRSRYFYGGGRFGRSVANFDHVDPETEEAFD
>Sulfakinin_Lopho_Phoronida_Phoronis_australis_TRINITY_DN301908_c0_g4_i1p1
MKNLIRSVLPLISICQLVHVANSAPFFTKVPQHSIMGFVDILKDFSSRHPHTKELDQRPEQPQEMGPKQGEYGAKDMLYPILVSSKAEERFEPLSQRTLFGQKLSKPSEANQDVENLYDIPNDKRDYGIGGGRFGKRKSPTKKTPRSRYFYGGGRFGRSVANFDHVDPETEEAFD
>Sulfakinin_Lopho_Brachiopoda_Novocrania_anomala_Nanornatri2607841p1
MKMVYLSRSALFCLTVCTFGFGYSSQRALNKDGQDSVRRILQQLQHTLPNTWQMDLIAGLRGVELRNTLSDDSSNKKVLSKNTDWQELVIPVDFSKEKTKREFGDYGYGGGKFGKRGDVDGQKKDTPDYWIGGGRFGRDVDHVDVEHLTMDED
>Sulfakinin_Lopho_Brachiopoda_Lingula_anatina_comp114177_c0_seq1p1
MKSVFFVCIFFTTIVINVDCAPWQIGNRLRTSHISQAMHKLQGSLHRIFYLGRKKPNSGQYFTNSFSTLKGGEPITNIYPMKGYIQVDQTKPVAASMQLKAFNGMDSPTTGKQEKRAWDDYGLGGGRYGKREWKDGTSGLTLTQDATKHSNGNTNSKRSDIYWLAGGRFGRDVSHVTDHVDPENDDDIEN
>Sulfakinin_Lopho_Brachiopoda_Glottidia_pyramidata_comp39614_c0_seq1p1
MKPVFFVCIFFTCVVLNVDCAPWQLTKRLQSSHISHAMHKLQGSLQRIFYLGRNKPHSGQQYFTNSFSTLEQSADPITNMYPMNGFIQVDQTKPAAATSIQLKAYPDLDSSLNDKQEKRAWDDYGLGGGRYGKRDLKDGLEGLTLHRDPKNKVEDTNSKRSDIYWLAGGRFGRDLSHVTDHVDPDNDDDIGY
>Sulfakinin_Lopho_Brachiopoda_Terebratalia_transversa_Ttrarnatri134211p1
MIVMDQLLPLLLWILCTLPRIPALPLRDHTIDNDIREKLLDNFQHKDIRYNSRISNIIEYFINSKTASDGRYDDDTTSVKEHSKLLHILSRLRNRNSSGSTNTLYHELERPRFVPKLEKEQVQKRDYGQYSDYGYAGGRFGKRAADKRMFMDDYGFAGGRWGRSVQDDDDNDHVDIEH
>Sulfakinin_Lopho_Nemertea_Tubulanus_polymorphus_comp25099_c0_seq1_m14183
MNSLPILVLLLLIGLTISLPSNRHPHYRTESQRQSSTDIDQSRLDSKRSSRLESLGSIMPLISKNNKMDEFVRILRLLKTTEQLKRHRNELKQQLSNEVRLLREKLNSEYIDRKHQVQNNVKIIHGAEKRQYEDYGWSGGRYGKRSLDEDHINTQSF
>Sulfakinin_Lopho_Nemertea_Riseriellus_occultus_TRINITY_DN27881_c0_g1_i1_m99014
ILSVFLRSFYKDDSASMWSSSQTKHFSSRPHQIEKVYSALNWKETDDLGDLLALVAATGDQESPAKRQKDMDYGWSGGRFGKRSIDENNDHIF
>Sulfakinin_Lopho_Nemertea_Malacobdella_grossa_comp26044_c0_seq2_m46369
MNQLILATLIFAVIATITVPSNGNAIPRTSEHPHIPMSTHEFLKLFSLFKQYLAAHKQQQENDEKQPEKRQMNVDYGWSGSRFGKRGVDDYDVIV
>Sulfakinin_Lopho_Nemertea_Notospermus_geniculatus_g30351t1
MNQALIIGVALFVVCASALPHKRTENAAGAKWSPSHTNHYQPEQFEKVFNALKGKDTDRYDGLLALVAAAGDEQLAEKRQVDMDYGWSGGRFGKRSVDNNDHIF
>Sulfakinin_Lopho_Nemertea_Lineus_lacteus_comp10986_c0_seq1_m13954
MKHAMVIALALILVSFASAAPHRRSQNDDSAALWSSSKTKHLNFKPQQIEKAYNALNGKETDDFRDILALVAAAEDQQIPAKRQKDIDYGWSGGRFGKRSIDDNNDHLF
>Sulfakinin_Lopho_Nemertea_Lineus_longissimus_c40512_g1_i1_m59677
MNHAIVIVVALVVVTFASAAPHRRSQNDDSASQWSSSKTKHLSITPQQIEKAYSAMKGKGTDDFGDILALVAAAGDQHVPAKRQKDMDYGWSGGRFGKRSIDDNTDHIF
>Sulfakinin_Lopho_Nemertea_Lineus_ruber_Lvirrnatri444461_m82941
MNHVIVIAVALFVVVFASAAPHRRSQNDDSASQWSSSQTKHFNIRPQQIEKVFNALKGKDTEDIGDLLALVAATGDQQIPAKRQKDMDYGWSGGRFGKRSIDDNNDHLF
>Sulfakinin_Lopho_Nemertea_Cerebratulus_spec_TRINITY_DN32597_c0_g1_i1_m101435
MNHVIAICIALLVVVCASSAVPHRRSQSDESATQWSSSQTKHFNIRPQQIEKVYNALKAKDTENLGDLLALVATGEDHMAEKRQKDMDYGWSGGRFGKRSISDENNDHIF
>Sulfakinin_Lopho_Nemertea_Cerebratulus_marginatus_comp50500_c0_seq1p1
MNQLLVICVALLVVVCASAVPHRRSQSDDSASKWAASQTKHFNIRPQQIEKVYNALKAKDTENLSDLLALVATGDEHIAEKRQKDMDYGWSGGRFGKRSIDDDNNDHIF
>Sulfakinin_Lopho_Nemertea_Baseodiscus_unicolor_TRINITY_DN36768_c0_g1_i1_m200942
MNYLLIAVLALLTVLEIHASPHGRSRADNSVGQWAAGTGKKYPTDKAKNAGNFYKLFNMMKSVKSSNKADLDKLISFVLNDDGSFAGMDRSKSSDSMLLDSAEKRQVDMDYGWSGGRFGKRSLENRDHIF


>tachykinin_Nemertea_Tubulanus_polymorphus_comp21864_c0_seq1_m11049
MKMIDITRSLAGLIMVLYVVTAQEVDINEIDVLSELKLTNSHLSAIKDMLAALLNSEIPQVQSRRTQSQEMSPFPAPSNNMVLNELTRLMELKHSSDYDRLKTSKRQPPQGFYAVRGKRASEEIISEKRPTGFHAMRGKRSSKEI
>tachykinin_Nemertea_Baseodiscus_unicolor_Contig22050p1
MDYRISILFLSALICLVTSIPLVSDTGDEDRTTAVLLRIASHLSDIKKLLKTALSDELAFGNGDNSLDEDDSDTGISKTKLLRQLNSFLDLRRYPNSIGP
>tachykinin_Nemertea_Cerebratulus_spec_TRINITY_DN35735_c1_g1_i1_m102637
MIMDYRISMLVLALCACLVTSIPLGPASSVEDRTTALLMTIAENTSEIKEMLQTVLSSADMIEENNMDDDSDTKAKLLHQLKSYLDLRNYPQSSPSIKKRQPDLGFYAVRGKRNTKTSD
>tachykinin_Nemertea_Lineus_lacteus_comp17312_c0_seq1_m28042
MAIMDYRISIVFLALSTCLVTSKPLGPSASVEDNTLALLMKIAENTSNIKDMIQTVMISRDMAHGNGIGDDADTKTELLQQLKSYLDLRNLAQTSRSMRKRQPDLGFYAVRGKRNTKSSE
>tachykinin_Nemertea_Lineus_longissimus_c46063_g1_i1p1
MAIIDYRISIVLLALSTCFVTSKPLGSAASVADSTIALLMKIAENVSNIKDMIETVMIRRDMADGNGIGDNANTKTKLLQQLKSYLDLRNYAQSSQSMKKRQPDLGFYAVRGKRNTKSSD
>tachykinin_Nemertea_Lineus_ruber_Lvirrnatri753241_m119845
MAIMDYSVSIFVLALSTCLVTSIPLGPAASAEDRTIALLIQIAENISNIKDMIQTINMIRNDMVDQNGTGDEADTKTKLLQQLKSYLDLRSYAQSSKSMKKRQPDLGFYAVRGKRNTHTSE
>tachykinin_Nemertea_Nipponemertes_spec_TRINITY_DN6634_c0_g1_i1_m33834
MDCRLCTLIAALVTLVACQALSESPLDQDSKSARILLFEMSQDVAEIKSMLKSLLAEERAPRNDENSGRFDDEESSNKLYNEMRRLMHLKQLAPMLSSQLAAKRQPPIGFYAVRGKRGTSA
>tachykinin_Nemertea_Paranemertes_peregrina_comp19598_c0_seq2p1
MNSRLSCLLFVSAFLAHSSSQTLSDEQSDDSKSTRILLYQMSQDIAEIKSMLHAVLREQSLERQDEDDVPAEMSTNHKLMDQMRKLLLLKNMEKRKNYRP
>tachykinin_Nemertea_Paranemertes_peregrina_comp19598_c0_seq1_m15794
MNSRLSCLLFVSAFLAHSSSQTLSDEQSDDSKSTRILLYQMSQDIAEIKSMLHAVLREQSLERQDEDDVPAEMSTNHKLMDQMRKLLLLKNMGKELSSRLAVKRDPPVGFYAVRGKRAVAAA
>tachykinin_Nemertea_Cephalothrix_hongkongiensis_comp40066_c0_seq1_m71495
MNISSATEMTYKSLIFFVFGLSCCLAYPSLENTDTSEEAIILLRQMSEDISDIKDMLSSILKPSMQSSYRNDNGFNPILSEINKLIEIKSNRHLGNTLKAEKRQPPDGFYAVRGKRSLMQQKNQ
>tachykinin_Nemertea_Notospermus_geniculatus_g8442t1
XXXLASCEEFHKNRRRVTVRVDYLLRAERKITKHGHEDICSGAGAKTTALLAKIADNISDIKSMLQTVLVGGELADDSSISDLSDTKAKLLQQLKTYLDLRNYPRSSQSIKKRQPPQGFYAVRGKRNTKESD\


>vasotocin-related_2_Phoronida_Phoronopsis_harmeri_c146046_g1_i1p1
MKVSQVYWVVCLSIYASETFGCYLWNCARIAGKRQDHVERLQPEQHVYRECMACGLFNQGRCVSETSCNHPDLGVVKFPLCSRENDIPTPCYVRGRACSSNIMRHGKCVAESTCCGEGGCVDDPGCVLLNTPDSDILQYVYVD
>vasotocin-related_2_Phoronida_Phoronis_psammophila_comp65207_c0_seq1p1
MNSVYWTICISVCITEGLGCFIWNCPQRGKRVQQHQDMLGLSQCFPCGPLHLGRCVSEAHCNHPALGVIPSTECGNEDKINRPCFVRGRGCSSEIMRYGRCVTDTTCCGEGGCLEDSSCVFGASSEDNMDNRQQTVKRAWRIY
>vasotocin-related_1_Phoronida_Phoronis_ijimai_(P._vancouverensis)_comp30606_c0_seq1p1
MTPVNGMPISFYVVLLCCVMCCSACFWRNCPAGGKRGLYEMPPANHGRPCTSCGPRNDGQCFGPDICCTPTSGCHIGSEFSRVCSRENENITPCVVAGKPCGDQGNCASDGVCCNTDSCKVDAKCKVNRDAIRLEFLNFLEKLLKQRAHKKSQDKR
>vasotocin-related_2_Phoronida_Phoronis_ijimai_(P._vancouverensis)_comp76163_c0_seq1p1
MNPITLLACLTALCSTPSLGCFLWNCPRDARGKRVQIPTRREFNQCLPCGLFDAGRCVTESHCNHPTLGVFEFGRCQAENEIGMPCYVRGRGCSSADMRYGKCVADGMCCGEGDFGLILVRQQDIH
>vasotocin-related_2_Phoronida_Phoronis_australis_TRINITY_DN239299_c0_g1_i1p1
MNTVILIACLAALFSVPSLGCFIWNCPIQRVGKRIQISTTQREVVQCLPCGIFGAGRCVTENHCNHPTQGVFEFERCVAENEIERPCHVLGRDCSSADLRFGKCVADGMCCGEGGCMKDTKCVNVMTSLENEYTT
>vasotocin-related_1_Phoronida_Phoronis_australis_TRINITY_DN239556_c0_g1_i1p1
MTPTNGISTCVPVVLLCFVMCCSACFWRNCPSGGKRGLYEMPPTNSGPPCASCGPRNEGQCFGPDICCTPTSGCLIGSEYSRVCSRENENIIPCVVAGKPCGDQGNCASDGVCCNIDGCKVDSKCKINRDATRMQFLDYLEKLLKERAQ
>vasotocin-related_2_Brachiopoda_Novocrania_anomala_Nanornatri21671831p1
MFRNFHRQFQRETGKTRTYVLLHGVLLVLVTISLASSCYVRDCPTGGKRNMDVKGSKRCHRCGPFLIGQCISPELCCSALIGCDKLDGYRKNCQDVNSYVTSDCKLLGQTCGDGAPGRCVMNG
>vasotocin-related_1_Brachiopoda_Terebratalia_transversa_Ttrarnatri63161p1
MKLLSVYSIYLLVAMSNACYLYDCINGKRTIDLRSQRQCQPCGDGKGQCVGRNICCGPSMGCHMGTDVSETCSKEDDISTPCVVKGKPCGTEGNCVVRGICCNAVMCTADKSCSDHIAYSKRLISFMKELMKDDIRK
>vasotocin-related_1_Brachiopoda_Laqueus_californicus_comp44487_c0_seq1p2
MNLLCVCSMYVVLVSMTNACYLYDCINGKRLIDVRSQRQCQPCGDGKGQCIGRNICCGPSMGCHIGTDVSATCSKEEEISTPCIVKGKPCRAEGNCVIDGICCNAVMCTTDKNCNDHIAYNKRLISFMKELMKNDIRK
>vasotocin-related_1_Brachiopoda_Hemithris_psittacea_comp22826_c0_seq1p1
MARQRHLIMLHLCVLIIVVSDYASGCYFLDCINGKRGLHSNSKEIHVQKKCGTCLDGLGQCVGPNICCGTTIGCHIGTEVSYHCARENESREPCNVEGKDCGDHGNCVASGICCNSEMCMKMDKCKTSPRYSKKLLIFVRTLIKNRKTKTI
>vasotocin-related_1_Brachiopoda_Glottidia_pyramidata_comp44014_c0_seq1p1
MLPYPTKMLMKHILVILCALTIASGCFIRNCPSGGKRTMDNFDTSHHRQCMSCANGQGQCVGPSICCVEKGGCHVGTSEAEVCKKENESNTPCIVKGKSCDSSLFMGKCTADGICCNSESCVMDDNCRTVLSSKYSREFLLFVKNLLESAKKEQH
>vasotocin-related_1_Brachiopoda_Lingula_anatina_comp136984_c0_seq1p1
MATFRCTMLPCSTNMLLKHILALMCALTIASGCFIRNCPSGGKRTMEDFDTSHHRQCMSCADGRGQCVGPSICCVEKGGCHVGTSEADVCKKENESNTPCSVKGKSCDSSLFMGKCTADGICCNSESCVMDDNCRTAFSSKYSKEFLLFVKNLLESAKKDQH
>vasotocin-related_2_Brachiopoda_Glottidia_pyramidata_comp43882_c0_seq1p1
MNNSQNLVSCGKTWSKLLNRDLMLWLLSLSLLCHCTTGCYVRNCPLGGKRSQLECAACGYMSLGRCMSPGVCCSPSFGCIHADRRGSNGCYEWNSLLTSDCDTGGAHCVTSTRPMVLGKCVSKDTCCSKDGCVRSHICAKPKDTSQSQHIFNERGNDQLKKLTKVDNMDPISVETAGRLMANLLRSSRAQVPNNEVEEDGTDSAYEYGF
>vasotocin-related_2_Brachiopoda_Lingula_anatina_comp88699_c0_seq1p1
MNNSHSLVKCGKTWSKLLNRDLILWLLSLSLLCHFTSGCYVRNCPLGGKRSQQLCGACGYLSLGRCMAPSTCCSPSFGCISVGSEADGCYEWNSLLTSGCDISGPRCVSSQSPLVFGKCISKHMCCSKNGCVRSR
>vasotocin-related_1_Brachiopoda_Novocrania_anomala_Nanornatri2222311p1
MVVRYGAFLLLFFGTVASACFFKNCPTGGKRTMEGVKSDKPETIAKHPMETKDWRQLRKCMSCADGQGQCIGSTICCGHSIGCHIGTELSEHCSKENDNPNPCVITGTKCGDRILRFPGNCVAKGWCCNSESCVMDSHCDTITIDDFRKKYSPEFIRFIRRLIEADSISDQ
>vasotocin-related_1_Nemertea_Cerebratulus_marginatus_comp42993_c0_seq1_m28251
MKSIPSLWQLSFLVFLCVIISCSGCFIRNCPPGGKRGLNDHELGQRRCMSCAQGAGICVGPDICCGPDIGCHMGTKLSSVCAKENESTVACSVPGRQCGPNNEGKCVANGICCTSDTCASDGLCQMGEDLKPELVKLLQALLAKRAR
>vasotocin-related_1_Nemertea_Cerebratulus_spec_TRINITY_DN33699_c0_g1_i1_m158313
MKSIPSLWQLSLLVFLCVILSCSGCFIRNCPPGGKRGLNDNALERRQCMSCAQGAGICVGPDICCGPEIGCHMGTKLSSVCAKENESTVACKVPGRQCGPNNEGKCVANGICCTSDTCASDGLCQIGEDIKPELVKLLQALLAKRAR
>vasotocin-related_1_Nemertea_Lineus_ruber_Lvirrnatri46731_m10709
MKSIPSLWQLSFLVFLCVIISCSGCFIRNCPPGGKRGLNDHDLGQRRCMPCAQGAGICVGPDICCGPEIGCHMGTKLSSVCAKENESTTACSVPGRQCGPNNEGKCVANGICCTSDTCASDGLCQTRGDIKPELVKLLQALLEKRSR
>vasotocin-related_1_Nemertea_Paranemertes_peregrina_comp25385_c0_seq1_m30918
MTSTNQISAILLLTTLTLLVATSSGCFFRNCPRGGKRGLSSSQNVAQRQCMSCMETGVCVGPSICCGHDIGCHIGTEQSSVCAKENESPTPCKVPGAHCGPEGNCVADGICCDSETCTTDSNCKKTDQLKPELIELLKRLLASKRADSSDAR
>vasotocin-related_1_Nemertea_Lineus_longissimus_c46215_g1_i1_m113050
MKSIPSLWQLSFLVFLCVIISCSGCYIRNCPPGGKRGLNDHVLGQRRCMSCAKGAGICVGPDICCGREIGCHMGTQLSSVCAKENESPTACSVPGRQCGPNNQGKCVASGICCTSDTCASDGMCQGGEDFKPQLVQLLQALLEKRSR
>vasotocin-related_1_Nemertea_Baseodiscus_unicolor_TRINITY_DN95342_c0_g3_i1p1
MKSVPCLWYHTLAIVFLCTVLNSSGCYIRNCPPGGKRGLTDSEHAFSQRKCMSCANGAGICVGPNICCGSDIGCHMGTKLSGVCAKENDSTTPCLVPGPLCGPNKEGTCVADGLCCTSETCTNDRLCATKSDSLKPELVEL
>vasotocin-related_1_Nemertea_Tubulanus_polymorphus_comp35306_c0_seq1_m45706
MDRVIAGIRSLACFLAVLTLISLCSGCFVTNCPPGGKRGLPDSTYATRQCMSCMGSGTCVGENICCGVNIGCHIGTKESKVCNKENDSRTPCQVPGKTCGPEEQGNCVANGICCTSDACALDNACKQRSLTQQQRKDELVELLKRVLDRRIAINRRD
>vasotocin-related_1_Nemertea_Notospermus_geniculatus_g10069t1
MKSIPSLWLLSLLVLLYVVLTSGCFIRNCPPGGKRSLNDHAVGQRRCMACAKGQGICVGPDICCGRDIGCHMGTKLSSVCAKENESTTACFVPGRSCGPSNQGKCVASGICCTSDTCANDGTCRTTDTGMKPELVRLLEELLQRKSR
>vasotocin-related_1_Nemertea_Lineus_lacteus_comp26250_c0_seq1_m105839
MKSIPSLWQLSFLVFLCVIISCSGCFVRNCPPGGKRGLNEQILGQRRCMSCAQGAGICAGPDICCGREIGCHMGTKLSSVCAKENESTTACTVPGRKCGPNNEGKCVANGICCTSDTCASDGMCHTEGDLKPELVQLIQALLKERSR
>vasotocin-related_1_Nemertea_Malacobdella_grossa_comp24424_c0_seq1_m32120
MMTTNQLSAMLLLATLSLLVTTSSGCFFRNCPRGGKRGLSENVAPRQCMSCMGSGVCVGPNTCCGHDIGCHIGTEQSKVCAKENESLTPCKVPGMRCGTSGNCVANGICCDSETCTTDATCQRNEQLKPELVELLKRLLASKNFDNSR
>vasotocin-related_2_Nemertea_Tubulanus_polymorphus_comp25948_c0_seq1_m15412
MVSSKANSEMEIYQLCLLTVVVLSTFLSMTESCVIRTCPRRPGKRSQIVQTPQKECMRCMGDGYCVGLDACCGSFGCVMGTSATVKCRAEANSDEPCVIPGEFKTCGSTGSCYADRICCDRTSCTTDDTCSTPTADQDDRTTRLYKIRSLLRRILAKKAFHA
>vasotocin-related_2_Nemertea_Notospermus_geniculatus_g302t1
MQDMYRLVPALLVIVCMMVTSSQGQILRTRYPDKKSIDPLKSQLEGASACQRCFNDEGYCVGRGVCCLTNNCIVGSIAAKECSVVNSDCSVPGDHKHCGSNGKCYVDGVCCENDGCKMDDSCSRDNEKLIDLLKRLIHVKHRQLIRRLRIITTSRFIDCFKGCPPLFGKSLLIITISTIKMQDMYRLVPALLVIVCIMVTSSQGQILRTRYPDKKSIDPLKSQLEGASACQRCFNDEGYCVGRGVCCLTNNCIVGSIAAKECSVVNSDCSVPGDHKHCGSNGKCYVDGVCCENDGCKMDDSCSRDNEKLIDLLKRLLQVERPAHEKR
>vasotocin-related_2_Nemertea_Lineus_longissimus_c41389_g1_i1_m66162
MQDMYRFVPAVVVILCIIVTSSQGQILRTRYEKKGIVQPNSEAQVATECRQCFNGEGYCVGHGVCCLKNNCIIGTIAAKECFGQTTQCRVPGDHKPCGASGKCYAEGVCCEKDGCKMDDTCSNQNEKLIDLLKRLLSYERPNRR
>vasotocin-related_2_Nemertea_Lineus_ruber_Lvirrnatri81341_m17549
MQDMYRFVPAVVVILCMILMSTQGQVLRTRYEKKGINPSSSEAQVMSGCKQCFNGEGYCVGHGVCCLKNNCIIGTIAAKECTAQTTQCRVPGDHKSCGTSGKCYVEGVCCEGDGCKMDETCSNKDEKLINLLKRLLSYERPNRR
>vasotocin-related_2_Nemertea_Cerebratulus_spec_TRINITY_DN35366_c0_g2_i1_m177882
MPNMYRVVPALVVLICILVTSSEGQLFRIRYPGPDKKSIDPLKSQLEGASECVRCFNGEGYCVGRGVCCLKSNCIVGTIAVKECSQPVSQCHVPGDHKPCGANGKCYVDGVCCENDGCKTDDMCSGDNEKLIDLLKRLLSYEKPAAQERR
>vasotocin-related_2_Nemertea_Cerebratulus_marginatus_comp61910_c1_seq1_m97726
MQNMYRVVPALLVLICIMLTSSEGQLLRIRYPDKKAIDPLKSELEGVSECPRCFNDEGICVGRGVCCLKDNCIVGSVAKKECSVDASACRVPGVHRPCGAGGKCYVDGVCCENDGCKIDDMCSGDNEKLI
>vasotocin-related_2_Nemertea_Nipponemertes_spec_TRINITY_DN2037_c0_g1_i1_m41465
MNLLTTAAFVVNILACCHGQVARNRDGRLIEGDAAVNVPKPQQAKPHSGIMPAAKTTTKTGQNRTQRGDPDTDLMNEVALSKMKPRKVEESEKLCRTCLNGKGTCLGRSVCCTKSFCTVGTVECTRVPSEVCLKSKRACSQNGVCGSDGVCCEGRGCFVDHSCSSLRTMLVKLLRYVCANDECHAP
>vasotocin-related_2_Nemertea_Paranemertes_peregrina_comp23429_c0_seq1_m24224
MDLVQTCVCVLAIMIPMMNCQVIRSRDGRGGEKTETIGDALAEPETSKTDDNFQAGKEGDGSCPSCLGDGHCIAPGICCHSNSCSVGVATCSRAVPEQCLMERKRKVCGRKGFCWTSSVCCEKRGCYLEPNCESAEDRLVRILKRLCKNGC
>vasotocin-related_2_Nemertea_Malacobdella_grossa_comp27320_c0_seq1_m62525
MDSIQICFCLLAIMLPINCQIIRSRDGRGAEKTEPIVDALADLETNNGQDKQCAQCLGSGRCVASGICCHRTSCTVGVSVCDRVPERCFSSQRRKACGGTGVCGASGVCCERSGCYREMECETTEERIKRILYRLCKDGC

 
>WWS_peptide (MS-peptide_01) Lineus_longissmus_Nemertea_c45085_g3_i2|m99829 complete len:136 loc:2053-2460(-)
MMRQCFGPFLIGLIGILICFTQDARGSPLPDNEEMVNEILNKRNAWWSKKSDPALADLSGERMDGENSEQPCLSQAHRIDCYINRCVPDFVECGRLARSRSGFGACKQQHHECALECYPDTNKGPALSLFSGLQG
>WWS_peptide (MS-peptide_01) Nemertea_hongkongiensis_comp66734_c0_seq1p1
KKSTTKTSKDFQEQNSNICQEESSRIDCYVNNCVPAFVACGRMTHLKYDFETCKIQHQQCATSCDQRISAGYI
>WWS_peptide (MS-peptide_01) Nemertea_Riseriellus_occultus_Contig183p1
SDPALTDLSGESMDGENSEQPCLSQAHRIDCYINSCVPDFVECGRLARSRAGFGACKQQHHECALRCYPVVLRRGLRQVL
>WWS_peptide (MS-peptide_01) Nemertea_Baseodiscus_unicolor_TRINITY_DN83064_c0_g2_i1p1
MKRQCFGPFLIGLVGMLICFTQDARGSSLPDREEMVNEILNKRNAWWTKKSSPSIPDITSGESSEDNSEEPCLSQARRIDCYINNCVPDFVECGRLARSRHGFKQCKSQHHECAVQC
>WWS_peptide (MS-peptide_01) Nemertea_Lineus_lacteus_comp18149_c0_seq1p1
MMRQCFGPFLIGLVGILICFTQDARGSPLPDNDEMVSEIFNKRNAWWSKKSDPALTDLAGESVDRENSEQPCLSQAHRIDCYINRCVPDFVECGRLARSRSRFGACKQQHHECALQCYPDTNKGPVLSLFSGIQG
>WWS_peptide (MS-peptide_01) Nemertea_Lineus_ruber_Lvirrnatri354731p2
MKRQCFGQFLIGLVGILICFTQDARGSPLPDNDEMVNEIRNKRNAWWSKKSDPALTDLSGESMDGENSEQPCLSQAHRIDCYINSCVPDFVECGRLARSRAGFGACKQQHHECALRCYPDTNQGPALSLFSGLQG
>WWS_peptide (MS-peptide_01) Nemertea_Tubulanus_polymorphus_comp27720_c0_seq1p1
MRLLKHLTGPVLLAITAHLISFISVVHSIPLTDNSDDNIIQDVLQKRNAWWSKKSAPSVPLLQNDAENPYEDICHAESERIDCYIETCVPTFVACGRKTRTELGFNECKVSHHRCAETCGSRIKDLVDSIVDALN
>WWS_peptide (MS-peptide_01) Nemertea_Cerebratulus_spec_TRINITY_DN32883_c3_g1_i1p1
MTRQCFGPFLIGLVGILICFTQDARGSPLPDNDEMVNEILNKRNAWWSKKSDPALSDLTSGESMDSGNSEEPCLSQAQRIDCYINNCVPEFVECGRLARSRAGFKLCKQQHHQCALRCYPDTNKGPALSLFSGLHG
>WWS_peptide (MS-peptide_01) Nemertea_Notospermus_geniculatus_scaffold1173g24118t1p1
MGEVLDARGSPLPDHNEMVSEILNKRNDARGSPLPDHNEMVSEILNKRNAWWSKKSDPAMTDLTSGESDTSEEPCLSQAQRIDCYINDCVPDFVECGRLARSRGSFNLCKKQHHQCALRCYPDTNKGPALSLFSGLHR
>WWS_peptide (MS-peptide_01) Nemertea_Notospermus_geniculatus_scaffold74g3974t1p1
MKEKTISLRDISPSSQNDGMVDKRSFQSLKRQHDETLLWAVFYRSCRITHMLHTSQDQYAAWWSKKSDPALTDLTSGESDTSEEPCLSQAQRIDCYINDCVPDFVECGRLARSRGSFNLCKKQHHQCALRCYPDTNKGPALSLFSGLHR
>WWS_peptide (MS-peptide_01) Phoronida_Phoronis_australis_TRINITY_DN297286_c2_g2_i1p1
MKPMDFSVFIGVLGILLDCLKGTCSEGNPLVDSASQPLQNDVYRVLALPEDGRLRKRQAPYGFGGIWFTKRTMPINAAVQHECRFGNCLKKYLDCEREGSTTEEYWACRRYRSACISECALMSKRKL
>WWS_peptide (MS-peptide_01) Phoronida_Phoronis_psammophila_comp56770_c0_seq1p1
MKPVDVSIVVGVLGILLECLKGADGKPFRSISTERGDGNQNVEPLIHRIQKRQYSYGGVWFSKRTHPVVSKNVETDTDASRFTTRDIEVKTQATIECYLRKCLEKLLDCGKNVRSRDYQTCRRLRSTCVLECAISGMHLL
>WWS_peptide (MS-peptide_01) Phoronida_Phoronopsis_harmeri_c56856_g1_i1p1
MKPLDVSLFLGLIGVLLECFEGSYGKSISNISQKKTDGGRSTNFFFPGIHQEQKRQYSYGGVWFTKRTQPALKKTKSAFSEKELDRLLARDNEVRIESAVVCYLETCVSRFFECGKTATTAEAYLSCRQVRQACILECGRAEKPSS


>DMF_peptide (MS-peptide_02) Lineus_longissimus_Nemertea_c45028_g1_i1|m99192 5prime_partial len:139 loc:1619-2035(-)
SYLVACIVVLCACLVLGKPAPSGTKVNSQDISKSINRLIEDLRTHKAAEDHDQKELVKIVLAFAGKLQELQEGIQHIDEVEGQAAKATAKREGSEGGDFLERLDKRGQYYDAELDDGFDMFKKRNQKLNRARNGWLEQ
>DMF_peptide (MS-peptide_02) Lineus_longissimus_Nemertea_c45028_g1_i2|m99195 complete len:157 loc:1606-2076(-)
MMKSYLVACIVVLCACLVLGKPAPSGTKVNSQDISKSINRLIEDLRTHKAAEDHDQKELVKIVLAFAGKLQELQEGIQHIDEVEGQAAKATAKREGSEGGDFLERLDKRGQYYDAELDDGFDMFKKRNQKQEKKAAARGEQTKEYASELEKAAKAD
>DMF_peptide (MS-peptide_02) Lineus_longissimus_Nemertea_c45028_g1_i5|m99203 5prime_partial len:85 loc:1618-1872(-)
VLCACLVLGKPAPSGTKVNSQDISKSINRLIEDLRTHKGSEGGDFLERLDKRGQYYDAELDDGFDMFKKRNQKLNRARNGWLEQ
>DMF_peptide (MS-peptide_02) Lineus_longissimus_Nemertea_c45028_g1_i7|m99206 5prime_partial len:116 loc:1553-1900(-)
VLCACLVLGKPAPSGTKVNSQDISKSINRLIEDLRTHKGSEGGDFLERLDKRGQYYDAELDDGFDMFKKRNQKQEKKAAARGEQTKEYASELEKEKPISEELTKLLDLLDAKKGQ
>DMF_peptide (MS-peptide_02) Nemertea_Riseriellus_occultus_TRINITY_DN48120_c0_g6_i1p2
DKRGQYYDAELDDGFDMFKKRNQKQEKKAAAQGEKTKEYANELQKEEPSEELTRLLDLLDAKKGQ
>DMF_peptide (MS-peptide_02) Nemertea_Cerebratulus_marginatus_comp61943_c1_seq12p1
MMKTYLVACIVVLCACLVLGKPTSTGSKVNSQDISKSINRLIEDLRLHKGSEGDFLERLDKRGQYYDAELDDGLDMFKKRNQKPAKAN
>DMF_peptide (MS-peptide_02) Nemertea_Cerebratulus_marginatus_comp61943_c1_seq7p1
AEDRDQKELIKIVLAFSGKLQELQEGIRHIDQAEGQTAQSAAKREGSEGDFLERLDKRGQYYDAELDDGLDMFKKRNQKLNRARNGWLEQ
>DMF_peptide (MS-peptide_02) Nemertea_Cerebratulus_marginatus_comp61943_c1_seq16p1
MMKTYLVACIVVLCACLVLGKPTSTGSKVNSQDISKSINRLIEDLRLHKGSEGDFLERLDKRGQYYDAELDDGLDMFKKRNQKLNRARNGWLEQ
>DMF_peptide (MS-peptide_02) Nemertea_Cerebratulus_marginatus_comp61943_c1_seq19p1
MMKTYLVACIVVLCACLVLGKPTSTGSKVNSQDISKSINRLIEDLRLHKVAEDRDQKELIKIVLAFSGKLQELQEGSEGDFLERLDKRGQYYDAELDDGLDMFKKRNQKPAKAN
>DMF_peptide (MS-peptide_02) Nemertea_Cerebratulus_marginatus_comp61943_c1_seq27p1
MMKTYLVACIVVLCACLVLGKPTSTGSKVNSQDISKSINRLIEDLRLHKGSEGDFLERLDKRGQYYDAELDDGLDMFKKRNQKPVHEDVVTPQKAQTLGEKGNPEHAAEVIGEQESVSEDLTKLLNLLDEKKGN
>DMF_peptide (MS-peptide_02) Nemertea_Cerebratulus_marginatus_comp61943_c1_seq8p1
MMKTYLVACIVVLCACLVLGKPTSTGSKVNSQDISKSINRLIEDLRLHKVAEDRDQKELIKIVLAFSGKLQELQEGIRHIDQAEGQTAQSAAKREGSEGDFLERLDKRGQYYDAELDDGLDMFKKRNQKPAKAN
>DMF_peptide (MS-peptide_02) Nemertea_Cerebratulus_marginatus_comp61943_c1_seq31p1
MMKTYLVACIVVLCACLVLGKPTSTGSKVNSQDISKSINRLIEDLRLHKVAEDRDQKELIKIVLAFSGKLQELQEGSEGDFLERLDKRGQYYDAELDDGLDMFKKRNQKLNRARNGWLEQ
>DMF_peptide (MS-peptide_02) Nemertea_Cerebratulus_marginatus_comp61943_c1_seq29p1
MMKTYLVACIVVLCACLVLGKPTSTGSKVNSQDISKSINRLIEDLRLHKVAEDRDQKELIKIVLAFSGKLQELQEGSEGDFLERLDKRGQYYDAELDDGLDMFKKRNQKPVHEDVVTPQKAQTLGEKGNPEHAAEVIGEQESVSEDLTKLLNLLDEKKGN
>DMF_peptide (MS-peptide_02) Nemertea_Cerebratulus_marginatus_comp61943_c1_seq5p1
MMKTYLVACIVVLCACLVLGKPTSTGSKVNSQDISKSINRLIEDLRLHKGSEGDFLERLDKRGQYYDAELDDGLDMFKKRNQKPVHEDVVTPQKAQTLGEKGNPEHAAEVIGEQGVQEDVIAPQTAQTLGDKGNPEHAAEVLGDGDNEEESVSEDLTKLLNLLDEKKGN
>DMF_peptide (MS-peptide_02) Nemertea_Cerebratulus_marginatus_comp61943_c1_seq4p1
MMKTYLVACIVVLCACLVLGKPTSTGSKVNSQDISKSINRLIEDLRLHKVAEDRDQKELIKIVLAFSGKLQELQEGIRHIDQAEGQTAQSAAKREGSEGDFLERLDKRGQYYDAELDDGLDMFKKRNQKPVHEDVVTPQKAQTLGEKGNPEHAAEVIGEQESVSEDLTKLLNLLDEKKGN
>DMF_peptide (MS-peptide_02) Nemertea_Cerebratulus_marginatus_comp61943_c1_seq14p1
MMKTYLVACIVVLCACLVLGKPTSTGSKVNSQDISKSINRLIEDLRLHKVAEDRDQKELIKIVLAFSGKLQELQEGSEGDFLERLDKRGQYYDAELDDGLDMFKKRNQKPVHEDVVTPQKAQTLGEKGNPEHAAEVIGEQGVQEDVIAPQTAQTLGDKGNPEHAAEVLGDGDNEEESVSEDLTKLLNLLDEKKGN
>DMF_peptide (MS-peptide_02) Nemertea_Cerebratulus_marginatus_comp61943_c1_seq11p1
MMKTYLVACIVVLCACLVLGKPTSTGSKVNSQDISKSINRLIEDLRLHKVAEDRDQKELIKIVLAFSGKLQELQEGIRHIDQAEGQTAQSAAKREGSEGDFLERLDKRGQYYDAELDDGLDMFKKRNQKPVHEDVVTPQKAQTLGEKGNPEHAAEVIGEQGVQEDVIAPQTAQTLGDKGNPEHAAEVLGDGDNEEESVSEDLTKLLNLLDEKKGN
>DMF_peptide (MS-peptide_02) Nemertea_Cerebratulus_marginatus_comp61943_c1_seq18p1
MMKTYLVACIVVLCACLVLGKPTSTGSKVNSQDISKSINRLIEDLRLHKVAEDRDQKELIKIVLAFSGKLQELQEGIRHIDQAEGQTAQSAAKREDALKESGMTASSAGGADNAPHVVQQVVLRDPEDEKTSNKIDNLKFVKLLLAAMEKMKARKGKDKKDKKSKGRPSKPTKVLEGSKGSKEISKKGSEGDFLERLDKRGQYYDAELDDGLDMFKKRNQKPAKAN
>DMF_peptide (MS-peptide_02) Nemertea_Cerebratulus_marginatus_comp61943_c1_seq23p1
MMKTYLVACIVVLCACLVLGKPTSTGSKVNSQDISKSINRLIEDLRLHKVAEDRDQKELIKIVLAFSGKLQELQEGIRHIDQAEGQTAQSAAKREDALKESGMTASSAGGADNAPHVVQQVVLRDPEDEKTSNKIDNLKFVKLLLAAMEKMKARKGKDKKDKKSKGRPSKPTKVLEGSKGSKEISKKGSEGDFLERLDKRGQYYDAELDDGLDMFKKRNQKLNRARNGWLEQ
>DMF_peptide (MS-peptide_02) Nemertea_Cerebratulus_marginatus_comp61943_c1_seq28p1
MMKTYLVACIVVLCACLVLGKPTSTGSKVNSQDISKSINRLIEDLRLHKVAEDRDQKELIKIVLAFSGKLQELQEGIRHIDQAEGQTAQSAAKREDALKESGMTASSAGGADNAPHVVQQVVLRDPEDEKTSNKIDNLKFVKLLLAAMEKMKARKGKDKKDKKSKGRPSKPTKVLEGSKGSKEISKKGSEGDFLERLDKRGQYYDAELDDGLDMFKKRNQKPVHEDVVTPQKAQTLGEKGNPEHAAEVIGEQESVSEDLTKLLNLLDEKKGN
>DMF_peptide (MS-peptide_02) Nemertea_Cerebratulus_marginatus_comp61943_c1_seq1p1
MMKTYLVACIVVLCACLVLGKPTSTGSKVNSQDISKSINRLIEDLRLHKVAEDRDQKELIKIVLAFSGKLQELQEGIRHIDQAEGQTAQSAAKREDALKESGMTASSAGGADNAPHVVQQVVLRDPEDEKTSNKIDNLKFVKLLLAAMEKMKARKGKDKKDKKSKGRPSKPTKVLEGSKGSKEISKKGSEGDFLERLDKRGQYYDAELDDGLDMFKKRNQKPVHEDVVTPQKAQTLGEKGNPEHAAEVIGEQGVQEDVIAPQTAQTLGDKGNPEHAAEVLGDGDNEEESVSEDLTKLLNLLDEKKGN
>DMF_peptide (MS-peptide_02) Nemertea_Cerebratulus_spec_TRINITY_DN32339_c1_g4_i3p2
MMKSYLVACVVVLCACLVLGKPASSGSKVNSQDISKSINRLIEDLRLHKGSDGGEFLERLDKRGKYFDAELDDGMDMFKKRNQ
>DMF_peptide (MS-peptide_02) Nemertea_Cerebratulus_spec_TRINITY_DN32339_c1_g4_i2p1
MMKSYLVACVVVLCACLVLGKPASSGSKVNSQDISKSINRLIEDLRLHKVAEDRDQKELVKIVLAFSNKLQELQEGSDGGEFLERLDKRGKYFDAELDDGMDMFKKRNQ
>DMF_peptide (MS-peptide_02) Nemertea_Cerebratulus_spec_Contig4170p1
MMKSYLVACVVVLCACLVLGKPASSGSKVNSQDISKSINRLIEDLRLHKVAEDRDQKELVKIVLAFSNKLQELQEGIQHIDLTEAQAVRSAVKRQGSDGGEFLERLDKRGKYFDAELDDGMDMFKKRNQKRAPVDDFIQPQQAQVLGDKGNPEHAAEVTGEQGVDEDIIMPQTVQTLGENGNPHHATEVLGEDGDSTEGVDEDIIMPQTVQ
>DMF_peptide (MS-peptide_02) Nemertea_Cerebratulus_spec_TRINITY_DN32339_c1_g4_i1p1
MMKSYLVACVVVLCACLVLGKPASSGSKVNSQDISKSINRLIEDLRLHKVAEDRDQKELVKIVLAFSNKLQELQEGIQHIDLTEAQAVRSAVKRQDEFKEAGMSATSTGLGSAPHVVQQVVVKAPEDEEKTAHKMDNAKFVKLLLAALEKMKKGKGKGKKDTAKGKGSKPSKEGSKEISKKGSDGGEFLERLDKRGKYFDAELDDGMDMFKKRNQ
>DMF_peptide (MS-peptide_02) Nemertea_Cerebratulus_spec_Contig4169p1
MMKSYLVACVVVLCACLVLGKPASSGSKVNSQDISKSINRLIEDLRLHKVAEDRDQKELVKIVLAFSNKLQELQEGIQHIDLTEAQAVRSAVKRQDEEKTAHKMDNAKFVKLLLAALEKMKKGKGKGKKDTAKGKGSKPSKEGSKEISKKGSDGGEFLERLDKRGKYFDAELDDGMDMFKKRNQKREDVIVPEKASQTNDEGNLEYLAELLRREKQIEEGIVPQRASQTGQDHGGENLAYLKELLSDSPGVDEGMIMPETAQPLGDK
>DMF_peptide (MS-peptide_02) Nemertea_Lineus_ruber_Lvirrnatri60251p1
MMKTYLVACIVVLCACLVLGKPAPSGTKVNSQDISKSINRLIEDLRTHKAAEDHDQKELVKIVLAFAGKLHELQEGIQHIDEVESQAAKTAAKREDVLTGSGVKASSTNEGDVPHVVQQVVVKAPEAPDNKSKLDNIKFVKLLLTALEKANKEKGKGKPKKEKNGPKKTSKTIEMSKKELDKGSEGGDFLERLDKRGQYYDAELDDGFDMFKKRNQKQEPISEEVTELLSLLDAKKGQ
>DMF_peptide (MS-peptide_02) Nemertea_Lineus_lacteus_comp26551_c0_seq17p1
KPAPSGSKVNSQDISKSINRLIEDLRTHKAAEDHDQKELVKIVLAFAGKLQELQEGGQGSDFLERLDKRGQYYDAELDDGFDMFKKRNQKPAKAN
>DMF_peptide (MS-peptide_02) Nemertea_Lineus_lacteus_comp26551_c0_seq15p1
AEDHDQKELVKIVLAFAGKLQELQEGGQGSDFLERLDKRGQYYDAELDDGFDMFKKRNQKQEKKAAQGEKAKEYANQLEQEKPISEDVNRLLTLLDAKKGQ
>DMF_peptide (MS-peptide_02) Nemertea_Lineus_lacteus_comp26551_c0_seq7p1
KPAPSGSKVNSQDISKSINRLIEDLRTHKGGQGSDFLERLDKRGQYYDAELDDGFDMFKKRNQKQEKKAAQGEKAKEYANQLEQEKPISEDVNRLLTLLDAKKGQ
>DMF_peptide (MS-peptide_02) Nemertea_Lineus_lacteus_comp26551_c0_seq6p1
MKSYLVACIVVLCACLVLGKPAPSGSKVNSQDISKSINRLIEDLRTHKGGQGSDFLERLDKRGQYYDAELDDGFDMFKKRNQKLNRARNGWLEQ
>DMF_peptide (MS-peptide_02) Nemertea_Lineus_lacteus_comp26551_c0_seq23p1
MKSYLVACIVVLCACLVLGKPAPSGSKVNSQDISKSINRLIEDLRTHKGGQGSDFLERLDKRGQYYDAELDDGFDMFKKRNQKQKPISEDVNRLLTLLDAKKGQ
>DMF_peptide (MS-peptide_02) Nemertea_Lineus_lacteus_comp26551_c0_seq5p1
MKSYLVACIVVLCACLVLGKPAPSGSKVNSQDISKSINRLIEDLRTHKAAEDHDQKELVKIVLAFAGKLQELQEGGQGSDFLERLDKRGQYYDAELDDGFDMFKKRNQKLNRARNGWLEQ
>DMF_peptide (MS-peptide_02) Nemertea_Lineus_lacteus_comp26551_c0_seq25p1
MKSYLVACIVVLCACLVLGKPAPSGSKVNSQDISKSINRLIEDLRTHKAAEDHDQKELVKIVLAFAGKLQELQEGIQHIDDVESQAVKAAAKREGGQGSDFLERLDKRGQYYDAELDDGFDMFKKRNQKPAKAN
>DMF_peptide (MS-peptide_02) Nemertea_Lineus_lacteus_comp26551_c0_seq2p1
MKSYLVACIVVLCACLVLGKPAPSGSKVNSQDISKSINRLIEDLRTHKAAEDHDQKELVKIVLAFAGKLQELQEGIQHIDDVESQAVKAAAKREGGQGSDFLERLDKRGQYYDAELDDGFDMFKKRNQKLNRARNGWLEQ
>DMF_peptide (MS-peptide_02) Nemertea_Lineus_lacteus_comp26551_c0_seq24p1
MKSYLVACIVVLCACLVLGKPAPSGSKVNSQDISKSINRLIEDLRTHKAAEDHDQKELVKIVLAFAGKLQELQEGIQHIDDVESQAVKAAAKREGGQGSDFLERLDKRGQYYDAELDDGFDMFKKRNQKQEKKAAQGEKAKEYANQLEQEKPISEDVNRLLTLLDAKKGQ
>DMF_peptide (MS-peptide_02) Nemertea_Lineus_lacteus_comp26551_c0_seq22p1
MKSYLVACIVVLCACLVLGKPAPSGSKVNSQDISKSINRLIEDLRTHKAAEDHDQKELVKIVLAFAGKLQELQEGIQHIDDVESQAVKAAAKREDVLTGSGVKASSTNEEGVPHVLQQVVLKAPEADDNLSKLDNPQFVKLLLTALEKLNAKKGKKEKPSKPVKPAKPVKLGTSKGVIKKEEKKGGQGSDFLERLDKRGQYYDAELDDGFDMFKKRNQKPAKAN
>DMF_peptide (MS-peptide_02) Nemertea_Lineus_lacteus_comp26551_c0_seq1p1
MKSYLVACIVVLCACLVLGKPAPSGSKVNSQDISKSINRLIEDLRTHKAAEDHDQKELVKIVLAFAGKLQELQEGIQHIDDVESQAVKAAAKREDVLTGSGVKASSTNEEGVPHVLQQVVLKAPEADDNLSKLDNPQFVKLLLTALEKLNAKKGKKEKPSKPVKPAKPVKLGTSKGVIKKEEKKGGQGSDFLERLDKRGQYYDAELDDGFDMFKKRNQKLNRARNGWLEQ
>DMF_peptide (MS-peptide_02) Nemertea_Lineus_lacteus_comp26551_c0_seq9p1
MKSYLVACIVVLCACLVLGKPAPSGSKVNSQDISKSINRLIEDLRTHKAAEDHDQKELVKIVLAFAGKLQELQEGIQHIDDVESQAVKAAAKREDVLTGSGVKASSTNEEGVPHVLQQVVLKAPEADDNLSKLDNPQFVKLLLTALEKLNAKKGKKEKPSKPVKPAKPVKLGTSKGVIKKEEKKGGQGSDFLERLDKRGQYYDAELDDGFDMFKKRNQKQEKKAAQGEKAKEYANQLEQEKPISEDVNRLLTLLDAKKGQ
>DMF_peptide (MS-peptide_02) Nemertea_Notospermus_geniculatus_scaffold1217g24625t1p1
MWYLSFLPYLAFASKIMVNEDQYRATAEVRATVCGLDRLNQGAARNPCQYKTDSMMRSYLNPCQYKTDSMMRSYLVACIVVLCACLVLGKPAPSATKQDISKSINRLIDDLRLHKAAETEDEKELIKIVQAFSAKLRELQEGIQRIDEAKPQEAQNDAKRADVSHGSPTSTAKEGSSPHVIQQIVVKAPEDTDIPSPKPQKDNVEFVRLLLTALEKLNIKKEEGKTNRGKGKKPSSKKAPKGSKKVPNVAKKEVKKGSDGGDFLERLDKRGQYYDAELNDGFDMFKKKRNQKREEELVPQAATETGTGGGNSDYMKELFGDSKRKREEEITPQTTTETGTGGGNSDYMKELFGDSKRKREEEITPQTATETGTGGGNSDYMKELFGDSKRKREEEITPQTATETGTGGGNSDYMKELFGDSKRKREEEITPQTATETGTGGGNSDYMKELFGDSKRKREEEITPQTATETGTGGGNSDYMKELFGDSKRKREEEITPQTATETGTGGGNSDYMKELFGDSKRKREEEITPPTATETGTGGGNSDYMKELFGDSKRKREEDDAFRQGFERLSRMLKKPGSC


>AGEamide (MS-peptide_03) Lineus_longissimus_Nemertea_c41235_g1_i1|m64909 complete len:254 loc:1203-1964(-)
MTRIYALLAVALLVTQVLSAPVAKQDVGERKAKNKEAANLEEELHKQAGEGKKDTPETSEPSPGHKPRGALGQLMQAAAEEEESQEEKAATTKTEEDAKLQNVIYSIYNNPEVLKALLRAGETKESNEEVAPPMQNGIKRDDEEEELRSNIIKKDGDDLYQPASDPNMDMLLDRYEDLPDDSALYEDDRQYNNVADPDYPDDRLMAEEVHALEGMEPNMNGIEVEDENEKDEDDSEDHDDNEEESTTKSASKQ
>AGEamide (MS-peptide_03) Nemertea_Cerebratulus_marginatus_comp1386598_c0_seq1p1
MQRIYALLTIALLITKVLSAPTAKQDVGERKAKNKEAENLEEELHKQAGEGKKDTPETNEPSPGHKPRGALGQLMEAAAEAEKEQAATTKTEDDAKLQNVIYSIYNNPEVLKALLRAGE
>AGEamide (MS-peptide_03) Nemertea_Riseriellus_occultus_TRINITY_DN8824_c0_g1_i1p1
MTRIYTLLAIALLVTQVLSAPAAKQDVGERKAKNKEAANLEEELHKQAGEGKKDTPETSEPAPGHKPRGALGQLMQAAAEEEESQEEKAATTKTEEDAKLQNVIYSIYNNPEVLKALLRAGETKETNKEVAPPMQNGIKRDEEEEELRSNIIKKDGDDLYPNMDMMMNHYADLPDDSALYEDDRRYNNIPDPDYPDDELMAEEEALEEMEPNMNGIET
>AGEamide (MS-peptide_03) Nemertea_Lineus_lacteus_comp25423_c0_seq6p1
MTRIYALLAVALLVTQVLSAPVAKQDVGERKAKNKEAANLEEELHKQAGEGKKDTPETSEPSPGHKPRGALGQLMQAAAEEEESQEQKAATTKTEEDAKLQNVIYSIYNNPEVLKALLRAGETKETNEEIVPPMQNGIKRDDEEGELRSNIIKKDGDDLYQPPNMDMQDIPSDRALYEDDQQYNNVADPDYPDDKLMAEEQQALEEMEPDMNDIEAEDEEGEDEEDDSEDHDDEEEESTTKSSQQ
>AGEamide (MS-peptide_03) Nemertea_Notospermus_geniculatus_scaffold88g4545t1p1
MRNKGENGLQSNVLSAPTVKQNVGERKATNKEAANLEEELHKQAGEGKKDTPETSEPSPGHKPRGALGQLMEAAAEEEESAEEKGATTTTEDDAKLQNVIYSIYNNPEVLKALLRAGETKDTNKEVLPPKTPNGLKRNSDDDDEPLRSNIIKKDGDDLYEPMIASKKIMSDMPIMLQNKYGDVYGENEIFDEDGDVDDDKETGDYPGEPLTADEEAALEAMEDANGIKTDDEQSNESPDDEEQEEDVDEDEEPDDESTTTKRSAQ
>AGEamide (MS-peptide_03) Nemertea_Notospermus_geniculatus_scaffold425g13543t1p1
MTRIYLLLALALLTTQVLSAPTVKQNVGERKATNKEAANLEEELHKQAGEGKKDTPETSEPSPGHKPRGALGQLMEAAAEEEESAEEKGATTTEDDAKLQNVIYSIYNNPEVLKALLRAGETKDTNKEVLPPKTPNGLKRNSDDDEDDEPLRSNIIKKDGDDLYEPMIASKKIMSDMPMLQNKYGDVYGENEIFDEDGDLDDDKETGDYPGEPLTADEEAALEAMEDANGIKTDDEQSNESPDDEEQEEDVGEDEEPDDESTTTKRSAQ
>AGEamide (MS-peptide_03) Nemertea_Lineus_ruber_Lvirrnatri144771p1
MTRTYALLAIALLVTQALSAPVAKQDVGERKAKNKEAANLEEELHKQAGEGKKDTPETSEPAPGHKPRGALGQLMQAAAEEEESQEEKAATTKTAEDAKLAQNVIYSIYNNPEVLKALLRAGETKETNKEVAPMENYIKRDDDEEELRSNIIKKDGDDLYQPPSYPNMDMLLDRYDDMPGDRTLYGEDDRRYNNVPDSEYPDDKLMTEEDVKAMKEMKPNMTGIKEDENENEDDNGEDNGKEESTATKSLAQ
>AGEamide (MS-peptide_03) Nemertea_Baseodiscus_unicolor_TRINITY_DN94851_c0_g5_i2p1
MARFSVTLTIALLAVKVFTAPTINQEVGERKAKNKEAANLVEELHKEAGEGKKDTPETNEPSPGHRPRGALGEIMAEAEAEEEAAEEEAAEEEAAEEKAAEEKNENETENDDKRNMEKDAGEEEEDDTSDGDKEQVEDDAKMQSVIYSIKNKPEVIKALLRAGETNSDKGSTSREENDIKRGNHVGSNHVGEEEEPSFENEEEEGNDVISPRVLSNIIKKDGDDLYLPMIGSKKVDEQFDGLTLPPEENAIQHHKYKGNGDKISSGHFKEPPGLLPASYAFADYPTSSDEVERKAFERPMETDMRANSGPHEMVDRRQLWPPRSDEEEQNEN


>GGRWamide (MS-peptide_04) Lineus_longissimus_Nemertea_c32264_g1_i1|m25175 3prime_partial len:155 loc:184-645(+)
MDGRLLFLVIALSACGSLLACKLPREPTQGEYMKYIVCLQKATGFTSDGGRWGRSVENVLDRSQPLRKLLRSKKTECVLKKNPQPQDYVDYVMCLHSNGHTTEGGRWGRSVDEGLTRDGLKSKSKREECVLKSNPQPQDYVNYVMCLQGTGFTT
>GGRWamide (MS-peptide_04) Lineus_longissimus_Nemertea_c36262_g1_i1|m37384 5prime_partial len:153 loc:2-460(+)
TTDGGRWGRSIDREFTRNGLKSKSKRDQCVLKSNPQPQDYVNYVMCMQGSGFTSDGGRWGRSTDRARHYSIMEKVFRNVPDFGRWFQLRRESAHEQAEIPARQGGRDDDQETVFSRQANGRVQDLANAGVTIIEHPVKREIRLRDITAKKSS
>GGRWamide (MS-peptide_04) Nemertea_Riseriellus_occultus_TRINITY_DN75564_c0_g1_i1p1
SIDRQLTRNGLKSKSKRNQCVLKSNPQPQDYVNYVMCMQGTGFTSDGGRWGRSTDRTKHYTVMERILRNI
>GGRWamide (MS-peptide_04) Nemertea_Baseodiscus_unicolor_TRINITY_DN87702_c0_g1_i2p1
MGRTSQVCFLLVASFCVVSSTCSLPRNPSNADYVNYVICLQSTRYSTDGGRWGRSVDYQHRRETAKRTQESNGPRCQLNTEPTNSDYVAYVLCLQRSQAGYTSDGGRWGRSIDKKYGRSARSILRRIPDFLTRA
>GGRWamide (MS-peptide_04) Nemertea_Cerebratulus_spec_TRINITY_DN3426_c0_g1_i1p1
MVVLGAIADTMACRLPNKPKQSDYVEYVACLQQQTGFTTDGGRWGRSVGHILNRIRNILPLSTKKDCKLKKTSDLANFANFLKCVDANSFKTNTVGIPGENRRISNQDRFVTDVLRSGRSIDGALTRNGLKEKSK
>GGRWamide (MS-peptide_04) Nemertea_Cerebratulus_spec_TRINITY_DN15568_c0_g1_i1p1
DGGRWGRSVDRQLTSNGIRGKEKSKRDQCVLKQNPSTQDYIDYVMCQQNSGFTTDGGRWGRSVDRQLTSNGIRAKETSKRDQCVLKQNPSVQDYIDYVMCQQNSGFTTDGGRWGRSVDRQLTSNGIRGKEKSKRDQCVLKQNPSTQDYIDYVM
>GGRWamide (MS-peptide_04) Nemertea_Cerebratulus_spec_TRINITY_DN1495_c0_g1_i1p1
DYIDYVMCQQNSGFTTDGGRWGRSVDRQLTQNGILRKSKSKRDECVLKQNPLPQDYVDYVRCLQNNGYTTDGGRWGRSTDRARDHTVMERILRNFPDFYRWFQLRRDAPHEKAEIPSRVGGRDDNQDSVFSRQENGRVQDLADTDVTIIEHPVKR
>GGRWamide (MS-peptide_04) Nemertea_Cerebratulus_marginatus_comp857993_c0_seq1p1
MYGLVVLAVVLCASDGMLACKLPNKPKESDYMAYVTCLQSQTGFTTDGGRWGRSVDNVLRRVRTFRRTRRSIDRFLSRNGIKQNGKRDQCVLKN
>GGRWamide (MS-peptide_04) Nemertea_Cerebratulus_marginatus_comp32388_c0_seq1p1
DYINYVTCLENSGFTSDGGRWGRSVDRQLTRNGIMRNSKPKRDECTLKRNPSPQDYVDYVLCMQNDGYTSDGGRWGRSTERAKHRSLMENILRQLPDFHRWFQLRRDSPHEQSEIPTRRGGRDDNQDTVISRQENGRVQDLADRGVTIIEHAHKRRAA
>GGRWamide (MS-peptide_04) Nemertea_Lineus_lacteus_comp20711_c0_seq1p1
MDSRLLFLVIALSACSSLLACKLPSKPTQQEYMKYIVCLQQATGYTADGGRWGRSVDNVLSRQFRKSRSKKAECVLKPNPQPQDYVDYVRCLHSNGHTTDGGRWGRSIDKRLTRNGLGPKSKRNECVLKPNPQPQDYVDYVMCMQSTGFTSDGGRWGRSIDREFTRNGLKSKSKRNECVLKANPQPQDYYNYVLCMQGSGFTSDGGRWGRSTGRTRHYTIMEKVLRNTPDFGRWFQLRRESAHEQAEIPARQGGRDDDQERVFSRQENGRVQDLANAGVTIIEHPVKREIRLRDIIAKKSS
>GGRWamide (MS-peptide_04) Nemertea_Lineus_ruber_Lvirrnatri448221p1
MDGNLLFLVIALSACGSLIACKLPSKPTQEEYMKYIVCLQQATGYTSNGGRWGRSVHNDLDRAFEKLRSKKAECVLKSNPQSQDYVNYVMCLQGNGFTSDGGRWGRSVDERLTKRGLESKSKRDECVLKSNPQSQDYVDYVICMHSKGHTTDGGRWGRSVDRELTRTRSGLESKSKRAECALKSNPQPQDYVDYVMCMQGTGFTSDGGRWGRSTDHTKHYRVMEKILRNVPNFGRWFQLRRENAHEQAEIPARQGGRDDDQGRVFSRQENGRVQDLANAGVTIIEHPVKRAIRLRDIIANTSP
>GGRWamide (MS-peptide_04) Nemertea_Notospermus_geniculatus_scaffold3178g36394t1p1
MCLQQQSGFSTHGGRWGRSDENVLDPRKKSRKVRAKKDECVLKSNPTPQDMIDYAMCSQNNGYTADGGRFGRAADSQVMREGLRSKSKRDTCVLKNNPQPQDFISYAMCLQSNGYTSDGGRWGRSVDGKPTRDVLGSKSKKDTCVLKNNPQPEDFLSYAMCLQSNGYTSDGGRWGRSVDGKLARDGLGSKSKKDTCVLKNNPQPEDFGNGFTSDGGRWGRSVDIELIRGILRSKKDTCVLKNNPQPQDYMNYALCLQGNGFTSDGGRWGRSVDRELSRHQEKSRSKRATCVLKELPRLIDVLAFERCRYGIRFRRSRRSTSRARQHGVLREILREIPNSGRWLPPRRASVHEQPDTPTGGGRDDDLERVVTRQEGGPVEDLTDAGLSVVEQPVKHSAGLRDILSKSKSSSTDI
>GGRWamide (MS-peptide_04) Nemertea_Notospermus_geniculatus_scaffold3956g38602t1p1
MDGKLVVILVVAFSTFGSLSACTLPNKPTQTEYYNYIMCLQQQSGFSTDGGRWGRSDENVLDPRKKSGKARVKKDECVLKNNPQPQDMIDYAMCLQNNGYTADGGRFGRSVDGEVREGLRSKSKRDTCVLKNNPQPEDFVSYAMCLQSNGYTSYGGRWGRSVDAKLTRGGLRSKSKKDTCVLEDNPQPQDFVSYAMCLQNNGYTSDGGRWGRSVDAKLTRGGLRSKSKKDTCVLEDNPQPQDFVSYAMCLQSNGYTSDGGRWGRSADEKPTRVGLRSRAKKDTCVLKDNPQPQDYMDYALCLQGNGFTSDGGRWGRSVDIELIRGILRSKKDTCVLKNNPQPQDYMNYALCLQGNGFTSDGGRWGRSVDRELSRHQEKSRSKRATCVLKELPRLIDVLAFERCRYGIRFRRSRRSTSRARQHGVLREILREIPNSGRWLPPRRASVHEQPDTPTGGGRDGDVERVVTVTRQEAGPVEDLPDAGVTVVEHPVKHSAGLRDILSKSKSSSTDI

>GxGH_peptide (MS-peptide_05) Lineus_longissimus_Nemertea_c37626_g1_i1|m43692 complete len:114 loc:752-1093(-)
MDTCMKVLFCLYAISMLMMATSRVTNALSSDFGGKPQRREATRGNLMPPGPWIYGTGHLNKRLFKGAFDISNKIEDTAGKEHGIQMMDKFMVFLRLQESGALDKCLASFSKRR
>GxGH_peptide (MS-peptide_05) Nemertea_Baseodiscus_unicolor_TRINITY_DN160599_c0_g1_i1p1
LRLQRLGLWRSRRTGHRGTITLYSMDPFLNARTSISNEVEDNVGKMQGIKLMQKFLIFLRLQESGALDKCIGLTANKR
>GxGH_peptide (MS-peptide_05) Nemertea_Lineus_lacteus_comp15202_c0_seq1p1
METCMKVLCCLYAISMLMMATSRVTLALNSDFGGQPQRREVTRGNLMPPGPWIYGTGHLNKRLFKGAFDISNKVDDIAGKERGIEIIDKFMIFLRLQESGVLDKCLATLSNRR
>GxGH_peptide (MS-peptide_05) Nemertea_Lineus_ruber_Lvirrnatri634261p1
MDTCMKVLCCFYAISMLMMGTNRVTHALNSDFGDRPQRREATRGNLMPPGPWIYGTGHLKKRLFKGAFDLSNKLEDVAGKEHGIQMMDKFMFFLRLQESGALDKCLATFAKRR
>GxGH_peptide (MS-peptide_05) Nemertea_Cerebratulus_spec_TRINITY_DN20868_c0_g3_i1p1
MEPCTKLLCCLYAISMLMMGPSRLALALTSDFDDRLQRREATRGNLMPPGPWIYGTGHLKKRFYKGAFDVSNKIEESAGKARGIQMMDKFLVFLRLQESGALDKCLATLGVSDRR
>GxGH_peptide (MS-peptide_05) Nemertea_Paranemertes_peregrina_comp16776_c0_seq1p1
MGSMWQIYLTLLIVCFSAIQTTSGDTSPWSDAGRPLTRSTMRRNGMPPGPWLYGQGHLQKRMDPGTELKARIATILERIQDEEKKCNCARR
>GxGH_peptide (MS-peptide_05) Nemertea_Notospermus_geniculatus_scaffold375g12561t1p1
MEYEPCTKLLYCLYAISMLMLGTNRVALADSTGSIDDRLHRREATRGNLMPPGPWIYGTGHLKKRFLKGAFDISNKIEDNQGKVKGIEMMDKFLVFLKLQESGALDKCLATFDLADRR
>GxGH_peptide (MS-peptide_05) Nemertea_Tubulanus_polymorphus_comp28753_c0_seq3p1
MFSKATICVLVVSIMVSQSFAKQEIDEFPSTGFERRQQSNVMIPGAWLYGMGHMSKRILGSPKISDKAAIGQGVPMMREFLRYLKLKENRVEPLED
>GxGH_peptide (MS-peptide_05) Nemertea_Tubulanus_polymorphus_comp28753_c0_seq1p1
MFSKATICVLVVSIMVSQSFAKGRGGDEPSKEQEIDEFPSTGFERRQQSNVMIPGAWLYGMGHMSKRILGSPKISDKAAIGQGVPMMREFLRYLKLKENRVEPLED


>Brachiopoda_Terebratalia_transversa_Ttrarnatri107161p2
MKFLIVTLLLFAAAISIFADDEVPLDDEFEETELAPLRNKRNVNCKLSCRPAGSSFTITIQIKGCSRTGAMICCYDCTAVFGRKPRLPPFGRRPTFGGRRRFPPFGGRRTGGWRG
>Brachiopoda_Laqueus_californicus_comp40919_c0_seq2p1
WPLRPGKLLVITILLFAAAVSTFADDEVSLDDEFNIDDAEVASLRNKRNTNCKLVCRPRASSFTLTIQIKGCINSGSLVCCYDCKAVFGGRRPNPPFGGRRRNPFGSRRGRYGGGFGGGWRG


>AllatostatinA_related_Brachiopoda_Novocrania_anomala_Nanornatri2746531p1
YFGKRGYTDQSSTKAYGKLADKRQSSMRMHGKRGDKRQGSIRDDIGKLSRIGQGSSMAYGKLDDKRQGSMRGYGEERQDSMMAYGKRGDKRQSSMRNVGKRGDERQDSMRAYGKRGGKRQSSMRNVGKRGDERQDSMRAYGKRG
>RFa_MPCs_Brachiopoda_Novocrania_anomala_Nanornatri2681501p1
MFEVTVTLLLGILTISWNPNAAVAESSDTSCMDRCSTVGSALIKYCVQIFCSSPVVEVIQANTEEEIAPDFLGEKRDSFWRFGRDSEDAPPPIDSDLKETDGSHERIGRDTGFAFWRFGRAGDNSAAKSIHKTRTKRDSGVYPSLYDPSFRRLLEKTNAYEEIPDYSGRFLEVKRPDTFWRFGREPQEFRQTSDHLIGNVKRSRDSFWRFGRSDGTRDSFWRFGKRNMGTSSQHEREAAPSYTKKDTFWRFGRNWPASSTYWYHQPYISKTFPYLQHNINNIKSKSSLLSENPIHGIAIDVPGQKRTDQFWRFGKRNRVDSVQQHLPRMTPHE

>AllatostatinA_related_Nemertea_Lineus_longissimus_c47834_g1_i1p2
MLDMDELGKKSETAESGNTDLNSIKRRLRDFLKYRYMGLSKKRARLFKMWRKFGAIKPSPQLRTRVDPYRYMFGIGK
>AllatostatinA_related_Nemertea_Cerebratulus_spec_TRINITY_DN32954_c1_g2_i1_m131299 internal
PDTFAGRKRGPDTFAGRKQGPDTFAGRKQGPDTFAGRKQGSCMPDTFAGRKQGPDTFAGRKQGPDTF
>AllatostatinA_related_Nemertea_Cerebratulus_spec_TRINITY_DN32954_c1_g1_i1_m131293 internal
KQGPDTFAGRKRGPDTFAGRKRGPDTFAGRKRGPDTLAGRKQGPDTFAGRKRGPDTFAGRKQGPDTFAG
>MPCs_Nemertea_Cerebratulus_spec_TRINITY_DN21013_c0_g1_i2p2
MLAGKARSHAEGDPMLAGKTRSHAEGDPMLAGKTRCHAERNQMLAGKARSHAERNQMLAGKTRCHAERNQMLAGKAQSHAERNQMLAGKARSHAERNQMLAGKA
>RFa_MPCs_Nemertea_Riseriellus_occultus_TRINITY_DN35367_c0_g1_i2p2
MQLILDKQCSGLPILEQRAQI
MDSYFIVCLLFLGFTLVAADTDENASELTKRRRPFRWGKREASELTKRLPRYGKREASELTKRLPRFGKQEASELTKREE
>RFa_MPCs_Nemertea_Cerebratulus_spec_TRINITY_DN17678_c0_g1_i1_m59192 internal
PRYGKRDADLTKKRALPRYGKRDADLAQKRALPRYGKRDADLTKKRALPRYGKRDADLAQKRALPRYG
