# Supplementary material for: Nemertean, Brachiopod, and Phoronid Neuropeptidomics Reveals Ancestral Spiralian Signaling Systems
Source: Mol Biol Evol. 2021 Jul 17;38(11):4847–66. doi: 10.1093/molbev/msab211 (PMC8557429; doi:10.1093/molbev/msab211)
Supplement: msab211_Supplementary_Data [file msab211_supplementary_data.zip › Supplementary_Material_06_L_longissimus_MS_scores.xlsx]

## Sheet: modificationSpecificPeptides
Sequence	Modifications	Mass	Mass Fractional Part	Protein Groups	Proteins	Unique (Groups)	Unique (Proteins)	Acetyl (N-term)	Amidation (C-term)	Gln->pyro-Glu	Oxidation (M)	Sulfo (Y)	Missed cleavages	Retention time	Calibrated retention time	Charges	PEP	MS/MS scan number	Raw file	Score	Delta score	Intensity	Reverse	Potential contaminant	id	Protein group IDs	Peptide ID	Evidence IDs	MS/MS IDs	Best MS/MS	Oxidation (M) site IDs	Sulfo (Y) site IDs	MS/MS Count
AAPIGDQRAITSKVA	Acetyl (N-term)	1538.84	0.841655	52	c37203_g1_i1|m.41570	yes	yes	1	0	0	0	0		44.388	44.388	2	0.0020029	11978	20150722_CO_0556DaTh_R02	91.076	70.952	2148200			0	52	0	0	0	0			1
AAPVNANEEAQVAVEKEE	Unmodified	1896.91	0.9065	18	c30558_g1_i1|m.21735	yes	yes	0	0	0	0	0		39.221	39.221	2;3	3.5034e-12	10142	20150722_CO_0556DaTh_R02	153.04	124.88	22769000			1	18	1	1;2	1;2	1			2
AASRFGSVEDAPPIE	Acetyl (N-term)	1586.76	0.757651	147	c48320_g1_i1|m.138675	yes	yes	1	0	0	0	0		58.875	58.875	2	0.0035522	17357	20150722_CO_0556DaTh_R02	74.296	31.512	2941500			2	147	2	3	3	3			1
AATAQEAKGLLG	Unmodified	1128.61	0.613887	77	c40107_g1_i1|m.57268	yes	yes	0	0	0	0	0		36.775	36.775	2	0.043254	9341	20150722_CO_0556DaTh_R02	59.418	27.94	3823300			3	77	3	4	4	4			1
AAVKGITSFDSSKLK	Acetyl (N-term)	1592.88	0.877372	59	c37675_g1_i2|m.43873	yes	yes	1	0	0	0	0		50.145	50.145	3	0.0019324	14081	20150722_CO_0556DaTh_R02	91.355	66.437	11263000			4	59	4	5	5	5			1
AAVTQQPGALTPPPTK	Acetyl (N-term)	1617.87	0.872621	185	c9478_g1_i1|m.4696	yes	yes	1	0	0	0	0		46.728	46.728	2	0.0024274	12803	20150722_CO_0556DaTh_R02	76.82	43.887	1065000			5	185	5	6	6	6			1
AAVTQQPGALTPPPTKEMS	Oxidation (M);Acetyl (N-term)	1980.98	0.982642	185	c9478_g1_i1|m.4696	yes	yes	1	0	0	1	0		46.711	46.711	2	0.039755	12742	20150722_CO_0556DaTh_R02	51.089	34.559	3165800			6	185	6	7	7	7	53		1
AAYDDSLPSLK	Unmodified	1178.58	0.581919	15	c30328_g1_i1|m.21307	yes	yes	0	0	0	0	0		46.777	46.777	2	0.006857	12824	20150722_CO_0556DaTh_R02	88.596	50.293	3694300			7	15	7	8	8	8			1
ADHEIGSETLVK	Acetyl (N-term)	1339.66	0.66196	60	c37798_g1_i2|m.44381;c37798_g1_i3|m.44384;c37798_g1_i1|m.44378	yes	no	1	0	0	0	0		40.129	40.129	2	3.0507e-05	10472	20150722_CO_0556DaTh_R02	127.17	96.35	1360100			8	60	8	9	9	9			1
ADHQTERAFQKQPTIF	Acetyl (N-term)	1957.96	0.964624	16	c30460_g1_i1|m.21566	yes	yes	1	0	0	0	0		48.499	48.499	3	0.0024644	13480	20150722_CO_0556DaTh_R02	78.69	41.745	3938400			9	16	9	10	10	10			1
ADHQTERAFQKQPTIFL	Acetyl (N-term)	2071.05	0.0486881	16	c30460_g1_i1|m.21566	yes	yes	1	0	0	0	0		57.691	57.691	3	0.033501	16929	20150722_CO_0556DaTh_R02	52.862	31.196	2402700			10	16	10	11	11	11			1
ADKDDFLEMVE	Oxidation (M)	1326.56	0.564948	69	c39181_g1_i1|m.51268	yes	yes	0	0	0	1	0		51.925	51.925	2	0.028189	14742	20150722_CO_0556DaTh_R02	67.385	19.101	2603100			11	69	11	12	12	12	21		1
ADLDDTEFGDMEDEM	2 Oxidation (M)	1763.6	0.602591	137	c47113_g1_i2|m.123967;c47113_g1_i1|m.123965	yes	no	0	0	0	2	0		46.837	46.837	2	0.0020573	12863	20150722_CO_0556DaTh_R02	90.861	73.659	2971700			12	137	12	13	13	13	38;39		1
ADLNTSGANNRLK	Acetyl (N-term)	1414.72	0.716455	174	c51114_g2_i1|m.181381	yes	yes	1	0	0	0	0		30.95	30.95	2	1.7132e-05	7642	20150722_CO_0556DaTh_R02	124.12	86.124	1995900			13	174	13	14	14	14			1
ADVDKDERSPLL	Acetyl (N-term)	1398.7	0.699074	57	c37584_g1_i1|m.43529	yes	yes	1	0	0	0	0		48.373	48.373	2	0.00035609	13442	20150722_CO_0556DaTh_R02	119.25	84.499	3206500			14	57	14	15	15	15			1
ADVDKDERSPLLL	Acetyl (N-term)	1511.78	0.783138	57	c37584_g1_i1|m.43529	yes	yes	1	0	0	0	0		60.999	60.999	2	0.00024447	18138	20150722_CO_0556DaTh_R02	105.03	69.487	3414300			15	57	15	16	16	16			1
ADVDKDERSPLLLH	Acetyl (N-term)	1648.84	0.842049	57	c37584_g1_i1|m.43529	yes	yes	1	0	0	0	0		47.168	47.168	3	0.007383	12996	20150722_CO_0556DaTh_R02	71.279	50.695	4392100			16	57	16	17	17	17			1
ADVEFEREQMLN	Oxidation (M);Acetyl (N-term)	1537.67	0.671873	143	c47523_g1_i1|m.128924	yes	yes	1	0	0	1	0		51.79	51.79	2	0.0044486	14687	20150722_CO_0556DaTh_R02	90.793	60.587	1336500			17	143	17	18	18	18	44		1
ADVGENQVTEEPTKSILK	Acetyl (N-term)	1999.01	0.0109652	70	c39308_g1_i2|m.52033;c39308_g1_i5|m.52040;c39308_g1_i3|m.52036;c39308_g1_i4|m.52037;c39308_g1_i1|m.52032	yes	no	1	0	0	0	0		49.357	49.357	2	0.0051627	13814	20150722_CO_0556DaTh_R02	63.691	52.576	1295200			18	70	18	19	19	19			1
AEGEETKYELK	Acetyl (N-term)	1337.64	0.635076	17	c30504_g1_i1|m.21650	yes	yes	1	0	0	0	0		34.244	34.244	2	0.0013319	8594	20150722_CO_0556DaTh_R02	149.41	113.7	6399400			19	17	19	20	20	20			1
AEGSNQEDLQTAILR	Acetyl (N-term)	1685.82	0.822042	150	c48572_g1_i2|m.142224;c48572_g1_i1|m.142216	yes	no	1	0	0	0	0		59.033	59.033	2	3.1196e-09	17426	20150722_CO_0556DaTh_R02	139.58	116.13	4389100			20	150	20	21	21	21			1
AELENKSNEPGADDFLIA	Acetyl (N-term)	1973.92	0.921816	104	c42852_g1_i2|m.77985;c42852_g1_i1|m.77982	yes	no	1	0	0	0	0		74.688	74.688	2	0.0005805	23282	20150722_CO_0556DaTh_R02	73.498	50.641	4172500			21	104	21	22	22	22			1
AEVKFEGDTLVNR	Unmodified	1476.76	0.757257	188	CON__Q9U6Y5	yes	yes	0	0	0	0	0		39.893	39.893	3	0.00017221	10385	20150722_CO_0556DaTh_R02	109.44	72.262	3733100		+	22	188	22	23	23	23			1
AFQAGAWNEVPDPH	Unmodified	1537.69	0.694991	178	c51536_g1_i1|m.188566	yes	yes	0	0	0	0	0		53.642	53.642	2	0.00073999	15160	20150722_CO_0556DaTh_R02	99.991	59.837	10849000			23	178	23	24;25	24;25	24			2
AFSKPDAWGVTAGDENLK	Unmodified	1904.93	0.926842	41	c35266_g2_i1|m.33760	yes	yes	0	0	0	0	0		47.941	47.941	3	0.029316	13285	20150722_CO_0556DaTh_R02	53.453	38.058	2274600			24	41	24	26	26	26			1
AGDGVIGLQ	Unmodified	828.434	0.434132	79	c40148_g1_i1|m.57474	yes	yes	0	0	0	0	0		44.229	44.229	1	0.044465	11915	20150722_CO_0556DaTh_R02	107.59	5.9027	1184500			25	79	25	27	27	27			1
AGFIAKQMVGSQL	Acetyl (N-term)	1390.73	0.727871	161	c49842_g1_i2|m.160957;c49842_g1_i1|m.160948;c49842_g1_i4|m.160977;c49842_g1_i3|m.160969	yes	no	1	0	0	0	0		78.99	78.99	2	0.0055676	24909	20150722_CO_0556DaTh_R02	84.365	42.965	9727100			26	161	26	28	28	28			1
AGFIAKQMVGSQLS	Oxidation (M);Acetyl (N-term)	1493.75	0.754814	161	c49842_g1_i2|m.160957;c49842_g1_i1|m.160948;c49842_g1_i4|m.160977;c49842_g1_i3|m.160969	yes	no	1	0	0	1	0		60.526	60.526	2	0.0018423	17959	20150722_CO_0556DaTh_R02	92.939	57.282	8680000			27	161	27	29	29	29	46		1
AGFIAKQMVGSQLS	Acetyl (N-term)	1477.76	0.7599	161	c49842_g1_i2|m.160957;c49842_g1_i1|m.160948;c49842_g1_i4|m.160977;c49842_g1_i3|m.160969	yes	no	1	0	0	0	0		75.843	75.843	2	0.015513	23724	20150722_CO_0556DaTh_R02	65.043	32.11	2661200			28	161	27	30	30	30			1
AGHVPETDLGPVISPQ	Unmodified	1615.82	0.820586	109	c43211_g1_i1|m.80882	yes	yes	0	0	0	0	0		50.219	50.219	2	0.010927	14140	20150722_CO_0556DaTh_R02	62.287	26.631	634440			29	109	28	31	31	31			1
AGVEVGPAEANVRY	Unmodified	1430.72	0.715392	93	c42191_g1_i2|m.72659;c42191_g1_i1|m.72656	yes	no	0	0	0	0	0		44.555	44.555	2	0.017935	12028	20150722_CO_0556DaTh_R02	63.185	32.701	2067400			30	93	29	32	32	32			1
AIAGINVTPKVIVN	Unmodified	1407.84	0.84495	13	c29465_g1_i1|m.19811	yes	yes	0	0	0	0	0		58.16	58.16	2	0.00011159	17090	20150722_CO_0556DaTh_R02	107.46	71.871	2165000			31	13	30	33	33	33			1
AIIDYLQPHIDTITG	Unmodified	1668.87	0.872287	128	c46445_g2_i1|m.115593	yes	yes	0	0	0	0	0		73.304	73.304	2	0.001817	22781	20150722_CO_0556DaTh_R02	91.812	63	3354100			32	128	31	34	34	34			1
AIIGLNCGPAIC	Unmodified	1257.62	0.620963	46	c36056_g1_i5|m.36561	yes	yes	0	0	0	0	0		63.524	63.524	2	0.0077763	19104	20150722_CO_0556DaTh_R02	78.759	34.951	3709200			33	46	32	35	35	35			1
AKMEYSVPTQNRFA	Oxidation (M);Acetyl (N-term)	1698.8	0.803555	53	c37244_g1_i2|m.41799;c37244_g1_i1|m.41793	yes	no	1	0	0	1	0		42.938	42.938	2	0.00041447	11438	20150722_CO_0556DaTh_R02	102.65	81.916	17741000			34	53	33	36	36	36	15		1
AKMEYSVPTQNRFAAALS	Oxidation (M);Acetyl (N-term)	2040.99	0.993875	53	c37244_g1_i2|m.41799;c37244_g1_i1|m.41793	yes	no	1	0	0	1	0		55.515	55.515	2	0.00028486	16101	20150722_CO_0556DaTh_R02	92.474	72.425	3228300			35	53	34	37	37	37	15		1
AKPVDLIEAEVAQSDE	Unmodified	1712.85	0.84686	167	c50402_g1_i3|m.169307;c50402_g1_i2|m.169294;c50402_g1_i1|m.169282	yes	no	0	0	0	0	0		62.008	62.008	2	0.0049354	18532	20150722_CO_0556DaTh_R02	69.431	52.545	1846300			36	167	35	38	38	38			1
ALDVTLQPMQIRTFQVSLKQ	Oxidation (M)	2331.26	0.262052	164	c50103_g1_i3|m.164880;c50103_g1_i1|m.164872	yes	no	0	0	0	1	0		65.409	65.409	2;3	4.8754e-13	19796	20150722_CO_0556DaTh_R02	172.83	128.44	243670000			37	164	36	39;40	39;40	40	47		2
ALDVTLQPMQIRTFQVSLKQ	Unmodified	2315.27	0.267137	164	c50103_g1_i3|m.164880;c50103_g1_i1|m.164872	yes	no	0	0	0	0	0		71.843	71.843	3	9.1681e-07	22208	20150722_CO_0556DaTh_R02	113.54	77.917	23268000			38	164	36	41	41	41			1
ALEEQLQQIR	Unmodified	1226.66	0.6619	187	CON__P02535-1;CON__P13645	yes	no	0	0	0	0	0		43.422	43.422	2	0.0035939	11633	20150722_CO_0556DaTh_R02	55.314	29.841	0		+	39	187	37	42	42	42			1
ALGSWIEAKQT	Unmodified	1202.63	0.629537	78	c40125_g1_i1|m.57346	yes	yes	0	0	0	0	0		48.102	48.102	2	0.0077735	13313	20150722_CO_0556DaTh_R02	80.834	52.92	7846300			40	78	38	43	43	43			1
ALINGGPQITR	Acetyl (N-term)	1180.66	0.656421	140	c47359_g2_i2|m.126981;c47359_g2_i1|m.126977	yes	no	1	0	0	0	0		55.385	55.385	2	0.0094388	16051	20150722_CO_0556DaTh_R02	72.34	27.477	3522900			41	140	39	44	44	44			1
ALINGGPQITRYQ	Acetyl (N-term)	1471.78	0.778327	140	c47359_g2_i2|m.126981;c47359_g2_i1|m.126977	yes	no	1	0	0	0	0		61.917	61.917	2	0.0017232	18490	20150722_CO_0556DaTh_R02	94.023	46.311	4159100			42	140	40	45	45	45			1
ALLDSLGGGAIHPS	Unmodified	1306.69	0.688115	132	c46699_g1_i1|m.118901;c46699_g1_i2|m.118907	yes	no	0	0	0	0	0		58.128	58.128	2	0.0046218	17058	20150722_CO_0556DaTh_R02	84.365	34.917	8541500			43	132	41	46	46	46			1
ALSKDLPDIENL	Acetyl (N-term)	1368.71	0.713661	156	c49100_g1_i2|m.149670	yes	yes	1	0	0	0	0		79.493	79.493	2	0.00034232	25108	20150722_CO_0556DaTh_R02	143.42	74.749	114050000			44	156	42	47	47	47			1
ALVPVSVVVRPKT	Unmodified	1363.86	0.855121	96	c42449_g1_i2|m.74606;c42449_g1_i1|m.74601	yes	no	0	0	0	0	0		48.402	48.402	2;3	0.0016082	13443	20150722_CO_0556DaTh_R02	94.688	46.404	40798000			45	96	43	48;49	48;49	49			2
AMDLFKYRTLGL	Oxidation (M);Amidation (C-term)	1441.78	0.775156	171	c50560_g2_i4|m.171892;c50560_g2_i3|m.171885;c50560_g2_i2|m.171876;c50560_g2_i1|m.171868	yes	no	0	1	0	1	0		56.391	56.391	2;3	0.0030717	16407	20150722_CO_0556DaTh_R02	96.82	42.561	52447000			46	171	44	50;51	50;51	51	48		2
AMQNIVNSVK	Oxidation (M);Acetyl (N-term)	1160.59	0.585958	39	c35160_g1_i1|m.33359	yes	yes	1	0	0	1	0		41.296	41.296	2	0.0047037	10964	20150722_CO_0556DaTh_R02	133.81	78.826	8705600			47	39	45	52;53	52;53	53	11		2
AMSDLDLGENDIRPELENA	Oxidation (M)	2116.96	0.958278	171	c50560_g2_i4|m.171892;c50560_g2_i3|m.171885;c50560_g2_i2|m.171876;c50560_g2_i1|m.171868	yes	no	0	0	0	1	0		59.168	59.168	2	2.0655e-12	17492	20150722_CO_0556DaTh_R02	167.28	127	3506700			48	171	46	54	54	54	49		1
ANIGQNIESWK	Acetyl (N-term)	1300.64	0.641165	130	c46516_g2_i1|m.116570	yes	yes	1	0	0	0	0		61.692	61.692	2	0.0064406	18388	20150722_CO_0556DaTh_R02	92.112	40.86	9016400			49	130	47	55	55	55			1
ANLAAINQLPVAGKGPTASTNLS	Acetyl (N-term)	2249.2	0.20156	54	c37320_g1_i2|m.42061;c37320_g1_i1|m.42060	yes	no	1	0	0	0	0		72.634	72.634	2	3.6677e-06	22521	20150722_CO_0556DaTh_R02	85.737	50.646	4990900			50	54	48	56	56	56			1
ANNYFGFPTHGGAQYS	Acetyl (N-term)	1771.76	0.759048	98	c42490_g1_i5|m.75016;c42490_g1_i3|m.74992;c42490_g1_i1|m.74963;c42490_g1_i2|m.74973;c42490_g1_i4|m.75005	yes	no	1	0	0	0	0		67.376	67.376	2	0.0018968	20542	20150722_CO_0556DaTh_R02	87.519	71.974	3705100			51	98	49	57	57	57			1
ANRPTGYGMTAELA	Oxidation (M);Acetyl (N-term)	1508.69	0.692942	79	c40148_g1_i1|m.57474	yes	yes	1	0	0	1	0		43.03	43.03	2	0.0051353	11477	20150722_CO_0556DaTh_R02	80.96	33.247	2727700			52	79	50	58	58	58	27		1
ANVVGFDDAANTGDGKHLA	Acetyl (N-term)	1912.89	0.891519	163	c50047_g2_i1|m.164015	yes	yes	1	0	0	0	0		53.293	53.293	2	3.4037e-06	15257	20150722_CO_0556DaTh_R02	111.77	83.603	3309500			53	163	51	59	59	59			1
APATDWWHPST	Unmodified	1267.56	0.562186	149	c48421_g1_i1|m.140129	yes	yes	0	0	0	0	0		53.702	53.702	2	0.00031853	15397	20150722_CO_0556DaTh_R02	137.85	103.16	6683800			54	149	52	60	60	60			1
APMSRDSVDEEVEDTDISRN	Oxidation (M)	2279.98	0.981198	178	c51536_g1_i1|m.188566	yes	yes	0	0	0	1	0		34.532	34.532	3	0.028745	8694	20150722_CO_0556DaTh_R02	55.453	39.938	1378600			55	178	53	61	61	61	52		1
APQAEGGLRLP	Unmodified	1107.6	0.603657	129	c46504_g2_i3|m.116408;c46504_g2_i1|m.116403	yes	no	0	0	0	0	0		47.296	47.296	2	0.0045181	13016	20150722_CO_0556DaTh_R02	106.62	56.511	3802100			56	129	54	62	62	62			1
APTVAVPKPQDTTPTINA	Unmodified	1819.97	0.967978	162	c49961_g1_i3|m.162623;c49961_g1_i2|m.162613;c49961_g1_i1|m.162607	yes	no	0	0	0	0	0		48.208	48.208	2	0.00011467	13331	20150722_CO_0556DaTh_R02	100.58	65.649	7553900			57	162	55	63	63	63			1
APTVAVPKPQDTTPTINAILL	Unmodified	2159.22	0.22017	162	c49961_g1_i3|m.162623;c49961_g1_i2|m.162613;c49961_g1_i1|m.162607	yes	no	0	0	0	0	0		75.355	75.355	2	2.042e-05	23532	20150722_CO_0556DaTh_R02	82.609	65.045	3551600			58	162	56	64	64	64			1
APVNANEEAQVAVEKEE	Unmodified	1825.87	0.869386	18	c30558_g1_i1|m.21735	yes	yes	0	0	0	0	0		38.114	38.114	2	1.9096e-12	9774	20150722_CO_0556DaTh_R02	207.79	178.17	2211800			59	18	57	65	65	65			1
AQAAQKLVGVG	Acetyl (N-term)	1082.61	0.608408	84	c40831_g1_i1|m.61780	yes	yes	1	0	0	0	0		55.493	55.493	2	0.0066731	16082	20150722_CO_0556DaTh_R02	90.149	51.274	10674000			60	84	58	66	66	66			1
AQAAQKLVGVGAK	Acetyl (N-term)	1281.74	0.740485	84	c40831_g1_i1|m.61780	yes	yes	1	0	0	0	0		46.375	46.375	2	8.5781e-05	12710	20150722_CO_0556DaTh_R02	114.72	78.304	1520300			61	84	59	67	67	67			1
AQAAQKLVGVGAKLA	Acetyl (N-term)	1465.86	0.861663	84	c40831_g1_i1|m.61780	yes	yes	1	0	0	0	0		64.778	64.778	2	1.4563e-08	19556	20150722_CO_0556DaTh_R02	135.02	83.299	10599000			62	84	60	68	68	68			1
AQEKQTIPSALAGEIQQRDLG	Acetyl (N-term)	2294.19	0.186638	170	c50549_g1_i10|m.171690	yes	yes	1	0	0	0	0		63.809	63.809	3	0.00015013	19200	20150722_CO_0556DaTh_R02	75.773	55.177	2658200			63	170	61	69	69	69			1
AQEPERIEDEVERPQESSQ	Unmodified	2255.03	0.0301971	134	c46721_g1_i8|m.119154;c46721_g1_i7|m.119150;c46721_g1_i9|m.119158	yes	no	0	0	0	0	0		35.752	35.752	3	0.0029309	9021	20150722_CO_0556DaTh_R02	68.41	43.225	1525300			64	134	62	70	70	70			1
AQEPERIEDEVERPQESSQIY	Unmodified	2531.18	0.17759	134	c46721_g1_i8|m.119154;c46721_g1_i7|m.119150;c46721_g1_i9|m.119158	yes	no	0	0	0	0	0		47.311	47.311	3	0.019707	13014	20150722_CO_0556DaTh_R02	58.693	27.283	4104300			65	134	63	71	71	71			1
AQQANDYNPITSTPTRGQGGGFN	Unmodified	2393.1	0.0996141	173	c51104_g1_i3|m.181151;c51104_g1_i1|m.181139	yes	no	0	0	0	0	0		44.67	44.67	2;3	0.00021411	12092	20150722_CO_0556DaTh_R02	77.221	54.981	2116700			66	173	64	72;73	72;73	72			2
ASDGAFKGRSQLF	Acetyl (N-term)	1424.7	0.704828	157	c49180_g3_i1|m.150903	yes	yes	1	0	0	0	0		52.966	52.966	2	0.00017993	15151	20150722_CO_0556DaTh_R02	108.97	78.407	4261900			67	157	65	74	74	74			1
ATAPTSQNATARIQ	Acetyl (N-term)	1470.74	0.74267	102	c42728_g1_i2|m.76886;c42728_g1_i1|m.76882	yes	no	1	0	0	0	0		34.042	34.042	2	7.6657e-05	8542	20150722_CO_0556DaTh_R02	111.12	64.32	2537500			68	102	66	75	75	75			1
ATESPAKVSGVILR	Acetyl (N-term)	1468.82	0.824943	117	c45011_g1_i4|m.99003;c45011_g1_i3|m.99000;c45011_g1_i1|m.98991	yes	no	1	0	0	0	0		51.153	51.153	2	0.0056649	14456	20150722_CO_0556DaTh_R02	73.834	52.774	1950500			69	117	67	76	76	76			1
ATGGDDLIFEKL	Acetyl (N-term)	1319.66	0.660897	94	c42210_g1_i1|m.72790	yes	yes	1	0	0	0	0		79.191	79.191	2	3.0124e-25	24988	20150722_CO_0556DaTh_R02	145.31	86.331	0			70	94	68	77	77	77			1
ATGGDDLIFEKLK	Acetyl (N-term)	1447.76	0.75586	94	c42210_g1_i1|m.72790	yes	yes	1	0	0	0	0		64.928	64.928	2	4.8256e-06	19606	20150722_CO_0556DaTh_R02	126.1	84.855	7900200			71	94	69	78	78	78			1
ATGGDDLIFEKLKE	Acetyl (N-term)	1576.8	0.798453	94	c42210_g1_i1|m.72790	yes	yes	1	0	0	0	0		65.922	65.922	2	4.1423e-07	19999	20150722_CO_0556DaTh_R02	136.39	100.07	5622700			72	94	70	79	79	79			1
ATGGDDLIFEKLKEYCG	Acetyl (N-term)	1956.91	0.913894	94	c42210_g1_i1|m.72790	yes	yes	1	0	0	0	0		75.91	75.91	2	4.8762e-09	23753	20150722_CO_0556DaTh_R02	133.86	107.57	3439900			73	94	71	80	80	80			1
ATQLVQILTIL	Amidation (C-term);Acetyl (N-term)	1252.78	0.775473	145	c47873_g1_i1|m.133261	yes	yes	1	1	0	0	0		54.862	54.862	2	0.0077521	15844	20150722_CO_0556DaTh_R02	81.017	7.5171	6110800			74	145	72	81	81	81			1
ATSSENFVFPLK	Acetyl (N-term)	1380.69	0.692532	144	c47562_g1_i3|m.129423	yes	yes	1	0	0	0	0		74.741	74.741	2	4.1497e-05	23295	20150722_CO_0556DaTh_R02	128.85	94.972	4404900			75	144	73	82	82	82			1
ATTGEKDPKLVL	Acetyl (N-term)	1312.72	0.723832	32	c34082_g1_i1|m.29844	yes	yes	1	0	0	0	0		48.322	48.322	2	0.0033524	13379	20150722_CO_0556DaTh_R02	94.547	51.044	24886000			76	32	74	83	83	83			1
AVAQESWPKGR	Acetyl (N-term)	1269.65	0.646584	4	c21479_g1_i1|m.11825	yes	yes	1	0	0	0	0		37.285	37.285	2	0.0057259	9510	20150722_CO_0556DaTh_R02	98.898	42.351	1222400			77	4	75	84	84	84			1
AVAQESWPKGRCL	Acetyl (N-term)	1542.76	0.761297	4	c21479_g1_i1|m.11825	yes	yes	1	0	0	0	0		49.437	49.437	2	8.4144e-06	13838	20150722_CO_0556DaTh_R02	146.36	93.78	3164300			78	4	76	85	85	85			1
AVAQESWPKGRCLG	Acetyl (N-term)	1599.78	0.78276	4	c21479_g1_i1|m.11825	yes	yes	1	0	0	0	0		46.883	46.883	2	8.5439e-07	12879	20150722_CO_0556DaTh_R02	129.37	86.338	3233100			79	4	77	86	86	86			1
AVDFIKYRNLGL	Amidation (C-term)	1406.8	0.803419	171	c50560_g2_i4|m.171892;c50560_g2_i3|m.171885;c50560_g2_i2|m.171876;c50560_g2_i1|m.171868	yes	no	0	1	0	0	0		57.53	57.53	2;3	0.00023857	16829	20150722_CO_0556DaTh_R02	161.99	121.22	75267000			80	171	78	87;88	87;88	87			2
AVEKPVEDVKLE	Acetyl (N-term)	1396.74	0.744961	21	c31489_g1_i1|m.23520	yes	yes	1	0	0	0	0		46.902	46.902	2	5.3096e-05	12870	20150722_CO_0556DaTh_R02	130.61	84.26	19044000			81	21	79	89	89	89			1
AVEKPVEDVKLEDAN	Acetyl (N-term)	1696.85	0.851945	21	c31489_g1_i1|m.23520	yes	yes	1	0	0	0	0		45.661	45.661	2	0.036609	12453	20150722_CO_0556DaTh_R02	55.755	36.077	1886700			82	21	80	90	90	90			1
AVSGTDGDEGRLLN	Acetyl (N-term)	1444.68	0.679401	10	c25455_g1_i1|m.15306	yes	yes	1	0	0	0	0		47.212	47.212	2	6.184e-09	12983	20150722_CO_0556DaTh_R02	206.46	134.91	6289800			83	10	81	91	91	91			1
AYPYNVLDPKTIPNSISI	Unmodified	2004.06	0.0567932	30	c33498_g1_i1|m.28090;c33498_g1_i5|m.28094;c33498_g1_i4|m.28092	yes	no	0	0	0	0	0		75.995	75.995	2	0.00049416	23787	20150722_CO_0556DaTh_R02	78.244	58.576	3731000			84	30	82	92	92	92			1
DAAIAVLVPSKPM	Oxidation (M)	1326.72	0.721723	38	c35011_g1_i1|m.32804	yes	yes	0	0	0	1	0		55	55	2	0.01687	15981	20150722_CO_0556DaTh_R02	66.989	49.323	1890000			85	38	83	93	93	93	10		1
DARAAPVNANEEAQVAVEKEE	Unmodified	2239.07	0.071668	18	c30558_g1_i1|m.21735	yes	yes	0	0	0	0	0		39.039	39.039	3	5.3999e-07	10097	20150722_CO_0556DaTh_R02	107.39	107.39	2961800			86	18	84	94	94	94			1
DDDSEGALDDYL	Unmodified	1326.51	0.509935	65	c38836_g1_i1|m.49381	yes	yes	0	0	0	0	0		67.012	67.012	1	2.6392e-05	20405	20150722_CO_0556DaTh_R02	126.52	88.876	8339600			87	65	85	95	95	95			1
DDDVAALVVDNGSGMVK	Oxidation (M);Acetyl (N-term)	1761.81	0.809094	72	c39836_g1_i3|m.55455;c39836_g1_i1|m.55446	yes	no	1	0	0	1	0		65.742	65.742	2	3.5133e-09	19894	20150722_CO_0556DaTh_R02	151.44	120.35	12718000			88	72	86	96	96	96	22		1
DDEEEELRSNII	Unmodified	1460.66	0.663082	87	c41235_g1_i1|m.64909	yes	yes	0	0	0	0	0		54.171	54.171	2	1.2375e-24	15566	20150722_CO_0556DaTh_R02	246.82	97.33	24577000			89	87	87	97	97	97			1
DDSEGALDDYL	Unmodified	1211.48	0.482992	65	c38836_g1_i1|m.49381	yes	yes	0	0	0	0	0		66.692	66.692	1	0.0085251	20313	20150722_CO_0556DaTh_R02	101.41	46.8	2488900			90	65	88	98	98	98			1
DEASFPGLGES	Unmodified	1107.47	0.472034	53	c37244_g1_i2|m.41799;c37244_g1_i1|m.41793	yes	no	0	0	0	0	0		56.047	56.047	1	0.0084762	16287	20150722_CO_0556DaTh_R02	91.318	37.161	1578600			91	53	89	99	99	99			1
DEDNPALVVDNGSGMCK	Oxidation (M);Acetyl (N-term)	1877.78	0.777142	73	c39836_g1_i2|m.55451	yes	yes	1	0	0	1	0		46.335	46.335	2	0.0010986	12676	20150722_CO_0556DaTh_R02	85.362	68.7	1798700			92	73	90	100	100	100	23		1
DEEEYADRLDSDDEPRDES	Unmodified	2283.89	0.888737	11	c28466_g1_i1|m.18377	yes	yes	0	0	0	0	0		36.202	36.202	3	0.0099227	9160	20150722_CO_0556DaTh_R02	60.764	44.235	1506700			93	11	91	101	101	101			1
DEFEADAFRENGDE	Unmodified	1642.64	0.638324	135	c46913_g1_i1|m.121473	yes	yes	0	0	0	0	0		47.331	47.331	2	2.3291e-06	13041	20150722_CO_0556DaTh_R02	142.38	94.672	2608300			94	135	92	102	102	102			1
DEIDAKIQALEE	Unmodified	1372.67	0.67219	23	c31858_g1_i3|m.24291;c31858_g1_i1|m.24289	yes	no	0	0	0	0	0		56.283	56.283	2	0.00035609	16364	20150722_CO_0556DaTh_R02	119.25	47.729	10466000			95	23	93	103	103	103			1
DELLNALNGLE	Unmodified	1199.6	0.603382	154	c48964_g1_i1|m.147834	yes	yes	0	0	0	0	0		78.824	78.824	1;2	0.0012478	24838	20150722_CO_0556DaTh_R02	150.62	58.128	75739000			96	154	94	104;105	104;105	105			2
DELLNALNGLERA	Unmodified	1426.74	0.741607	154	c48964_g1_i1|m.147834	yes	yes	0	0	0	0	0		75.619	75.619	2	7.0205e-06	23586	20150722_CO_0556DaTh_R02	158.52	76.995	176370000			97	154	95	106	106	106			1
DGADEVEHDTPVY	Unmodified	1445.59	0.594668	75	c40068_g1_i2|m.57008;c40068_g1_i1|m.57002	yes	no	0	0	0	0	0		40.452	40.452	2	0.0078757	10560	20150722_CO_0556DaTh_R02	74.611	54.952	4617300			98	75	96	107	107	107			1
DGADEVEHDTPVYY	Unmodified	1608.66	0.657997	75	c40068_g1_i2|m.57008;c40068_g1_i1|m.57002	yes	no	0	0	0	0	0		48.002	48.002	2	0.00012315	13260	20150722_CO_0556DaTh_R02	106.26	106.26	79878000			99	75	97	108	108	108			1
DICQFIDVCPK	Unmodified	1393.64	0.637007	146	c47948_g1_i3|m.134163;c47948_g1_i2|m.134157;c47948_g1_i1|m.134152	yes	no	0	0	0	0	0		62.677	62.677	2	0.006138	18790	20150722_CO_0556DaTh_R02	94.767	36.595	1475500			100	146	98	109	109	109			1
DKLVGGILSLSPQ	Acetyl (N-term)	1367.77	0.766031	100	c42640_g1_i2|m.76224;c42640_g1_i1|m.76220	yes	no	1	0	0	0	0		66.729	66.729	2	0.0048712	20303	20150722_CO_0556DaTh_R02	86.114	31.772	10260000			101	100	99	110	110	110			1
DLDQSGEADPPIVN	Unmodified	1468.67	0.668167	184	c632_g1_i1|m.404	yes	yes	0	0	0	0	0		46.206	46.206	2	5.2135e-07	12622	20150722_CO_0556DaTh_R02	134.68	102.39	4042000			102	184	100	111	111	111			1
DLDQSGEADPPIVNLKIDQPGKE	Unmodified	2477.23	0.228563	184	c632_g1_i1|m.404	yes	yes	0	0	0	0	0		57.746	57.746	3	3.7232e-06	16926	20150722_CO_0556DaTh_R02	90.475	90.475	5236300			103	184	101	112	112	112			1
DLETELTGQVNN	Unmodified	1331.62	0.620489	43	c35770_g1_i1|m.35494	yes	yes	0	0	0	0	0		59.267	59.267	2	6.3335e-05	17509	20150722_CO_0556DaTh_R02	132.17	95.487	2604500			104	43	102	113	113	113			1
DMTELENILASPS	Oxidation (M)	1434.65	0.654825	154	c48964_g1_i1|m.147834	yes	yes	0	0	0	1	0		69.631	69.631	2	0.0061601	21395	20150722_CO_0556DaTh_R02	82.505	52.299	2800300			105	154	103	114	114	114	45		1
DPIGHGGFSS	Unmodified	972.43	0.430109	132	c46699_g1_i1|m.118901	yes	yes	0	0	0	0	0		29.863	29.863	2	0.016817	7333	20150722_CO_0556DaTh_R02	71.614	34.055	2718500			106	132	104	115	115	115			1
DPMMFSGGL	2 Oxidation (M);Amidation (C-term)	984.404	0.404488	7;64	c23865_g1_i2|m.13843;c23865_g1_i1|m.13840;c38618_g1_i1|m.48289	no	no	0	1	0	2	0		42.487	42.487	1	0.047619	11274	20150722_CO_0556DaTh_R02	69.998	28.346	4305300			107	7;64	105	116	116	116	3;4		1
DQIGHGGFSA	Unmodified	987.441	0.441008	132	c46699_g1_i1|m.118901;c46699_g1_i2|m.118907	yes	no	0	0	0	0	0		31.883	31.883	2	0.018414	7894	20150722_CO_0556DaTh_R02	96.009	52.824	7789100			108	132	106	117	117	117			1
DQIGHGGFSAFN	Unmodified	1248.55	0.55235	132	c46699_g1_i1|m.118901;c46699_g1_i2|m.118907	yes	no	0	0	0	0	0		48.077	48.077	2	0.016842	13305	20150722_CO_0556DaTh_R02	69.345	22.993	14585000			109	132	107	118	118	118			1
DQIGHGGFSSFN	Unmodified	1264.55	0.547264	132	c46699_g1_i1|m.118901;c46699_g1_i2|m.118907	yes	no	0	0	0	0	0		43.725	43.725	2	0.0056991	11724	20150722_CO_0556DaTh_R02	86.803	31.821	4978800			110	132	108	119	119	119			1
DSADTKNEDDKSVLNNDDFV	Unmodified	2239.97	0.971679	137	c47113_g1_i2|m.123967;c47113_g1_i1|m.123965	yes	no	0	0	0	0	0		48.192	48.192	2;3	5.2388e-15	13347	20150722_CO_0556DaTh_R02	189.87	172.63	38822000			111	137	109	120;121	120;121	120			2
DSEGALDDYL	Unmodified	1096.46	0.456049	65	c38836_g1_i1|m.49381	yes	yes	0	0	0	0	0		64.748	64.748	1	0.0023097	19575	20150722_CO_0556DaTh_R02	125.25	73.465	1722800			112	65	110	122	122	122			1
DSIGDGPLSG	Unmodified	916.414	0.413791	132	c46699_g1_i1|m.118901	yes	yes	0	0	0	0	0		41.599	41.599	1	0.011357	10985	20150722_CO_0556DaTh_R02	109.01	53.482	1086300			113	132	111	123	123	123			1
DSNFVDIHKYF	Unmodified	1383.65	0.645916	168	c50403_g1_i2|m.169320;c50403_g1_i3|m.169334	yes	no	0	0	0	0	0		63.728	63.728	2	0.0061055	19173	20150722_CO_0556DaTh_R02	95.094	71.022	3975600			114	168	112	124	124	124			1
DTNVDRNGWGGNY	Amidation (C-term)	1465.63	0.633454	44	c35881_g1_i1|m.35853	yes	yes	0	1	0	0	0		35.784	35.784	2	0.001992	9057	20150722_CO_0556DaTh_R02	93.348	56.021	2756400			115	44	113	125	125	125			1
DVGVDKFRFGGGL	Amidation (C-term)	1364.72	0.720084	7	c23865_g1_i2|m.13843;c23865_g1_i1|m.13840	yes	no	0	1	0	0	0		55.568	55.568	2	3.0408e-06	16091	20150722_CO_0556DaTh_R02	140.01	82.842	19858000			116	7	114	126	126	126			1
DVPVKEDIIVPVDAKL	Unmodified	1748.99	0.992402	8	c24882_g1_i1|m.14693	yes	yes	0	0	0	0	0		64.702	64.702	2	3.705e-07	19542	20150722_CO_0556DaTh_R02	121.26	90.526	5331900			117	8	115	127	127	127			1
DVPVKEDIIVPVDAKLLY	Unmodified	2025.14	0.139795	8	c24882_g1_i1|m.14693	yes	yes	0	0	0	0	0		75.012	75.012	2;3	1.1551e-06	23403	20150722_CO_0556DaTh_R02	114.9	97.663	17715000			118	8	116	128;129	128;129	129			2
DVPVKEDIIVPVDAKLLYGNGGPKS	Unmodified	2622.43	0.426868	8	c24882_g1_i1|m.14693	yes	yes	0	0	0	0	0		66.233	66.233	3;4	1.2801e-10	20126	20150722_CO_0556DaTh_R02	116.24	96.545	7038000			119	8	117	130;131	130;131	130			2
DYVRDCFFHAVSCY	Amidation (C-term)	1836.77	0.771209	28	c33290_g1_i1|m.27559	yes	yes	0	1	0	0	0		66.045	66.045	2	0.0116	20037	20150722_CO_0556DaTh_R02	68.044	50.416	3844800			120	28	118	132	132	132			1
EATRGNLMPPGPWIYGTGHLN	Oxidation (M)	2296.11	0.105885	58	c37626_g1_i2|m.43693;c37626_g1_i1|m.43692	yes	no	0	0	0	1	0		58.418	58.418	3	0.00013649	17177	20150722_CO_0556DaTh_R02	76.492	52.085	3873500			121	58	119	133	133	133	17		1
EDFNPLENSISPRIT	Unmodified	1730.85	0.847529	92	c42172_g1_i2|m.72525;c42172_g1_i3|m.72528	yes	no	0	0	0	0	0		64.966	64.966	2	2.4295e-08	19618	20150722_CO_0556DaTh_R02	159.22	82.013	14335000			122	92	120	134	134	134			1
EETPSDLPSAPGFKP	Unmodified	1570.75	0.751503	13	c29465_g1_i1|m.19811	yes	yes	0	0	0	0	0		52.116	52.116	2	0.003308	14801	20150722_CO_0556DaTh_R02	85.909	54.028	4719300			123	13	121	135	135	135			1
EETPSDLPSAPGFKPVT	Unmodified	1770.87	0.867595	13	c29465_g1_i1|m.19811	yes	yes	0	0	0	0	0		54.547	54.547	2	1.7555e-05	15718	20150722_CO_0556DaTh_R02	107.03	80.2	9504400			124	13	122	136	136	136			1
EGSEETPSDLPSAPGFKP	Unmodified	1843.85	0.847588	13	c29465_g1_i1|m.19811	yes	yes	0	0	0	0	0		52.342	52.342	2	2.5921e-12	14876	20150722_CO_0556DaTh_R02	141.86	121.13	18019000			125	13	123	137	137	137			1
EGSEETPSDLPSAPGFKPV	Unmodified	1942.92	0.916002	13	c29465_g1_i1|m.19811	yes	yes	0	0	0	0	0		55.753	55.753	2	9.6175e-05	16181	20150722_CO_0556DaTh_R02	99.044	78.52	3550400			126	13	124	138	138	138			1
EGSEETPSDLPSAPGFKPVT	Unmodified	2043.96	0.963681	13	c29465_g1_i1|m.19811	yes	yes	0	0	0	0	0		54.673	54.673	2	1.5404e-08	15746	20150722_CO_0556DaTh_R02	120.4	91.772	89712000			127	13	125	139	139	139			1
EGSEETPSDLPSAPGFKPVTSQVK	Unmodified	2486.22	0.217664	13	c29465_g1_i1|m.19811	yes	yes	0	0	0	0	0		49.727	49.727	3	1.784e-06	13929	20150722_CO_0556DaTh_R02	88.239	63.446	7021400			128	13	126	140	140	140			1
EGSEGGDFLERL	Unmodified	1307.6	0.599359	118	c45028_g1_i1|m.99192;c45028_g1_i2|m.99195	yes	no	0	0	0	0	0		61.445	61.445	2	0.0083568	18306	20150722_CO_0556DaTh_R02	76.073	10.841	4447000			129	118	127	141	141	141			1
EGSEGGDFLERLD	Unmodified	1422.63	0.626303	118	c45028_g1_i1|m.99192;c45028_g1_i2|m.99195	yes	no	0	0	0	0	0		57.396	57.396	2	1.5017e-06	16759	20150722_CO_0556DaTh_R02	131.66	70.553	72747000			130	118	128	142	142	142			1
EIENKFDLLQDNN	Unmodified	1590.75	0.752566	48	c36338_g1_i1|m.37641	yes	yes	0	0	0	0	0		55.369	55.369	2	0.0065545	16053	20150722_CO_0556DaTh_R02	80.69	24.485	965650			131	48	129	143	143	143			1
EKFGASSDDSVIDNLA	Unmodified	1666.77	0.76861	172	c51034_g1_i1|m.180011	yes	yes	0	0	0	0	0		55.377	55.377	2	0.0023684	16047	20150722_CO_0556DaTh_R02	73.834	42.763	2330000			132	172	130	144	144	144			1
EKIQTDSGVDI	Unmodified	1203.6	0.598297	5	c22529_g1_i1|m.12646	yes	yes	0	0	0	0	0		37.155	37.155	2	0.014731	9462	20150722_CO_0556DaTh_R02	70.942	22.147	1734900			133	5	131	145	145	145			1
ELDTLGGGSIHPETE	Unmodified	1553.72	0.720931	132	c46699_g1_i1|m.118901;c46699_g1_i2|m.118907	yes	no	0	0	0	0	0		44.281	44.281	2	7.2787e-09	11914	20150722_CO_0556DaTh_R02	136.24	79.069	6624800			134	132	132	146	146	146			1
ELEDPNVPRESNTIDEEPGKEYS	Unmodified	2646.19	0.193299	3	c21476_g1_i1|m.11821	yes	yes	0	0	0	0	0		41.356	41.356	3	8.057e-14	10888	20150722_CO_0556DaTh_R02	137.12	112.84	8070300			135	3	133	147	147	147			1
ELLESLEEADPEE	Unmodified	1501.67	0.667164	132	c46699_g1_i1|m.118901;c46699_g1_i2|m.118907	yes	no	0	0	0	0	0		65.777	65.777	2	0.0078757	19962	20150722_CO_0556DaTh_R02	74.611	57.494	2463400			136	132	134	148	148	148			1
ELQGTLTPKPVVHTNPLNQ	Unmodified	2085.12	0.121853	42	c35362_g1_i1|m.34030	yes	yes	0	0	0	0	0		45.953	45.953	3	0.034287	12539	20150722_CO_0556DaTh_R02	52.862	32.024	2271800			137	42	135	149	149	149			1
ENEQLLSDILD	Amidation (C-term)	1286.64	0.635411	183	c62657_g1_i1|m.208091	yes	yes	0	1	0	0	0		71.393	71.393	2	0.00033198	22048	20150722_CO_0556DaTh_R02	137.98	10.211	5940300			138	183	136	150	150	150			1
ETPSDLPSAPGFKP	Unmodified	1441.71	0.70891	13	c29465_g1_i1|m.19811	yes	yes	0	0	0	0	0		51.015	51.015	2	0.011297	14378	20150722_CO_0556DaTh_R02	68.277	46.222	10987000			139	13	137	151	151	151			1
ETPSDLPSAPGFKPVT	Unmodified	1641.83	0.825002	13	c29465_g1_i1|m.19811	yes	yes	0	0	0	0	0		53.642	53.642	2	0.021945	15357	20150722_CO_0556DaTh_R02	58.461	58.461	21489000			140	13	138	152	152	152			1
FDPIGHGGFSS	Unmodified	1119.5	0.498523	132	c46699_g1_i1|m.118901	yes	yes	0	0	0	0	0		46.571	46.571	2	0.014731	12758	20150722_CO_0556DaTh_R02	70.942	23.339	12600000			141	132	139	153	153	153			1
FDQIGHGGF	Unmodified	976.44	0.44028	132	c46699_g1_i1|m.118901;c46699_g1_i2|m.118907	yes	no	0	0	0	0	0		42.138	42.138	2	0.04319	11160	20150722_CO_0556DaTh_R02	80.219	8.0804	12110000			142	132	140	154	154	154			1
FDQIGHGGFSA	Unmodified	1134.51	0.509422	132	c46699_g1_i1|m.118901;c46699_g1_i2|m.118907	yes	no	0	0	0	0	0		42.104	42.104	2	0.0050498	11153	20150722_CO_0556DaTh_R02	105.13	63.686	26737000			143	132	141	155	155	155			1
FDQIGHGGFSAFN	Unmodified	1395.62	0.620764	132	c46699_g1_i1|m.118901;c46699_g1_i2|m.118907	yes	no	0	0	0	0	0		55.077	55.077	2	0.0037088	15924	20150722_CO_0556DaTh_R02	89.035	43.602	9645500			144	132	142	156	156	156			1
FDQIGHGGFSSFN	Unmodified	1411.62	0.615678	132	c46699_g1_i1|m.118901;c46699_g1_i2|m.118907	yes	no	0	0	0	0	0		51.741	51.741	2	0.0012088	14683	20150722_CO_0556DaTh_R02	97.69	57.193	3239100			145	132	143	157	157	157			1
FDSIGDGPLSG	Unmodified	1063.48	0.482204	132	c46699_g1_i1|m.118901	yes	yes	0	0	0	0	0		54.137	54.137	1	0.00072901	15580	20150722_CO_0556DaTh_R02	158.07	110.42	2994500			146	132	144	158	158	158			1
FEADAFRENGDE	Unmodified	1398.57	0.568788	135	c46913_g1_i1|m.121473	yes	yes	0	0	0	0	0		38.577	38.577	2	0.014187	9927	20150722_CO_0556DaTh_R02	70.438	33.853	2231000			147	135	145	159	159	159			1
FEDSRIADAL	Unmodified	1135.55	0.550953	111	c44107_g1_i1|m.89523	yes	yes	0	0	0	0	0		50.593	50.593	2	0.027429	14251	20150722_CO_0556DaTh_R02	68.786	24.361	5076400			148	111	146	160	160	160			1
FEDSRIADALRQHKELT	Unmodified	2028.04	0.0388517	111	c44107_g1_i1|m.89523	yes	yes	0	0	0	0	0		46.166	46.166	4	0.022222	12620	20150722_CO_0556DaTh_R02	56.768	22.386	9727100			149	111	147	161	161	161			1
FGEGSEETP	Unmodified	951.382	0.382156	13	c29465_g1_i1|m.19811	yes	yes	0	0	0	0	0		29.919	29.919	1	0.042584	7350	20150722_CO_0556DaTh_R02	71.715	14.251	1245100			150	13	148	162	162	162			1
FLGGGANPLSS	Unmodified	1018.51	0.50836	125	c45576_g2_i2|m.105369;c45576_g2_i1|m.105367	yes	no	0	0	0	0	0		67.975	67.975	1	0.0098551	20781	20150722_CO_0556DaTh_R02	72.23	9.7657	1683300			151	125	149	163	163	163			1
FSVSGEGEGDATYGK	Unmodified	1502.65	0.652517	188	CON__Q9U6Y5	yes	yes	0	0	0	0	0		34.665	34.665	2	0.012097	8699	20150722_CO_0556DaTh_R02	64.52	38.538	2718100		+	152	188	150	164	164	164			1
GAQTYTQAPATDWWHPST	Unmodified	2016.9	0.896604	149	c48421_g1_i1|m.140129	yes	yes	0	0	0	0	0		59.957	59.957	2	0.0004195	17762	20150722_CO_0556DaTh_R02	82.349	62.905	2249800			153	149	151	165	165	165			1
GEGDDVDERQPLL	Unmodified	1441.67	0.668502	71	c39622_g1_i2|m.54029	yes	yes	0	0	0	0	0		43.415	43.415	2	0.00012317	11590	20150722_CO_0556DaTh_R02	112.44	88.969	11545000			154	71	152	166	166	166			1
GEGDDVDERQPLLN	Unmodified	1555.71	0.711429	71	c39622_g1_i2|m.54029	yes	yes	0	0	0	0	0		37.691	37.691	2	5.7723e-07	9625	20150722_CO_0556DaTh_R02	173.25	141.37	6475800			155	71	153	167	167	167			1
GEGSEETPSDLPSAPGFKP	Unmodified	1900.87	0.869052	13	c29465_g1_i1|m.19811	yes	yes	0	0	0	0	0		52.076	52.076	2	0.00022014	14798	20150722_CO_0556DaTh_R02	87.676	62.746	3717600			156	13	154	168	168	168			1
GEGSEETPSDLPSAPGFKPVT	Unmodified	2100.99	0.985144	13	c29465_g1_i1|m.19811	yes	yes	0	0	0	0	0		54.398	54.398	2	6.1716e-09	15650	20150722_CO_0556DaTh_R02	117.03	101.58	11231000			157	13	155	169	169	169			1
GFYALGEAPEE	Unmodified	1181.52	0.524069	43	c35770_g1_i1|m.35494	yes	yes	0	0	0	0	0		57.8	57.8	2	0.0079958	16920	20150722_CO_0556DaTh_R02	78.939	50.734	39627000			158	43	156	170	170	170			1
GGALVPVSVVVRPKT	Unmodified	1477.9	0.898048	96	c42449_g1_i2|m.74606;c42449_g1_i1|m.74601	yes	no	0	0	0	0	0		49.214	49.214	2	0.011176	13749	20150722_CO_0556DaTh_R02	65.374	31.785	2181500			159	96	157	171	171	171			1
GGGQPQTEQPLPEEKVPL	Unmodified	1902.97	0.968706	166	c50262_g1_i2|m.167345;c50262_g1_i1|m.167341	yes	no	0	0	0	0	0		51.355	51.355	2	0.00043211	14540	20150722_CO_0556DaTh_R02	81.656	47.224	2570300			160	166	158	172	172	172			1
GGLGAGYGSRFSAA	Unmodified	1269.61	0.610199	91	c42122_g1_i1|m.72130	yes	yes	0	0	0	0	0		41.305	41.305	2	0.0041445	10876	20150722_CO_0556DaTh_R02	85.837	47.869	7340000			161	91	159	173	173	173			1
GIADAGSAAVGTVVDHVSGAVG	Amidation (C-term)	1907.97	0.970103	128	c46445_g2_i1|m.115593	yes	yes	0	1	0	0	0		71.492	71.492	2	2.6079e-06	22106	20150722_CO_0556DaTh_R02	100.97	54.074	2995300			162	128	160	174	174	174			1
GIDFKEDGNILGHK	Unmodified	1541.78	0.783806	188	CON__Q9U6Y5	yes	yes	0	0	0	0	0		43.462	43.462	3	4.8493e-06	11628	20150722_CO_0556DaTh_R02	125.22	97.536	20533000		+	163	188	161	175	175	175			1
GIDHLRYQTLGL	Amidation (C-term)	1383.76	0.762283	171	c50560_g2_i4|m.171892;c50560_g2_i3|m.171885;c50560_g2_i2|m.171876;c50560_g2_i1|m.171868	yes	no	0	1	0	0	0		49.951	49.951	3	0.0047583	13994	20150722_CO_0556DaTh_R02	89.805	49.037	148920000			164	171	162	176	176	176			1
GIDHLRYQTLGL	Amidation (C-term);Acetyl (N-term)	1425.77	0.772848	171	c50560_g2_i4|m.171892;c50560_g2_i3|m.171885;c50560_g2_i2|m.171876;c50560_g2_i1|m.171868	yes	no	1	1	0	0	0		62.485	62.485	2	0.0033534	18707	20150722_CO_0556DaTh_R02	94.538	64.399	2868000			165	171	162	177	177	177			1
GIDHVRYQTLGL	Amidation (C-term)	1369.75	0.746633	171	c50560_g2_i4|m.171892;c50560_g2_i3|m.171885;c50560_g2_i2|m.171876;c50560_g2_i1|m.171868	yes	no	0	1	0	0	0		44.351	44.351	2	0.0032449	11943	20150722_CO_0556DaTh_R02	95.417	64.528	21394000			166	171	163	178	178	178			1
GIDHVRYQTLGL	Amidation (C-term);Acetyl (N-term)	1411.76	0.757198	171	c50560_g2_i4|m.171892;c50560_g2_i3|m.171885;c50560_g2_i2|m.171876;c50560_g2_i1|m.171868	yes	no	1	1	0	0	0		56.878	56.878	2	0.031813	16602	20150722_CO_0556DaTh_R02	63.181	37.169	1301900			167	171	163	179	179	179			1
GISPTLSVEKEDGVELV	Unmodified	1770.93	0.92511	34	c34294_g1_i1|m.30550	yes	yes	0	0	0	0	0		62.484	62.484	2	0.00028592	18727	20150722_CO_0556DaTh_R02	99.055	61.057	3786700			168	34	164	180	180	180			1
GLDLNATGSQPLQPVSNTK	Unmodified	1939	0.00106922	63	c38274_g1_i2|m.46604	yes	yes	0	0	0	0	0		49.389	49.389	2	5.5087e-06	13825	20150722_CO_0556DaTh_R02	109.28	86.957	1750800			169	63	165	181	181	181			1
GMDYVLYRNLGL	Oxidation (M);Amidation (C-term)	1427.72	0.72312	171	c50560_g2_i4|m.171892;c50560_g2_i3|m.171885;c50560_g2_i2|m.171876;c50560_g2_i1|m.171868	yes	no	0	1	0	1	0		62.1	62.1	2	0.0029131	18535	20150722_CO_0556DaTh_R02	98.105	81.332	59452000			170	171	166	182	182	182	50		1
GNDNPMDPETIKVI	Oxidation (M)	1557.73	0.734473	78	c40125_g1_i1|m.57346	yes	yes	0	0	0	1	0		48.191	48.191	2	0.00033523	13359	20150722_CO_0556DaTh_R02	103.3	80.411	6070800			171	78	167	183	183	183	26		1
GNLMPPGPWIYGTGHLN	Oxidation (M)	1838.88	0.877389	58	c37626_g1_i2|m.43693;c37626_g1_i1|m.43692	yes	no	0	0	0	1	0		65.122	65.122	2	0.02409	19751	20150722_CO_0556DaTh_R02	56.121	29.589	1960900			172	58	168	184	184	184	17		1
GNTGDLKPWLEN	Unmodified	1342.65	0.651729	78	c40125_g1_i1|m.57346	yes	yes	0	0	0	0	0		50.293	50.293	2	0.00022913	14111	20150722_CO_0556DaTh_R02	164.13	115.13	19585000			173	78	169	185	185	185			1
GPDGKPLPGAPPVGNPFA	Unmodified	1686.87	0.872956	124	c45576_g1_i2|m.105363;c45576_g1_i1|m.105359	yes	no	0	0	0	0	0		59.26	59.26	2	0.0029861	17503	20150722_CO_0556DaTh_R02	67.902	44.434	2117900			174	124	170	186	186	186			1
GPQPTGMDSGGIGLLG	Oxidation (M)	1471.7	0.697693	142	c47510_g1_i2|m.128758	yes	yes	0	0	0	1	0		57.689	57.689	2	0.033106	16880	20150722_CO_0556DaTh_R02	55.011	27.748	7989100			175	142	171	187	187	187	43		1
GQEGDLQYLQPNL	Unmodified	1473.71	0.709973	114	c44369_g1_i2|m.92214;c44369_g1_i1|m.92206	yes	no	0	0	0	0	0		65.669	65.669	2	9.6066e-06	19890	20150722_CO_0556DaTh_R02	149.23	40.529	5107700			176	114	172	188	188	188			1
GQEGDLQYLQPNLS	Unmodified	1560.74	0.742001	114	c44369_g1_i2|m.92214;c44369_g1_i1|m.92206	yes	no	0	0	0	0	0		61.286	61.286	2	0.0012311	18259	20150722_CO_0556DaTh_R02	95.98	59.036	2391900			177	114	173	189	189	189			1
GQYYDAELDDGFDMF	Oxidation (M)	1800.68	0.682497	118	c45028_g1_i1|m.99192;c45028_g1_i2|m.99195;c45028_g1_i5|m.99203;c45028_g1_i3|m.99197;c45028_g1_i7|m.99206	yes	no	0	0	0	1	0		74.873	74.873	2	0.0034692	23331	20150722_CO_0556DaTh_R02	85.271	65.49	16808000			178	118	174	190	190	190	32		1
GRILSGENSIGY	Unmodified	1264.64	0.641165	81	c40405_g1_i3|m.58978;c40405_g1_i2|m.58972	yes	no	0	0	0	0	0		42.838	42.838	2	0.029529	11419	20150722_CO_0556DaTh_R02	64.121	27.704	1133400			179	81	175	191	191	191			1
GRILSGENSIGYNS	Unmodified	1465.72	0.716121	81	c40405_g1_i3|m.58978;c40405_g1_i2|m.58972	yes	no	0	0	0	0	0		38.698	38.698	2	0.017935	9970	20150722_CO_0556DaTh_R02	63.185	40.194	3294600			180	81	176	192	192	192			1
GSEETPSDLPSAPGFKPVT	Unmodified	1914.92	0.921088	13	c29465_g1_i1|m.19811	yes	yes	0	0	0	0	0		54.078	54.078	2	3.156e-05	15540	20150722_CO_0556DaTh_R02	103.41	84.478	17072000			181	13	177	193	193	193			1
GSEGGDFLERLD	Unmodified	1293.58	0.583709	118	c45028_g1_i1|m.99192;c45028_g1_i2|m.99195;c45028_g1_i5|m.99203;c45028_g1_i3|m.99197;c45028_g1_i7|m.99206	yes	no	0	0	0	0	0		56.375	56.375	2	0.020116	16415	20150722_CO_0556DaTh_R02	67.997	28.372	2420500			182	118	178	194	194	194			1
GTLIPQTFQNGFH	Unmodified	1458.73	0.725563	26	c32465_g1_i2|m.25646;c32465_g1_i1|m.25640	yes	no	0	0	0	0	0		61.724	61.724	2	0.0051072	18391	20150722_CO_0556DaTh_R02	85.522	50.561	33780000			183	26	179	195	195	195			1
GTLTPKPVVHTNPLNQ	Unmodified	1714.94	0.936618	42	c35362_g1_i1|m.34030	yes	yes	0	0	0	0	0		37.868	37.868	3	0.0024834	9688	20150722_CO_0556DaTh_R02	79.652	56.29	9974700			184	42	180	196	196	196			1
GVDPLSIPGEDEEEIQPTKADVVK	Unmodified	2564.29	0.285743	120	c45151_g2_i1|m.100498	yes	yes	0	0	0	0	0		57.825	57.825	3	1.9614e-17	16953	20150722_CO_0556DaTh_R02	153.1	118.88	11760000			185	120	181	197	197	197			1
GVDTQVEVDR	Unmodified	1116.54	0.541116	13	c29465_g1_i1|m.19811	yes	yes	0	0	0	0	0		26.242	26.242	2	0.013658	6356	20150722_CO_0556DaTh_R02	74.841	42.512	759750			186	13	182	198	198	198			1
GVDTQVEVDRVSSCGPT	Unmodified	1804.83	0.826141	13	c29465_g1_i1|m.19811	yes	yes	0	0	0	0	0		39.5	39.5	2	1.6205e-09	10268	20150722_CO_0556DaTh_R02	143.67	121.13	1068500			187	13	183	199	199	199			1
GVTAGDENLKQQVEATQKTA	Unmodified	2087.05	0.049476	41	c35266_g2_i1|m.33760	yes	yes	0	0	0	0	0		35.981	35.981	3	7.9394e-11	9110	20150722_CO_0556DaTh_R02	129.11	94.715	2756800			188	41	184	200	200	200			1
GVTIAQGGVLPNIQ	Unmodified	1365.76	0.761614	1	c53479_g1_i1|m.201850;c16265_g1_i1|m.8704	yes	no	0	0	0	0	0		65.088	65.088	2	0.042231	19726	20150722_CO_0556DaTh_R02	55.291	24.728	2326700			189	1	185	201	201	201			1
IDAKIQALEE	Unmodified	1128.6	0.602654	23	c31858_g1_i3|m.24291;c31858_g1_i1|m.24289	yes	no	0	0	0	0	0		43.161	43.161	2	0.014797	11524	20150722_CO_0556DaTh_R02	83.862	22.7	1766800			190	23	186	202	202	202			1
IDLDADLERNS	Unmodified	1259.6	0.599359	151	c48645_g1_i1|m.143094;c48645_g1_i3|m.143124;c48645_g1_i2|m.143109	yes	no	0	0	0	0	0		48.019	48.019	2	0.0079113	13299	20150722_CO_0556DaTh_R02	79.659	3.8395	3058500			191	151	187	203	203	203			1
IENKFDLLQDNN	Unmodified	1461.71	0.709973	48	c36338_g1_i1|m.37641	yes	yes	0	0	0	0	0		52.386	52.386	2	0.0015819	14937	20150722_CO_0556DaTh_R02	108.32	60.612	2318200			192	48	188	204	204	204			1
IQIEGGKTEL	Unmodified	1086.59	0.592089	31	c34017_g1_i3|m.29604;c34017_g1_i2|m.29603;c34017_g1_i1|m.29602	yes	no	0	0	0	0	0		39.886	39.886	2	0.011976	10377	20150722_CO_0556DaTh_R02	108.47	4.9235	8667000			193	31	189	205	205	205			1
KLADINTEPFTLN	Unmodified	1474.77	0.766759	36	c34520_g1_i1|m.31198	yes	yes	0	0	0	0	0		60.957	60.957	2	0.0040314	18098	20150722_CO_0556DaTh_R02	88.224	42.717	7944800			194	36	190	206	206	206			1
KSLSKETDAALTEDI	Unmodified	1619.83	0.825396	0	c15229_g1_i2|m.7929	yes	yes	0	0	0	0	0		41.29	41.29	2	2.7493e-05	10868	20150722_CO_0556DaTh_R02	108.58	63.299	4475400			195	0	191	207	207	207			1
LDDEFEADAFRENGDE	Unmodified	1870.75	0.749331	135	c46913_g1_i1|m.121473	yes	yes	0	0	0	0	0		54.395	54.395	2	0.0018968	15664	20150722_CO_0556DaTh_R02	87.519	68.697	1831800			196	135	192	208	208	208			1
LDEIDAKIQALE	Unmodified	1356.71	0.713661	23	c31858_g1_i3|m.24291;c31858_g1_i1|m.24289	yes	no	0	0	0	0	0		59.041	59.041	2	0.00020792	17423	20150722_CO_0556DaTh_R02	122.52	60.182	7975200			197	23	193	209	209	209			1
LDEIDAKIQALEE	Unmodified	1485.76	0.756254	23	c31858_g1_i3|m.24291;c31858_g1_i1|m.24289	yes	no	0	0	0	0	0		59.888	59.888	2	3.1773e-06	17525	20150722_CO_0556DaTh_R02	166.03	89.7	37956000			198	23	194	210;211	210;211	210			2
LDRLMYGGGLDET	Oxidation (M)	1454.67	0.671144	7	c23865_g1_i2|m.13843;c23865_g1_i1|m.13840	yes	no	0	0	0	1	0		44.609	44.609	2	0.012346	12014	20150722_CO_0556DaTh_R02	69.92	27.889	22162000			199	7	195	212	212	212	5		1
LDSIAGDLL	Unmodified	915.491	0.491313	2	c19168_g1_i1|m.10393	yes	yes	0	0	0	0	0		71.69	71.69	1	0.031044	22151	20150722_CO_0556DaTh_R02	133.47	0.50891	5444500			200	2	196	213	213	213			1
LEYNYNSHNVYIMADK	Oxidation (M)	1988.89	0.893827	188	CON__Q9U6Y5	yes	yes	0	0	0	1	0		41.692	41.692	3	1.0228e-05	11004	20150722_CO_0556DaTh_R02	112.34	81.763	6617900		+	201	188	197	214	214	214	54		1
LFGGLGVSKEELQ	Unmodified	1375.73	0.734731	80	c40291_g1_i2|m.58287;c40291_g1_i1|m.58284	yes	no	0	0	0	0	0		60.222	60.222	2	2.1003e-06	16503	20150722_CO_0556DaTh_R02	127.02	76.664	19757000			202	80	198	215;216	215;216	215			2
LGEHNIDVLEGNEQFINAAK	Unmodified	2210.1	0.0967605	186	CON__P00761	yes	yes	0	0	0	0	0		58.351	58.351	3	4.831e-09	17131	20150722_CO_0556DaTh_R02	124.63	101	8755200		+	203	186	199	217	217	217			1
LLDEIDAKIQ	Unmodified	1156.63	0.633954	23	c31858_g1_i3|m.24291;c31858_g1_i1|m.24289	yes	no	0	0	0	0	0		51.251	51.251	2	0.019467	14490	20150722_CO_0556DaTh_R02	147.74	62.389	10922000			204	23	200	218	218	218			1
LLDEIDAKIQA	Unmodified	1227.67	0.671068	23	c31858_g1_i3|m.24291;c31858_g1_i1|m.24289	yes	no	0	0	0	0	0		54.615	54.615	2	0.03242	15745	20150722_CO_0556DaTh_R02	66.267	28.299	6047100			205	23	201	219	219	219			1
LLDEIDAKIQAL	Unmodified	1340.76	0.755132	23	c31858_g1_i3|m.24291;c31858_g1_i1|m.24289	yes	no	0	0	0	0	0		69.83	69.83	2	0.0088304	21478	20150722_CO_0556DaTh_R02	73.881	38.921	3080400			206	23	202	220	220	220			1
LLDEIDAKIQALE	Unmodified	1469.8	0.797725	23	c31858_g1_i3|m.24291;c31858_g1_i1|m.24289	yes	no	0	0	0	0	0		71.212	71.212	2	6.8033e-06	21965	20150722_CO_0556DaTh_R02	159.12	99.707	28701000			207	23	203	221	221	221			1
LLDEIDAKIQALEE	Unmodified	1598.84	0.840318	23	c31858_g1_i3|m.24291;c31858_g1_i1|m.24289	yes	no	0	0	0	0	0		75.761	75.761	2	9.2335e-05	23667	20150722_CO_0556DaTh_R02	109.48	71.864	69907000			208	23	204	222	222	222			1
LLDGEDSDETEETPA	Unmodified	1619.67	0.668621	80	c40291_g1_i2|m.58287;c40291_g1_i1|m.58284	yes	no	0	0	0	0	0		39.018	39.018	2	0.0241	10064	20150722_CO_0556DaTh_R02	59.227	42.454	5322100			209	80	205	223	223	223			1
LLEEPVTRANQSGLQ	Unmodified	1653.87	0.868598	133	c46721_g1_i1|m.119078	yes	yes	0	0	0	0	0		40.908	40.908	2	1.2018e-07	10751	20150722_CO_0556DaTh_R02	125.97	71.632	945950			210	133	206	224	224	224			1
LMDPIEEGLL	Oxidation (M)	1144.57	0.568577	56	c37531_g1_i1|m.43255	yes	yes	0	0	0	1	0		72.432	72.432	1	0.015975	22372	20150722_CO_0556DaTh_R02	86.794	41.712	1487400			211	56	207	225	225	225	16		1
LPWYTLEKAQVV	Unmodified	1445.79	0.791852	113	c44278_g1_i1|m.91103	yes	yes	0	0	0	0	0		67.845	67.845	2	0.0090847	20737	20150722_CO_0556DaTh_R02	72.705	49.587	1899900			212	113	208	226	226	226			1
LPWYTLEKAQVVQ	Unmodified	1573.85	0.850429	113	c44278_g1_i1|m.91103	yes	yes	0	0	0	0	0		63.942	63.942	2	1.3091e-06	19235	20150722_CO_0556DaTh_R02	133.16	90.842	14676000			213	113	209	227	227	227			1
LSSFGSQIGGATNEQASHKPF	Unmodified	2162.04	0.0392456	66	c38886_g1_i1|m.49687	yes	yes	0	0	0	0	0		46.938	46.938	3	2.1008e-07	12891	20150722_CO_0556DaTh_R02	112.55	90.115	2155300			214	66	210	228	228	228			1
MAATAQEAKGLLG	Oxidation (M)	1275.65	0.649287	77	c40107_g1_i1|m.57268	yes	yes	0	0	0	1	0		38.545	38.545	2	0.0048022	9887	20150722_CO_0556DaTh_R02	86.288	45.791	4165500			215	77	211	229	229	229	25		1
MDDREEVPTKASVPEKDEID	Oxidation (M);Acetyl (N-term)	2360.07	0.0689504	101	c42650_g1_i1|m.76262	yes	yes	1	0	0	1	0		37.391	37.391	3	1.1491e-05	9541	20150722_CO_0556DaTh_R02	103.9	80.608	5071500			216	101	212	230	230	230	30		1
MDQQKMQDFAGRLQ	2 Oxidation (M);Acetyl (N-term)	1768.79	0.787253	50	c36704_g1_i2|m.39022;c36704_g1_i1|m.39018	yes	no	1	0	0	2	0		35.768	35.768	2	0.037782	9046	20150722_CO_0556DaTh_R02	56.569	47.534	4335200			217	50	213	231	231	231	12;13		1
MEPEIINSKEERLG	Oxidation (M);Acetyl (N-term)	1701.82	0.82435	74	c39931_g1_i2|m.56122;c39931_g1_i1|m.56118	yes	no	1	0	0	1	0		46.803	46.803	2	7.6657e-05	12837	20150722_CO_0556DaTh_R02	111.12	87.235	7424200			218	74	214	232	232	232	24		1
MESAVRASVAQAVQ	Oxidation (M);Acetyl (N-term)	1503.74	0.735141	99	c42553_g1_i1|m.75556	yes	yes	1	0	0	1	0		49.018	49.018	2	0.0049771	13672	20150722_CO_0556DaTh_R02	83.087	38.576	1514600			219	99	215	233	233	233	29		1
METTDLSKQGLQ	Oxidation (M);Acetyl (N-term)	1407.66	0.65516	176	c51396_g1_i2|m.185996	yes	yes	1	0	0	1	0		39.738	39.738	2	9.096e-05	10340	20150722_CO_0556DaTh_R02	136.38	89.075	4024200			220	176	216	234	234	234	51		1
MEYSVPTQNRFA	Oxidation (M);Acetyl (N-term)	1499.67	0.671479	53	c37244_g1_i2|m.41799;c37244_g1_i1|m.41793	yes	no	1	0	0	1	0		51.268	51.268	2	0.033859	14512	20150722_CO_0556DaTh_R02	62.338	36.996	1491200			221	53	217	235	235	235	15		1
MLDSIAGDLL	Oxidation (M)	1062.53	0.526712	2	c19168_g1_i1|m.10393	yes	yes	0	0	0	1	0		74.363	74.363	1;2	0.014018	23138	20150722_CO_0556DaTh_R02	99.139	33.887	17240000			222	2	218	236;237	236;237	236	0		2
MLDSISGGLL	Oxidation (M)	1020.52	0.516147	2	c19168_g1_i1|m.10393	yes	yes	0	0	0	1	0		68.278	68.278	1	0.0036265	20413	20150722_CO_0556DaTh_R02	130.77	45.501	13453000			223	2	219	238;239	238;239	238	1		2
MMSFVARGGALSPSF	2 Oxidation (M);Acetyl (N-term)	1630.75	0.748349	62	c38169_g1_i1|m.46054	yes	yes	1	0	0	2	0		67.584	67.584	2	3.078e-05	20637	20150722_CO_0556DaTh_R02	107.69	76.959	3395300			224	62	220	240	240	240	18;19		1
MNGLLEEPVTRANQSGLQ	Oxidation (M)	1971.97	0.968389	133	c46721_g1_i1|m.119078	yes	yes	0	0	0	1	0		48.493	48.493	2	1.3484e-12	13473	20150722_CO_0556DaTh_R02	174.78	116.7	5193300			225	133	221	241	241	241	37		1
MPITPELLPRIT	Oxidation (M)	1395.78	0.779572	51	c36824_g1_i2|m.39648;c36824_g1_i1|m.39646	yes	no	0	0	0	1	0		65.436	65.436	2	0.034467	19839	20150722_CO_0556DaTh_R02	62.088	44.876	1784900			226	51	222	242	242	242	14		1
MTSDAVEKPVEDVKLE	Oxidation (M);Acetyl (N-term)	1846.89	0.88701	21	c31489_g1_i1|m.23520	yes	yes	1	0	0	1	0		48.742	48.742	2	0.0024457	13582	20150722_CO_0556DaTh_R02	77.746	62.36	1599500			227	21	223	243	243	243	7		1
NALDVTLQPMQIRTFQVSLKQ	Oxidation (M)	2445.3	0.304979	164	c50103_g1_i3|m.164880;c50103_g1_i1|m.164872	yes	no	0	0	0	1	0		66.403	66.403	3	4.7711e-07	20167	20150722_CO_0556DaTh_R02	108.37	89.265	9997700			228	164	224	244	244	244	47		1
NCLVNLGGHCATETAA	Unmodified	1686.75	0.745389	111	c44107_g1_i1|m.89523	yes	yes	0	0	0	0	0		42.78	42.78	2	0.0050778	11387	20150722_CO_0556DaTh_R02	69.261	45.793	3449700			229	111	225	245	245	245			1
NEASDPIVEAKSEL	Unmodified	1500.73	0.730768	155	c49000_g1_i3|m.148473;c49000_g1_i2|m.148469	yes	no	0	0	0	0	0		50.841	50.841	2	0.0050095	14355	20150722_CO_0556DaTh_R02	82.651	47.691	1084100			230	155	226	246	246	246			1
NFDHIGHGGF	Unmodified	1099.48	0.483542	132	c46699_g1_i1|m.118901	yes	yes	0	0	0	0	0		37.36	37.36	2	0.0026801	9545	20150722_CO_0556DaTh_R02	65.156	43.561	0			231	132	227	247	247	247			1
NFDHIGHGGFSS	Unmodified	1273.55	0.547599	132	c46699_g1_i1|m.118901	yes	yes	0	0	0	0	0		34.046	34.046	2	0.03203	8550	20150722_CO_0556DaTh_R02	63.091	47.462	1109200			232	132	228	248	248	248			1
NFDHIGHGGFSSFN	Unmodified	1534.66	0.65894	132	c46699_g1_i1|m.118901	yes	yes	0	0	0	0	0		46.889	46.889	2	4.1423e-07	12872	20150722_CO_0556DaTh_R02	136.39	98.427	3205800			233	132	229	249	249	249			1
NFDKIGSGSLSSF	Unmodified	1357.65	0.651395	132	c46699_g1_i1|m.118901	yes	yes	0	0	0	0	0		57.397	57.397	2	0.007558	16806	20150722_CO_0556DaTh_R02	76.073	41.318	2085600			234	132	230	250	250	250			1
NFDKIGSGSLSSFD	Unmodified	1472.68	0.678338	132	c46699_g1_i1|m.118901	yes	yes	0	0	0	0	0		55.495	55.495	2	9.3466e-06	16060	20150722_CO_0556DaTh_R02	123.68	75.109	101970000			235	132	231	251	251	251			1
NFDPIGHGGFSS	Unmodified	1233.54	0.541451	132	c46699_g1_i1|m.118901	yes	yes	0	0	0	0	0		49.743	49.743	2	0.0060095	13911	20150722_CO_0556DaTh_R02	85.813	46.508	54484000			236	132	232	252	252	252			1
NFDPIGHGGFSSFN	Unmodified	1494.65	0.652792	132	c46699_g1_i1|m.118901	yes	yes	0	0	0	0	0		61.088	61.088	2	2.1214e-06	18141	20150722_CO_0556DaTh_R02	141.85	141.85	152550000			237	132	233	253	253	253			1
NFDQIGHGGF	Unmodified	1090.48	0.483208	132	c46699_g1_i1|m.118901;c46699_g1_i2|m.118907	yes	no	0	0	0	0	0		48.221	48.221	1;2	0.0039995	13389	20150722_CO_0556DaTh_R02	149.72	86.155	125700000			238	132	234	254;255	254;255	255			2
NFDQIGHGGFSAF	Unmodified	1395.62	0.620764	132	c46699_g1_i1|m.118901;c46699_g1_i2|m.118907	yes	no	0	0	0	0	0		63.354	63.354	2	0.00010841	19019	20150722_CO_0556DaTh_R02	113.34	85.425	4855900			239	132	235	256	256	256			1
NFDRIGHGGFSSFN	Unmodified	1553.7	0.701139	132	c46699_g1_i1|m.118901	yes	yes	0	0	0	0	0		46.948	46.948	2;3	2.7795e-06	12895	20150722_CO_0556DaTh_R02	160.63	108.9	38791000			240	132	236	257;258	257;258	258			2
NFDRNGDGSSSGDFA	Unmodified	1544.61	0.612778	132	c46699_g1_i1|m.118901	yes	yes	0	0	0	0	0		30.65	30.65	2	0.00039096	7546	20150722_CO_0556DaTh_R02	101.75	79.425	21414000			241	132	237	259	259	259			1
NLGPVAEEEGEEQ	Unmodified	1399.61	0.610318	80	c40291_g1_i2|m.58287	yes	yes	0	0	0	0	0		37.761	37.761	2	0.0075977	9633	20150722_CO_0556DaTh_R02	75.89	30.61	10628000			242	80	238	260	260	260			1
NPNGATVDGYIR	Unmodified	1275.62	0.620764	80	c40291_g1_i2|m.58287;c40291_g1_i1|m.58284	yes	no	0	0	0	0	0		36.087	36.087	2	0.0096877	9149	20150722_CO_0556DaTh_R02	72.29	42.286	1100500			243	80	239	261	261	261			1
NPNGATVDGYIRF	Amidation (C-term)	1421.71	0.705162	80	c40291_g1_i2|m.58287;c40291_g1_i1|m.58284	yes	no	0	1	0	0	0		54.057	54.057	2	7.1618e-06	15534	20150722_CO_0556DaTh_R02	158.01	91.745	9515600			244	80	240	262	262	262			1
NQEMLSMLPGI	2 Oxidation (M)	1263.58	0.583909	139	c47214_g2_i4|m.125266;c47214_g2_i3|m.125258;c47214_g2_i2|m.125251;c47214_g2_i1|m.125244	yes	no	0	0	0	2	0		61.936	61.936	2	0.0055284	18606	20150722_CO_0556DaTh_R02	100.88	51.818	18568000			245	139	241	263	263;264	264	41;42		2
PDELNLLLKDETGSDV	Unmodified	1756.87	0.873075	34	c34294_g1_i1|m.30550	yes	yes	0	0	0	0	0		69.939	69.939	2	0.018154	21523	20150722_CO_0556DaTh_R02	59.634	30.279	1110700			246	34	242	264	265	265			1
PENYRVVLQ	Unmodified	1116.59	0.592758	112	c44224_g2_i1|m.90644	yes	yes	0	0	0	0	0		39.587	39.587	2	4.8866e-10	10290	20150722_CO_0556DaTh_R02	94.409	35.71	0			247	112	243	265	266	266			1
PFCNSYYGCGNGGY	Amidation (C-term)	1613.6	0.602747	152	c48685_g1_i1|m.143748	yes	yes	0	1	0	0	0		45.454	45.454	2	0.0053312	12356	20150722_CO_0556DaTh_R02	78.324	65.693	2322600			248	152	244	266	267;268	267			2
PFDKIGAGAF	Unmodified	1021.52	0.523281	132	c46699_g1_i1|m.118901	yes	yes	0	0	0	0	0		52.729	52.729	2	0.013885	15023	20150722_CO_0556DaTh_R02	76.927	38.177	32524000			249	132	245	267	269	269			1
PFDKIGAGAFSS	Unmodified	1195.59	0.587338	132	c46699_g1_i1|m.118901	yes	yes	0	0	0	0	0		49.333	49.333	2	0.040012	13750	20150722_CO_0556DaTh_R02	60.364	33.657	76737000			250	132	246	268	270	270			1
PFDKIGAGAFSSFS	Unmodified	1429.69	0.687781	132	c46699_g1_i1|m.118901	yes	yes	0	0	0	0	0		63.369	63.369	2	8.2091e-05	18999	20150722_CO_0556DaTh_R02	110.55	77.549	153480000			251	132	247	269	271	271			1
PFGGFTSRM	Oxidation (M)	1014.46	0.459301	5	c22529_g1_i1|m.12646	yes	yes	0	0	0	1	0		36.027	36.027	2	0.045048	9106	20150722_CO_0556DaTh_R02	83.948	28.272	16993000			252	5	248	270	272	272	2		1
PFGSFSLPR	Unmodified	1006.52	0.523616	75	c40068_g1_i2|m.57008;c40068_g1_i1|m.57002	yes	no	0	0	0	0	0		57.138	57.138	2	0.025559	16704	20150722_CO_0556DaTh_R02	124.92	50.546	14830000			253	75	249	271	273	273			1
PFGSFSLPRS	Unmodified	1093.56	0.555644	75	c40068_g1_i2|m.57008;c40068_g1_i1|m.57002	yes	no	0	0	0	0	0		55.721	55.721	2	0.014797	16146	20150722_CO_0556DaTh_R02	83.862	36.56	7173900			254	75	250	272	274	274			1
PFGSFTRKLQ	Unmodified	1179.64	0.640043	5	c22529_g1_i1|m.12646	yes	yes	0	0	0	0	0		37.766	37.766	2;3	0.0056624	9651	20150722_CO_0556DaTh_R02	136.52	91.668	24344000			255	5	251	273;274	275;276	275			2
PFGSFTRKLS	Unmodified	1138.61	0.613493	5	c22529_g1_i1|m.12646	yes	yes	0	0	0	0	0		37.491	37.491	3	0.041425	9565	20150722_CO_0556DaTh_R02	65.056	21.405	24855000			256	5	252	275	277	277			1
PFGSFTRPNT	Unmodified	1122.55	0.545808	75	c40068_g1_i2|m.57008;c40068_g1_i1|m.57002	yes	no	0	0	0	0	0		39.578	39.578	2	0.014055	10231	20150722_CO_0556DaTh_R02	78.488	38.421	128670000			257	75	253	276	278	278			1
PFGSIISGLS	Unmodified	976.523	0.522947	5	c22529_g1_i1|m.12646	yes	yes	0	0	0	0	0		71.339	71.339	1;2	0.0030494	21996	20150722_CO_0556DaTh_R02	142.64	50.73	122180000			258	5	254	277;278	279;280	279			2
PFGSLSKVLS	Unmodified	1033.58	0.580796	5	c22529_g1_i1|m.12646	yes	yes	0	0	0	0	0		54.965	54.965	1	0.0096001	15898	20150722_CO_0556DaTh_R02	140.14	68.447	1659200			259	5	255	279	281	281			1
PFGSLTGGFH	Unmodified	1018.49	0.48723	5	c22529_g1_i1|m.12646	yes	yes	0	0	0	0	0		51.26	51.26	1;2	3.8519e-13	14509	20150722_CO_0556DaTh_R02	286.35	201.08	166600000			260	5	256	280;281	282;283;284	284			3
PFGSLTGGFHK	Unmodified	1146.58	0.582193	5	c22529_g1_i1|m.12646	yes	yes	0	0	0	0	0		40.647	40.647	3	0.0060037	10645	20150722_CO_0556DaTh_R02	96.113	26.515	2716400			261	5	257	282	285	285			1
PIDYFQEENKA	Unmodified	1352.62	0.624846	110	c43946_g1_i2|m.87941	yes	yes	0	0	0	0	0		42.499	42.499	2	0.0070567	11293	20150722_CO_0556DaTh_R02	86.911	50.494	1122600			262	110	258	283	286	286			1
PLPDNEEMVNEILN	Oxidation (M)	1641.76	0.755602	119	c45085_g3_i2|m.99829;c45085_g1_i1|m.99815	yes	no	0	0	0	1	0		59.573	59.573	2	0.015185	17599	20150722_CO_0556DaTh_R02	65.295	36.671	1739700			263	119	259	284	287	287	33		1
PLSNVNKPLLQ	Unmodified	1221.71	0.708122	165	c50195_g1_i2|m.166280	yes	yes	0	0	0	0	0		40.613	40.613	2	0.0013995	10649	20150722_CO_0556DaTh_R02	115.33	55.909	1970800			264	165	260	285	288	288			1
PNDSNQDGKGLEQQFAGLDLN	Unmodified	2259.04	0.0403678	49	c36667_g1_i1|m.38865;c36667_g1_i2|m.38869;c36667_g1_i3|m.38873	yes	no	0	0	0	0	0		63.074	63.074	2	5.9417e-09	18929	20150722_CO_0556DaTh_R02	117.38	97.129	2515200			265	49	261	286	289	289			1
PTEDDTDDIIE	Unmodified	1261.52	0.519772	75	c40068_g1_i2|m.57008;c40068_g1_i1|m.57002	yes	no	0	0	0	0	0		41.644	41.644	2	0.0070582	11001	20150722_CO_0556DaTh_R02	86.898	35.453	1578000			266	75	262	287	290	290			1
PVINPEGVKSSPLLT	Unmodified	1549.87	0.871559	153	c48869_g1_i1|m.146549	yes	yes	0	0	0	0	0		55.397	55.397	2	0.0072983	16056	20150722_CO_0556DaTh_R02	68.972	50.348	1225900			267	153	263	288	291	291			1
QANGRVQDLANAGVTIIEHPV	Gln->pyro-Glu	2184.13	0.128729	47	c36262_g1_i1|m.37384	yes	yes	0	0	1	0	0		74.403	74.403	2;3	3.2762e-18	23173	20150722_CO_0556DaTh_R02	187.47	138.43	14915000			268	47	264	289;290	292;293	293			2
QAPATDWWHPST	Unmodified	1395.62	0.620764	149	c48421_g1_i1|m.140129	yes	yes	0	0	0	0	0		54.171	54.171	2	0.0018068	15599	20150722_CO_0556DaTh_R02	60.255	42.119	2378400			269	149	265	291	294	294			0
QASQGIDKLLK	Gln->pyro-Glu	1182.66	0.660838	82	c40583_g1_i1|m.60109	yes	yes	0	0	1	0	0		50.414	50.414	2	0.00050813	14194	20150722_CO_0556DaTh_R02	122.52	60.562	5186500			270	82	266	292	295	295			1
QASQGIDKLLKSPNLL	Gln->pyro-Glu	1706.96	0.956685	82	c40583_g1_i1|m.60109	yes	yes	0	0	1	0	0		74.446	74.446	2	2.084e-09	23189	20150722_CO_0556DaTh_R02	171.87	137.54	7089900			271	82	267	293	296	296			1
QFGADDTNIGFGNA	Unmodified	1425.62	0.616072	158	c49195_g1_i1|m.151051	yes	yes	0	0	0	0	0		58.706	58.706	2	0.004451	17297	20150722_CO_0556DaTh_R02	84.892	46.138	2311100			272	158	268	294	297	297			1
QGFHFSQSWRPN	Gln->pyro-Glu;Amidation (C-term)	1471.67	0.674531	67	c38989_g1_i1|m.50268	yes	yes	0	1	1	0	0		55.931	55.931	2	0.00024108	16221	20150722_CO_0556DaTh_R02	140.91	140.91	31018000			273	67	269	295	298	298			1
QNLEILRQQLLI	Unmodified	1479.88	0.877313	131	c46658_g1_i1|m.118277	yes	yes	0	0	0	0	0		70.244	70.244	2	0.011525	21665	20150722_CO_0556DaTh_R02	53.08	4.1318	3435300			274	131	270	296	299	299			0
QPAKPQQSQPLDPFGSL	Unmodified	1836.94	0.937012	116	c44737_g1_i7|m.95947;c44737_g1_i2|m.95927;c44737_g1_i4|m.95936;c44737_g1_i1|m.95924	yes	no	0	0	0	0	0		64.215	64.215	2	0.020718	19340	20150722_CO_0556DaTh_R02	57.288	29.006	5773100			275	116	271	297	300	300			1
QQLVDQINKPSNVI	Amidation (C-term)	1593.88	0.883855	128	c46445_g2_i1|m.115593	yes	yes	0	1	0	0	0		47.654	47.654	2	0.0043281	13174	20150722_CO_0556DaTh_R02	85.271	44.794	1389300			276	128	272	298	301	301			1
QQPAKPQQSQPLDPFGSL	Unmodified	1965	0.99559	116	c44737_g1_i7|m.95947;c44737_g1_i2|m.95927;c44737_g1_i4|m.95936;c44737_g1_i1|m.95924	yes	no	0	0	0	0	0		63.987	63.987	2	0.00037811	19261	20150722_CO_0556DaTh_R02	85.176	85.176	7354400			277	116	273	299	302	302			1
QVGQQLVDQINKPSNVI	Amidation (C-term)	1878.03	0.0323098	128	c46445_g2_i1|m.115593	yes	yes	0	1	0	0	0		55.83	55.83	2	2.3894e-09	16224	20150722_CO_0556DaTh_R02	147.07	102.14	2815400			278	128	274	300	303	303			1
QVPTNVDEVAARLA	Unmodified	1481.78	0.783806	133;134	c46721_g1_i8|m.119154;c46721_g1_i7|m.119150;c46721_g1_i9|m.119158;c46721_g1_i2|m.119101;c46721_g1_i6|m.119139;c46721_g1_i4|m.119123;c46721_g1_i1|m.119078	no	no	0	0	0	0	0		58.01	58.01	2	0.020931	17022	20150722_CO_0556DaTh_R02	61.409	41.203	2678600			279	134;133	275	301	304	304			1
QYEGIFITDGSQ	Unmodified	1356.62	0.619761	179	c51536_g1_i1|m.188569	yes	yes	0	0	0	0	0		61.298	61.298	2	6.551e-05	18268	20150722_CO_0556DaTh_R02	132.5	65.168	2648600			280	179	276	302	305	305			1
RFEPEPGNQYLNP	Unmodified	1559.74	0.736856	154	c48964_g1_i1|m.147834	yes	yes	0	0	0	0	0		47.044	47.044	2	0.01687	12928	20150722_CO_0556DaTh_R02	66.989	23.309	2037100			281	154	277	303	306	306			1
RPADMTELENILASPS	Oxidation (M)	1758.85	0.845814	154	c48964_g1_i1|m.147834	yes	yes	0	0	0	1	0		60.229	60.229	2	1.4063e-05	17869	20150722_CO_0556DaTh_R02	110.97	55.637	3780200			282	154	278	304	307	307	45		1
RPYAIQEEYLPLDDE	Unmodified	1849.87	0.873409	135	c46913_g1_i1|m.121473	yes	yes	0	0	0	0	0		61.842	61.842	2	0.0020961	18473	20150722_CO_0556DaTh_R02	90.707	65.778	2161700			283	135	279	305	308	308			1
RQYEGIFITDGSQ	Unmodified	1512.72	0.720872	179	c51536_g1_i1|m.188569	yes	yes	0	0	0	0	0		51.694	51.694	2	3.374e-05	14662	20150722_CO_0556DaTh_R02	121.45	70.314	2640300			284	179	280	306	309	309			1
SAEEEGRKVY	Acetyl (N-term)	1208.57	0.567331	29	c33483_g1_i1|m.28058;c31099_g1_i2|m.22788	yes	no	1	0	0	0	0		25.977	25.977	2	0.0024977	6287	20150722_CO_0556DaTh_R02	123.96	53.405	1395900			285	29	281	307	310	310			1
SAEEEGRKVYVG	Acetyl (N-term)	1364.66	0.657209	29	c33483_g1_i1|m.28058	yes	yes	1	0	0	0	0		31.537	31.537	2	0.0020559	7808	20150722_CO_0556DaTh_R02	105.03	62.314	2240500			286	29	282	308	311	311			1
SAEEEGRKVYVGSLP	Acetyl (N-term)	1661.83	0.826065	29	c33483_g1_i1|m.28058	yes	yes	1	0	0	0	0		50.484	50.484	2	0.0012417	14199	20150722_CO_0556DaTh_R02	94.09	54.359	4838000			287	29	283	309	312	312			1
SAEEEGRKVYVGSLPF	Acetyl (N-term)	1808.89	0.894479	29	c33483_g1_i1|m.28058	yes	yes	1	0	0	0	0		65.756	65.756	2	0.00048965	19951	20150722_CO_0556DaTh_R02	98.943	51.17	2996500			288	29	284	310	313	313			1
SAEEEGRKVYVGSLPFS	Acetyl (N-term)	1895.93	0.926507	29	c33483_g1_i1|m.28058	yes	yes	1	0	0	0	0		62.157	62.157	2	3.1331e-07	18592	20150722_CO_0556DaTh_R02	116.06	81.024	5969100			289	29	285	311	314	314			1
SAELVNDEAMADSVEE	Oxidation (M)	1723.71	0.70944	123	c45532_g1_i8|m.104871;c45532_g1_i6|m.104862;c45532_g1_i5|m.104858;c45532_g1_i4|m.104854;c45532_g1_i3|m.104851;c45532_g1_i2|m.104847;c45532_g1_i1|m.104844;c45532_g1_i7|m.104867	yes	no	0	0	0	1	0		42.172	42.172	2	0.0077636	11183	20150722_CO_0556DaTh_R02	66.059	48.043	3445000			290	123	286	312	315	315	35		1
SALAAPKAVSPLIR	Acetyl (N-term)	1434.86	0.855849	6	c23742_g1_i1|m.13732	yes	yes	1	0	0	0	0		58.157	58.157	2	0.012784	17106	20150722_CO_0556DaTh_R02	67.136	49.121	2297000			291	6	287	313	316	316			1
SALAAPKAVSPLIRF	Amidation (C-term);Acetyl (N-term)	1580.94	0.940247	6	c23742_g1_i1|m.13732	yes	yes	1	1	0	0	0		71.452	71.452	2	2.9191e-07	22064	20150722_CO_0556DaTh_R02	124.25	74.163	14275000			292	6	288	314	317	317			1
SALAAPKAVSPLIRF	Acetyl (N-term)	1581.92	0.924263	6	c23742_g1_i1|m.13732	yes	yes	1	0	0	0	0		74.665	74.665	2	3.8748e-05	23276	20150722_CO_0556DaTh_R02	105.53	64.776	7470700			293	6	288	315	318	318			1
SAVTMAEGEETKYELK	Oxidation (M);Acetyl (N-term)	1842.86	0.85571	17	c30504_g1_i1|m.21650	yes	yes	1	0	0	1	0		47.841	47.841	2	4.5578e-09	13217	20150722_CO_0556DaTh_R02	143.97	112.36	2025700			294	17	289	316	319	319	6		1
SAYQAQQLATPDQI	Unmodified	1532.75	0.747086	99	c42553_g1_i1|m.75556;c42553_g1_i2|m.75564;c42553_g1_i3|m.75569	yes	no	0	0	0	0	0		52.233	52.233	2	2.6654e-05	14870	20150722_CO_0556DaTh_R02	117.75	76.52	4693000			295	99	290	317	320	320			1
SDAEPEVLETRDAKTEL	Unmodified	1901.92	0.921816	108	c43169_g1_i1|m.80593	yes	yes	0	0	0	0	0		44.047	44.047	3	0.0052741	11869	20150722_CO_0556DaTh_R02	66.022	36.441	1941700			296	108	291	318	321	321			1
SDAVEKPVEDVKLE	Acetyl (N-term)	1598.8	0.803933	21	c31489_g1_i1|m.23520	yes	yes	1	0	0	0	0		49.282	49.282	2	0.0099234	13796	20150722_CO_0556DaTh_R02	69.331	44.401	1871300			297	21	292	319	322	322			1
SDDTSNMGASFLGNNLDSEDGEA	Oxidation (M)	2360.92	0.918657	123	c45532_g1_i8|m.104871;c45532_g1_i6|m.104862;c45532_g1_i5|m.104858;c45532_g1_i4|m.104854;c45532_g1_i3|m.104851;c45532_g1_i2|m.104847;c45532_g1_i1|m.104844;c45532_g1_i7|m.104867	yes	no	0	0	0	1	0		57.92	57.92	2	0.0029062	17002	20150722_CO_0556DaTh_R02	70.128	45.415	3926700			298	123	293	320	323	323	36		1
SDGTAIVEENDLADKL	Unmodified	1688.81	0.810474	141	c47485_g1_i1|m.128435	yes	yes	0	0	0	0	0		58.711	58.711	2	9.7465e-09	17285	20150722_CO_0556DaTh_R02	151.8	92.091	9984700			299	141	294	321	324	324			1
SDLPSAPGFKPVT	Unmodified	1314.68	0.681967	13	c29465_g1_i1|m.19811	yes	yes	0	0	0	0	0		50.724	50.724	2	0.03324	14282	20150722_CO_0556DaTh_R02	59.225	27.628	13150000			300	13	295	322	325	325			1
SDQEEIVNKTENSVQE	Acetyl (N-term)	1889.85	0.849045	35	c34374_g1_i2|m.30760;c34374_g1_i1|m.30759	yes	no	1	0	0	0	0		46.488	46.488	2	7.2589e-06	12739	20150722_CO_0556DaTh_R02	113.4	87.572	2311700			301	35	296	323	326	326			1
SDYQDADKPPAPPLR	Acetyl (N-term)	1710.82	0.821314	90	c41827_g3_i1|m.69559	yes	yes	1	0	0	0	0		41.748	41.748	2	1.4487e-07	10997	20150722_CO_0556DaTh_R02	125.73	97.674	2470700			302	90	297	324	327	327			1
SEETPSDLPSAPGFKPV	Unmodified	1756.85	0.851945	13	c29465_g1_i1|m.19811	yes	yes	0	0	0	0	0		55.253	55.253	2	0.00069459	15980	20150722_CO_0556DaTh_R02	91.355	68.817	2885900			303	13	298	325	328	328			1
SEETPSDLPSAPGFKPVT	Unmodified	1857.9	0.899624	13	c29465_g1_i1|m.19811	yes	yes	0	0	0	0	0		54.2	54.2	2	7.9523e-06	15571	20150722_CO_0556DaTh_R02	109.72	89.193	86939000			304	13	299	326	329	329			1
SEETPSDLPSAPGFKPVTS	Unmodified	1944.93	0.931652	13	c29465_g1_i1|m.19811	yes	yes	0	0	0	0	0		53.273	53.273	2	2.2083e-08	15251	20150722_CO_0556DaTh_R02	122.01	90.395	4651200			305	13	300	327	330	330			1
SEETPSDLPSAPGFKPVTSQVK	Unmodified	2300.15	0.153607	13	c29465_g1_i1|m.19811	yes	yes	0	0	0	0	0		49.197	49.197	3	2.7178e-06	13731	20150722_CO_0556DaTh_R02	100.76	80.509	5442800			306	13	301	328	331	331			1
SEETVIVGNHQNAPRPALEL	Unmodified	2173.11	0.112745	139	c47214_g2_i4|m.125266;c47214_g2_i3|m.125258;c47214_g2_i2|m.125251;c47214_g2_i1|m.125244	yes	no	0	0	0	0	0		52.683	52.683	3	1.2712e-14	15014	20150722_CO_0556DaTh_R02	185.25	130.48	10043000			307	139	302	329	332	332			1
SEGALDDYL	Unmodified	981.429	0.429106	65	c38836_g1_i1|m.49381	yes	yes	0	0	0	0	0		60.66	60.66	1	0.041895	17994	20150722_CO_0556DaTh_R02	139.92	60.801	3424400			308	65	303	330	333	333			1
SEGPDGFERDA	Unmodified	1178.48	0.483995	80	c40291_g1_i2|m.58287;c40291_g1_i1|m.58284	yes	no	0	0	0	0	0		29.28	29.28	2	0.0082158	7159	20150722_CO_0556DaTh_R02	77.062	37.438	4484600			309	80	304	331	334	334			1
SEIGNVKAVLS	Unmodified	1115.62	0.618638	111	c44107_g1_i1|m.89523	yes	yes	0	0	0	0	0		46.621	46.621	2	0.0043396	12804	20150722_CO_0556DaTh_R02	107.12	52.849	8381400			310	111	305	332	335	335			1
SELNAPVGGYEFA	Unmodified	1352.62	0.624846	174	c51114_g2_i1|m.181381	yes	yes	0	0	0	0	0		62.277	62.277	2	0.040731	18646	20150722_CO_0556DaTh_R02	56.956	36.831	2352900			311	174	306	333	336	336			1
SETEELASKLAR	Acetyl (N-term)	1374.7	0.699074	97	c42458_g1_i1|m.74709	yes	yes	1	0	0	0	0		52.124	52.124	2	0.00026731	14829	20150722_CO_0556DaTh_R02	158.34	69.741	2154800			312	97	307	334	337	337			1
SEYDNVAKGSLKLK	Acetyl (N-term)	1592.84	0.840987	20	c31342_g1_i1|m.23170	yes	yes	1	0	0	0	0		42.783	42.783	3	0.0014694	11400	20150722_CO_0556DaTh_R02	94.09	67.558	3771400			313	20	308	335	338	338			1
SFDSIGDGPLSG	Unmodified	1150.51	0.514233	132	c46699_g1_i1|m.118901	yes	yes	0	0	0	0	0		58.023	58.023	1;2	0.00030808	16986	20150722_CO_0556DaTh_R02	221.94	168.17	21239000			314	132	309	336;337	339;340	339			2
SFKDEIDFGHGF	Amidation (C-term)	1396.64	0.641165	27	c33006_g1_i4|m.26908;c33006_g1_i3|m.26904;c33006_g1_i2|m.26900;c33006_g1_i1|m.26896	yes	no	0	1	0	0	0		56.83	56.83	2	0.00021589	16583	20150722_CO_0556DaTh_R02	122.34	80.008	2732200			315	27	310	338	341	341			1
SGDNQENEYGDDQLEVFRDA	Unmodified	2299.95	0.946527	37	c34565_g1_i2|m.31334;c34565_g1_i1|m.31332	yes	no	0	0	0	0	0		58.918	58.918	2	7.6486e-22	17359	20150722_CO_0556DaTh_R02	233.38	206.25	11707000			316	37	311	339	342	342			1
SGDNQENEYGDDQLEVFRDAA	Unmodified	2370.98	0.983641	37	c34565_g1_i2|m.31334;c34565_g1_i1|m.31332	yes	no	0	0	0	0	0		59.677	59.677	2	2.3977e-15	17658	20150722_CO_0556DaTh_R02	143.52	109.85	5115600			317	37	312	340	343	343			1
SGGLSGLLLK	Unmodified	943.57	0.570232	3	c21476_g1_i1|m.11821	yes	yes	0	0	0	0	0		57.431	57.431	2	0.017283	16810	20150722_CO_0556DaTh_R02	90.05	31.352	3380900			318	3	313	341	344	344			1
SGIVDNPSKEKVFQ	Acetyl (N-term)	1588.81	0.809687	175	c51166_g1_i1|m.182334	yes	yes	1	0	0	0	0		47.874	47.874	2	0.00054194	13249	20150722_CO_0556DaTh_R02	101.61	45.884	2014700			319	175	314	342	345	345			1
SGQSIVDRLN	Acetyl (N-term)	1129.57	0.572751	116	c44737_g1_i7|m.95947;c44737_g1_i2|m.95927;c44737_g1_i4|m.95936	yes	no	1	0	0	0	0		49.838	49.838	2	0.013556	13955	20150722_CO_0556DaTh_R02	73.9	33.173	17974000			320	116	315	343	346	346			1
SGRLNQGIATQGLK	Acetyl (N-term)	1483.81	0.81069	105	c42898_g1_i2|m.78340;c42898_g1_i1|m.78334	yes	no	1	0	0	0	0		39.666	39.666	2	7.6987e-07	10294	20150722_CO_0556DaTh_R02	130.72	65.538	7318800			321	105	316	344	347	347			1
SGVTIAQGGVLPNIQ	Unmodified	1452.79	0.793643	1	c53479_g1_i1|m.201850;c16265_g1_i1|m.8704	yes	no	0	0	0	0	0		65.521	65.521	2	0.0036	19858	20150722_CO_0556DaTh_R02	84.753	27.319	2219100			322	1	317	345	348	348			1
SIDNNEIPELGLSRI	Unmodified	1668.87	0.868264	159	c49267_g1_i2|m.152118	yes	yes	0	0	0	0	0		68.755	68.755	2	0.0021868	21066	20150722_CO_0556DaTh_R02	90.348	65.418	3007600			323	159	318	346	349	349			1
SIKVEDGVSKQIIQ	Acetyl (N-term)	1584.87	0.872287	45	c35996_g1_i1|m.36281	yes	yes	1	0	0	0	0		50.744	50.744	2	0.00026436	14317	20150722_CO_0556DaTh_R02	103.88	48.614	1941900			324	45	319	347	350	350			1
SINEGEEPVTRQPM	Oxidation (M);Acetyl (N-term)	1643.75	0.7461	33	c34084_g1_i1|m.29848	yes	yes	1	0	0	1	0		37.76	37.76	2	0.0013858	9665	20150722_CO_0556DaTh_R02	94.717	71.261	1495200			325	33	320	348	351	351	8		1
SINEGEEPVTRQPMA	Oxidation (M);Acetyl (N-term)	1714.78	0.783214	33	c34084_g1_i1|m.29848	yes	yes	1	0	0	1	0		40.059	40.059	2	0.00029347	10423	20150722_CO_0556DaTh_R02	102.64	66.828	2638500			326	33	321	349	352	352	8		1
SINEGEEPVTRQPMAME	2 Oxidation (M);Acetyl (N-term)	1990.86	0.861206	33	c34084_g1_i1|m.29848	yes	yes	1	0	0	2	0		39.533	39.533	2	0.0017958	10244	20150722_CO_0556DaTh_R02	71.685	53.928	2063100			327	33	322	350	353	353	8;9		1
SINGEVKEEDSVSPVNT	Unmodified	1802.85	0.853402	136	c47101_g1_i3|m.123790;c47101_g1_i1|m.123781	yes	no	0	0	0	0	0		37.173	37.173	2	0.0012484	9472	20150722_CO_0556DaTh_R02	80.387	34.769	3183100			328	136	323	351	354	354			1
SIQNFKSSDPFALE	Acetyl (N-term)	1623.78	0.778052	40	c35164_g1_i1|m.33376	yes	yes	1	0	0	0	0		75.878	75.878	2	0.00041682	23727	20150722_CO_0556DaTh_R02	102.63	68.304	4230100			329	40	324	352	355	355			1
SKETDAALTEDI	Unmodified	1291.61	0.614341	0	c15229_g1_i2|m.7929	yes	yes	0	0	0	0	0		41.595	41.595	2	0.0044486	10975	20150722_CO_0556DaTh_R02	90.793	40.439	2777800			330	0	325	353	356	356			1
SLEEHNKIESLR	Acetyl (N-term)	1495.76	0.763071	86	c41229_g1_i4|m.64850;c41229_g1_i3|m.64843;c41229_g1_i1|m.64831;c41229_g1_i6|m.64863;c41229_g1_i2|m.64837;c41229_g1_i5|m.64858	yes	no	1	0	0	0	0		35.598	35.598	3	0.0052924	8996	20150722_CO_0556DaTh_R02	88.101	48.476	1433000			331	86	326	354	357	357			1
SLFGEGSEETP	Unmodified	1151.5	0.498248	13	c29465_g1_i1|m.19811	yes	yes	0	0	0	0	0		52.174	52.174	1	0.00085124	14837	20150722_CO_0556DaTh_R02	119.41	60.81	2378000			332	13	327	355	358	358			1
SLFGEGSEETPSDLPSAPGFKPVT	Unmodified	2448.17	0.169651	13	c29465_g1_i1|m.19811	yes	yes	0	0	0	0	0		69.12	69.12	2	0.0076419	21236	20150722_CO_0556DaTh_R02	66.467	46.887	11050000			333	13	328	356	359	359			1
SLPVINPEGVKSSPLLT	Unmodified	1749.99	0.987651	153	c48869_g1_i1|m.146549	yes	yes	0	0	0	0	0		66.375	66.375	2	0.0012431	20175	20150722_CO_0556DaTh_R02	81.656	60.818	1791000			334	153	329	357	360	360			1
SPDPAGSNLFF	Amidation (C-term)	1149.55	0.545473	82	c40583_g1_i1|m.60109	yes	yes	0	1	0	0	0		68.456	68.456	1	0.00021065	20930	20150722_CO_0556DaTh_R02	134.48	81.693	8433200			335	82	330	358	361	361			1
SPLPDNEEMVNEILN	Oxidation (M)	1728.79	0.787631	119	c45085_g3_i2|m.99829;c45085_g1_i1|m.99815	yes	no	0	0	0	1	0		60.678	60.678	2	9.2618e-09	17975	20150722_CO_0556DaTh_R02	135.91	90.632	47749000			336	119	331	359	362	362	33		1
SPLPDNEEMVNEILN	Unmodified	1712.79	0.792716	119	c45085_g3_i2|m.99829;c45085_g1_i1|m.99815	yes	no	0	0	0	0	0		73.578	73.578	2	6.5996e-08	22877	20150722_CO_0556DaTh_R02	78.401	44.812	4470400			337	119	331	360	363	363			0
SQAPMNGLLEEPVTRANQSGLQ	Oxidation (M)	2355.15	0.148872	133	c46721_g1_i1|m.119078	yes	yes	0	0	0	1	0		50.438	50.438	2	4.3934e-05	14180	20150722_CO_0556DaTh_R02	81.884	60.576	6021200			338	133	332	361	364	364	37		1
SSGLSHGLLPGDLLGGESM	Oxidation (M)	1841.88	0.882928	85	c40920_g1_i2|m.62363;c40920_g1_i1|m.62361;c40920_g1_i3|m.62364;c40920_g1_i4|m.62365	yes	no	0	0	0	1	0		69.772	69.772	2	2.1281e-14	21448	20150722_CO_0556DaTh_R02	187.37	143.12	1829200			339	85	333	362	365	365	28		1
SSPVSEEITQNIIKETE	Unmodified	1902.94	0.942217	121	c45328_g1_i1|m.102453	yes	yes	0	0	0	0	0		65.357	65.357	2	1.2883e-08	19799	20150722_CO_0556DaTh_R02	127.94	86.399	3299000			340	121	334	363	366	366			1
SSPYRPIVM	Oxidation (M);Acetyl (N-term)	1106.54	0.543031	115	c44433_g1_i3|m.92741;c44433_g1_i1|m.92737;c44433_g1_i4|m.92746;c44433_g1_i2|m.92739	yes	no	1	0	0	1	0		45.475	45.475	2	0.046945	12377	20150722_CO_0556DaTh_R02	41.448	23.629	0			341	115	335	364	367	367	31		1
SSWGDPFRTE	Unmodified	1180.51	0.514902	154	c48964_g1_i1|m.147834	yes	yes	0	0	0	0	0		52.064	52.064	2	0.01382	14779	20150722_CO_0556DaTh_R02	76.332	51.556	18238000			342	154	336	365	368	368			1
STLQTPSDKDALALLALK	Acetyl (N-term)	1926.07	0.0673579	76	c40080_g1_i1|m.57086	yes	yes	1	0	0	0	0		77.09	77.09	2	1.484e-18	24182	20150722_CO_0556DaTh_R02	223.06	223.06	9463400			343	76	337	366	369	369			1
STPEALPEPEVIDVQQVE	Unmodified	1978.97	0.973517	127	c46387_g3_i1|m.114946	yes	yes	0	0	0	0	0		68.423	68.423	2	0.0023215	20945	20150722_CO_0556DaTh_R02	69.188	27.493	7368100			344	127	338	367	370	370			1
SVDDGENSF	Unmodified	968.372	0.37232	5	c22529_g1_i1|m.12646	yes	yes	0	0	0	0	0		32.647	32.647	1	0.043813	8150	20150722_CO_0556DaTh_R02	71.296	31.193	887490			345	5	339	368	371	371			1
SVDDGENSFGSED	Unmodified	1356.5	0.495348	5	c22529_g1_i1|m.12646	yes	yes	0	0	0	0	0		32.163	32.163	2	0.021295	7973	20150722_CO_0556DaTh_R02	64.121	38.004	13715000			346	5	340	369	372	372			1
SVENVLDRSQPL	Unmodified	1355.7	0.704493	25	c32264_g1_i1|m.25175	yes	yes	0	0	0	0	0		50.863	50.863	2	0.0021123	14335	20150722_CO_0556DaTh_R02	104.59	69.633	4693400			347	25	341	370	373	373			1
SVITSQPGHVQQ	Acetyl (N-term)	1321.66	0.662628	12	c28554_g1_i1|m.18507	yes	yes	1	0	0	0	0		38.432	38.432	2	4.4703e-05	9884	20150722_CO_0556DaTh_R02	126.12	64.774	4785100			348	12	342	371	374	374			1
SVLQINVNGVQR	Unmodified	1325.74	0.741547	182	c56083_g1_i1|m.203667	yes	yes	0	0	0	0	0		49.215	49.215	2	6.1068e-05	13732	20150722_CO_0556DaTh_R02	131.83	74.294	4641500			349	182	343	372	375	375			1
SVRLGNGAPLADGEATL	Unmodified	1639.85	0.852948	88	c41312_g1_i1|m.65574	yes	yes	0	0	0	0	0		54.435	54.435	2	0.0012388	15707	20150722_CO_0556DaTh_R02	82.663	61.856	1230400			350	88	344	373	376	376			1
SVVPLELEEHSPEKEGLEEE	Unmodified	2278.09	0.0852524	95	c42338_g1_i1|m.73723	yes	yes	0	0	0	0	0		53.362	53.362	3	3.289e-06	15277	20150722_CO_0556DaTh_R02	107.72	87.127	11402000			351	95	345	374	377	377			1
SWEDPFETE	Unmodified	1138.45	0.445485	154	c48964_g1_i1|m.147834	yes	yes	0	0	0	0	0		68.296	68.296	1	0.017787	20898	20150722_CO_0556DaTh_R02	188.58	132.46	6044400			352	154	346	375	378	378			1
SYEQATPERITKVF	Acetyl (N-term)	1709.86	0.86245	103	c42757_g1_i1|m.77107	yes	yes	1	0	0	0	0		59.227	59.227	2	0.0048401	17493	20150722_CO_0556DaTh_R02	83.692	65.278	1905600			353	103	347	376	379	379			1
TAVLPQREQSTYT	Acetyl (N-term)	1534.76	0.762736	24	c31967_g1_i1|m.24567	yes	yes	1	0	0	0	0		47.62	47.62	2	0.0080242	13158	20150722_CO_0556DaTh_R02	73.927	19.585	1868600			354	24	348	377	380	380			1
TAVLPQREQSTYTFA	Acetyl (N-term)	1752.87	0.868264	24	c31967_g1_i1|m.24567	yes	yes	1	0	0	0	0		63.344	63.344	2	0.00454	19009	20150722_CO_0556DaTh_R02	71.531	48.621	6534600			355	24	349	378	381	381			1
TEIDTSIPTGVR	Acetyl (N-term)	1329.68	0.67761	138	c47209_g1_i2|m.125191;c47209_g1_i3|m.125204	yes	no	1	0	0	0	0		55.805	55.805	2	0.012395	16213	20150722_CO_0556DaTh_R02	71.176	23.874	2773600			356	138	350	379	382	382			1
TEIVPDEVEEIM	Oxidation (M)	1418.65	0.648677	138	c47209_g1_i2|m.125191;c47209_g1_i3|m.125204;c47209_g1_i1|m.125186;c47209_g1_i4|m.125217	yes	no	0	0	0	1	0		59.545	59.545	2	0.0033751	17588	20150722_CO_0556DaTh_R02	94.363	54.49	5917700			357	138	351	380	383	383	40		1
TESVGPDGKPLPGAPPVGNPFA	Unmodified	2103.06	0.0636695	124	c45576_g1_i2|m.105363;c45576_g1_i1|m.105359	yes	no	0	0	0	0	0		61.837	61.837	2	0.026577	18454	20150722_CO_0556DaTh_R02	57.798	50.848	2368500			358	124	352	381	384	384			1
TESVGPDGKPLPGAPPVGNPFAV	Unmodified	2202.13	0.132083	124	c45576_g1_i2|m.105363;c45576_g1_i1|m.105359	yes	no	0	0	0	0	0		67.1	67.1	2;3	2.0713e-07	20412	20150722_CO_0556DaTh_R02	108.28	91.352	68525000			359	124	353	382;383	385;386	385			2
TFDQIGHGGF	Unmodified	1077.49	0.487959	132	c46699_g1_i1|m.118901;c46699_g1_i2|m.118907	yes	no	0	0	0	0	0		48.138	48.138	2	0.013617	13341	20150722_CO_0556DaTh_R02	74.464	30.147	4543600			360	132	354	384	387	387			1
TFDQIGHGGFSS	Unmodified	1251.55	0.552015	132	c46699_g1_i1|m.118901;c46699_g1_i2|m.118907	yes	no	0	0	0	0	0		42.789	42.789	2	0.0022547	11373	20150722_CO_0556DaTh_R02	103.44	58.592	34819000			361	132	355	385	388	388			1
TFDQIGHGGFSSFN	Unmodified	1512.66	0.663357	132	c46699_g1_i1|m.118901;c46699_g1_i2|m.118907	yes	no	0	0	0	0	0		55.812	55.812	2	3.6227e-06	16149	20150722_CO_0556DaTh_R02	145.7	94.414	103270000			362	132	356	386	389;390	389			2
TGFWPSMGPLPVET	Oxidation (M)	1533.72	0.717366	66	c38886_g1_i1|m.49687	yes	yes	0	0	0	1	0		77.935	77.935	2	0.0050055	24484	20150722_CO_0556DaTh_R02	82.705	64.128	27162000			363	66	357	387	391	391	20		1
TGVVAQRVVLSDSNFK	Acetyl (N-term)	1760.94	0.942098	89	c41422_g1_i1|m.66369	yes	yes	1	0	0	0	0		58.806	58.806	2	0.0013001	17331	20150722_CO_0556DaTh_R02	91.317	70.49	1611000			364	89	358	388	392	392			1
TIFFKDDGNYK	Unmodified	1346.65	0.650667	188	CON__Q9U6Y5	yes	yes	0	0	0	0	0		39.982	39.982	2;3	0.00010326	10416	20150722_CO_0556DaTh_R02	126.19	82.514	12476000		+	365	188	359	389;390	393;394	394			2
TPMYPGTNPYTLPRP	Oxidation (M)	1719.83	0.829042	122	c45352_g1_i1|m.102834	yes	yes	0	0	0	1	0		52.869	52.869	2	0.00082765	15148	20150722_CO_0556DaTh_R02	97.797	59.497	1749200			366	122	360	391	395	395	34		1
TPSDLPSAPGFKP	Unmodified	1312.67	0.666317	13	c29465_g1_i1|m.19811	yes	yes	0	0	0	0	0		49.468	49.468	2	7.7614e-06	13802	20150722_CO_0556DaTh_R02	155.86	111.24	14854000			367	13	361	392	396	396			1
TPSDLPSAPGFKPV	Unmodified	1411.73	0.734731	13	c29465_g1_i1|m.19811	yes	yes	0	0	0	0	0		53.296	53.296	2	0.0055707	15256	20150722_CO_0556DaTh_R02	75.102	51.984	2768300			368	13	362	393	397	397			1
TPSDLPSAPGFKPVT	Unmodified	1512.78	0.782409	13	c29465_g1_i1|m.19811	yes	yes	0	0	0	0	0		52.313	52.313	2	1.6192e-05	14868	20150722_CO_0556DaTh_R02	111.64	78.452	20054000			369	13	363	394	398	398			1
TSDAVEKPVEDVK	Acetyl (N-term)	1457.72	0.724954	21	c31489_g1_i1|m.23520	yes	yes	1	0	0	0	0		33.889	33.889	2	1.2882e-06	8497	20150722_CO_0556DaTh_R02	133.32	107.34	2097400			370	21	364	395	399	399			1
TSDAVEKPVEDVKLE	Acetyl (N-term)	1699.85	0.851611	21	c31489_g1_i1|m.23520	yes	yes	1	0	0	0	0		49.242	49.242	2	6.6095e-09	13738	20150722_CO_0556DaTh_R02	168.47	133.35	21830000			371	21	365	396	400	400			1
TSFATNPDFVERKGSLFLR	Acetyl (N-term)	2226.14	0.143317	61	c37852_g1_i1|m.44518	yes	yes	1	0	0	0	0		66.539	66.539	3	2.5996e-12	20238	20150722_CO_0556DaTh_R02	154.49	127.22	6609300			372	61	366	397	401	401			1
TSSTFGRDTLGPSRDTLQ	Unmodified	1937.94	0.944283	133	c46721_g1_i1|m.119078	yes	yes	0	0	0	0	0		39.111	39.111	3	0.0017291	10122	20150722_CO_0556DaTh_R02	70.334	46.699	1114200			373	133	367	398	402	402			1
TSTPESERILF	Acetyl (N-term)	1320.66	0.656146	68	c39073_g2_i4|m.50755;c39073_g2_i2|m.50752;c39073_g2_i1|m.50749	yes	no	1	0	0	0	0		67.1	67.1	2	0.0078426	20447	20150722_CO_0556DaTh_R02	80.245	35.702	2479600			374	68	368	399	403	403			1
TSTPESERILFG	Acetyl (N-term)	1377.68	0.67761	68	c39073_g2_i4|m.50755;c39073_g2_i2|m.50752;c39073_g2_i1|m.50749	yes	no	1	0	0	0	0		65.947	65.947	2	0.029906	20004	20150722_CO_0556DaTh_R02	63.966	34.039	7289000			375	68	369	400	404	404			1
TSTTNSIGLNPDSRN	Acetyl (N-term)	1617.76	0.759442	160	c49568_g1_i1|m.156588	yes	yes	1	0	0	0	0		42.668	42.668	2	0.0010422	11379	20150722_CO_0556DaTh_R02	95.854	67.229	1032900			376	160	370	401	405	405			1
TTAAASGKDPVNFVH	Acetyl (N-term)	1555.76	0.763071	55	c37456_g1_i2|m.42839;c37456_g1_i1|m.42836	yes	no	1	0	0	0	0		45.392	45.392	2	4.831e-08	12325	20150722_CO_0556DaTh_R02	129.38	92.198	1871300			377	55	371	402	406	406			1
TTAAASGKDPVNFVHQNAIL	Acetyl (N-term)	2095.07	0.0698175	55	c37456_g1_i2|m.42839;c37456_g1_i1|m.42836	yes	no	1	0	0	0	0		63.295	63.295	2	1.2543e-12	19008	20150722_CO_0556DaTh_R02	155.49	133.81	2226900			378	55	372	403	407	407			1
TTLTATATLGLIK	Unmodified	1302.78	0.775867	189		yes	no	0	0	0	0	0		72.884	72.884	2	0.0065545	22567	20150722_CO_0556DaTh_R02	80.69	35.257	21543000	+		379	189	373	404	408	408			1
TTNSSAYTGANYSSFGK	Unmodified	1754.77	0.774758	126	c46352_g2_i1|m.114537	yes	yes	0	0	0	0	0		37.846	37.846	2	0.0076194	9706	20150722_CO_0556DaTh_R02	62.203	52.131	852040			380	126	374	405	409	409			1
TVKSICELPVVGGDVQ	Unmodified	1699.88	0.881471	181	c54730_g1_i1|m.202645	yes	yes	0	0	0	0	0		56.971	56.971	2	0.010446	16626	20150722_CO_0556DaTh_R02	62.861	35.598	2384400			381	181	375	406	410	410			1
TVNPGYAADNDDKTAF	Unmodified	1697.75	0.753294	148	c48341_g1_i2|m.138998;c48341_g1_i1|m.138952	yes	no	0	0	0	0	0		40.113	40.113	2	0.0014358	10452	20150722_CO_0556DaTh_R02	90.453	58.779	16400000			382	148	376	407	411	411			1
TYVRGETNLGIAL	Sulfo (Y)	1485.71	0.713343	9	c25029_g1_i1|m.14829	yes	yes	0	0	0	0	1		62.626	62.626	2	0.043209	18747	20150722_CO_0556DaTh_R02	56.205	25.999	4123700			383	9	377	408	412	412		0	1
VARGGALSPSFVAVSQ	Unmodified	1544.83	0.831091	62	c38169_g1_i1|m.46054	yes	yes	0	0	0	0	0		50.149	50.149	2	0.0033226	14086	20150722_CO_0556DaTh_R02	71.354	38.787	3080200			384	62	378	409	413	413			1
VARPDGYEPPVQQSV	Unmodified	1640.82	0.815835	22	c31736_g1_i1|m.24055	yes	yes	0	0	0	0	0		39.267	39.267	2	2.0637e-05	10173	20150722_CO_0556DaTh_R02	110.44	66.844	1420800			385	22	379	410	414	414			1
VDEDDIVPSEREIPNY	Unmodified	1888.87	0.869052	14	c29955_g1_i1|m.20634	yes	yes	0	0	0	0	0		56.47	56.47	2	2.0626e-05	16423	20150722_CO_0556DaTh_R02	108.63	87.668	3224300			386	14	380	411	415	415			1
VDSMRFAGGL	Amidation (C-term)	1050.53	0.528049	64	c38618_g1_i1|m.48289	yes	yes	0	1	0	0	0		46.429	46.429	2	0.04758	12706	20150722_CO_0556DaTh_R02	63.415	16.602	6792500			387	64	381	412	416	416			1
VDSVYRTRSLG	Acetyl (N-term)	1293.67	0.667714	83	c40820_g1_i1|m.61725	yes	yes	1	0	0	0	0		45.28	45.28	2	0.0069671	12298	20150722_CO_0556DaTh_R02	87.667	54.477	2693600			388	83	382	413	417	417			1
VEVGPAEANVRY	Unmodified	1302.66	0.656815	93	c42191_g1_i2|m.72659;c42191_g1_i1|m.72656	yes	no	0	0	0	0	0		41.765	41.765	2	0.0076179	11016	20150722_CO_0556DaTh_R02	79.492	37.156	1773200			389	93	383	414	418	418			1
VEVQPREIKILE	Acetyl (N-term)	1493.85	0.845344	169	c50521_g1_i1|m.171194;c50521_g1_i2|m.171214	yes	no	1	0	0	0	0		63.521	63.521	2	0.0012859	19088	20150722_CO_0556DaTh_R02	110.38	76.115	3779900			390	169	384	415	419	419			1
VFIGGLPGSADEEKVKTTLE	Unmodified	2089.09	0.0943009	103	c42757_g1_i1|m.77107	yes	yes	0	0	0	0	0		57.828	57.828	3	0.005671	16971	20150722_CO_0556DaTh_R02	64.705	41.879	2297200			391	103	385	416	420	420			1
VNEQSLIHNWD	Unmodified	1353.63	0.631328	13	c29465_g1_i1|m.19811	yes	yes	0	0	0	0	0		51.598	51.598	2	0.040539	14641	20150722_CO_0556DaTh_R02	64.121	31.792	1208100			392	13	386	417	421	421			1
VPSDTSSPIILK	Unmodified	1255.7	0.702368	13	c29465_g1_i1|m.19811	yes	yes	0	0	0	0	0		43.625	43.625	2	0.006892	11684	20150722_CO_0556DaTh_R02	82.85	47.186	1716600			393	13	387	418	422	422			1
VPSNALDVTLQPMQIRTFQVSLKQ	Oxidation (M)	2728.46	0.458185	164	c50103_g1_i3|m.164880;c50103_g1_i1|m.164872	yes	no	0	0	0	1	0		68.265	68.265	3	3.2166e-17	20888	20150722_CO_0556DaTh_R02	157.9	135.02	10534000			394	164	388	419	423	423	47		1
VQEYLDHNDFLEDGLDE	Unmodified	2049.88	0.880345	137	c47113_g1_i2|m.123967;c47113_g1_i1|m.123965	yes	no	0	0	0	0	0		65.34	65.34	2	4.7608e-09	19791	20150722_CO_0556DaTh_R02	156.11	123.41	8130000			395	137	389	420	424	424			1
VQEYLDHNDFLEDGLDED	Unmodified	2164.91	0.907288	137	c47113_g1_i2|m.123967;c47113_g1_i1|m.123965	yes	no	0	0	0	0	0		65.274	65.274	2	2.7715e-12	19772	20150722_CO_0556DaTh_R02	151.39	126.54	8338300			396	137	390	421	425	425			1
VRPSNSGPTDPLDPTARTPLLE	Unmodified	2332.2	0.202288	106	c42924_g1_i2|m.78549;c42924_g1_i1|m.78544	yes	no	0	0	0	0	0		55.306	55.306	3	0.0023008	16032	20150722_CO_0556DaTh_R02	70.345	54.904	2731500			397	106	391	422	426	426			1
VTAGDENLKQQVEATQKTA	Unmodified	2030.03	0.0280122	41	c35266_g2_i1|m.33760	yes	yes	0	0	0	0	0		34.072	34.072	3	9.8342e-06	8541	20150722_CO_0556DaTh_R02	104.88	79.516	13444000			398	41	392	423	427	427			1
VTINNAKAAQPGPNDRLLENDL	Unmodified	2362.22	0.224086	180	c52021_g3_i1|m.198942;c52021_g3_i2|m.198956	yes	no	0	0	0	0	0		50.165	50.165	3	0.00018903	14113	20150722_CO_0556DaTh_R02	76.492	52.835	2605500			399	180	393	424	428	428			1
WTTDTQENADVDVEHAAEQD	Unmodified	2272.94	0.935628	177	c51505_g2_i1|m.187978	yes	yes	0	0	0	0	0		44.747	44.747	2	5.7265e-05	12126	20150722_CO_0556DaTh_R02	97.271	86.113	2945500			400	177	394	425	429	429			1
WVSEKDDEEDNVDDQ	Unmodified	1821.72	0.717696	107	c43072_g1_i1|m.79806	yes	yes	0	0	0	0	0		29.191	29.191	2	0.0020029	7151	20150722_CO_0556DaTh_R02	91.076	64.718	6776000			401	107	395	426	430	430			1
YALGEAPEE	Unmodified	977.434	0.434192	43	c35770_g1_i1|m.35494	yes	yes	0	0	0	0	0		40.073	40.073	1	0.042326	10437	20150722_CO_0556DaTh_R02	77.984	33.292	3165400			402	43	396	427	431	431			1
YGGGAGALTNTGK	Unmodified	1165.57	0.572751	19	c30711_g1_i2|m.22014;c30711_g1_i1|m.22012	yes	no	0	0	0	0	0		23.352	23.352	2	0.0051016	5584	20150722_CO_0556DaTh_R02	85.536	38.717	1595800			403	19	397	428	432	432			1
YPADKDDFLEMVE	Oxidation (M)	1586.68	0.68104	69	c39181_g1_i1|m.51268	yes	yes	0	0	0	1	0		56.677	56.677	2	0.001013	16589	20150722_CO_0556DaTh_R02	99.161	66.073	9047100			404	69	398	429	433;434	434	21		2
YVDTLGSDLL	Unmodified	1094.55	0.549556	56	c37531_g1_i1|m.43255	yes	yes	0	0	0	0	0		70.598	70.598	1	0.0060086	21742	20150722_CO_0556DaTh_R02	113.7	53.014	3037300			405	56	399	430	435	435			1

## Sheet: without_con_rev
Sequence	Modifications	Mass	Mass Fractional Part	Protein Groups	Proteins	Unique (Groups)	Unique (Proteins)	Acetyl (N-term)	Amidation (C-term)	Gln->pyro-Glu	Oxidation (M)	Sulfo (Y)	Missed cleavages	Retention time	Calibrated retention time	Charges	PEP	MS/MS scan number	Raw file	Score	Delta score	Intensity	Reverse	Potential contaminant	id	Protein group IDs	Peptide ID	Evidence IDs	MS/MS IDs	Best MS/MS	Oxidation (M) site IDs	Sulfo (Y) site IDs	MS/MS Count
AAPIGDQRAITSKVA	Acetyl (N-term)	1538.84	0.841655	52	c37203_g1_i1|m.41570	yes	yes	1	0	0	0	0		44.388	44.388	2	0.0020029	11978	20150722_CO_0556DaTh_R02	91.076	70.952	2148200			0	52	0	0	0	0			1
AAPVNANEEAQVAVEKEE	Unmodified	1896.91	0.9065	18	c30558_g1_i1|m.21735	yes	yes	0	0	0	0	0		39.221	39.221	2;3	3.5034e-12	10142	20150722_CO_0556DaTh_R02	153.04	124.88	22769000			1	18	1	1;2	1;2	1			2
AASRFGSVEDAPPIE	Acetyl (N-term)	1586.76	0.757651	147	c48320_g1_i1|m.138675	yes	yes	1	0	0	0	0		58.875	58.875	2	0.0035522	17357	20150722_CO_0556DaTh_R02	74.296	31.512	2941500			2	147	2	3	3	3			1
AATAQEAKGLLG	Unmodified	1128.61	0.613887	77	c40107_g1_i1|m.57268	yes	yes	0	0	0	0	0		36.775	36.775	2	0.043254	9341	20150722_CO_0556DaTh_R02	59.418	27.94	3823300			3	77	3	4	4	4			1
AAVKGITSFDSSKLK	Acetyl (N-term)	1592.88	0.877372	59	c37675_g1_i2|m.43873	yes	yes	1	0	0	0	0		50.145	50.145	3	0.0019324	14081	20150722_CO_0556DaTh_R02	91.355	66.437	11263000			4	59	4	5	5	5			1
AAVTQQPGALTPPPTK	Acetyl (N-term)	1617.87	0.872621	185	c9478_g1_i1|m.4696	yes	yes	1	0	0	0	0		46.728	46.728	2	0.0024274	12803	20150722_CO_0556DaTh_R02	76.82	43.887	1065000			5	185	5	6	6	6			1
AAVTQQPGALTPPPTKEMS	Oxidation (M);Acetyl (N-term)	1980.98	0.982642	185	c9478_g1_i1|m.4696	yes	yes	1	0	0	1	0		46.711	46.711	2	0.039755	12742	20150722_CO_0556DaTh_R02	51.089	34.559	3165800			6	185	6	7	7	7	53		1
AAYDDSLPSLK	Unmodified	1178.58	0.581919	15	c30328_g1_i1|m.21307	yes	yes	0	0	0	0	0		46.777	46.777	2	0.006857	12824	20150722_CO_0556DaTh_R02	88.596	50.293	3694300			7	15	7	8	8	8			1
ADHEIGSETLVK	Acetyl (N-term)	1339.66	0.66196	60	c37798_g1_i2|m.44381;c37798_g1_i3|m.44384;c37798_g1_i1|m.44378	yes	no	1	0	0	0	0		40.129	40.129	2	3.0507e-05	10472	20150722_CO_0556DaTh_R02	127.17	96.35	1360100			8	60	8	9	9	9			1
ADHQTERAFQKQPTIF	Acetyl (N-term)	1957.96	0.964624	16	c30460_g1_i1|m.21566	yes	yes	1	0	0	0	0		48.499	48.499	3	0.0024644	13480	20150722_CO_0556DaTh_R02	78.69	41.745	3938400			9	16	9	10	10	10			1
ADHQTERAFQKQPTIFL	Acetyl (N-term)	2071.05	0.0486881	16	c30460_g1_i1|m.21566	yes	yes	1	0	0	0	0		57.691	57.691	3	0.033501	16929	20150722_CO_0556DaTh_R02	52.862	31.196	2402700			10	16	10	11	11	11			1
ADKDDFLEMVE	Oxidation (M)	1326.56	0.564948	69	c39181_g1_i1|m.51268	yes	yes	0	0	0	1	0		51.925	51.925	2	0.028189	14742	20150722_CO_0556DaTh_R02	67.385	19.101	2603100			11	69	11	12	12	12	21		1
ADLDDTEFGDMEDEM	2 Oxidation (M)	1763.6	0.602591	137	c47113_g1_i2|m.123967;c47113_g1_i1|m.123965	yes	no	0	0	0	2	0		46.837	46.837	2	0.0020573	12863	20150722_CO_0556DaTh_R02	90.861	73.659	2971700			12	137	12	13	13	13	38;39		1
ADLNTSGANNRLK	Acetyl (N-term)	1414.72	0.716455	174	c51114_g2_i1|m.181381	yes	yes	1	0	0	0	0		30.95	30.95	2	1.7132e-05	7642	20150722_CO_0556DaTh_R02	124.12	86.124	1995900			13	174	13	14	14	14			1
ADVDKDERSPLL	Acetyl (N-term)	1398.7	0.699074	57	c37584_g1_i1|m.43529	yes	yes	1	0	0	0	0		48.373	48.373	2	0.00035609	13442	20150722_CO_0556DaTh_R02	119.25	84.499	3206500			14	57	14	15	15	15			1
ADVDKDERSPLLL	Acetyl (N-term)	1511.78	0.783138	57	c37584_g1_i1|m.43529	yes	yes	1	0	0	0	0		60.999	60.999	2	0.00024447	18138	20150722_CO_0556DaTh_R02	105.03	69.487	3414300			15	57	15	16	16	16			1
ADVDKDERSPLLLH	Acetyl (N-term)	1648.84	0.842049	57	c37584_g1_i1|m.43529	yes	yes	1	0	0	0	0		47.168	47.168	3	0.007383	12996	20150722_CO_0556DaTh_R02	71.279	50.695	4392100			16	57	16	17	17	17			1
ADVEFEREQMLN	Oxidation (M);Acetyl (N-term)	1537.67	0.671873	143	c47523_g1_i1|m.128924	yes	yes	1	0	0	1	0		51.79	51.79	2	0.0044486	14687	20150722_CO_0556DaTh_R02	90.793	60.587	1336500			17	143	17	18	18	18	44		1
ADVGENQVTEEPTKSILK	Acetyl (N-term)	1999.01	0.0109652	70	c39308_g1_i2|m.52033;c39308_g1_i5|m.52040;c39308_g1_i3|m.52036;c39308_g1_i4|m.52037;c39308_g1_i1|m.52032	yes	no	1	0	0	0	0		49.357	49.357	2	0.0051627	13814	20150722_CO_0556DaTh_R02	63.691	52.576	1295200			18	70	18	19	19	19			1
AEGEETKYELK	Acetyl (N-term)	1337.64	0.635076	17	c30504_g1_i1|m.21650	yes	yes	1	0	0	0	0		34.244	34.244	2	0.0013319	8594	20150722_CO_0556DaTh_R02	149.41	113.7	6399400			19	17	19	20	20	20			1
AEGSNQEDLQTAILR	Acetyl (N-term)	1685.82	0.822042	150	c48572_g1_i2|m.142224;c48572_g1_i1|m.142216	yes	no	1	0	0	0	0		59.033	59.033	2	3.1196e-09	17426	20150722_CO_0556DaTh_R02	139.58	116.13	4389100			20	150	20	21	21	21			1
AELENKSNEPGADDFLIA	Acetyl (N-term)	1973.92	0.921816	104	c42852_g1_i2|m.77985;c42852_g1_i1|m.77982	yes	no	1	0	0	0	0		74.688	74.688	2	0.0005805	23282	20150722_CO_0556DaTh_R02	73.498	50.641	4172500			21	104	21	22	22	22			1
AFQAGAWNEVPDPH	Unmodified	1537.69	0.694991	178	c51536_g1_i1|m.188566	yes	yes	0	0	0	0	0		53.642	53.642	2	0.00073999	15160	20150722_CO_0556DaTh_R02	99.991	59.837	10849000			23	178	23	24;25	24;25	24			2
AFSKPDAWGVTAGDENLK	Unmodified	1904.93	0.926842	41	c35266_g2_i1|m.33760	yes	yes	0	0	0	0	0		47.941	47.941	3	0.029316	13285	20150722_CO_0556DaTh_R02	53.453	38.058	2274600			24	41	24	26	26	26			1
AGDGVIGLQ	Unmodified	828.434	0.434132	79	c40148_g1_i1|m.57474	yes	yes	0	0	0	0	0		44.229	44.229	1	0.044465	11915	20150722_CO_0556DaTh_R02	107.59	5.9027	1184500			25	79	25	27	27	27			1
AGFIAKQMVGSQL	Acetyl (N-term)	1390.73	0.727871	161	c49842_g1_i2|m.160957;c49842_g1_i1|m.160948;c49842_g1_i4|m.160977;c49842_g1_i3|m.160969	yes	no	1	0	0	0	0		78.99	78.99	2	0.0055676	24909	20150722_CO_0556DaTh_R02	84.365	42.965	9727100			26	161	26	28	28	28			1
AGFIAKQMVGSQLS	Oxidation (M);Acetyl (N-term)	1493.75	0.754814	161	c49842_g1_i2|m.160957;c49842_g1_i1|m.160948;c49842_g1_i4|m.160977;c49842_g1_i3|m.160969	yes	no	1	0	0	1	0		60.526	60.526	2	0.0018423	17959	20150722_CO_0556DaTh_R02	92.939	57.282	8680000			27	161	27	29	29	29	46		1
AGFIAKQMVGSQLS	Acetyl (N-term)	1477.76	0.7599	161	c49842_g1_i2|m.160957;c49842_g1_i1|m.160948;c49842_g1_i4|m.160977;c49842_g1_i3|m.160969	yes	no	1	0	0	0	0		75.843	75.843	2	0.015513	23724	20150722_CO_0556DaTh_R02	65.043	32.11	2661200			28	161	27	30	30	30			1
AGHVPETDLGPVISPQ	Unmodified	1615.82	0.820586	109	c43211_g1_i1|m.80882	yes	yes	0	0	0	0	0		50.219	50.219	2	0.010927	14140	20150722_CO_0556DaTh_R02	62.287	26.631	634440			29	109	28	31	31	31			1
AGVEVGPAEANVRY	Unmodified	1430.72	0.715392	93	c42191_g1_i2|m.72659;c42191_g1_i1|m.72656	yes	no	0	0	0	0	0		44.555	44.555	2	0.017935	12028	20150722_CO_0556DaTh_R02	63.185	32.701	2067400			30	93	29	32	32	32			1
AIAGINVTPKVIVN	Unmodified	1407.84	0.84495	13	c29465_g1_i1|m.19811	yes	yes	0	0	0	0	0		58.16	58.16	2	0.00011159	17090	20150722_CO_0556DaTh_R02	107.46	71.871	2165000			31	13	30	33	33	33			1
AIIDYLQPHIDTITG	Unmodified	1668.87	0.872287	128	c46445_g2_i1|m.115593	yes	yes	0	0	0	0	0		73.304	73.304	2	0.001817	22781	20150722_CO_0556DaTh_R02	91.812	63	3354100			32	128	31	34	34	34			1
AIIGLNCGPAIC	Unmodified	1257.62	0.620963	46	c36056_g1_i5|m.36561	yes	yes	0	0	0	0	0		63.524	63.524	2	0.0077763	19104	20150722_CO_0556DaTh_R02	78.759	34.951	3709200			33	46	32	35	35	35			1
AKMEYSVPTQNRFA	Oxidation (M);Acetyl (N-term)	1698.8	0.803555	53	c37244_g1_i2|m.41799;c37244_g1_i1|m.41793	yes	no	1	0	0	1	0		42.938	42.938	2	0.00041447	11438	20150722_CO_0556DaTh_R02	102.65	81.916	17741000			34	53	33	36	36	36	15		1
AKMEYSVPTQNRFAAALS	Oxidation (M);Acetyl (N-term)	2040.99	0.993875	53	c37244_g1_i2|m.41799;c37244_g1_i1|m.41793	yes	no	1	0	0	1	0		55.515	55.515	2	0.00028486	16101	20150722_CO_0556DaTh_R02	92.474	72.425	3228300			35	53	34	37	37	37	15		1
AKPVDLIEAEVAQSDE	Unmodified	1712.85	0.84686	167	c50402_g1_i3|m.169307;c50402_g1_i2|m.169294;c50402_g1_i1|m.169282	yes	no	0	0	0	0	0		62.008	62.008	2	0.0049354	18532	20150722_CO_0556DaTh_R02	69.431	52.545	1846300			36	167	35	38	38	38			1
ALDVTLQPMQIRTFQVSLKQ	Oxidation (M)	2331.26	0.262052	164	c50103_g1_i3|m.164880;c50103_g1_i1|m.164872	yes	no	0	0	0	1	0		65.409	65.409	2;3	4.8754e-13	19796	20150722_CO_0556DaTh_R02	172.83	128.44	243670000			37	164	36	39;40	39;40	40	47		2
ALDVTLQPMQIRTFQVSLKQ	Unmodified	2315.27	0.267137	164	c50103_g1_i3|m.164880;c50103_g1_i1|m.164872	yes	no	0	0	0	0	0		71.843	71.843	3	9.1681e-07	22208	20150722_CO_0556DaTh_R02	113.54	77.917	23268000			38	164	36	41	41	41			1
ALGSWIEAKQT	Unmodified	1202.63	0.629537	78	c40125_g1_i1|m.57346	yes	yes	0	0	0	0	0		48.102	48.102	2	0.0077735	13313	20150722_CO_0556DaTh_R02	80.834	52.92	7846300			40	78	38	43	43	43			1
ALINGGPQITR	Acetyl (N-term)	1180.66	0.656421	140	c47359_g2_i2|m.126981;c47359_g2_i1|m.126977	yes	no	1	0	0	0	0		55.385	55.385	2	0.0094388	16051	20150722_CO_0556DaTh_R02	72.34	27.477	3522900			41	140	39	44	44	44			1
ALINGGPQITRYQ	Acetyl (N-term)	1471.78	0.778327	140	c47359_g2_i2|m.126981;c47359_g2_i1|m.126977	yes	no	1	0	0	0	0		61.917	61.917	2	0.0017232	18490	20150722_CO_0556DaTh_R02	94.023	46.311	4159100			42	140	40	45	45	45			1
ALLDSLGGGAIHPS	Unmodified	1306.69	0.688115	132	c46699_g1_i1|m.118901;c46699_g1_i2|m.118907	yes	no	0	0	0	0	0		58.128	58.128	2	0.0046218	17058	20150722_CO_0556DaTh_R02	84.365	34.917	8541500			43	132	41	46	46	46			1
ALSKDLPDIENL	Acetyl (N-term)	1368.71	0.713661	156	c49100_g1_i2|m.149670	yes	yes	1	0	0	0	0		79.493	79.493	2	0.00034232	25108	20150722_CO_0556DaTh_R02	143.42	74.749	114050000			44	156	42	47	47	47			1
ALVPVSVVVRPKT	Unmodified	1363.86	0.855121	96	c42449_g1_i2|m.74606;c42449_g1_i1|m.74601	yes	no	0	0	0	0	0		48.402	48.402	2;3	0.0016082	13443	20150722_CO_0556DaTh_R02	94.688	46.404	40798000			45	96	43	48;49	48;49	49			2
AMDLFKYRTLGL	Oxidation (M);Amidation (C-term)	1441.78	0.775156	171	c50560_g2_i4|m.171892;c50560_g2_i3|m.171885;c50560_g2_i2|m.171876;c50560_g2_i1|m.171868	yes	no	0	1	0	1	0		56.391	56.391	2;3	0.0030717	16407	20150722_CO_0556DaTh_R02	96.82	42.561	52447000			46	171	44	50;51	50;51	51	48		2
AMQNIVNSVK	Oxidation (M);Acetyl (N-term)	1160.59	0.585958	39	c35160_g1_i1|m.33359	yes	yes	1	0	0	1	0		41.296	41.296	2	0.0047037	10964	20150722_CO_0556DaTh_R02	133.81	78.826	8705600			47	39	45	52;53	52;53	53	11		2
AMSDLDLGENDIRPELENA	Oxidation (M)	2116.96	0.958278	171	c50560_g2_i4|m.171892;c50560_g2_i3|m.171885;c50560_g2_i2|m.171876;c50560_g2_i1|m.171868	yes	no	0	0	0	1	0		59.168	59.168	2	2.0655e-12	17492	20150722_CO_0556DaTh_R02	167.28	127	3506700			48	171	46	54	54	54	49		1
ANIGQNIESWK	Acetyl (N-term)	1300.64	0.641165	130	c46516_g2_i1|m.116570	yes	yes	1	0	0	0	0		61.692	61.692	2	0.0064406	18388	20150722_CO_0556DaTh_R02	92.112	40.86	9016400			49	130	47	55	55	55			1
ANLAAINQLPVAGKGPTASTNLS	Acetyl (N-term)	2249.2	0.20156	54	c37320_g1_i2|m.42061;c37320_g1_i1|m.42060	yes	no	1	0	0	0	0		72.634	72.634	2	3.6677e-06	22521	20150722_CO_0556DaTh_R02	85.737	50.646	4990900			50	54	48	56	56	56			1
ANNYFGFPTHGGAQYS	Acetyl (N-term)	1771.76	0.759048	98	c42490_g1_i5|m.75016;c42490_g1_i3|m.74992;c42490_g1_i1|m.74963;c42490_g1_i2|m.74973;c42490_g1_i4|m.75005	yes	no	1	0	0	0	0		67.376	67.376	2	0.0018968	20542	20150722_CO_0556DaTh_R02	87.519	71.974	3705100			51	98	49	57	57	57			1
ANRPTGYGMTAELA	Oxidation (M);Acetyl (N-term)	1508.69	0.692942	79	c40148_g1_i1|m.57474	yes	yes	1	0	0	1	0		43.03	43.03	2	0.0051353	11477	20150722_CO_0556DaTh_R02	80.96	33.247	2727700			52	79	50	58	58	58	27		1
ANVVGFDDAANTGDGKHLA	Acetyl (N-term)	1912.89	0.891519	163	c50047_g2_i1|m.164015	yes	yes	1	0	0	0	0		53.293	53.293	2	3.4037e-06	15257	20150722_CO_0556DaTh_R02	111.77	83.603	3309500			53	163	51	59	59	59			1
APATDWWHPST	Unmodified	1267.56	0.562186	149	c48421_g1_i1|m.140129	yes	yes	0	0	0	0	0		53.702	53.702	2	0.00031853	15397	20150722_CO_0556DaTh_R02	137.85	103.16	6683800			54	149	52	60	60	60			1
APMSRDSVDEEVEDTDISRN	Oxidation (M)	2279.98	0.981198	178	c51536_g1_i1|m.188566	yes	yes	0	0	0	1	0		34.532	34.532	3	0.028745	8694	20150722_CO_0556DaTh_R02	55.453	39.938	1378600			55	178	53	61	61	61	52		1
APQAEGGLRLP	Unmodified	1107.6	0.603657	129	c46504_g2_i3|m.116408;c46504_g2_i1|m.116403	yes	no	0	0	0	0	0		47.296	47.296	2	0.0045181	13016	20150722_CO_0556DaTh_R02	106.62	56.511	3802100			56	129	54	62	62	62			1
APTVAVPKPQDTTPTINA	Unmodified	1819.97	0.967978	162	c49961_g1_i3|m.162623;c49961_g1_i2|m.162613;c49961_g1_i1|m.162607	yes	no	0	0	0	0	0		48.208	48.208	2	0.00011467	13331	20150722_CO_0556DaTh_R02	100.58	65.649	7553900			57	162	55	63	63	63			1
APTVAVPKPQDTTPTINAILL	Unmodified	2159.22	0.22017	162	c49961_g1_i3|m.162623;c49961_g1_i2|m.162613;c49961_g1_i1|m.162607	yes	no	0	0	0	0	0		75.355	75.355	2	2.042e-05	23532	20150722_CO_0556DaTh_R02	82.609	65.045	3551600			58	162	56	64	64	64			1
APVNANEEAQVAVEKEE	Unmodified	1825.87	0.869386	18	c30558_g1_i1|m.21735	yes	yes	0	0	0	0	0		38.114	38.114	2	1.9096e-12	9774	20150722_CO_0556DaTh_R02	207.79	178.17	2211800			59	18	57	65	65	65			1
AQAAQKLVGVG	Acetyl (N-term)	1082.61	0.608408	84	c40831_g1_i1|m.61780	yes	yes	1	0	0	0	0		55.493	55.493	2	0.0066731	16082	20150722_CO_0556DaTh_R02	90.149	51.274	10674000			60	84	58	66	66	66			1
AQAAQKLVGVGAK	Acetyl (N-term)	1281.74	0.740485	84	c40831_g1_i1|m.61780	yes	yes	1	0	0	0	0		46.375	46.375	2	8.5781e-05	12710	20150722_CO_0556DaTh_R02	114.72	78.304	1520300			61	84	59	67	67	67			1
AQAAQKLVGVGAKLA	Acetyl (N-term)	1465.86	0.861663	84	c40831_g1_i1|m.61780	yes	yes	1	0	0	0	0		64.778	64.778	2	1.4563e-08	19556	20150722_CO_0556DaTh_R02	135.02	83.299	10599000			62	84	60	68	68	68			1
AQEKQTIPSALAGEIQQRDLG	Acetyl (N-term)	2294.19	0.186638	170	c50549_g1_i10|m.171690	yes	yes	1	0	0	0	0		63.809	63.809	3	0.00015013	19200	20150722_CO_0556DaTh_R02	75.773	55.177	2658200			63	170	61	69	69	69			1
AQEPERIEDEVERPQESSQ	Unmodified	2255.03	0.0301971	134	c46721_g1_i8|m.119154;c46721_g1_i7|m.119150;c46721_g1_i9|m.119158	yes	no	0	0	0	0	0		35.752	35.752	3	0.0029309	9021	20150722_CO_0556DaTh_R02	68.41	43.225	1525300			64	134	62	70	70	70			1
AQEPERIEDEVERPQESSQIY	Unmodified	2531.18	0.17759	134	c46721_g1_i8|m.119154;c46721_g1_i7|m.119150;c46721_g1_i9|m.119158	yes	no	0	0	0	0	0		47.311	47.311	3	0.019707	13014	20150722_CO_0556DaTh_R02	58.693	27.283	4104300			65	134	63	71	71	71			1
AQQANDYNPITSTPTRGQGGGFN	Unmodified	2393.1	0.0996141	173	c51104_g1_i3|m.181151;c51104_g1_i1|m.181139	yes	no	0	0	0	0	0		44.67	44.67	2;3	0.00021411	12092	20150722_CO_0556DaTh_R02	77.221	54.981	2116700			66	173	64	72;73	72;73	72			2
ASDGAFKGRSQLF	Acetyl (N-term)	1424.7	0.704828	157	c49180_g3_i1|m.150903	yes	yes	1	0	0	0	0		52.966	52.966	2	0.00017993	15151	20150722_CO_0556DaTh_R02	108.97	78.407	4261900			67	157	65	74	74	74			1
ATAPTSQNATARIQ	Acetyl (N-term)	1470.74	0.74267	102	c42728_g1_i2|m.76886;c42728_g1_i1|m.76882	yes	no	1	0	0	0	0		34.042	34.042	2	7.6657e-05	8542	20150722_CO_0556DaTh_R02	111.12	64.32	2537500			68	102	66	75	75	75			1
ATESPAKVSGVILR	Acetyl (N-term)	1468.82	0.824943	117	c45011_g1_i4|m.99003;c45011_g1_i3|m.99000;c45011_g1_i1|m.98991	yes	no	1	0	0	0	0		51.153	51.153	2	0.0056649	14456	20150722_CO_0556DaTh_R02	73.834	52.774	1950500			69	117	67	76	76	76			1
ATGGDDLIFEKL	Acetyl (N-term)	1319.66	0.660897	94	c42210_g1_i1|m.72790	yes	yes	1	0	0	0	0		79.191	79.191	2	3.0124e-25	24988	20150722_CO_0556DaTh_R02	145.31	86.331	0			70	94	68	77	77	77			1
ATGGDDLIFEKLK	Acetyl (N-term)	1447.76	0.75586	94	c42210_g1_i1|m.72790	yes	yes	1	0	0	0	0		64.928	64.928	2	4.8256e-06	19606	20150722_CO_0556DaTh_R02	126.1	84.855	7900200			71	94	69	78	78	78			1
ATGGDDLIFEKLKE	Acetyl (N-term)	1576.8	0.798453	94	c42210_g1_i1|m.72790	yes	yes	1	0	0	0	0		65.922	65.922	2	4.1423e-07	19999	20150722_CO_0556DaTh_R02	136.39	100.07	5622700			72	94	70	79	79	79			1
ATGGDDLIFEKLKEYCG	Acetyl (N-term)	1956.91	0.913894	94	c42210_g1_i1|m.72790	yes	yes	1	0	0	0	0		75.91	75.91	2	4.8762e-09	23753	20150722_CO_0556DaTh_R02	133.86	107.57	3439900			73	94	71	80	80	80			1
ATQLVQILTIL	Amidation (C-term);Acetyl (N-term)	1252.78	0.775473	145	c47873_g1_i1|m.133261	yes	yes	1	1	0	0	0		54.862	54.862	2	0.0077521	15844	20150722_CO_0556DaTh_R02	81.017	7.5171	6110800			74	145	72	81	81	81			1
ATSSENFVFPLK	Acetyl (N-term)	1380.69	0.692532	144	c47562_g1_i3|m.129423	yes	yes	1	0	0	0	0		74.741	74.741	2	4.1497e-05	23295	20150722_CO_0556DaTh_R02	128.85	94.972	4404900			75	144	73	82	82	82			1
ATTGEKDPKLVL	Acetyl (N-term)	1312.72	0.723832	32	c34082_g1_i1|m.29844	yes	yes	1	0	0	0	0		48.322	48.322	2	0.0033524	13379	20150722_CO_0556DaTh_R02	94.547	51.044	24886000			76	32	74	83	83	83			1
AVAQESWPKGR	Acetyl (N-term)	1269.65	0.646584	4	c21479_g1_i1|m.11825	yes	yes	1	0	0	0	0		37.285	37.285	2	0.0057259	9510	20150722_CO_0556DaTh_R02	98.898	42.351	1222400			77	4	75	84	84	84			1
AVAQESWPKGRCL	Acetyl (N-term)	1542.76	0.761297	4	c21479_g1_i1|m.11825	yes	yes	1	0	0	0	0		49.437	49.437	2	8.4144e-06	13838	20150722_CO_0556DaTh_R02	146.36	93.78	3164300			78	4	76	85	85	85			1
AVAQESWPKGRCLG	Acetyl (N-term)	1599.78	0.78276	4	c21479_g1_i1|m.11825	yes	yes	1	0	0	0	0		46.883	46.883	2	8.5439e-07	12879	20150722_CO_0556DaTh_R02	129.37	86.338	3233100			79	4	77	86	86	86			1
AVDFIKYRNLGL	Amidation (C-term)	1406.8	0.803419	171	c50560_g2_i4|m.171892;c50560_g2_i3|m.171885;c50560_g2_i2|m.171876;c50560_g2_i1|m.171868	yes	no	0	1	0	0	0		57.53	57.53	2;3	0.00023857	16829	20150722_CO_0556DaTh_R02	161.99	121.22	75267000			80	171	78	87;88	87;88	87			2
AVEKPVEDVKLE	Acetyl (N-term)	1396.74	0.744961	21	c31489_g1_i1|m.23520	yes	yes	1	0	0	0	0		46.902	46.902	2	5.3096e-05	12870	20150722_CO_0556DaTh_R02	130.61	84.26	19044000			81	21	79	89	89	89			1
AVEKPVEDVKLEDAN	Acetyl (N-term)	1696.85	0.851945	21	c31489_g1_i1|m.23520	yes	yes	1	0	0	0	0		45.661	45.661	2	0.036609	12453	20150722_CO_0556DaTh_R02	55.755	36.077	1886700			82	21	80	90	90	90			1
AVSGTDGDEGRLLN	Acetyl (N-term)	1444.68	0.679401	10	c25455_g1_i1|m.15306	yes	yes	1	0	0	0	0		47.212	47.212	2	6.184e-09	12983	20150722_CO_0556DaTh_R02	206.46	134.91	6289800			83	10	81	91	91	91			1
AYPYNVLDPKTIPNSISI	Unmodified	2004.06	0.0567932	30	c33498_g1_i1|m.28090;c33498_g1_i5|m.28094;c33498_g1_i4|m.28092	yes	no	0	0	0	0	0		75.995	75.995	2	0.00049416	23787	20150722_CO_0556DaTh_R02	78.244	58.576	3731000			84	30	82	92	92	92			1
DAAIAVLVPSKPM	Oxidation (M)	1326.72	0.721723	38	c35011_g1_i1|m.32804	yes	yes	0	0	0	1	0		55	55	2	0.01687	15981	20150722_CO_0556DaTh_R02	66.989	49.323	1890000			85	38	83	93	93	93	10		1
DARAAPVNANEEAQVAVEKEE	Unmodified	2239.07	0.071668	18	c30558_g1_i1|m.21735	yes	yes	0	0	0	0	0		39.039	39.039	3	5.3999e-07	10097	20150722_CO_0556DaTh_R02	107.39	107.39	2961800			86	18	84	94	94	94			1
DDDSEGALDDYL	Unmodified	1326.51	0.509935	65	c38836_g1_i1|m.49381	yes	yes	0	0	0	0	0		67.012	67.012	1	2.6392e-05	20405	20150722_CO_0556DaTh_R02	126.52	88.876	8339600			87	65	85	95	95	95			1
DDDVAALVVDNGSGMVK	Oxidation (M);Acetyl (N-term)	1761.81	0.809094	72	c39836_g1_i3|m.55455;c39836_g1_i1|m.55446	yes	no	1	0	0	1	0		65.742	65.742	2	3.5133e-09	19894	20150722_CO_0556DaTh_R02	151.44	120.35	12718000			88	72	86	96	96	96	22		1
DDEEEELRSNII	Unmodified	1460.66	0.663082	87	c41235_g1_i1|m.64909	yes	yes	0	0	0	0	0		54.171	54.171	2	1.2375e-24	15566	20150722_CO_0556DaTh_R02	246.82	97.33	24577000			89	87	87	97	97	97			1
DDSEGALDDYL	Unmodified	1211.48	0.482992	65	c38836_g1_i1|m.49381	yes	yes	0	0	0	0	0		66.692	66.692	1	0.0085251	20313	20150722_CO_0556DaTh_R02	101.41	46.8	2488900			90	65	88	98	98	98			1
DEASFPGLGES	Unmodified	1107.47	0.472034	53	c37244_g1_i2|m.41799;c37244_g1_i1|m.41793	yes	no	0	0	0	0	0		56.047	56.047	1	0.0084762	16287	20150722_CO_0556DaTh_R02	91.318	37.161	1578600			91	53	89	99	99	99			1
DEDNPALVVDNGSGMCK	Oxidation (M);Acetyl (N-term)	1877.78	0.777142	73	c39836_g1_i2|m.55451	yes	yes	1	0	0	1	0		46.335	46.335	2	0.0010986	12676	20150722_CO_0556DaTh_R02	85.362	68.7	1798700			92	73	90	100	100	100	23		1
DEEEYADRLDSDDEPRDES	Unmodified	2283.89	0.888737	11	c28466_g1_i1|m.18377	yes	yes	0	0	0	0	0		36.202	36.202	3	0.0099227	9160	20150722_CO_0556DaTh_R02	60.764	44.235	1506700			93	11	91	101	101	101			1
DEFEADAFRENGDE	Unmodified	1642.64	0.638324	135	c46913_g1_i1|m.121473	yes	yes	0	0	0	0	0		47.331	47.331	2	2.3291e-06	13041	20150722_CO_0556DaTh_R02	142.38	94.672	2608300			94	135	92	102	102	102			1
DEIDAKIQALEE	Unmodified	1372.67	0.67219	23	c31858_g1_i3|m.24291;c31858_g1_i1|m.24289	yes	no	0	0	0	0	0		56.283	56.283	2	0.00035609	16364	20150722_CO_0556DaTh_R02	119.25	47.729	10466000			95	23	93	103	103	103			1
DELLNALNGLE	Unmodified	1199.6	0.603382	154	c48964_g1_i1|m.147834	yes	yes	0	0	0	0	0		78.824	78.824	1;2	0.0012478	24838	20150722_CO_0556DaTh_R02	150.62	58.128	75739000			96	154	94	104;105	104;105	105			2
DELLNALNGLERA	Unmodified	1426.74	0.741607	154	c48964_g1_i1|m.147834	yes	yes	0	0	0	0	0		75.619	75.619	2	7.0205e-06	23586	20150722_CO_0556DaTh_R02	158.52	76.995	176370000			97	154	95	106	106	106			1
DGADEVEHDTPVY	Unmodified	1445.59	0.594668	75	c40068_g1_i2|m.57008;c40068_g1_i1|m.57002	yes	no	0	0	0	0	0		40.452	40.452	2	0.0078757	10560	20150722_CO_0556DaTh_R02	74.611	54.952	4617300			98	75	96	107	107	107			1
DGADEVEHDTPVYY	Unmodified	1608.66	0.657997	75	c40068_g1_i2|m.57008;c40068_g1_i1|m.57002	yes	no	0	0	0	0	0		48.002	48.002	2	0.00012315	13260	20150722_CO_0556DaTh_R02	106.26	106.26	79878000			99	75	97	108	108	108			1
DICQFIDVCPK	Unmodified	1393.64	0.637007	146	c47948_g1_i3|m.134163;c47948_g1_i2|m.134157;c47948_g1_i1|m.134152	yes	no	0	0	0	0	0		62.677	62.677	2	0.006138	18790	20150722_CO_0556DaTh_R02	94.767	36.595	1475500			100	146	98	109	109	109			1
DKLVGGILSLSPQ	Acetyl (N-term)	1367.77	0.766031	100	c42640_g1_i2|m.76224;c42640_g1_i1|m.76220	yes	no	1	0	0	0	0		66.729	66.729	2	0.0048712	20303	20150722_CO_0556DaTh_R02	86.114	31.772	10260000			101	100	99	110	110	110			1
DLDQSGEADPPIVN	Unmodified	1468.67	0.668167	184	c632_g1_i1|m.404	yes	yes	0	0	0	0	0		46.206	46.206	2	5.2135e-07	12622	20150722_CO_0556DaTh_R02	134.68	102.39	4042000			102	184	100	111	111	111			1
DLDQSGEADPPIVNLKIDQPGKE	Unmodified	2477.23	0.228563	184	c632_g1_i1|m.404	yes	yes	0	0	0	0	0		57.746	57.746	3	3.7232e-06	16926	20150722_CO_0556DaTh_R02	90.475	90.475	5236300			103	184	101	112	112	112			1
DLETELTGQVNN	Unmodified	1331.62	0.620489	43	c35770_g1_i1|m.35494	yes	yes	0	0	0	0	0		59.267	59.267	2	6.3335e-05	17509	20150722_CO_0556DaTh_R02	132.17	95.487	2604500			104	43	102	113	113	113			1
DMTELENILASPS	Oxidation (M)	1434.65	0.654825	154	c48964_g1_i1|m.147834	yes	yes	0	0	0	1	0		69.631	69.631	2	0.0061601	21395	20150722_CO_0556DaTh_R02	82.505	52.299	2800300			105	154	103	114	114	114	45		1
DPIGHGGFSS	Unmodified	972.43	0.430109	132	c46699_g1_i1|m.118901	yes	yes	0	0	0	0	0		29.863	29.863	2	0.016817	7333	20150722_CO_0556DaTh_R02	71.614	34.055	2718500			106	132	104	115	115	115			1
DPMMFSGGL	2 Oxidation (M);Amidation (C-term)	984.404	0.404488	7;64	c23865_g1_i2|m.13843;c23865_g1_i1|m.13840;c38618_g1_i1|m.48289	no	no	0	1	0	2	0		42.487	42.487	1	0.047619	11274	20150722_CO_0556DaTh_R02	69.998	28.346	4305300			107	7;64	105	116	116	116	3;4		1
DQIGHGGFSA	Unmodified	987.441	0.441008	132	c46699_g1_i1|m.118901;c46699_g1_i2|m.118907	yes	no	0	0	0	0	0		31.883	31.883	2	0.018414	7894	20150722_CO_0556DaTh_R02	96.009	52.824	7789100			108	132	106	117	117	117			1
DQIGHGGFSAFN	Unmodified	1248.55	0.55235	132	c46699_g1_i1|m.118901;c46699_g1_i2|m.118907	yes	no	0	0	0	0	0		48.077	48.077	2	0.016842	13305	20150722_CO_0556DaTh_R02	69.345	22.993	14585000			109	132	107	118	118	118			1
DQIGHGGFSSFN	Unmodified	1264.55	0.547264	132	c46699_g1_i1|m.118901;c46699_g1_i2|m.118907	yes	no	0	0	0	0	0		43.725	43.725	2	0.0056991	11724	20150722_CO_0556DaTh_R02	86.803	31.821	4978800			110	132	108	119	119	119			1
DSADTKNEDDKSVLNNDDFV	Unmodified	2239.97	0.971679	137	c47113_g1_i2|m.123967;c47113_g1_i1|m.123965	yes	no	0	0	0	0	0		48.192	48.192	2;3	5.2388e-15	13347	20150722_CO_0556DaTh_R02	189.87	172.63	38822000			111	137	109	120;121	120;121	120			2
DSEGALDDYL	Unmodified	1096.46	0.456049	65	c38836_g1_i1|m.49381	yes	yes	0	0	0	0	0		64.748	64.748	1	0.0023097	19575	20150722_CO_0556DaTh_R02	125.25	73.465	1722800			112	65	110	122	122	122			1
DSIGDGPLSG	Unmodified	916.414	0.413791	132	c46699_g1_i1|m.118901	yes	yes	0	0	0	0	0		41.599	41.599	1	0.011357	10985	20150722_CO_0556DaTh_R02	109.01	53.482	1086300			113	132	111	123	123	123			1
DSNFVDIHKYF	Unmodified	1383.65	0.645916	168	c50403_g1_i2|m.169320;c50403_g1_i3|m.169334	yes	no	0	0	0	0	0		63.728	63.728	2	0.0061055	19173	20150722_CO_0556DaTh_R02	95.094	71.022	3975600			114	168	112	124	124	124			1
DTNVDRNGWGGNY	Amidation (C-term)	1465.63	0.633454	44	c35881_g1_i1|m.35853	yes	yes	0	1	0	0	0		35.784	35.784	2	0.001992	9057	20150722_CO_0556DaTh_R02	93.348	56.021	2756400			115	44	113	125	125	125			1
DVGVDKFRFGGGL	Amidation (C-term)	1364.72	0.720084	7	c23865_g1_i2|m.13843;c23865_g1_i1|m.13840	yes	no	0	1	0	0	0		55.568	55.568	2	3.0408e-06	16091	20150722_CO_0556DaTh_R02	140.01	82.842	19858000			116	7	114	126	126	126			1
DVPVKEDIIVPVDAKL	Unmodified	1748.99	0.992402	8	c24882_g1_i1|m.14693	yes	yes	0	0	0	0	0		64.702	64.702	2	3.705e-07	19542	20150722_CO_0556DaTh_R02	121.26	90.526	5331900			117	8	115	127	127	127			1
DVPVKEDIIVPVDAKLLY	Unmodified	2025.14	0.139795	8	c24882_g1_i1|m.14693	yes	yes	0	0	0	0	0		75.012	75.012	2;3	1.1551e-06	23403	20150722_CO_0556DaTh_R02	114.9	97.663	17715000			118	8	116	128;129	128;129	129			2
DVPVKEDIIVPVDAKLLYGNGGPKS	Unmodified	2622.43	0.426868	8	c24882_g1_i1|m.14693	yes	yes	0	0	0	0	0		66.233	66.233	3;4	1.2801e-10	20126	20150722_CO_0556DaTh_R02	116.24	96.545	7038000			119	8	117	130;131	130;131	130			2
DYVRDCFFHAVSCY	Amidation (C-term)	1836.77	0.771209	28	c33290_g1_i1|m.27559	yes	yes	0	1	0	0	0		66.045	66.045	2	0.0116	20037	20150722_CO_0556DaTh_R02	68.044	50.416	3844800			120	28	118	132	132	132			1
EATRGNLMPPGPWIYGTGHLN	Oxidation (M)	2296.11	0.105885	58	c37626_g1_i2|m.43693;c37626_g1_i1|m.43692	yes	no	0	0	0	1	0		58.418	58.418	3	0.00013649	17177	20150722_CO_0556DaTh_R02	76.492	52.085	3873500			121	58	119	133	133	133	17		1
EDFNPLENSISPRIT	Unmodified	1730.85	0.847529	92	c42172_g1_i2|m.72525;c42172_g1_i3|m.72528	yes	no	0	0	0	0	0		64.966	64.966	2	2.4295e-08	19618	20150722_CO_0556DaTh_R02	159.22	82.013	14335000			122	92	120	134	134	134			1
EETPSDLPSAPGFKP	Unmodified	1570.75	0.751503	13	c29465_g1_i1|m.19811	yes	yes	0	0	0	0	0		52.116	52.116	2	0.003308	14801	20150722_CO_0556DaTh_R02	85.909	54.028	4719300			123	13	121	135	135	135			1
EETPSDLPSAPGFKPVT	Unmodified	1770.87	0.867595	13	c29465_g1_i1|m.19811	yes	yes	0	0	0	0	0		54.547	54.547	2	1.7555e-05	15718	20150722_CO_0556DaTh_R02	107.03	80.2	9504400			124	13	122	136	136	136			1
EGSEETPSDLPSAPGFKP	Unmodified	1843.85	0.847588	13	c29465_g1_i1|m.19811	yes	yes	0	0	0	0	0		52.342	52.342	2	2.5921e-12	14876	20150722_CO_0556DaTh_R02	141.86	121.13	18019000			125	13	123	137	137	137			1
EGSEETPSDLPSAPGFKPV	Unmodified	1942.92	0.916002	13	c29465_g1_i1|m.19811	yes	yes	0	0	0	0	0		55.753	55.753	2	9.6175e-05	16181	20150722_CO_0556DaTh_R02	99.044	78.52	3550400			126	13	124	138	138	138			1
EGSEETPSDLPSAPGFKPVT	Unmodified	2043.96	0.963681	13	c29465_g1_i1|m.19811	yes	yes	0	0	0	0	0		54.673	54.673	2	1.5404e-08	15746	20150722_CO_0556DaTh_R02	120.4	91.772	89712000			127	13	125	139	139	139			1
EGSEETPSDLPSAPGFKPVTSQVK	Unmodified	2486.22	0.217664	13	c29465_g1_i1|m.19811	yes	yes	0	0	0	0	0		49.727	49.727	3	1.784e-06	13929	20150722_CO_0556DaTh_R02	88.239	63.446	7021400			128	13	126	140	140	140			1
EGSEGGDFLERL	Unmodified	1307.6	0.599359	118	c45028_g1_i1|m.99192;c45028_g1_i2|m.99195	yes	no	0	0	0	0	0		61.445	61.445	2	0.0083568	18306	20150722_CO_0556DaTh_R02	76.073	10.841	4447000			129	118	127	141	141	141			1
EGSEGGDFLERLD	Unmodified	1422.63	0.626303	118	c45028_g1_i1|m.99192;c45028_g1_i2|m.99195	yes	no	0	0	0	0	0		57.396	57.396	2	1.5017e-06	16759	20150722_CO_0556DaTh_R02	131.66	70.553	72747000			130	118	128	142	142	142			1
EIENKFDLLQDNN	Unmodified	1590.75	0.752566	48	c36338_g1_i1|m.37641	yes	yes	0	0	0	0	0		55.369	55.369	2	0.0065545	16053	20150722_CO_0556DaTh_R02	80.69	24.485	965650			131	48	129	143	143	143			1
EKFGASSDDSVIDNLA	Unmodified	1666.77	0.76861	172	c51034_g1_i1|m.180011	yes	yes	0	0	0	0	0		55.377	55.377	2	0.0023684	16047	20150722_CO_0556DaTh_R02	73.834	42.763	2330000			132	172	130	144	144	144			1
EKIQTDSGVDI	Unmodified	1203.6	0.598297	5	c22529_g1_i1|m.12646	yes	yes	0	0	0	0	0		37.155	37.155	2	0.014731	9462	20150722_CO_0556DaTh_R02	70.942	22.147	1734900			133	5	131	145	145	145			1
ELDTLGGGSIHPETE	Unmodified	1553.72	0.720931	132	c46699_g1_i1|m.118901;c46699_g1_i2|m.118907	yes	no	0	0	0	0	0		44.281	44.281	2	7.2787e-09	11914	20150722_CO_0556DaTh_R02	136.24	79.069	6624800			134	132	132	146	146	146			1
ELEDPNVPRESNTIDEEPGKEYS	Unmodified	2646.19	0.193299	3	c21476_g1_i1|m.11821	yes	yes	0	0	0	0	0		41.356	41.356	3	8.057e-14	10888	20150722_CO_0556DaTh_R02	137.12	112.84	8070300			135	3	133	147	147	147			1
ELLESLEEADPEE	Unmodified	1501.67	0.667164	132	c46699_g1_i1|m.118901;c46699_g1_i2|m.118907	yes	no	0	0	0	0	0		65.777	65.777	2	0.0078757	19962	20150722_CO_0556DaTh_R02	74.611	57.494	2463400			136	132	134	148	148	148			1
ELQGTLTPKPVVHTNPLNQ	Unmodified	2085.12	0.121853	42	c35362_g1_i1|m.34030	yes	yes	0	0	0	0	0		45.953	45.953	3	0.034287	12539	20150722_CO_0556DaTh_R02	52.862	32.024	2271800			137	42	135	149	149	149			1
ENEQLLSDILD	Amidation (C-term)	1286.64	0.635411	183	c62657_g1_i1|m.208091	yes	yes	0	1	0	0	0		71.393	71.393	2	0.00033198	22048	20150722_CO_0556DaTh_R02	137.98	10.211	5940300			138	183	136	150	150	150			1
ETPSDLPSAPGFKP	Unmodified	1441.71	0.70891	13	c29465_g1_i1|m.19811	yes	yes	0	0	0	0	0		51.015	51.015	2	0.011297	14378	20150722_CO_0556DaTh_R02	68.277	46.222	10987000			139	13	137	151	151	151			1
ETPSDLPSAPGFKPVT	Unmodified	1641.83	0.825002	13	c29465_g1_i1|m.19811	yes	yes	0	0	0	0	0		53.642	53.642	2	0.021945	15357	20150722_CO_0556DaTh_R02	58.461	58.461	21489000			140	13	138	152	152	152			1
FDPIGHGGFSS	Unmodified	1119.5	0.498523	132	c46699_g1_i1|m.118901	yes	yes	0	0	0	0	0		46.571	46.571	2	0.014731	12758	20150722_CO_0556DaTh_R02	70.942	23.339	12600000			141	132	139	153	153	153			1
FDQIGHGGF	Unmodified	976.44	0.44028	132	c46699_g1_i1|m.118901;c46699_g1_i2|m.118907	yes	no	0	0	0	0	0		42.138	42.138	2	0.04319	11160	20150722_CO_0556DaTh_R02	80.219	8.0804	12110000			142	132	140	154	154	154			1
FDQIGHGGFSA	Unmodified	1134.51	0.509422	132	c46699_g1_i1|m.118901;c46699_g1_i2|m.118907	yes	no	0	0	0	0	0		42.104	42.104	2	0.0050498	11153	20150722_CO_0556DaTh_R02	105.13	63.686	26737000			143	132	141	155	155	155			1
FDQIGHGGFSAFN	Unmodified	1395.62	0.620764	132	c46699_g1_i1|m.118901;c46699_g1_i2|m.118907	yes	no	0	0	0	0	0		55.077	55.077	2	0.0037088	15924	20150722_CO_0556DaTh_R02	89.035	43.602	9645500			144	132	142	156	156	156			1
FDQIGHGGFSSFN	Unmodified	1411.62	0.615678	132	c46699_g1_i1|m.118901;c46699_g1_i2|m.118907	yes	no	0	0	0	0	0		51.741	51.741	2	0.0012088	14683	20150722_CO_0556DaTh_R02	97.69	57.193	3239100			145	132	143	157	157	157			1
FDSIGDGPLSG	Unmodified	1063.48	0.482204	132	c46699_g1_i1|m.118901	yes	yes	0	0	0	0	0		54.137	54.137	1	0.00072901	15580	20150722_CO_0556DaTh_R02	158.07	110.42	2994500			146	132	144	158	158	158			1
FEADAFRENGDE	Unmodified	1398.57	0.568788	135	c46913_g1_i1|m.121473	yes	yes	0	0	0	0	0		38.577	38.577	2	0.014187	9927	20150722_CO_0556DaTh_R02	70.438	33.853	2231000			147	135	145	159	159	159			1
FEDSRIADAL	Unmodified	1135.55	0.550953	111	c44107_g1_i1|m.89523	yes	yes	0	0	0	0	0		50.593	50.593	2	0.027429	14251	20150722_CO_0556DaTh_R02	68.786	24.361	5076400			148	111	146	160	160	160			1
FEDSRIADALRQHKELT	Unmodified	2028.04	0.0388517	111	c44107_g1_i1|m.89523	yes	yes	0	0	0	0	0		46.166	46.166	4	0.022222	12620	20150722_CO_0556DaTh_R02	56.768	22.386	9727100			149	111	147	161	161	161			1
FGEGSEETP	Unmodified	951.382	0.382156	13	c29465_g1_i1|m.19811	yes	yes	0	0	0	0	0		29.919	29.919	1	0.042584	7350	20150722_CO_0556DaTh_R02	71.715	14.251	1245100			150	13	148	162	162	162			1
FLGGGANPLSS	Unmodified	1018.51	0.50836	125	c45576_g2_i2|m.105369;c45576_g2_i1|m.105367	yes	no	0	0	0	0	0		67.975	67.975	1	0.0098551	20781	20150722_CO_0556DaTh_R02	72.23	9.7657	1683300			151	125	149	163	163	163			1
GAQTYTQAPATDWWHPST	Unmodified	2016.9	0.896604	149	c48421_g1_i1|m.140129	yes	yes	0	0	0	0	0		59.957	59.957	2	0.0004195	17762	20150722_CO_0556DaTh_R02	82.349	62.905	2249800			153	149	151	165	165	165			1
GEGDDVDERQPLL	Unmodified	1441.67	0.668502	71	c39622_g1_i2|m.54029	yes	yes	0	0	0	0	0		43.415	43.415	2	0.00012317	11590	20150722_CO_0556DaTh_R02	112.44	88.969	11545000			154	71	152	166	166	166			1
GEGDDVDERQPLLN	Unmodified	1555.71	0.711429	71	c39622_g1_i2|m.54029	yes	yes	0	0	0	0	0		37.691	37.691	2	5.7723e-07	9625	20150722_CO_0556DaTh_R02	173.25	141.37	6475800			155	71	153	167	167	167			1
GEGSEETPSDLPSAPGFKP	Unmodified	1900.87	0.869052	13	c29465_g1_i1|m.19811	yes	yes	0	0	0	0	0		52.076	52.076	2	0.00022014	14798	20150722_CO_0556DaTh_R02	87.676	62.746	3717600			156	13	154	168	168	168			1
GEGSEETPSDLPSAPGFKPVT	Unmodified	2100.99	0.985144	13	c29465_g1_i1|m.19811	yes	yes	0	0	0	0	0		54.398	54.398	2	6.1716e-09	15650	20150722_CO_0556DaTh_R02	117.03	101.58	11231000			157	13	155	169	169	169			1
GFYALGEAPEE	Unmodified	1181.52	0.524069	43	c35770_g1_i1|m.35494	yes	yes	0	0	0	0	0		57.8	57.8	2	0.0079958	16920	20150722_CO_0556DaTh_R02	78.939	50.734	39627000			158	43	156	170	170	170			1
GGALVPVSVVVRPKT	Unmodified	1477.9	0.898048	96	c42449_g1_i2|m.74606;c42449_g1_i1|m.74601	yes	no	0	0	0	0	0		49.214	49.214	2	0.011176	13749	20150722_CO_0556DaTh_R02	65.374	31.785	2181500			159	96	157	171	171	171			1
GGGQPQTEQPLPEEKVPL	Unmodified	1902.97	0.968706	166	c50262_g1_i2|m.167345;c50262_g1_i1|m.167341	yes	no	0	0	0	0	0		51.355	51.355	2	0.00043211	14540	20150722_CO_0556DaTh_R02	81.656	47.224	2570300			160	166	158	172	172	172			1
GGLGAGYGSRFSAA	Unmodified	1269.61	0.610199	91	c42122_g1_i1|m.72130	yes	yes	0	0	0	0	0		41.305	41.305	2	0.0041445	10876	20150722_CO_0556DaTh_R02	85.837	47.869	7340000			161	91	159	173	173	173			1
GIADAGSAAVGTVVDHVSGAVG	Amidation (C-term)	1907.97	0.970103	128	c46445_g2_i1|m.115593	yes	yes	0	1	0	0	0		71.492	71.492	2	2.6079e-06	22106	20150722_CO_0556DaTh_R02	100.97	54.074	2995300			162	128	160	174	174	174			1
GIDHLRYQTLGL	Amidation (C-term)	1383.76	0.762283	171	c50560_g2_i4|m.171892;c50560_g2_i3|m.171885;c50560_g2_i2|m.171876;c50560_g2_i1|m.171868	yes	no	0	1	0	0	0		49.951	49.951	3	0.0047583	13994	20150722_CO_0556DaTh_R02	89.805	49.037	148920000			164	171	162	176	176	176			1
GIDHLRYQTLGL	Amidation (C-term);Acetyl (N-term)	1425.77	0.772848	171	c50560_g2_i4|m.171892;c50560_g2_i3|m.171885;c50560_g2_i2|m.171876;c50560_g2_i1|m.171868	yes	no	1	1	0	0	0		62.485	62.485	2	0.0033534	18707	20150722_CO_0556DaTh_R02	94.538	64.399	2868000			165	171	162	177	177	177			1
GIDHVRYQTLGL	Amidation (C-term)	1369.75	0.746633	171	c50560_g2_i4|m.171892;c50560_g2_i3|m.171885;c50560_g2_i2|m.171876;c50560_g2_i1|m.171868	yes	no	0	1	0	0	0		44.351	44.351	2	0.0032449	11943	20150722_CO_0556DaTh_R02	95.417	64.528	21394000			166	171	163	178	178	178			1
GIDHVRYQTLGL	Amidation (C-term);Acetyl (N-term)	1411.76	0.757198	171	c50560_g2_i4|m.171892;c50560_g2_i3|m.171885;c50560_g2_i2|m.171876;c50560_g2_i1|m.171868	yes	no	1	1	0	0	0		56.878	56.878	2	0.031813	16602	20150722_CO_0556DaTh_R02	63.181	37.169	1301900			167	171	163	179	179	179			1
GISPTLSVEKEDGVELV	Unmodified	1770.93	0.92511	34	c34294_g1_i1|m.30550	yes	yes	0	0	0	0	0		62.484	62.484	2	0.00028592	18727	20150722_CO_0556DaTh_R02	99.055	61.057	3786700			168	34	164	180	180	180			1
GLDLNATGSQPLQPVSNTK	Unmodified	1939	0.00106922	63	c38274_g1_i2|m.46604	yes	yes	0	0	0	0	0		49.389	49.389	2	5.5087e-06	13825	20150722_CO_0556DaTh_R02	109.28	86.957	1750800			169	63	165	181	181	181			1
GMDYVLYRNLGL	Oxidation (M);Amidation (C-term)	1427.72	0.72312	171	c50560_g2_i4|m.171892;c50560_g2_i3|m.171885;c50560_g2_i2|m.171876;c50560_g2_i1|m.171868	yes	no	0	1	0	1	0		62.1	62.1	2	0.0029131	18535	20150722_CO_0556DaTh_R02	98.105	81.332	59452000			170	171	166	182	182	182	50		1
GNDNPMDPETIKVI	Oxidation (M)	1557.73	0.734473	78	c40125_g1_i1|m.57346	yes	yes	0	0	0	1	0		48.191	48.191	2	0.00033523	13359	20150722_CO_0556DaTh_R02	103.3	80.411	6070800			171	78	167	183	183	183	26		1
GNLMPPGPWIYGTGHLN	Oxidation (M)	1838.88	0.877389	58	c37626_g1_i2|m.43693;c37626_g1_i1|m.43692	yes	no	0	0	0	1	0		65.122	65.122	2	0.02409	19751	20150722_CO_0556DaTh_R02	56.121	29.589	1960900			172	58	168	184	184	184	17		1
GNTGDLKPWLEN	Unmodified	1342.65	0.651729	78	c40125_g1_i1|m.57346	yes	yes	0	0	0	0	0		50.293	50.293	2	0.00022913	14111	20150722_CO_0556DaTh_R02	164.13	115.13	19585000			173	78	169	185	185	185			1
GPDGKPLPGAPPVGNPFA	Unmodified	1686.87	0.872956	124	c45576_g1_i2|m.105363;c45576_g1_i1|m.105359	yes	no	0	0	0	0	0		59.26	59.26	2	0.0029861	17503	20150722_CO_0556DaTh_R02	67.902	44.434	2117900			174	124	170	186	186	186			1
GPQPTGMDSGGIGLLG	Oxidation (M)	1471.7	0.697693	142	c47510_g1_i2|m.128758	yes	yes	0	0	0	1	0		57.689	57.689	2	0.033106	16880	20150722_CO_0556DaTh_R02	55.011	27.748	7989100			175	142	171	187	187	187	43		1
GQEGDLQYLQPNL	Unmodified	1473.71	0.709973	114	c44369_g1_i2|m.92214;c44369_g1_i1|m.92206	yes	no	0	0	0	0	0		65.669	65.669	2	9.6066e-06	19890	20150722_CO_0556DaTh_R02	149.23	40.529	5107700			176	114	172	188	188	188			1
GQEGDLQYLQPNLS	Unmodified	1560.74	0.742001	114	c44369_g1_i2|m.92214;c44369_g1_i1|m.92206	yes	no	0	0	0	0	0		61.286	61.286	2	0.0012311	18259	20150722_CO_0556DaTh_R02	95.98	59.036	2391900			177	114	173	189	189	189			1
GQYYDAELDDGFDMF	Oxidation (M)	1800.68	0.682497	118	c45028_g1_i1|m.99192;c45028_g1_i2|m.99195;c45028_g1_i5|m.99203;c45028_g1_i3|m.99197;c45028_g1_i7|m.99206	yes	no	0	0	0	1	0		74.873	74.873	2	0.0034692	23331	20150722_CO_0556DaTh_R02	85.271	65.49	16808000			178	118	174	190	190	190	32		1
GRILSGENSIGY	Unmodified	1264.64	0.641165	81	c40405_g1_i3|m.58978;c40405_g1_i2|m.58972	yes	no	0	0	0	0	0		42.838	42.838	2	0.029529	11419	20150722_CO_0556DaTh_R02	64.121	27.704	1133400			179	81	175	191	191	191			1
GRILSGENSIGYNS	Unmodified	1465.72	0.716121	81	c40405_g1_i3|m.58978;c40405_g1_i2|m.58972	yes	no	0	0	0	0	0		38.698	38.698	2	0.017935	9970	20150722_CO_0556DaTh_R02	63.185	40.194	3294600			180	81	176	192	192	192			1
GSEETPSDLPSAPGFKPVT	Unmodified	1914.92	0.921088	13	c29465_g1_i1|m.19811	yes	yes	0	0	0	0	0		54.078	54.078	2	3.156e-05	15540	20150722_CO_0556DaTh_R02	103.41	84.478	17072000			181	13	177	193	193	193			1
GSEGGDFLERLD	Unmodified	1293.58	0.583709	118	c45028_g1_i1|m.99192;c45028_g1_i2|m.99195;c45028_g1_i5|m.99203;c45028_g1_i3|m.99197;c45028_g1_i7|m.99206	yes	no	0	0	0	0	0		56.375	56.375	2	0.020116	16415	20150722_CO_0556DaTh_R02	67.997	28.372	2420500			182	118	178	194	194	194			1
GTLIPQTFQNGFH	Unmodified	1458.73	0.725563	26	c32465_g1_i2|m.25646;c32465_g1_i1|m.25640	yes	no	0	0	0	0	0		61.724	61.724	2	0.0051072	18391	20150722_CO_0556DaTh_R02	85.522	50.561	33780000			183	26	179	195	195	195			1
GTLTPKPVVHTNPLNQ	Unmodified	1714.94	0.936618	42	c35362_g1_i1|m.34030	yes	yes	0	0	0	0	0		37.868	37.868	3	0.0024834	9688	20150722_CO_0556DaTh_R02	79.652	56.29	9974700			184	42	180	196	196	196			1
GVDPLSIPGEDEEEIQPTKADVVK	Unmodified	2564.29	0.285743	120	c45151_g2_i1|m.100498	yes	yes	0	0	0	0	0		57.825	57.825	3	1.9614e-17	16953	20150722_CO_0556DaTh_R02	153.1	118.88	11760000			185	120	181	197	197	197			1
GVDTQVEVDR	Unmodified	1116.54	0.541116	13	c29465_g1_i1|m.19811	yes	yes	0	0	0	0	0		26.242	26.242	2	0.013658	6356	20150722_CO_0556DaTh_R02	74.841	42.512	759750			186	13	182	198	198	198			1
GVDTQVEVDRVSSCGPT	Unmodified	1804.83	0.826141	13	c29465_g1_i1|m.19811	yes	yes	0	0	0	0	0		39.5	39.5	2	1.6205e-09	10268	20150722_CO_0556DaTh_R02	143.67	121.13	1068500			187	13	183	199	199	199			1
GVTAGDENLKQQVEATQKTA	Unmodified	2087.05	0.049476	41	c35266_g2_i1|m.33760	yes	yes	0	0	0	0	0		35.981	35.981	3	7.9394e-11	9110	20150722_CO_0556DaTh_R02	129.11	94.715	2756800			188	41	184	200	200	200			1
GVTIAQGGVLPNIQ	Unmodified	1365.76	0.761614	1	c53479_g1_i1|m.201850;c16265_g1_i1|m.8704	yes	no	0	0	0	0	0		65.088	65.088	2	0.042231	19726	20150722_CO_0556DaTh_R02	55.291	24.728	2326700			189	1	185	201	201	201			1
IDAKIQALEE	Unmodified	1128.6	0.602654	23	c31858_g1_i3|m.24291;c31858_g1_i1|m.24289	yes	no	0	0	0	0	0		43.161	43.161	2	0.014797	11524	20150722_CO_0556DaTh_R02	83.862	22.7	1766800			190	23	186	202	202	202			1
IDLDADLERNS	Unmodified	1259.6	0.599359	151	c48645_g1_i1|m.143094;c48645_g1_i3|m.143124;c48645_g1_i2|m.143109	yes	no	0	0	0	0	0		48.019	48.019	2	0.0079113	13299	20150722_CO_0556DaTh_R02	79.659	3.8395	3058500			191	151	187	203	203	203			1
IENKFDLLQDNN	Unmodified	1461.71	0.709973	48	c36338_g1_i1|m.37641	yes	yes	0	0	0	0	0		52.386	52.386	2	0.0015819	14937	20150722_CO_0556DaTh_R02	108.32	60.612	2318200			192	48	188	204	204	204			1
IQIEGGKTEL	Unmodified	1086.59	0.592089	31	c34017_g1_i3|m.29604;c34017_g1_i2|m.29603;c34017_g1_i1|m.29602	yes	no	0	0	0	0	0		39.886	39.886	2	0.011976	10377	20150722_CO_0556DaTh_R02	108.47	4.9235	8667000			193	31	189	205	205	205			1
KLADINTEPFTLN	Unmodified	1474.77	0.766759	36	c34520_g1_i1|m.31198	yes	yes	0	0	0	0	0		60.957	60.957	2	0.0040314	18098	20150722_CO_0556DaTh_R02	88.224	42.717	7944800			194	36	190	206	206	206			1
KSLSKETDAALTEDI	Unmodified	1619.83	0.825396	0	c15229_g1_i2|m.7929	yes	yes	0	0	0	0	0		41.29	41.29	2	2.7493e-05	10868	20150722_CO_0556DaTh_R02	108.58	63.299	4475400			195	0	191	207	207	207			1
LDDEFEADAFRENGDE	Unmodified	1870.75	0.749331	135	c46913_g1_i1|m.121473	yes	yes	0	0	0	0	0		54.395	54.395	2	0.0018968	15664	20150722_CO_0556DaTh_R02	87.519	68.697	1831800			196	135	192	208	208	208			1
LDEIDAKIQALE	Unmodified	1356.71	0.713661	23	c31858_g1_i3|m.24291;c31858_g1_i1|m.24289	yes	no	0	0	0	0	0		59.041	59.041	2	0.00020792	17423	20150722_CO_0556DaTh_R02	122.52	60.182	7975200			197	23	193	209	209	209			1
LDEIDAKIQALEE	Unmodified	1485.76	0.756254	23	c31858_g1_i3|m.24291;c31858_g1_i1|m.24289	yes	no	0	0	0	0	0		59.888	59.888	2	3.1773e-06	17525	20150722_CO_0556DaTh_R02	166.03	89.7	37956000			198	23	194	210;211	210;211	210			2
LDRLMYGGGLDET	Oxidation (M)	1454.67	0.671144	7	c23865_g1_i2|m.13843;c23865_g1_i1|m.13840	yes	no	0	0	0	1	0		44.609	44.609	2	0.012346	12014	20150722_CO_0556DaTh_R02	69.92	27.889	22162000			199	7	195	212	212	212	5		1
LDSIAGDLL	Unmodified	915.491	0.491313	2	c19168_g1_i1|m.10393	yes	yes	0	0	0	0	0		71.69	71.69	1	0.031044	22151	20150722_CO_0556DaTh_R02	133.47	0.50891	5444500			200	2	196	213	213	213			1
LFGGLGVSKEELQ	Unmodified	1375.73	0.734731	80	c40291_g1_i2|m.58287;c40291_g1_i1|m.58284	yes	no	0	0	0	0	0		60.222	60.222	2	2.1003e-06	16503	20150722_CO_0556DaTh_R02	127.02	76.664	19757000			202	80	198	215;216	215;216	215			2
LLDEIDAKIQ	Unmodified	1156.63	0.633954	23	c31858_g1_i3|m.24291;c31858_g1_i1|m.24289	yes	no	0	0	0	0	0		51.251	51.251	2	0.019467	14490	20150722_CO_0556DaTh_R02	147.74	62.389	10922000			204	23	200	218	218	218			1
LLDEIDAKIQA	Unmodified	1227.67	0.671068	23	c31858_g1_i3|m.24291;c31858_g1_i1|m.24289	yes	no	0	0	0	0	0		54.615	54.615	2	0.03242	15745	20150722_CO_0556DaTh_R02	66.267	28.299	6047100			205	23	201	219	219	219			1
LLDEIDAKIQAL	Unmodified	1340.76	0.755132	23	c31858_g1_i3|m.24291;c31858_g1_i1|m.24289	yes	no	0	0	0	0	0		69.83	69.83	2	0.0088304	21478	20150722_CO_0556DaTh_R02	73.881	38.921	3080400			206	23	202	220	220	220			1
LLDEIDAKIQALE	Unmodified	1469.8	0.797725	23	c31858_g1_i3|m.24291;c31858_g1_i1|m.24289	yes	no	0	0	0	0	0		71.212	71.212	2	6.8033e-06	21965	20150722_CO_0556DaTh_R02	159.12	99.707	28701000			207	23	203	221	221	221			1
LLDEIDAKIQALEE	Unmodified	1598.84	0.840318	23	c31858_g1_i3|m.24291;c31858_g1_i1|m.24289	yes	no	0	0	0	0	0		75.761	75.761	2	9.2335e-05	23667	20150722_CO_0556DaTh_R02	109.48	71.864	69907000			208	23	204	222	222	222			1
LLDGEDSDETEETPA	Unmodified	1619.67	0.668621	80	c40291_g1_i2|m.58287;c40291_g1_i1|m.58284	yes	no	0	0	0	0	0		39.018	39.018	2	0.0241	10064	20150722_CO_0556DaTh_R02	59.227	42.454	5322100			209	80	205	223	223	223			1
LLEEPVTRANQSGLQ	Unmodified	1653.87	0.868598	133	c46721_g1_i1|m.119078	yes	yes	0	0	0	0	0		40.908	40.908	2	1.2018e-07	10751	20150722_CO_0556DaTh_R02	125.97	71.632	945950			210	133	206	224	224	224			1
LMDPIEEGLL	Oxidation (M)	1144.57	0.568577	56	c37531_g1_i1|m.43255	yes	yes	0	0	0	1	0		72.432	72.432	1	0.015975	22372	20150722_CO_0556DaTh_R02	86.794	41.712	1487400			211	56	207	225	225	225	16		1
LPWYTLEKAQVV	Unmodified	1445.79	0.791852	113	c44278_g1_i1|m.91103	yes	yes	0	0	0	0	0		67.845	67.845	2	0.0090847	20737	20150722_CO_0556DaTh_R02	72.705	49.587	1899900			212	113	208	226	226	226			1
LPWYTLEKAQVVQ	Unmodified	1573.85	0.850429	113	c44278_g1_i1|m.91103	yes	yes	0	0	0	0	0		63.942	63.942	2	1.3091e-06	19235	20150722_CO_0556DaTh_R02	133.16	90.842	14676000			213	113	209	227	227	227			1
LSSFGSQIGGATNEQASHKPF	Unmodified	2162.04	0.0392456	66	c38886_g1_i1|m.49687	yes	yes	0	0	0	0	0		46.938	46.938	3	2.1008e-07	12891	20150722_CO_0556DaTh_R02	112.55	90.115	2155300			214	66	210	228	228	228			1
MAATAQEAKGLLG	Oxidation (M)	1275.65	0.649287	77	c40107_g1_i1|m.57268	yes	yes	0	0	0	1	0		38.545	38.545	2	0.0048022	9887	20150722_CO_0556DaTh_R02	86.288	45.791	4165500			215	77	211	229	229	229	25		1
MDDREEVPTKASVPEKDEID	Oxidation (M);Acetyl (N-term)	2360.07	0.0689504	101	c42650_g1_i1|m.76262	yes	yes	1	0	0	1	0		37.391	37.391	3	1.1491e-05	9541	20150722_CO_0556DaTh_R02	103.9	80.608	5071500			216	101	212	230	230	230	30		1
MDQQKMQDFAGRLQ	2 Oxidation (M);Acetyl (N-term)	1768.79	0.787253	50	c36704_g1_i2|m.39022;c36704_g1_i1|m.39018	yes	no	1	0	0	2	0		35.768	35.768	2	0.037782	9046	20150722_CO_0556DaTh_R02	56.569	47.534	4335200			217	50	213	231	231	231	12;13		1
MEPEIINSKEERLG	Oxidation (M);Acetyl (N-term)	1701.82	0.82435	74	c39931_g1_i2|m.56122;c39931_g1_i1|m.56118	yes	no	1	0	0	1	0		46.803	46.803	2	7.6657e-05	12837	20150722_CO_0556DaTh_R02	111.12	87.235	7424200			218	74	214	232	232	232	24		1
MESAVRASVAQAVQ	Oxidation (M);Acetyl (N-term)	1503.74	0.735141	99	c42553_g1_i1|m.75556	yes	yes	1	0	0	1	0		49.018	49.018	2	0.0049771	13672	20150722_CO_0556DaTh_R02	83.087	38.576	1514600			219	99	215	233	233	233	29		1
METTDLSKQGLQ	Oxidation (M);Acetyl (N-term)	1407.66	0.65516	176	c51396_g1_i2|m.185996	yes	yes	1	0	0	1	0		39.738	39.738	2	9.096e-05	10340	20150722_CO_0556DaTh_R02	136.38	89.075	4024200			220	176	216	234	234	234	51		1
MEYSVPTQNRFA	Oxidation (M);Acetyl (N-term)	1499.67	0.671479	53	c37244_g1_i2|m.41799;c37244_g1_i1|m.41793	yes	no	1	0	0	1	0		51.268	51.268	2	0.033859	14512	20150722_CO_0556DaTh_R02	62.338	36.996	1491200			221	53	217	235	235	235	15		1
MLDSIAGDLL	Oxidation (M)	1062.53	0.526712	2	c19168_g1_i1|m.10393	yes	yes	0	0	0	1	0		74.363	74.363	1;2	0.014018	23138	20150722_CO_0556DaTh_R02	99.139	33.887	17240000			222	2	218	236;237	236;237	236	0		2
MLDSISGGLL	Oxidation (M)	1020.52	0.516147	2	c19168_g1_i1|m.10393	yes	yes	0	0	0	1	0		68.278	68.278	1	0.0036265	20413	20150722_CO_0556DaTh_R02	130.77	45.501	13453000			223	2	219	238;239	238;239	238	1		2
MMSFVARGGALSPSF	2 Oxidation (M);Acetyl (N-term)	1630.75	0.748349	62	c38169_g1_i1|m.46054	yes	yes	1	0	0	2	0		67.584	67.584	2	3.078e-05	20637	20150722_CO_0556DaTh_R02	107.69	76.959	3395300			224	62	220	240	240	240	18;19		1
MNGLLEEPVTRANQSGLQ	Oxidation (M)	1971.97	0.968389	133	c46721_g1_i1|m.119078	yes	yes	0	0	0	1	0		48.493	48.493	2	1.3484e-12	13473	20150722_CO_0556DaTh_R02	174.78	116.7	5193300			225	133	221	241	241	241	37		1
MPITPELLPRIT	Oxidation (M)	1395.78	0.779572	51	c36824_g1_i2|m.39648;c36824_g1_i1|m.39646	yes	no	0	0	0	1	0		65.436	65.436	2	0.034467	19839	20150722_CO_0556DaTh_R02	62.088	44.876	1784900			226	51	222	242	242	242	14		1
MTSDAVEKPVEDVKLE	Oxidation (M);Acetyl (N-term)	1846.89	0.88701	21	c31489_g1_i1|m.23520	yes	yes	1	0	0	1	0		48.742	48.742	2	0.0024457	13582	20150722_CO_0556DaTh_R02	77.746	62.36	1599500			227	21	223	243	243	243	7		1
NALDVTLQPMQIRTFQVSLKQ	Oxidation (M)	2445.3	0.304979	164	c50103_g1_i3|m.164880;c50103_g1_i1|m.164872	yes	no	0	0	0	1	0		66.403	66.403	3	4.7711e-07	20167	20150722_CO_0556DaTh_R02	108.37	89.265	9997700			228	164	224	244	244	244	47		1
NCLVNLGGHCATETAA	Unmodified	1686.75	0.745389	111	c44107_g1_i1|m.89523	yes	yes	0	0	0	0	0		42.78	42.78	2	0.0050778	11387	20150722_CO_0556DaTh_R02	69.261	45.793	3449700			229	111	225	245	245	245			1
NEASDPIVEAKSEL	Unmodified	1500.73	0.730768	155	c49000_g1_i3|m.148473;c49000_g1_i2|m.148469	yes	no	0	0	0	0	0		50.841	50.841	2	0.0050095	14355	20150722_CO_0556DaTh_R02	82.651	47.691	1084100			230	155	226	246	246	246			1
NFDHIGHGGF	Unmodified	1099.48	0.483542	132	c46699_g1_i1|m.118901	yes	yes	0	0	0	0	0		37.36	37.36	2	0.0026801	9545	20150722_CO_0556DaTh_R02	65.156	43.561	0			231	132	227	247	247	247			1
NFDHIGHGGFSS	Unmodified	1273.55	0.547599	132	c46699_g1_i1|m.118901	yes	yes	0	0	0	0	0		34.046	34.046	2	0.03203	8550	20150722_CO_0556DaTh_R02	63.091	47.462	1109200			232	132	228	248	248	248			1
NFDHIGHGGFSSFN	Unmodified	1534.66	0.65894	132	c46699_g1_i1|m.118901	yes	yes	0	0	0	0	0		46.889	46.889	2	4.1423e-07	12872	20150722_CO_0556DaTh_R02	136.39	98.427	3205800			233	132	229	249	249	249			1
NFDKIGSGSLSSF	Unmodified	1357.65	0.651395	132	c46699_g1_i1|m.118901	yes	yes	0	0	0	0	0		57.397	57.397	2	0.007558	16806	20150722_CO_0556DaTh_R02	76.073	41.318	2085600			234	132	230	250	250	250			1
NFDKIGSGSLSSFD	Unmodified	1472.68	0.678338	132	c46699_g1_i1|m.118901	yes	yes	0	0	0	0	0		55.495	55.495	2	9.3466e-06	16060	20150722_CO_0556DaTh_R02	123.68	75.109	101970000			235	132	231	251	251	251			1
NFDPIGHGGFSS	Unmodified	1233.54	0.541451	132	c46699_g1_i1|m.118901	yes	yes	0	0	0	0	0		49.743	49.743	2	0.0060095	13911	20150722_CO_0556DaTh_R02	85.813	46.508	54484000			236	132	232	252	252	252			1
NFDPIGHGGFSSFN	Unmodified	1494.65	0.652792	132	c46699_g1_i1|m.118901	yes	yes	0	0	0	0	0		61.088	61.088	2	2.1214e-06	18141	20150722_CO_0556DaTh_R02	141.85	141.85	152550000			237	132	233	253	253	253			1
NFDQIGHGGF	Unmodified	1090.48	0.483208	132	c46699_g1_i1|m.118901;c46699_g1_i2|m.118907	yes	no	0	0	0	0	0		48.221	48.221	1;2	0.0039995	13389	20150722_CO_0556DaTh_R02	149.72	86.155	125700000			238	132	234	254;255	254;255	255			2
NFDQIGHGGFSAF	Unmodified	1395.62	0.620764	132	c46699_g1_i1|m.118901;c46699_g1_i2|m.118907	yes	no	0	0	0	0	0		63.354	63.354	2	0.00010841	19019	20150722_CO_0556DaTh_R02	113.34	85.425	4855900			239	132	235	256	256	256			1
NFDRIGHGGFSSFN	Unmodified	1553.7	0.701139	132	c46699_g1_i1|m.118901	yes	yes	0	0	0	0	0		46.948	46.948	2;3	2.7795e-06	12895	20150722_CO_0556DaTh_R02	160.63	108.9	38791000			240	132	236	257;258	257;258	258			2
NFDRNGDGSSSGDFA	Unmodified	1544.61	0.612778	132	c46699_g1_i1|m.118901	yes	yes	0	0	0	0	0		30.65	30.65	2	0.00039096	7546	20150722_CO_0556DaTh_R02	101.75	79.425	21414000			241	132	237	259	259	259			1
NLGPVAEEEGEEQ	Unmodified	1399.61	0.610318	80	c40291_g1_i2|m.58287	yes	yes	0	0	0	0	0		37.761	37.761	2	0.0075977	9633	20150722_CO_0556DaTh_R02	75.89	30.61	10628000			242	80	238	260	260	260			1
NPNGATVDGYIR	Unmodified	1275.62	0.620764	80	c40291_g1_i2|m.58287;c40291_g1_i1|m.58284	yes	no	0	0	0	0	0		36.087	36.087	2	0.0096877	9149	20150722_CO_0556DaTh_R02	72.29	42.286	1100500			243	80	239	261	261	261			1
NPNGATVDGYIRF	Amidation (C-term)	1421.71	0.705162	80	c40291_g1_i2|m.58287;c40291_g1_i1|m.58284	yes	no	0	1	0	0	0		54.057	54.057	2	7.1618e-06	15534	20150722_CO_0556DaTh_R02	158.01	91.745	9515600			244	80	240	262	262	262			1
NQEMLSMLPGI	2 Oxidation (M)	1263.58	0.583909	139	c47214_g2_i4|m.125266;c47214_g2_i3|m.125258;c47214_g2_i2|m.125251;c47214_g2_i1|m.125244	yes	no	0	0	0	2	0		61.936	61.936	2	0.0055284	18606	20150722_CO_0556DaTh_R02	100.88	51.818	18568000			245	139	241	263	263;264	264	41;42		2
PDELNLLLKDETGSDV	Unmodified	1756.87	0.873075	34	c34294_g1_i1|m.30550	yes	yes	0	0	0	0	0		69.939	69.939	2	0.018154	21523	20150722_CO_0556DaTh_R02	59.634	30.279	1110700			246	34	242	264	265	265			1
PENYRVVLQ	Unmodified	1116.59	0.592758	112	c44224_g2_i1|m.90644	yes	yes	0	0	0	0	0		39.587	39.587	2	4.8866e-10	10290	20150722_CO_0556DaTh_R02	94.409	35.71	0			247	112	243	265	266	266			1
PFCNSYYGCGNGGY	Amidation (C-term)	1613.6	0.602747	152	c48685_g1_i1|m.143748	yes	yes	0	1	0	0	0		45.454	45.454	2	0.0053312	12356	20150722_CO_0556DaTh_R02	78.324	65.693	2322600			248	152	244	266	267;268	267			2
PFDKIGAGAF	Unmodified	1021.52	0.523281	132	c46699_g1_i1|m.118901	yes	yes	0	0	0	0	0		52.729	52.729	2	0.013885	15023	20150722_CO_0556DaTh_R02	76.927	38.177	32524000			249	132	245	267	269	269			1
PFDKIGAGAFSS	Unmodified	1195.59	0.587338	132	c46699_g1_i1|m.118901	yes	yes	0	0	0	0	0		49.333	49.333	2	0.040012	13750	20150722_CO_0556DaTh_R02	60.364	33.657	76737000			250	132	246	268	270	270			1
PFDKIGAGAFSSFS	Unmodified	1429.69	0.687781	132	c46699_g1_i1|m.118901	yes	yes	0	0	0	0	0		63.369	63.369	2	8.2091e-05	18999	20150722_CO_0556DaTh_R02	110.55	77.549	153480000			251	132	247	269	271	271			1
PFGGFTSRM	Oxidation (M)	1014.46	0.459301	5	c22529_g1_i1|m.12646	yes	yes	0	0	0	1	0		36.027	36.027	2	0.045048	9106	20150722_CO_0556DaTh_R02	83.948	28.272	16993000			252	5	248	270	272	272	2		1
PFGSFSLPR	Unmodified	1006.52	0.523616	75	c40068_g1_i2|m.57008;c40068_g1_i1|m.57002	yes	no	0	0	0	0	0		57.138	57.138	2	0.025559	16704	20150722_CO_0556DaTh_R02	124.92	50.546	14830000			253	75	249	271	273	273			1
PFGSFSLPRS	Unmodified	1093.56	0.555644	75	c40068_g1_i2|m.57008;c40068_g1_i1|m.57002	yes	no	0	0	0	0	0		55.721	55.721	2	0.014797	16146	20150722_CO_0556DaTh_R02	83.862	36.56	7173900			254	75	250	272	274	274			1
PFGSFTRKLQ	Unmodified	1179.64	0.640043	5	c22529_g1_i1|m.12646	yes	yes	0	0	0	0	0		37.766	37.766	2;3	0.0056624	9651	20150722_CO_0556DaTh_R02	136.52	91.668	24344000			255	5	251	273;274	275;276	275			2
PFGSFTRKLS	Unmodified	1138.61	0.613493	5	c22529_g1_i1|m.12646	yes	yes	0	0	0	0	0		37.491	37.491	3	0.041425	9565	20150722_CO_0556DaTh_R02	65.056	21.405	24855000			256	5	252	275	277	277			1
PFGSFTRPNT	Unmodified	1122.55	0.545808	75	c40068_g1_i2|m.57008;c40068_g1_i1|m.57002	yes	no	0	0	0	0	0		39.578	39.578	2	0.014055	10231	20150722_CO_0556DaTh_R02	78.488	38.421	128670000			257	75	253	276	278	278			1
PFGSIISGLS	Unmodified	976.523	0.522947	5	c22529_g1_i1|m.12646	yes	yes	0	0	0	0	0		71.339	71.339	1;2	0.0030494	21996	20150722_CO_0556DaTh_R02	142.64	50.73	122180000			258	5	254	277;278	279;280	279			2
PFGSLSKVLS	Unmodified	1033.58	0.580796	5	c22529_g1_i1|m.12646	yes	yes	0	0	0	0	0		54.965	54.965	1	0.0096001	15898	20150722_CO_0556DaTh_R02	140.14	68.447	1659200			259	5	255	279	281	281			1
PFGSLTGGFH	Unmodified	1018.49	0.48723	5	c22529_g1_i1|m.12646	yes	yes	0	0	0	0	0		51.26	51.26	1;2	3.8519e-13	14509	20150722_CO_0556DaTh_R02	286.35	201.08	166600000			260	5	256	280;281	282;283;284	284			3
PFGSLTGGFHK	Unmodified	1146.58	0.582193	5	c22529_g1_i1|m.12646	yes	yes	0	0	0	0	0		40.647	40.647	3	0.0060037	10645	20150722_CO_0556DaTh_R02	96.113	26.515	2716400			261	5	257	282	285	285			1
PIDYFQEENKA	Unmodified	1352.62	0.624846	110	c43946_g1_i2|m.87941	yes	yes	0	0	0	0	0		42.499	42.499	2	0.0070567	11293	20150722_CO_0556DaTh_R02	86.911	50.494	1122600			262	110	258	283	286	286			1
PLPDNEEMVNEILN	Oxidation (M)	1641.76	0.755602	119	c45085_g3_i2|m.99829;c45085_g1_i1|m.99815	yes	no	0	0	0	1	0		59.573	59.573	2	0.015185	17599	20150722_CO_0556DaTh_R02	65.295	36.671	1739700			263	119	259	284	287	287	33		1
PLSNVNKPLLQ	Unmodified	1221.71	0.708122	165	c50195_g1_i2|m.166280	yes	yes	0	0	0	0	0		40.613	40.613	2	0.0013995	10649	20150722_CO_0556DaTh_R02	115.33	55.909	1970800			264	165	260	285	288	288			1
PNDSNQDGKGLEQQFAGLDLN	Unmodified	2259.04	0.0403678	49	c36667_g1_i1|m.38865;c36667_g1_i2|m.38869;c36667_g1_i3|m.38873	yes	no	0	0	0	0	0		63.074	63.074	2	5.9417e-09	18929	20150722_CO_0556DaTh_R02	117.38	97.129	2515200			265	49	261	286	289	289			1
PTEDDTDDIIE	Unmodified	1261.52	0.519772	75	c40068_g1_i2|m.57008;c40068_g1_i1|m.57002	yes	no	0	0	0	0	0		41.644	41.644	2	0.0070582	11001	20150722_CO_0556DaTh_R02	86.898	35.453	1578000			266	75	262	287	290	290			1
PVINPEGVKSSPLLT	Unmodified	1549.87	0.871559	153	c48869_g1_i1|m.146549	yes	yes	0	0	0	0	0		55.397	55.397	2	0.0072983	16056	20150722_CO_0556DaTh_R02	68.972	50.348	1225900			267	153	263	288	291	291			1
QANGRVQDLANAGVTIIEHPV	Gln->pyro-Glu	2184.13	0.128729	47	c36262_g1_i1|m.37384	yes	yes	0	0	1	0	0		74.403	74.403	2;3	3.2762e-18	23173	20150722_CO_0556DaTh_R02	187.47	138.43	14915000			268	47	264	289;290	292;293	293			2
QAPATDWWHPST	Unmodified	1395.62	0.620764	149	c48421_g1_i1|m.140129	yes	yes	0	0	0	0	0		54.171	54.171	2	0.0018068	15599	20150722_CO_0556DaTh_R02	60.255	42.119	2378400			269	149	265	291	294	294			0
QASQGIDKLLK	Gln->pyro-Glu	1182.66	0.660838	82	c40583_g1_i1|m.60109	yes	yes	0	0	1	0	0		50.414	50.414	2	0.00050813	14194	20150722_CO_0556DaTh_R02	122.52	60.562	5186500			270	82	266	292	295	295			1
QASQGIDKLLKSPNLL	Gln->pyro-Glu	1706.96	0.956685	82	c40583_g1_i1|m.60109	yes	yes	0	0	1	0	0		74.446	74.446	2	2.084e-09	23189	20150722_CO_0556DaTh_R02	171.87	137.54	7089900			271	82	267	293	296	296			1
QFGADDTNIGFGNA	Unmodified	1425.62	0.616072	158	c49195_g1_i1|m.151051	yes	yes	0	0	0	0	0		58.706	58.706	2	0.004451	17297	20150722_CO_0556DaTh_R02	84.892	46.138	2311100			272	158	268	294	297	297			1
QGFHFSQSWRPN	Gln->pyro-Glu;Amidation (C-term)	1471.67	0.674531	67	c38989_g1_i1|m.50268	yes	yes	0	1	1	0	0		55.931	55.931	2	0.00024108	16221	20150722_CO_0556DaTh_R02	140.91	140.91	31018000			273	67	269	295	298	298			1
QNLEILRQQLLI	Unmodified	1479.88	0.877313	131	c46658_g1_i1|m.118277	yes	yes	0	0	0	0	0		70.244	70.244	2	0.011525	21665	20150722_CO_0556DaTh_R02	53.08	4.1318	3435300			274	131	270	296	299	299			0
QPAKPQQSQPLDPFGSL	Unmodified	1836.94	0.937012	116	c44737_g1_i7|m.95947;c44737_g1_i2|m.95927;c44737_g1_i4|m.95936;c44737_g1_i1|m.95924	yes	no	0	0	0	0	0		64.215	64.215	2	0.020718	19340	20150722_CO_0556DaTh_R02	57.288	29.006	5773100			275	116	271	297	300	300			1
QQLVDQINKPSNVI	Amidation (C-term)	1593.88	0.883855	128	c46445_g2_i1|m.115593	yes	yes	0	1	0	0	0		47.654	47.654	2	0.0043281	13174	20150722_CO_0556DaTh_R02	85.271	44.794	1389300			276	128	272	298	301	301			1
QQPAKPQQSQPLDPFGSL	Unmodified	1965	0.99559	116	c44737_g1_i7|m.95947;c44737_g1_i2|m.95927;c44737_g1_i4|m.95936;c44737_g1_i1|m.95924	yes	no	0	0	0	0	0		63.987	63.987	2	0.00037811	19261	20150722_CO_0556DaTh_R02	85.176	85.176	7354400			277	116	273	299	302	302			1
QVGQQLVDQINKPSNVI	Amidation (C-term)	1878.03	0.0323098	128	c46445_g2_i1|m.115593	yes	yes	0	1	0	0	0		55.83	55.83	2	2.3894e-09	16224	20150722_CO_0556DaTh_R02	147.07	102.14	2815400			278	128	274	300	303	303			1
QVPTNVDEVAARLA	Unmodified	1481.78	0.783806	133;134	c46721_g1_i8|m.119154;c46721_g1_i7|m.119150;c46721_g1_i9|m.119158;c46721_g1_i2|m.119101;c46721_g1_i6|m.119139;c46721_g1_i4|m.119123;c46721_g1_i1|m.119078	no	no	0	0	0	0	0		58.01	58.01	2	0.020931	17022	20150722_CO_0556DaTh_R02	61.409	41.203	2678600			279	134;133	275	301	304	304			1
QYEGIFITDGSQ	Unmodified	1356.62	0.619761	179	c51536_g1_i1|m.188569	yes	yes	0	0	0	0	0		61.298	61.298	2	6.551e-05	18268	20150722_CO_0556DaTh_R02	132.5	65.168	2648600			280	179	276	302	305	305			1
RFEPEPGNQYLNP	Unmodified	1559.74	0.736856	154	c48964_g1_i1|m.147834	yes	yes	0	0	0	0	0		47.044	47.044	2	0.01687	12928	20150722_CO_0556DaTh_R02	66.989	23.309	2037100			281	154	277	303	306	306			1
RPADMTELENILASPS	Oxidation (M)	1758.85	0.845814	154	c48964_g1_i1|m.147834	yes	yes	0	0	0	1	0		60.229	60.229	2	1.4063e-05	17869	20150722_CO_0556DaTh_R02	110.97	55.637	3780200			282	154	278	304	307	307	45		1
RPYAIQEEYLPLDDE	Unmodified	1849.87	0.873409	135	c46913_g1_i1|m.121473	yes	yes	0	0	0	0	0		61.842	61.842	2	0.0020961	18473	20150722_CO_0556DaTh_R02	90.707	65.778	2161700			283	135	279	305	308	308			1
RQYEGIFITDGSQ	Unmodified	1512.72	0.720872	179	c51536_g1_i1|m.188569	yes	yes	0	0	0	0	0		51.694	51.694	2	3.374e-05	14662	20150722_CO_0556DaTh_R02	121.45	70.314	2640300			284	179	280	306	309	309			1
SAEEEGRKVY	Acetyl (N-term)	1208.57	0.567331	29	c33483_g1_i1|m.28058;c31099_g1_i2|m.22788	yes	no	1	0	0	0	0		25.977	25.977	2	0.0024977	6287	20150722_CO_0556DaTh_R02	123.96	53.405	1395900			285	29	281	307	310	310			1
SAEEEGRKVYVG	Acetyl (N-term)	1364.66	0.657209	29	c33483_g1_i1|m.28058	yes	yes	1	0	0	0	0		31.537	31.537	2	0.0020559	7808	20150722_CO_0556DaTh_R02	105.03	62.314	2240500			286	29	282	308	311	311			1
SAEEEGRKVYVGSLP	Acetyl (N-term)	1661.83	0.826065	29	c33483_g1_i1|m.28058	yes	yes	1	0	0	0	0		50.484	50.484	2	0.0012417	14199	20150722_CO_0556DaTh_R02	94.09	54.359	4838000			287	29	283	309	312	312			1
SAEEEGRKVYVGSLPF	Acetyl (N-term)	1808.89	0.894479	29	c33483_g1_i1|m.28058	yes	yes	1	0	0	0	0		65.756	65.756	2	0.00048965	19951	20150722_CO_0556DaTh_R02	98.943	51.17	2996500			288	29	284	310	313	313			1
SAEEEGRKVYVGSLPFS	Acetyl (N-term)	1895.93	0.926507	29	c33483_g1_i1|m.28058	yes	yes	1	0	0	0	0		62.157	62.157	2	3.1331e-07	18592	20150722_CO_0556DaTh_R02	116.06	81.024	5969100			289	29	285	311	314	314			1
SAELVNDEAMADSVEE	Oxidation (M)	1723.71	0.70944	123	c45532_g1_i8|m.104871;c45532_g1_i6|m.104862;c45532_g1_i5|m.104858;c45532_g1_i4|m.104854;c45532_g1_i3|m.104851;c45532_g1_i2|m.104847;c45532_g1_i1|m.104844;c45532_g1_i7|m.104867	yes	no	0	0	0	1	0		42.172	42.172	2	0.0077636	11183	20150722_CO_0556DaTh_R02	66.059	48.043	3445000			290	123	286	312	315	315	35		1
SALAAPKAVSPLIR	Acetyl (N-term)	1434.86	0.855849	6	c23742_g1_i1|m.13732	yes	yes	1	0	0	0	0		58.157	58.157	2	0.012784	17106	20150722_CO_0556DaTh_R02	67.136	49.121	2297000			291	6	287	313	316	316			1
SALAAPKAVSPLIRF	Amidation (C-term);Acetyl (N-term)	1580.94	0.940247	6	c23742_g1_i1|m.13732	yes	yes	1	1	0	0	0		71.452	71.452	2	2.9191e-07	22064	20150722_CO_0556DaTh_R02	124.25	74.163	14275000			292	6	288	314	317	317			1
SALAAPKAVSPLIRF	Acetyl (N-term)	1581.92	0.924263	6	c23742_g1_i1|m.13732	yes	yes	1	0	0	0	0		74.665	74.665	2	3.8748e-05	23276	20150722_CO_0556DaTh_R02	105.53	64.776	7470700			293	6	288	315	318	318			1
SAVTMAEGEETKYELK	Oxidation (M);Acetyl (N-term)	1842.86	0.85571	17	c30504_g1_i1|m.21650	yes	yes	1	0	0	1	0		47.841	47.841	2	4.5578e-09	13217	20150722_CO_0556DaTh_R02	143.97	112.36	2025700			294	17	289	316	319	319	6		1
SAYQAQQLATPDQI	Unmodified	1532.75	0.747086	99	c42553_g1_i1|m.75556;c42553_g1_i2|m.75564;c42553_g1_i3|m.75569	yes	no	0	0	0	0	0		52.233	52.233	2	2.6654e-05	14870	20150722_CO_0556DaTh_R02	117.75	76.52	4693000			295	99	290	317	320	320			1
SDAEPEVLETRDAKTEL	Unmodified	1901.92	0.921816	108	c43169_g1_i1|m.80593	yes	yes	0	0	0	0	0		44.047	44.047	3	0.0052741	11869	20150722_CO_0556DaTh_R02	66.022	36.441	1941700			296	108	291	318	321	321			1
SDAVEKPVEDVKLE	Acetyl (N-term)	1598.8	0.803933	21	c31489_g1_i1|m.23520	yes	yes	1	0	0	0	0		49.282	49.282	2	0.0099234	13796	20150722_CO_0556DaTh_R02	69.331	44.401	1871300			297	21	292	319	322	322			1
SDDTSNMGASFLGNNLDSEDGEA	Oxidation (M)	2360.92	0.918657	123	c45532_g1_i8|m.104871;c45532_g1_i6|m.104862;c45532_g1_i5|m.104858;c45532_g1_i4|m.104854;c45532_g1_i3|m.104851;c45532_g1_i2|m.104847;c45532_g1_i1|m.104844;c45532_g1_i7|m.104867	yes	no	0	0	0	1	0		57.92	57.92	2	0.0029062	17002	20150722_CO_0556DaTh_R02	70.128	45.415	3926700			298	123	293	320	323	323	36		1
SDGTAIVEENDLADKL	Unmodified	1688.81	0.810474	141	c47485_g1_i1|m.128435	yes	yes	0	0	0	0	0		58.711	58.711	2	9.7465e-09	17285	20150722_CO_0556DaTh_R02	151.8	92.091	9984700			299	141	294	321	324	324			1
SDLPSAPGFKPVT	Unmodified	1314.68	0.681967	13	c29465_g1_i1|m.19811	yes	yes	0	0	0	0	0		50.724	50.724	2	0.03324	14282	20150722_CO_0556DaTh_R02	59.225	27.628	13150000			300	13	295	322	325	325			1
SDQEEIVNKTENSVQE	Acetyl (N-term)	1889.85	0.849045	35	c34374_g1_i2|m.30760;c34374_g1_i1|m.30759	yes	no	1	0	0	0	0		46.488	46.488	2	7.2589e-06	12739	20150722_CO_0556DaTh_R02	113.4	87.572	2311700			301	35	296	323	326	326			1
SDYQDADKPPAPPLR	Acetyl (N-term)	1710.82	0.821314	90	c41827_g3_i1|m.69559	yes	yes	1	0	0	0	0		41.748	41.748	2	1.4487e-07	10997	20150722_CO_0556DaTh_R02	125.73	97.674	2470700			302	90	297	324	327	327			1
SEETPSDLPSAPGFKPV	Unmodified	1756.85	0.851945	13	c29465_g1_i1|m.19811	yes	yes	0	0	0	0	0		55.253	55.253	2	0.00069459	15980	20150722_CO_0556DaTh_R02	91.355	68.817	2885900			303	13	298	325	328	328			1
SEETPSDLPSAPGFKPVT	Unmodified	1857.9	0.899624	13	c29465_g1_i1|m.19811	yes	yes	0	0	0	0	0		54.2	54.2	2	7.9523e-06	15571	20150722_CO_0556DaTh_R02	109.72	89.193	86939000			304	13	299	326	329	329			1
SEETPSDLPSAPGFKPVTS	Unmodified	1944.93	0.931652	13	c29465_g1_i1|m.19811	yes	yes	0	0	0	0	0		53.273	53.273	2	2.2083e-08	15251	20150722_CO_0556DaTh_R02	122.01	90.395	4651200			305	13	300	327	330	330			1
SEETPSDLPSAPGFKPVTSQVK	Unmodified	2300.15	0.153607	13	c29465_g1_i1|m.19811	yes	yes	0	0	0	0	0		49.197	49.197	3	2.7178e-06	13731	20150722_CO_0556DaTh_R02	100.76	80.509	5442800			306	13	301	328	331	331			1
SEETVIVGNHQNAPRPALEL	Unmodified	2173.11	0.112745	139	c47214_g2_i4|m.125266;c47214_g2_i3|m.125258;c47214_g2_i2|m.125251;c47214_g2_i1|m.125244	yes	no	0	0	0	0	0		52.683	52.683	3	1.2712e-14	15014	20150722_CO_0556DaTh_R02	185.25	130.48	10043000			307	139	302	329	332	332			1
SEGALDDYL	Unmodified	981.429	0.429106	65	c38836_g1_i1|m.49381	yes	yes	0	0	0	0	0		60.66	60.66	1	0.041895	17994	20150722_CO_0556DaTh_R02	139.92	60.801	3424400			308	65	303	330	333	333			1
SEGPDGFERDA	Unmodified	1178.48	0.483995	80	c40291_g1_i2|m.58287;c40291_g1_i1|m.58284	yes	no	0	0	0	0	0		29.28	29.28	2	0.0082158	7159	20150722_CO_0556DaTh_R02	77.062	37.438	4484600			309	80	304	331	334	334			1
SEIGNVKAVLS	Unmodified	1115.62	0.618638	111	c44107_g1_i1|m.89523	yes	yes	0	0	0	0	0		46.621	46.621	2	0.0043396	12804	20150722_CO_0556DaTh_R02	107.12	52.849	8381400			310	111	305	332	335	335			1
SELNAPVGGYEFA	Unmodified	1352.62	0.624846	174	c51114_g2_i1|m.181381	yes	yes	0	0	0	0	0		62.277	62.277	2	0.040731	18646	20150722_CO_0556DaTh_R02	56.956	36.831	2352900			311	174	306	333	336	336			1
SETEELASKLAR	Acetyl (N-term)	1374.7	0.699074	97	c42458_g1_i1|m.74709	yes	yes	1	0	0	0	0		52.124	52.124	2	0.00026731	14829	20150722_CO_0556DaTh_R02	158.34	69.741	2154800			312	97	307	334	337	337			1
SEYDNVAKGSLKLK	Acetyl (N-term)	1592.84	0.840987	20	c31342_g1_i1|m.23170	yes	yes	1	0	0	0	0		42.783	42.783	3	0.0014694	11400	20150722_CO_0556DaTh_R02	94.09	67.558	3771400			313	20	308	335	338	338			1
SFDSIGDGPLSG	Unmodified	1150.51	0.514233	132	c46699_g1_i1|m.118901	yes	yes	0	0	0	0	0		58.023	58.023	1;2	0.00030808	16986	20150722_CO_0556DaTh_R02	221.94	168.17	21239000			314	132	309	336;337	339;340	339			2
SFKDEIDFGHGF	Amidation (C-term)	1396.64	0.641165	27	c33006_g1_i4|m.26908;c33006_g1_i3|m.26904;c33006_g1_i2|m.26900;c33006_g1_i1|m.26896	yes	no	0	1	0	0	0		56.83	56.83	2	0.00021589	16583	20150722_CO_0556DaTh_R02	122.34	80.008	2732200			315	27	310	338	341	341			1
SGDNQENEYGDDQLEVFRDA	Unmodified	2299.95	0.946527	37	c34565_g1_i2|m.31334;c34565_g1_i1|m.31332	yes	no	0	0	0	0	0		58.918	58.918	2	7.6486e-22	17359	20150722_CO_0556DaTh_R02	233.38	206.25	11707000			316	37	311	339	342	342			1
SGDNQENEYGDDQLEVFRDAA	Unmodified	2370.98	0.983641	37	c34565_g1_i2|m.31334;c34565_g1_i1|m.31332	yes	no	0	0	0	0	0		59.677	59.677	2	2.3977e-15	17658	20150722_CO_0556DaTh_R02	143.52	109.85	5115600			317	37	312	340	343	343			1
SGGLSGLLLK	Unmodified	943.57	0.570232	3	c21476_g1_i1|m.11821	yes	yes	0	0	0	0	0		57.431	57.431	2	0.017283	16810	20150722_CO_0556DaTh_R02	90.05	31.352	3380900			318	3	313	341	344	344			1
SGIVDNPSKEKVFQ	Acetyl (N-term)	1588.81	0.809687	175	c51166_g1_i1|m.182334	yes	yes	1	0	0	0	0		47.874	47.874	2	0.00054194	13249	20150722_CO_0556DaTh_R02	101.61	45.884	2014700			319	175	314	342	345	345			1
SGQSIVDRLN	Acetyl (N-term)	1129.57	0.572751	116	c44737_g1_i7|m.95947;c44737_g1_i2|m.95927;c44737_g1_i4|m.95936	yes	no	1	0	0	0	0		49.838	49.838	2	0.013556	13955	20150722_CO_0556DaTh_R02	73.9	33.173	17974000			320	116	315	343	346	346			1
SGRLNQGIATQGLK	Acetyl (N-term)	1483.81	0.81069	105	c42898_g1_i2|m.78340;c42898_g1_i1|m.78334	yes	no	1	0	0	0	0		39.666	39.666	2	7.6987e-07	10294	20150722_CO_0556DaTh_R02	130.72	65.538	7318800			321	105	316	344	347	347			1
SGVTIAQGGVLPNIQ	Unmodified	1452.79	0.793643	1	c53479_g1_i1|m.201850;c16265_g1_i1|m.8704	yes	no	0	0	0	0	0		65.521	65.521	2	0.0036	19858	20150722_CO_0556DaTh_R02	84.753	27.319	2219100			322	1	317	345	348	348			1
SIDNNEIPELGLSRI	Unmodified	1668.87	0.868264	159	c49267_g1_i2|m.152118	yes	yes	0	0	0	0	0		68.755	68.755	2	0.0021868	21066	20150722_CO_0556DaTh_R02	90.348	65.418	3007600			323	159	318	346	349	349			1
SIKVEDGVSKQIIQ	Acetyl (N-term)	1584.87	0.872287	45	c35996_g1_i1|m.36281	yes	yes	1	0	0	0	0		50.744	50.744	2	0.00026436	14317	20150722_CO_0556DaTh_R02	103.88	48.614	1941900			324	45	319	347	350	350			1
SINEGEEPVTRQPM	Oxidation (M);Acetyl (N-term)	1643.75	0.7461	33	c34084_g1_i1|m.29848	yes	yes	1	0	0	1	0		37.76	37.76	2	0.0013858	9665	20150722_CO_0556DaTh_R02	94.717	71.261	1495200			325	33	320	348	351	351	8		1
SINEGEEPVTRQPMA	Oxidation (M);Acetyl (N-term)	1714.78	0.783214	33	c34084_g1_i1|m.29848	yes	yes	1	0	0	1	0		40.059	40.059	2	0.00029347	10423	20150722_CO_0556DaTh_R02	102.64	66.828	2638500			326	33	321	349	352	352	8		1
SINEGEEPVTRQPMAME	2 Oxidation (M);Acetyl (N-term)	1990.86	0.861206	33	c34084_g1_i1|m.29848	yes	yes	1	0	0	2	0		39.533	39.533	2	0.0017958	10244	20150722_CO_0556DaTh_R02	71.685	53.928	2063100			327	33	322	350	353	353	8;9		1
SINGEVKEEDSVSPVNT	Unmodified	1802.85	0.853402	136	c47101_g1_i3|m.123790;c47101_g1_i1|m.123781	yes	no	0	0	0	0	0		37.173	37.173	2	0.0012484	9472	20150722_CO_0556DaTh_R02	80.387	34.769	3183100			328	136	323	351	354	354			1
SIQNFKSSDPFALE	Acetyl (N-term)	1623.78	0.778052	40	c35164_g1_i1|m.33376	yes	yes	1	0	0	0	0		75.878	75.878	2	0.00041682	23727	20150722_CO_0556DaTh_R02	102.63	68.304	4230100			329	40	324	352	355	355			1
SKETDAALTEDI	Unmodified	1291.61	0.614341	0	c15229_g1_i2|m.7929	yes	yes	0	0	0	0	0		41.595	41.595	2	0.0044486	10975	20150722_CO_0556DaTh_R02	90.793	40.439	2777800			330	0	325	353	356	356			1
SLEEHNKIESLR	Acetyl (N-term)	1495.76	0.763071	86	c41229_g1_i4|m.64850;c41229_g1_i3|m.64843;c41229_g1_i1|m.64831;c41229_g1_i6|m.64863;c41229_g1_i2|m.64837;c41229_g1_i5|m.64858	yes	no	1	0	0	0	0		35.598	35.598	3	0.0052924	8996	20150722_CO_0556DaTh_R02	88.101	48.476	1433000			331	86	326	354	357	357			1
SLFGEGSEETP	Unmodified	1151.5	0.498248	13	c29465_g1_i1|m.19811	yes	yes	0	0	0	0	0		52.174	52.174	1	0.00085124	14837	20150722_CO_0556DaTh_R02	119.41	60.81	2378000			332	13	327	355	358	358			1
SLFGEGSEETPSDLPSAPGFKPVT	Unmodified	2448.17	0.169651	13	c29465_g1_i1|m.19811	yes	yes	0	0	0	0	0		69.12	69.12	2	0.0076419	21236	20150722_CO_0556DaTh_R02	66.467	46.887	11050000			333	13	328	356	359	359			1
SLPVINPEGVKSSPLLT	Unmodified	1749.99	0.987651	153	c48869_g1_i1|m.146549	yes	yes	0	0	0	0	0		66.375	66.375	2	0.0012431	20175	20150722_CO_0556DaTh_R02	81.656	60.818	1791000			334	153	329	357	360	360			1
SPDPAGSNLFF	Amidation (C-term)	1149.55	0.545473	82	c40583_g1_i1|m.60109	yes	yes	0	1	0	0	0		68.456	68.456	1	0.00021065	20930	20150722_CO_0556DaTh_R02	134.48	81.693	8433200			335	82	330	358	361	361			1
SPLPDNEEMVNEILN	Oxidation (M)	1728.79	0.787631	119	c45085_g3_i2|m.99829;c45085_g1_i1|m.99815	yes	no	0	0	0	1	0		60.678	60.678	2	9.2618e-09	17975	20150722_CO_0556DaTh_R02	135.91	90.632	47749000			336	119	331	359	362	362	33		1
SPLPDNEEMVNEILN	Unmodified	1712.79	0.792716	119	c45085_g3_i2|m.99829;c45085_g1_i1|m.99815	yes	no	0	0	0	0	0		73.578	73.578	2	6.5996e-08	22877	20150722_CO_0556DaTh_R02	78.401	44.812	4470400			337	119	331	360	363	363			0
SQAPMNGLLEEPVTRANQSGLQ	Oxidation (M)	2355.15	0.148872	133	c46721_g1_i1|m.119078	yes	yes	0	0	0	1	0		50.438	50.438	2	4.3934e-05	14180	20150722_CO_0556DaTh_R02	81.884	60.576	6021200			338	133	332	361	364	364	37		1
SSGLSHGLLPGDLLGGESM	Oxidation (M)	1841.88	0.882928	85	c40920_g1_i2|m.62363;c40920_g1_i1|m.62361;c40920_g1_i3|m.62364;c40920_g1_i4|m.62365	yes	no	0	0	0	1	0		69.772	69.772	2	2.1281e-14	21448	20150722_CO_0556DaTh_R02	187.37	143.12	1829200			339	85	333	362	365	365	28		1
SSPVSEEITQNIIKETE	Unmodified	1902.94	0.942217	121	c45328_g1_i1|m.102453	yes	yes	0	0	0	0	0		65.357	65.357	2	1.2883e-08	19799	20150722_CO_0556DaTh_R02	127.94	86.399	3299000			340	121	334	363	366	366			1
SSPYRPIVM	Oxidation (M);Acetyl (N-term)	1106.54	0.543031	115	c44433_g1_i3|m.92741;c44433_g1_i1|m.92737;c44433_g1_i4|m.92746;c44433_g1_i2|m.92739	yes	no	1	0	0	1	0		45.475	45.475	2	0.046945	12377	20150722_CO_0556DaTh_R02	41.448	23.629	0			341	115	335	364	367	367	31		1
SSWGDPFRTE	Unmodified	1180.51	0.514902	154	c48964_g1_i1|m.147834	yes	yes	0	0	0	0	0		52.064	52.064	2	0.01382	14779	20150722_CO_0556DaTh_R02	76.332	51.556	18238000			342	154	336	365	368	368			1
STLQTPSDKDALALLALK	Acetyl (N-term)	1926.07	0.0673579	76	c40080_g1_i1|m.57086	yes	yes	1	0	0	0	0		77.09	77.09	2	1.484e-18	24182	20150722_CO_0556DaTh_R02	223.06	223.06	9463400			343	76	337	366	369	369			1
STPEALPEPEVIDVQQVE	Unmodified	1978.97	0.973517	127	c46387_g3_i1|m.114946	yes	yes	0	0	0	0	0		68.423	68.423	2	0.0023215	20945	20150722_CO_0556DaTh_R02	69.188	27.493	7368100			344	127	338	367	370	370			1
SVDDGENSF	Unmodified	968.372	0.37232	5	c22529_g1_i1|m.12646	yes	yes	0	0	0	0	0		32.647	32.647	1	0.043813	8150	20150722_CO_0556DaTh_R02	71.296	31.193	887490			345	5	339	368	371	371			1
SVDDGENSFGSED	Unmodified	1356.5	0.495348	5	c22529_g1_i1|m.12646	yes	yes	0	0	0	0	0		32.163	32.163	2	0.021295	7973	20150722_CO_0556DaTh_R02	64.121	38.004	13715000			346	5	340	369	372	372			1
SVENVLDRSQPL	Unmodified	1355.7	0.704493	25	c32264_g1_i1|m.25175	yes	yes	0	0	0	0	0		50.863	50.863	2	0.0021123	14335	20150722_CO_0556DaTh_R02	104.59	69.633	4693400			347	25	341	370	373	373			1
SVITSQPGHVQQ	Acetyl (N-term)	1321.66	0.662628	12	c28554_g1_i1|m.18507	yes	yes	1	0	0	0	0		38.432	38.432	2	4.4703e-05	9884	20150722_CO_0556DaTh_R02	126.12	64.774	4785100			348	12	342	371	374	374			1
SVLQINVNGVQR	Unmodified	1325.74	0.741547	182	c56083_g1_i1|m.203667	yes	yes	0	0	0	0	0		49.215	49.215	2	6.1068e-05	13732	20150722_CO_0556DaTh_R02	131.83	74.294	4641500			349	182	343	372	375	375			1
SVRLGNGAPLADGEATL	Unmodified	1639.85	0.852948	88	c41312_g1_i1|m.65574	yes	yes	0	0	0	0	0		54.435	54.435	2	0.0012388	15707	20150722_CO_0556DaTh_R02	82.663	61.856	1230400			350	88	344	373	376	376			1
SVVPLELEEHSPEKEGLEEE	Unmodified	2278.09	0.0852524	95	c42338_g1_i1|m.73723	yes	yes	0	0	0	0	0		53.362	53.362	3	3.289e-06	15277	20150722_CO_0556DaTh_R02	107.72	87.127	11402000			351	95	345	374	377	377			1
SWEDPFETE	Unmodified	1138.45	0.445485	154	c48964_g1_i1|m.147834	yes	yes	0	0	0	0	0		68.296	68.296	1	0.017787	20898	20150722_CO_0556DaTh_R02	188.58	132.46	6044400			352	154	346	375	378	378			1
SYEQATPERITKVF	Acetyl (N-term)	1709.86	0.86245	103	c42757_g1_i1|m.77107	yes	yes	1	0	0	0	0		59.227	59.227	2	0.0048401	17493	20150722_CO_0556DaTh_R02	83.692	65.278	1905600			353	103	347	376	379	379			1
TAVLPQREQSTYT	Acetyl (N-term)	1534.76	0.762736	24	c31967_g1_i1|m.24567	yes	yes	1	0	0	0	0		47.62	47.62	2	0.0080242	13158	20150722_CO_0556DaTh_R02	73.927	19.585	1868600			354	24	348	377	380	380			1
TAVLPQREQSTYTFA	Acetyl (N-term)	1752.87	0.868264	24	c31967_g1_i1|m.24567	yes	yes	1	0	0	0	0		63.344	63.344	2	0.00454	19009	20150722_CO_0556DaTh_R02	71.531	48.621	6534600			355	24	349	378	381	381			1
TEIDTSIPTGVR	Acetyl (N-term)	1329.68	0.67761	138	c47209_g1_i2|m.125191;c47209_g1_i3|m.125204	yes	no	1	0	0	0	0		55.805	55.805	2	0.012395	16213	20150722_CO_0556DaTh_R02	71.176	23.874	2773600			356	138	350	379	382	382			1
TEIVPDEVEEIM	Oxidation (M)	1418.65	0.648677	138	c47209_g1_i2|m.125191;c47209_g1_i3|m.125204;c47209_g1_i1|m.125186;c47209_g1_i4|m.125217	yes	no	0	0	0	1	0		59.545	59.545	2	0.0033751	17588	20150722_CO_0556DaTh_R02	94.363	54.49	5917700			357	138	351	380	383	383	40		1
TESVGPDGKPLPGAPPVGNPFA	Unmodified	2103.06	0.0636695	124	c45576_g1_i2|m.105363;c45576_g1_i1|m.105359	yes	no	0	0	0	0	0		61.837	61.837	2	0.026577	18454	20150722_CO_0556DaTh_R02	57.798	50.848	2368500			358	124	352	381	384	384			1
TESVGPDGKPLPGAPPVGNPFAV	Unmodified	2202.13	0.132083	124	c45576_g1_i2|m.105363;c45576_g1_i1|m.105359	yes	no	0	0	0	0	0		67.1	67.1	2;3	2.0713e-07	20412	20150722_CO_0556DaTh_R02	108.28	91.352	68525000			359	124	353	382;383	385;386	385			2
TFDQIGHGGF	Unmodified	1077.49	0.487959	132	c46699_g1_i1|m.118901;c46699_g1_i2|m.118907	yes	no	0	0	0	0	0		48.138	48.138	2	0.013617	13341	20150722_CO_0556DaTh_R02	74.464	30.147	4543600			360	132	354	384	387	387			1
TFDQIGHGGFSS	Unmodified	1251.55	0.552015	132	c46699_g1_i1|m.118901;c46699_g1_i2|m.118907	yes	no	0	0	0	0	0		42.789	42.789	2	0.0022547	11373	20150722_CO_0556DaTh_R02	103.44	58.592	34819000			361	132	355	385	388	388			1
TFDQIGHGGFSSFN	Unmodified	1512.66	0.663357	132	c46699_g1_i1|m.118901;c46699_g1_i2|m.118907	yes	no	0	0	0	0	0		55.812	55.812	2	3.6227e-06	16149	20150722_CO_0556DaTh_R02	145.7	94.414	103270000			362	132	356	386	389;390	389			2
TGFWPSMGPLPVET	Oxidation (M)	1533.72	0.717366	66	c38886_g1_i1|m.49687	yes	yes	0	0	0	1	0		77.935	77.935	2	0.0050055	24484	20150722_CO_0556DaTh_R02	82.705	64.128	27162000			363	66	357	387	391	391	20		1
TGVVAQRVVLSDSNFK	Acetyl (N-term)	1760.94	0.942098	89	c41422_g1_i1|m.66369	yes	yes	1	0	0	0	0		58.806	58.806	2	0.0013001	17331	20150722_CO_0556DaTh_R02	91.317	70.49	1611000			364	89	358	388	392	392			1
TPMYPGTNPYTLPRP	Oxidation (M)	1719.83	0.829042	122	c45352_g1_i1|m.102834	yes	yes	0	0	0	1	0		52.869	52.869	2	0.00082765	15148	20150722_CO_0556DaTh_R02	97.797	59.497	1749200			366	122	360	391	395	395	34		1
TPSDLPSAPGFKP	Unmodified	1312.67	0.666317	13	c29465_g1_i1|m.19811	yes	yes	0	0	0	0	0		49.468	49.468	2	7.7614e-06	13802	20150722_CO_0556DaTh_R02	155.86	111.24	14854000			367	13	361	392	396	396			1
TPSDLPSAPGFKPV	Unmodified	1411.73	0.734731	13	c29465_g1_i1|m.19811	yes	yes	0	0	0	0	0		53.296	53.296	2	0.0055707	15256	20150722_CO_0556DaTh_R02	75.102	51.984	2768300			368	13	362	393	397	397			1
TPSDLPSAPGFKPVT	Unmodified	1512.78	0.782409	13	c29465_g1_i1|m.19811	yes	yes	0	0	0	0	0		52.313	52.313	2	1.6192e-05	14868	20150722_CO_0556DaTh_R02	111.64	78.452	20054000			369	13	363	394	398	398			1
TSDAVEKPVEDVK	Acetyl (N-term)	1457.72	0.724954	21	c31489_g1_i1|m.23520	yes	yes	1	0	0	0	0		33.889	33.889	2	1.2882e-06	8497	20150722_CO_0556DaTh_R02	133.32	107.34	2097400			370	21	364	395	399	399			1
TSDAVEKPVEDVKLE	Acetyl (N-term)	1699.85	0.851611	21	c31489_g1_i1|m.23520	yes	yes	1	0	0	0	0		49.242	49.242	2	6.6095e-09	13738	20150722_CO_0556DaTh_R02	168.47	133.35	21830000			371	21	365	396	400	400			1
TSFATNPDFVERKGSLFLR	Acetyl (N-term)	2226.14	0.143317	61	c37852_g1_i1|m.44518	yes	yes	1	0	0	0	0		66.539	66.539	3	2.5996e-12	20238	20150722_CO_0556DaTh_R02	154.49	127.22	6609300			372	61	366	397	401	401			1
TSSTFGRDTLGPSRDTLQ	Unmodified	1937.94	0.944283	133	c46721_g1_i1|m.119078	yes	yes	0	0	0	0	0		39.111	39.111	3	0.0017291	10122	20150722_CO_0556DaTh_R02	70.334	46.699	1114200			373	133	367	398	402	402			1
TSTPESERILF	Acetyl (N-term)	1320.66	0.656146	68	c39073_g2_i4|m.50755;c39073_g2_i2|m.50752;c39073_g2_i1|m.50749	yes	no	1	0	0	0	0		67.1	67.1	2	0.0078426	20447	20150722_CO_0556DaTh_R02	80.245	35.702	2479600			374	68	368	399	403	403			1
TSTPESERILFG	Acetyl (N-term)	1377.68	0.67761	68	c39073_g2_i4|m.50755;c39073_g2_i2|m.50752;c39073_g2_i1|m.50749	yes	no	1	0	0	0	0		65.947	65.947	2	0.029906	20004	20150722_CO_0556DaTh_R02	63.966	34.039	7289000			375	68	369	400	404	404			1
TSTTNSIGLNPDSRN	Acetyl (N-term)	1617.76	0.759442	160	c49568_g1_i1|m.156588	yes	yes	1	0	0	0	0		42.668	42.668	2	0.0010422	11379	20150722_CO_0556DaTh_R02	95.854	67.229	1032900			376	160	370	401	405	405			1
TTAAASGKDPVNFVH	Acetyl (N-term)	1555.76	0.763071	55	c37456_g1_i2|m.42839;c37456_g1_i1|m.42836	yes	no	1	0	0	0	0		45.392	45.392	2	4.831e-08	12325	20150722_CO_0556DaTh_R02	129.38	92.198	1871300			377	55	371	402	406	406			1
TTAAASGKDPVNFVHQNAIL	Acetyl (N-term)	2095.07	0.0698175	55	c37456_g1_i2|m.42839;c37456_g1_i1|m.42836	yes	no	1	0	0	0	0		63.295	63.295	2	1.2543e-12	19008	20150722_CO_0556DaTh_R02	155.49	133.81	2226900			378	55	372	403	407	407			1
TTNSSAYTGANYSSFGK	Unmodified	1754.77	0.774758	126	c46352_g2_i1|m.114537	yes	yes	0	0	0	0	0		37.846	37.846	2	0.0076194	9706	20150722_CO_0556DaTh_R02	62.203	52.131	852040			380	126	374	405	409	409			1
TVKSICELPVVGGDVQ	Unmodified	1699.88	0.881471	181	c54730_g1_i1|m.202645	yes	yes	0	0	0	0	0		56.971	56.971	2	0.010446	16626	20150722_CO_0556DaTh_R02	62.861	35.598	2384400			381	181	375	406	410	410			1
TVNPGYAADNDDKTAF	Unmodified	1697.75	0.753294	148	c48341_g1_i2|m.138998;c48341_g1_i1|m.138952	yes	no	0	0	0	0	0		40.113	40.113	2	0.0014358	10452	20150722_CO_0556DaTh_R02	90.453	58.779	16400000			382	148	376	407	411	411			1
TYVRGETNLGIAL	Sulfo (Y)	1485.71	0.713343	9	c25029_g1_i1|m.14829	yes	yes	0	0	0	0	1		62.626	62.626	2	0.043209	18747	20150722_CO_0556DaTh_R02	56.205	25.999	4123700			383	9	377	408	412	412		0	1
VARGGALSPSFVAVSQ	Unmodified	1544.83	0.831091	62	c38169_g1_i1|m.46054	yes	yes	0	0	0	0	0		50.149	50.149	2	0.0033226	14086	20150722_CO_0556DaTh_R02	71.354	38.787	3080200			384	62	378	409	413	413			1
VARPDGYEPPVQQSV	Unmodified	1640.82	0.815835	22	c31736_g1_i1|m.24055	yes	yes	0	0	0	0	0		39.267	39.267	2	2.0637e-05	10173	20150722_CO_0556DaTh_R02	110.44	66.844	1420800			385	22	379	410	414	414			1
VDEDDIVPSEREIPNY	Unmodified	1888.87	0.869052	14	c29955_g1_i1|m.20634	yes	yes	0	0	0	0	0		56.47	56.47	2	2.0626e-05	16423	20150722_CO_0556DaTh_R02	108.63	87.668	3224300			386	14	380	411	415	415			1
VDSMRFAGGL	Amidation (C-term)	1050.53	0.528049	64	c38618_g1_i1|m.48289	yes	yes	0	1	0	0	0		46.429	46.429	2	0.04758	12706	20150722_CO_0556DaTh_R02	63.415	16.602	6792500			387	64	381	412	416	416			1
VDSVYRTRSLG	Acetyl (N-term)	1293.67	0.667714	83	c40820_g1_i1|m.61725	yes	yes	1	0	0	0	0		45.28	45.28	2	0.0069671	12298	20150722_CO_0556DaTh_R02	87.667	54.477	2693600			388	83	382	413	417	417			1
VEVGPAEANVRY	Unmodified	1302.66	0.656815	93	c42191_g1_i2|m.72659;c42191_g1_i1|m.72656	yes	no	0	0	0	0	0		41.765	41.765	2	0.0076179	11016	20150722_CO_0556DaTh_R02	79.492	37.156	1773200			389	93	383	414	418	418			1
VEVQPREIKILE	Acetyl (N-term)	1493.85	0.845344	169	c50521_g1_i1|m.171194;c50521_g1_i2|m.171214	yes	no	1	0	0	0	0		63.521	63.521	2	0.0012859	19088	20150722_CO_0556DaTh_R02	110.38	76.115	3779900			390	169	384	415	419	419			1
VFIGGLPGSADEEKVKTTLE	Unmodified	2089.09	0.0943009	103	c42757_g1_i1|m.77107	yes	yes	0	0	0	0	0		57.828	57.828	3	0.005671	16971	20150722_CO_0556DaTh_R02	64.705	41.879	2297200			391	103	385	416	420	420			1
VNEQSLIHNWD	Unmodified	1353.63	0.631328	13	c29465_g1_i1|m.19811	yes	yes	0	0	0	0	0		51.598	51.598	2	0.040539	14641	20150722_CO_0556DaTh_R02	64.121	31.792	1208100			392	13	386	417	421	421			1
VPSDTSSPIILK	Unmodified	1255.7	0.702368	13	c29465_g1_i1|m.19811	yes	yes	0	0	0	0	0		43.625	43.625	2	0.006892	11684	20150722_CO_0556DaTh_R02	82.85	47.186	1716600			393	13	387	418	422	422			1
VPSNALDVTLQPMQIRTFQVSLKQ	Oxidation (M)	2728.46	0.458185	164	c50103_g1_i3|m.164880;c50103_g1_i1|m.164872	yes	no	0	0	0	1	0		68.265	68.265	3	3.2166e-17	20888	20150722_CO_0556DaTh_R02	157.9	135.02	10534000			394	164	388	419	423	423	47		1
VQEYLDHNDFLEDGLDE	Unmodified	2049.88	0.880345	137	c47113_g1_i2|m.123967;c47113_g1_i1|m.123965	yes	no	0	0	0	0	0		65.34	65.34	2	4.7608e-09	19791	20150722_CO_0556DaTh_R02	156.11	123.41	8130000			395	137	389	420	424	424			1
VQEYLDHNDFLEDGLDED	Unmodified	2164.91	0.907288	137	c47113_g1_i2|m.123967;c47113_g1_i1|m.123965	yes	no	0	0	0	0	0		65.274	65.274	2	2.7715e-12	19772	20150722_CO_0556DaTh_R02	151.39	126.54	8338300			396	137	390	421	425	425			1
VRPSNSGPTDPLDPTARTPLLE	Unmodified	2332.2	0.202288	106	c42924_g1_i2|m.78549;c42924_g1_i1|m.78544	yes	no	0	0	0	0	0		55.306	55.306	3	0.0023008	16032	20150722_CO_0556DaTh_R02	70.345	54.904	2731500			397	106	391	422	426	426			1
VTAGDENLKQQVEATQKTA	Unmodified	2030.03	0.0280122	41	c35266_g2_i1|m.33760	yes	yes	0	0	0	0	0		34.072	34.072	3	9.8342e-06	8541	20150722_CO_0556DaTh_R02	104.88	79.516	13444000			398	41	392	423	427	427			1
VTINNAKAAQPGPNDRLLENDL	Unmodified	2362.22	0.224086	180	c52021_g3_i1|m.198942;c52021_g3_i2|m.198956	yes	no	0	0	0	0	0		50.165	50.165	3	0.00018903	14113	20150722_CO_0556DaTh_R02	76.492	52.835	2605500			399	180	393	424	428	428			1
WTTDTQENADVDVEHAAEQD	Unmodified	2272.94	0.935628	177	c51505_g2_i1|m.187978	yes	yes	0	0	0	0	0		44.747	44.747	2	5.7265e-05	12126	20150722_CO_0556DaTh_R02	97.271	86.113	2945500			400	177	394	425	429	429			1
WVSEKDDEEDNVDDQ	Unmodified	1821.72	0.717696	107	c43072_g1_i1|m.79806	yes	yes	0	0	0	0	0		29.191	29.191	2	0.0020029	7151	20150722_CO_0556DaTh_R02	91.076	64.718	6776000			401	107	395	426	430	430			1
YALGEAPEE	Unmodified	977.434	0.434192	43	c35770_g1_i1|m.35494	yes	yes	0	0	0	0	0		40.073	40.073	1	0.042326	10437	20150722_CO_0556DaTh_R02	77.984	33.292	3165400			402	43	396	427	431	431			1
YGGGAGALTNTGK	Unmodified	1165.57	0.572751	19	c30711_g1_i2|m.22014;c30711_g1_i1|m.22012	yes	no	0	0	0	0	0		23.352	23.352	2	0.0051016	5584	20150722_CO_0556DaTh_R02	85.536	38.717	1595800			403	19	397	428	432	432			1
YPADKDDFLEMVE	Oxidation (M)	1586.68	0.68104	69	c39181_g1_i1|m.51268	yes	yes	0	0	0	1	0		56.677	56.677	2	0.001013	16589	20150722_CO_0556DaTh_R02	99.161	66.073	9047100			404	69	398	429	433;434	434	21		2
YVDTLGSDLL	Unmodified	1094.55	0.549556	56	c37531_g1_i1|m.43255	yes	yes	0	0	0	0	0		70.598	70.598	1	0.0060086	21742	20150722_CO_0556DaTh_R02	113.7	53.014	3037300			405	56	399	430	435	435			1

## Sheet: FINAL
Sequence	Modifications	Mass	Mass Fractional Part	Proteins	Unique (Groups)	Unique (Proteins)	Acetyl (N-term)	Amidation (C-term)	Gln->pyro-Glu	Oxidation (M)	Sulfo (Y)	Retention time	Calibrated retention time	Charges	PEP	MS/MS scan number	Raw file	Score	Delta score	Intensity	id	Protein group IDs	Peptide ID	Evidence IDs	MS/MS IDs	Best MS/MS	Oxidation (M) site IDs	Sulfo (Y) site IDs	MS/MS Count		name	copies on precursor	confirms N-terminal cleavage	confirms C-terminal cleavage	peptide/intersequence	Precursor sequence
DVGVDKFRFGGGL	Amidation (C-term)	1364.72	0.720084	c23865_g1_i2|m.13843;c23865_g1_i1|m.13840	yes	no	0	1	0	0	0	55.568	55.568	2	3.0408e-06	16091	20150722_CO_0556DaTh_R02	140.01	82.842	19858000	116	7	114	126	126	126			1		Allatostatin A1	1	yes	yes	Peptide	MGGHARISSLPVILVCVFVNLVLTLCAEINLGSASQDSIQKRDTNSIAALETGRERRSLNSKTNSIKSAKAALGEHVLKRRSLENVEDTSFLDKRAENASPLKRQVDRLLGRDKRDVDKNRFAGGLGKRLDSMMYDVGLGKKLDPMMFSGGLGKKLDPMMFSGGLGKKLDPMMFSGGLGKKLDPMMFSGGLGKKLDPMMFSGGLGKKLDPMMFSGGLGKKLDPMMFSGGLGKRVDSMRYSGSLGKRYDQMMFSGGLRKRLDRLMYGGGLDETKKRVDSMKFGGGLGKRLDSMMFGGGLGKRDVGVDKFRFGGGLGKRVDPMMFSGGLGKRSKRFDPMMFSGGLGKRDKDKRVDSMR
LDRLMYGGGLDET	Oxidation (M)	1454.67	0.671144	c23865_g1_i2|m.13843;c23865_g1_i1|m.13840	yes	no	0	0	0	1	0	44.609	44.609	2	0.012346	12014	20150722_CO_0556DaTh_R02	69.92	27.889	22162000	199	7	195	212	212	212	5		1		Allatostatin A1	1	yes	yes	intersequence (?)	MGGHARISSLPVILVCVFVNLVLTLCAEINLGSASQDSIQKRDTNSIAALETGRERRSLNSKTNSIKSAKAALGEHVLKRRSLENVEDTSFLDKRAENASPLKRQVDRLLGRDKRDVDKNRFAGGLGKRLDSMMYDVGLGKKLDPMMFSGGLGKKLDPMMFSGGLGKKLDPMMFSGGLGKKLDPMMFSGGLGKKLDPMMFSGGLGKKLDPMMFSGGLGKKLDPMMFSGGLGKRVDSMRYSGSLGKRYDQMMFSGGLRKRLDRLMYGGGLDETKKRVDSMKFGGGLGKRLDSMMFGGGLGKRDVGVDKFRFGGGLGKRVDPMMFSGGLGKRSKRFDPMMFSGGLGKRDKDKRVDSMR
DPMMFSGGL	2 Oxidation (M);Amidation (C-term)	984.404	0.404488	c23865_g1_i2|m.13843;c23865_g1_i1|m.13840;c38618_g1_i1|m.48289	no	no	0	1	0	2	0	42.487	42.487	1	0.047619	11274	20150722_CO_0556DaTh_R02	69.998	28.346	4305300	107	7;64	105	116	116	116	3;4		1		Allatostatin A1	10	no (1 amino acid missing, most with Lysine, but also F and V)	yes	peptide (partial?)	MGGHARISSLPVILVCVFVNLVLTLCAEINLGSASQDSIQKRDTNSIAALETGRERRSLNSKTNSIKSAKAALGEHVLKRRSLENVEDTSFLDKRAENASPLKRQVDRLLGRDKRDVDKNRFAGGLGKRLDSMMYDVGLGKKLDPMMFSGGLGKKLDPMMFSGGLGKKLDPMMFSGGLGKKLDPMMFSGGLGKKLDPMMFSGGLGKKLDPMMFSGGLGKKLDPMMFSGGLGKRVDSMRYSGSLGKRYDQMMFSGGLRKRLDRLMYGGGLDETKKRVDSMKFGGGLGKRLDSMMFGGGLGKRDVGVDKFRFGGGLGKRVDPMMFSGGLGKRSKRFDPMMFSGGLGKRDKDKRVDSMR
VDSMRFAGGL	Amidation (C-term)	1050.53	0.528049	c38618_g1_i1|m.48289	yes	yes	0	1	0	0	0	46.429	46.429	2	0.04758	12706	20150722_CO_0556DaTh_R02	63.415	16.602	6792500	387	64	381	412	416	416			1		Allatostatin A1	1	yes	yes	Peptide	AGGLGKRDDKRVDSMRFAGGLGKRLDSMRFAGGLGKRDGDKRVDPMMFSGGLGKRNQGSLQSESSFSEESKSSEEES
AMSDLDLGENDIRPELENA	Oxidation (M)	2116.96	0.958278	c50560_g2_i4|m.171892;c50560_g2_i3|m.171885;c50560_g2_i2|m.171876;c50560_g2_i1|m.171868	yes	no	0	0	0	1	0	59.168	59.168	2	2.0655e-12	17492	20150722_CO_0556DaTh_R02	167.28	127	3506700	48	171	46	54	54	54	49		1		Allatostatin A2	1	yes	no	intersequence (most C-terminal peptide)	MTMRPAVFCLLVMVICLARGSTVQQERNDDSGEEATMENSEKSKKDTSEYLSDDSTSDVIDSGAKRGFDRNMYLYGIGKRMEERMPDAGLKRAMDLFKYRTLGLGKRGSDYSDDEMKRGIDHLRYQTLGLGKRGIDHVRYQTLGLGKRGIDHVRYQTLGLGKRGIDHLRYQTLGLGKRDGDDEDEKRGIDHLRYQTLGLGKRDDDKRGIDHVRYQTLGLGKRDDDKRGIDHLRYQTLGLGKRGIDHLRYQTLGLGKRDDMEAEKKGIDHLRYQTLGLGKREGIDKKGIDHVRYQTLGLGKREGEKRGIDHMKYQTLGLGKREDGEKRGIDHMKYQTLGLGKRDGDDAEKRGIDHMKYQTLGLGKRNDESESSEHTRIERAVDFIKYRNLGLGKRDRAYQ…
AVDFIKYRNLGL	Amidation (C-term)	1406.8	0.803419	c50560_g2_i4|m.171892;c50560_g2_i3|m.171885;c50560_g2_i2|m.171876;c50560_g2_i1|m.171868	yes	no	0	1	0	0	0	57.53	57.53	2;3	0.00023857	16829	20150722_CO_0556DaTh_R02	161.99	121.22	75267000	80	171	78	87;88	87;88	87			2		Allatostatin A2	1	yes (alternative monobasic)	yes	Peptide	MTMRPAVFCLLVMVICLARGSTVQQERNDDSGEEATMENSEKSKKDTSEYLSDDSTSDVIDSGAKRGFDRNMYLYGIGKRMEERMPDAGLKRAMDLFKYRTLGLGKRGSDYSDDEMKRGIDHLRYQTLGLGKRGIDHVRYQTLGLGKRGIDHVRYQTLGLGKRGIDHLRYQTLGLGKRDGDDEDEKRGIDHLRYQTLGLGKRDDDKRGIDHVRYQTLGLGKRDDDKRGIDHLRYQTLGLGKRGIDHLRYQTLGLGKRDDMEAEKKGIDHLRYQTLGLGKREGIDKKGIDHVRYQTLGLGKREGEKRGIDHMKYQTLGLGKREDGEKRGIDHMKYQTLGLGKRDGDDAEKRGIDHMKYQTLGLGKRNDESESSEHTRIERAVDFIKYRNLGLGKRDRAYQ…
GMDYVLYRNLGL	Oxidation (M);Amidation (C-term)	1427.72	0.72312	c50560_g2_i4|m.171892;c50560_g2_i3|m.171885;c50560_g2_i2|m.171876;c50560_g2_i1|m.171868	yes	no	0	1	0	1	0	62.1	62.1	2	0.0029131	18535	20150722_CO_0556DaTh_R02	98.105	81.332	59452000	170	171	166	182	182	182	50		1		Allatostatin A2	1	yes	yes	Peptide	MTMRPAVFCLLVMVICLARGSTVQQERNDDSGEEATMENSEKSKKDTSEYLSDDSTSDVIDSGAKRGFDRNMYLYGIGKRMEERMPDAGLKRAMDLFKYRTLGLGKRGSDYSDDEMKRGIDHLRYQTLGLGKRGIDHVRYQTLGLGKRGIDHVRYQTLGLGKRGIDHLRYQTLGLGKRDGDDEDEKRGIDHLRYQTLGLGKRDDDKRGIDHVRYQTLGLGKRDDDKRGIDHLRYQTLGLGKRGIDHLRYQTLGLGKRDDMEAEKKGIDHLRYQTLGLGKREGIDKKGIDHVRYQTLGLGKREGEKRGIDHMKYQTLGLGKREDGEKRGIDHMKYQTLGLGKRDGDDAEKRGIDHMKYQTLGLGKRNDESESSEHTRIERAVDFIKYRNLGLGKRDRAYQ…
AMDLFKYRTLGL	Oxidation (M);Amidation (C-term)	1441.78	0.775156	c50560_g2_i4|m.171892;c50560_g2_i3|m.171885;c50560_g2_i2|m.171876;c50560_g2_i1|m.171868	yes	no	0	1	0	1	0	56.391	56.391	2;3	0.0030717	16407	20150722_CO_0556DaTh_R02	96.82	42.561	52447000	46	171	44	50;51	50;51	51	48		2		Allatostatin A2	1	yes	yes	Peptide	MTMRPAVFCLLVMVICLARGSTVQQERNDDSGEEATMENSEKSKKDTSEYLSDDSTSDVIDSGAKRGFDRNMYLYGIGKRMEERMPDAGLKRAMDLFKYRTLGLGKRGSDYSDDEMKRGIDHLRYQTLGLGKRGIDHVRYQTLGLGKRGIDHVRYQTLGLGKRGIDHLRYQTLGLGKRDGDDEDEKRGIDHLRYQTLGLGKRDDDKRGIDHVRYQTLGLGKRDDDKRGIDHLRYQTLGLGKRGIDHLRYQTLGLGKRDDMEAEKKGIDHLRYQTLGLGKREGIDKKGIDHVRYQTLGLGKREGEKRGIDHMKYQTLGLGKREDGEKRGIDHMKYQTLGLGKRDGDDAEKRGIDHMKYQTLGLGKRNDESESSEHTRIERAVDFIKYRNLGLGKRDRAYQ…
GIDHVRYQTLGL	Amidation (C-term)	1369.75	0.746633	c50560_g2_i4|m.171892;c50560_g2_i3|m.171885;c50560_g2_i2|m.171876;c50560_g2_i1|m.171868	yes	no	0	1	0	0	0	44.351	44.351	2	0.0032449	11943	20150722_CO_0556DaTh_R02	95.417	64.528	21394000	166	171	163	178	178	178			1		Allatostatin A2	4	yes	yes	Peptide	MTMRPAVFCLLVMVICLARGSTVQQERNDDSGEEATMENSEKSKKDTSEYLSDDSTSDVIDSGAKRGFDRNMYLYGIGKRMEERMPDAGLKRAMDLFKYRTLGLGKRGSDYSDDEMKRGIDHLRYQTLGLGKRGIDHVRYQTLGLGKRGIDHVRYQTLGLGKRGIDHLRYQTLGLGKRDGDDEDEKRGIDHLRYQTLGLGKRDDDKRGIDHVRYQTLGLGKRDDDKRGIDHLRYQTLGLGKRGIDHLRYQTLGLGKRDDMEAEKKGIDHLRYQTLGLGKREGIDKKGIDHVRYQTLGLGKREGEKRGIDHMKYQTLGLGKREDGEKRGIDHMKYQTLGLGKRDGDDAEKRGIDHMKYQTLGLGKRNDESESSEHTRIERAVDFIKYRNLGLGKRDRAYQ…
GIDHVRYQTLGL	Amidation (C-term);Acetyl (N-term)	1411.76	0.757198	c50560_g2_i4|m.171892;c50560_g2_i3|m.171885;c50560_g2_i2|m.171876;c50560_g2_i1|m.171868	yes	no	1	1	0	0	0	56.878	56.878	2	0.031813	16602	20150722_CO_0556DaTh_R02	63.181	37.169	1301900	167	171	163	179	179	179			1		Allatostatin A2	4	yes	yes	Peptide	MTMRPAVFCLLVMVICLARGSTVQQERNDDSGEEATMENSEKSKKDTSEYLSDDSTSDVIDSGAKRGFDRNMYLYGIGKRMEERMPDAGLKRAMDLFKYRTLGLGKRGSDYSDDEMKRGIDHLRYQTLGLGKRGIDHVRYQTLGLGKRGIDHVRYQTLGLGKRGIDHLRYQTLGLGKRDGDDEDEKRGIDHLRYQTLGLGKRDDDKRGIDHVRYQTLGLGKRDDDKRGIDHLRYQTLGLGKRGIDHLRYQTLGLGKRDDMEAEKKGIDHLRYQTLGLGKREGIDKKGIDHVRYQTLGLGKREGEKRGIDHMKYQTLGLGKREDGEKRGIDHMKYQTLGLGKRDGDDAEKRGIDHMKYQTLGLGKRNDESESSEHTRIERAVDFIKYRNLGLGKRDRAYQ…
GIDHLRYQTLGL	Amidation (C-term)	1383.76	0.762283	c50560_g2_i4|m.171892;c50560_g2_i3|m.171885;c50560_g2_i2|m.171876;c50560_g2_i1|m.171868	yes	no	0	1	0	0	0	49.951	49.951	3	0.0047583	13994	20150722_CO_0556DaTh_R02	89.805	49.037	148920000	164	171	162	176	176	176			1		Allatostatin A2	6	yes	yes	Peptide	MTMRPAVFCLLVMVICLARGSTVQQERNDDSGEEATMENSEKSKKDTSEYLSDDSTSDVIDSGAKRGFDRNMYLYGIGKRMEERMPDAGLKRAMDLFKYRTLGLGKRGSDYSDDEMKRGIDHLRYQTLGLGKRGIDHVRYQTLGLGKRGIDHVRYQTLGLGKRGIDHLRYQTLGLGKRDGDDEDEKRGIDHLRYQTLGLGKRDDDKRGIDHVRYQTLGLGKRDDDKRGIDHLRYQTLGLGKRGIDHLRYQTLGLGKRDDMEAEKKGIDHLRYQTLGLGKREGIDKKGIDHVRYQTLGLGKREGEKRGIDHMKYQTLGLGKREDGEKRGIDHMKYQTLGLGKRDGDDAEKRGIDHMKYQTLGLGKRNDESESSEHTRIERAVDFIKYRNLGLGKRDRAYQ…
GIDHLRYQTLGL	Amidation (C-term);Acetyl (N-term)	1425.77	0.772848	c50560_g2_i4|m.171892;c50560_g2_i3|m.171885;c50560_g2_i2|m.171876;c50560_g2_i1|m.171868	yes	no	1	1	0	0	0	62.485	62.485	2	0.0033534	18707	20150722_CO_0556DaTh_R02	94.538	64.399	2868000	165	171	162	177	177	177			1		Allatostatin A2	6	yes	yes	Peptide	MTMRPAVFCLLVMVICLARGSTVQQERNDDSGEEATMENSEKSKKDTSEYLSDDSTSDVIDSGAKRGFDRNMYLYGIGKRMEERMPDAGLKRAMDLFKYRTLGLGKRGSDYSDDEMKRGIDHLRYQTLGLGKRGIDHVRYQTLGLGKRGIDHVRYQTLGLGKRGIDHLRYQTLGLGKRDGDDEDEKRGIDHLRYQTLGLGKRDDDKRGIDHVRYQTLGLGKRDDDKRGIDHLRYQTLGLGKRGIDHLRYQTLGLGKRDDMEAEKKGIDHLRYQTLGLGKREGIDKKGIDHVRYQTLGLGKREGEKRGIDHMKYQTLGLGKREDGEKRGIDHMKYQTLGLGKRDGDDAEKRGIDHMKYQTLGLGKRNDESESSEHTRIERAVDFIKYRNLGLGKRDRAYQ…
DYVRDCFFHAVSCY	Amidation (C-term)	1836.77	0.771209	c33290_g1_i1|m.27559	yes	yes	0	1	0	0	0	66.045	66.045	2	0.0116	20037	20150722_CO_0556DaTh_R02	68.044	50.416	3844800	120	28	118	132	132	132			1		Allatostatin C like	1	yes	yes	Peptide	MLRSEQYLWIVLFAFLAVCSISQARGIQKRSEGSSFTNQVATKEEHEATGRMLLRLLDAAIEGLREQGDDGNAVTNLVKKRDYVRDCFFHAVSCYGRK
SFKDEIDFGHGF	Amidation (C-term)	1396.64	0.641165	c33006_g1_i4|m.26908;c33006_g1_i3|m.26904;c33006_g1_i2|m.26900;c33006_g1_i1|m.26896	yes	no	0	1	0	0	0	56.83	56.83	2	0.00021589	16583	20150722_CO_0556DaTh_R02	122.34	80.008	2732200	315	27	310	338	341	341			1		Allatotropin	1	yes	yes	Peptide	MKITLYIFCMAFVVVTIRASPSLRRSKRSFKDEIDFGHGFGKRTDHLGNLLKHHTLSDTSDRPLLSNSELAKVIAESRELSEALVAKFVDINGDGYVSKKELFPEGVNL*
GNTGDLKPWLEN	Unmodified	1342.65	0.651729	c40125_g1_i1|m.57346	yes	yes	0	0	0	0	0	50.293	50.293	2	0.00022913	14111	20150722_CO_0556DaTh_R02	164.13	115.13	19585000	173	78	169	185	185	185			1		ASWLDF	1	yes	yes	intersequence (?)	MRKSQNVLLLFAGLFCLYASVASENKAFEVNGDRISDSVADESKLTEINSGQKRASWLDFKRNGGREYDESDNANQDEAKRASWLDFKRDDAAKKRASWLDFKRGNTGDLKPWLENKRASWLDFKKRASWLDFKRTHGNTDANNDKRASWLDFKRAVDKKASWLDFKRNTDKKASWLDFKRDNDKRASWLDFKRNGASPDDKRASWLDFKRALGSWIEAKQTHKRGNDNPMDPETIKVIREMLLKDKSELTPSMRENLLSAFAKDTQK*
GNDNPMDPETIKVI	Oxidation (M)	1557.73	0.734473	c40125_g1_i1|m.57346	yes	yes	0	0	0	1	0	48.191	48.191	2	0.00033523	13359	20150722_CO_0556DaTh_R02	103.3	80.411	6070800	171	78	167	183	183	183	26		1		ASWLDF	1	yes	yes	intersequence (?)	MRKSQNVLLLFAGLFCLYASVASENKAFEVNGDRISDSVADESKLTEINSGQKRASWLDFKRNGGREYDESDNANQDEAKRASWLDFKRDDAAKKRASWLDFKRGNTGDLKPWLENKRASWLDFKKRASWLDFKRTHGNTDANNDKRASWLDFKRAVDKKASWLDFKRNTDKKASWLDFKRDNDKRASWLDFKRNGASPDDKRASWLDFKRALGSWIEAKQTHKRGNDNPMDPETIKVIREMLLKDKSELTPSMRENLLSAFAKDTQK*
ALGSWIEAKQT	Unmodified	1202.63	0.629537	c40125_g1_i1|m.57346	yes	yes	0	0	0	0	0	48.102	48.102	2	0.0077735	13313	20150722_CO_0556DaTh_R02	80.834	52.92	7846300	40	78	38	43	43	43			1		ASWLDF	1	yes	no (1 C-terminal H is missing)	intersequence (?)	MRKSQNVLLLFAGLFCLYASVASENKAFEVNGDRISDSVADESKLTEINSGQKRASWLDFKRNGGREYDESDNANQDEAKRASWLDFKRDDAAKKRASWLDFKRGNTGDLKPWLENKRASWLDFKKRASWLDFKRTHGNTDANNDKRASWLDFKRAVDKKASWLDFKRNTDKKASWLDFKRDNDKRASWLDFKRNGASPDDKRASWLDFKRALGSWIEAKQTHKRGNDNPMDPETIKVIREMLLKDKSELTPSMRENLLSAFAKDTQK*
SEIGNVKAVLS	Unmodified	1115.62	0.618638	c44107_g1_i1|m.89523	yes	yes	0	0	0	0	0	46.621	46.621	2	0.0043396	12804	20150722_CO_0556DaTh_R02	107.12	52.849	8381400	310	111	305	332	335	335			1		Calcitonin	1 (partial)	yes	no	intersequences (?)(partial)	MQQEFVIKLRYVLLAGLFAVTLAFEDSRIADALRQHKELTAKRSEIGNVKAVLSEIDDDLENVQSKICMLSGSTDPACSGYAVKRSDADAADMFSQKDGNRILKDLARKRAALQFLKKLLMDENERNGQVIKRNCLVNLGGHCATETAAAIADMYHYLNSAESPGRKKRSASNLLRKALRKN*
NCLVNLGGHCATETAA	Unmodified	1686.75	0.745389	c44107_g1_i1|m.89523	yes	yes	0	0	0	0	0	42.78	42.78	2	0.0050778	11387	20150722_CO_0556DaTh_R02	69.261	45.793	3449700	229	111	225	245	245	245			1		Calcitonin	1 (partial)	yes	no (half of the predicted peptide is missing)	Peptide (partial, with missing C-terminal half)	MQQEFVIKLRYVLLAGLFAVTLAFEDSRIADALRQHKELTAKRSEIGNVKAVLSEIDDDLENVQSKICMLSGSTDPACSGYAVKRSDADAADMFSQKDGNRILKDLARKRAALQFLKKLLMDENERNGQVIKRNCLVNLGGHCATETAAAIADMYHYLNSAESPGRKKRSASNLLRKALRKN*
FEDSRIADAL	Unmodified	1135.55	0.550953	c44107_g1_i1|m.89523	yes	yes	0	0	0	0	0	50.593	50.593	2	0.027429	14251	20150722_CO_0556DaTh_R02	68.786	24.361	5076400	148	111	146	160	160	160			1		Calcitonin	1 (partial, also a second partial detected)	yes (signal peptide)	no (alternative monobasic cleavage site)	intersequence, partial (?)	MQQEFVIKLRYVLLAGLFAVTLAFEDSRIADALRQHKELTAKRSEIGNVKAVLSEIDDDLENVQSKICMLSGSTDPACSGYAVKRSDADAADMFSQKDGNRILKDLARKRAALQFLKKLLMDENERNGQVIKRNCLVNLGGHCATETAAAIADMYHYLNSAESPGRKKRSASNLLRKALRKN*
FEDSRIADALRQHKELT	Unmodified	2028.04	0.0388517	c44107_g1_i1|m.89523	yes	yes	0	0	0	0	0	46.166	46.166	4	0.022222	12620	20150722_CO_0556DaTh_R02	56.768	22.386	9727100	149	111	147	161	161	161			1		Calcitonin	1 (partial, also a second partial detected)	yes (signal peptide)	no (1 amino acid missing)	intersequence, partial (?)	MQQEFVIKLRYVLLAGLFAVTLAFEDSRIADALRQHKELTAKRSEIGNVKAVLSEIDDDLENVQSKICMLSGSTDPACSGYAVKRSDADAADMFSQKDGNRILKDLARKRAALQFLKKLLMDENERNGQVIKRNCLVNLGGHCATETAAAIADMYHYLNSAESPGRKKRSASNLLRKALRKN*
PFCNSYYGCGNGGY	Amidation (C-term)	1613.6	0.602747	c48685_g1_i1|m.143748	yes	yes	0	1	0	0	0	45.454	45.454	2	0.0053312	12356	20150722_CO_0556DaTh_R02	78.324	65.693	2322600	248	152	244	266	267;268	267			2		CCAP	1	yes	yes	Peptide (?)	MLAYGSVCYILLLTTLISGQESNSQNDFQKNKASGSIFPYGSADNDLDVLKSLRERLDKEKQSRAKRPFCNSYYGCGNGGYGKRSEELKISKSEDPSNEQGLLLKALLSNTGNNQFMEGSGKTQKRAFCNGFYGCANGKRSGMENVIQRALKQKTSKMAAKRPFCNAYSGCGNGKKRSVDVENGAEGEKGLLQTILSRLRSVESEGNHQEEPFTF*
SGDNQENEYGDDQLEVFRDA	Unmodified	2299.95	0.946527	c34565_g1_i2|m.31334;c34565_g1_i1|m.31332	yes	no	0	0	0	0	0	58.918	58.918	2	7.6486e-22	17359	20150722_CO_0556DaTh_R02	233.38	206.25	11707000	316	37	311	339	342	342			1		CCWamide	1 (partial, also full sequence detected)	yes	no (1 amino acid missing)	intersequence (?)	MKLYIVACLFLVCALQFVASYPYGDESKAKSKKSGDNQENEYGDDQLEVFRDAAKRAFYNFKCATSSCRPRAMEPTLRCCPGMRCKCGILWNAGQCKCTNYGYGR*
SGDNQENEYGDDQLEVFRDAA	Unmodified	2370.98	0.983641	c34565_g1_i2|m.31334;c34565_g1_i1|m.31332	yes	no	0	0	0	0	0	59.677	59.677	2	2.3977e-15	17658	20150722_CO_0556DaTh_R02	143.52	109.85	5115600	317	37	312	340	343	343			1		CCWamide	1	yes	yes	intersequence (?)	MKLYIVACLFLVCALQFVASYPYGDESKAKSKKSGDNQENEYGDDQLEVFRDAAKRAFYNFKCATSSCRPRAMEPTLRCCPGMRCKCGILWNAGQCKCTNYGYGR*
QGFHFSQSWRPN	Gln->pyro-Glu;Amidation (C-term)	1471.67	0.674531	c38989_g1_i1|m.50268	yes	yes	0	1	1	0	0	55.931	55.931	2	0.00024108	16221	20150722_CO_0556DaTh_R02	140.91	140.91	31018000	273	67	269	295	298	298			1		Corazonin	1	yes	yes	Peptide	MEAIVTKSLVLLMVTFTLTQTVHSQGFHFSQSWRPNGKRSQMNNNEIMGKVRQWASLGNVENSGKCALTPEGAGAVMKIIQDEVQRSRSFCRSDVAIMSALFNVAGTDIKKD*
DEFEADAFRENGDE	Unmodified	1642.64	0.638324	c46913_g1_i1|m.121473	yes	yes	0	0	0	0	0	47.331	47.331	2	2.3291e-06	13041	20150722_CO_0556DaTh_R02	142.38	94.672	2608300	94	135	92	102	102	102			1		DH44 ELH	1 (partial, also three other partial ones detected)	no	yes	intersequence (?)	MFRHLPFTIGVAIVLLSCLEARPYAIQEEYLPLDDEFEADAFRENGDEKRSMDLSVSGSLAALSDMLMWQRQQQQQQQLNALGKRGSEFNNQETQELLKQLQLLRDSASGMRKRSGSELSVMGSLDALSDIISSQNARHKHDMMQANHQRLLRLGKRDTSANLEKTKNEETKKAD
LDDEFEADAFRENGDE	Unmodified	1870.75	0.749331	c46913_g1_i1|m.121473	yes	yes	0	0	0	0	0	54.395	54.395	2	0.0018968	15664	20150722_CO_0556DaTh_R02	87.519	68.697	1831800	196	135	192	208	208	208			1		DH44 ELH	1 (partial, also three other partial ones detected)	no	yes	intersequence (?)	MFRHLPFTIGVAIVLLSCLEARPYAIQEEYLPLDDEFEADAFRENGDEKRSMDLSVSGSLAALSDMLMWQRQQQQQQQLNALGKRGSEFNNQETQELLKQLQLLRDSASGMRKRSGSELSVMGSLDALSDIISSQNARHKHDMMQANHQRLLRLGKRDTSANLEKTKNEETKKAD
FEADAFRENGDE	Unmodified	1398.57	0.568788	c46913_g1_i1|m.121473	yes	yes	0	0	0	0	0	38.577	38.577	2	0.014187	9927	20150722_CO_0556DaTh_R02	70.438	33.853	2231000	147	135	145	159	159	159			1		DH44 ELH	1 (partial, also three other partial ones detected)	no	yes	intersequence (?)	MFRHLPFTIGVAIVLLSCLEARPYAIQEEYLPLDDEFEADAFRENGDEKRSMDLSVSGSLAALSDMLMWQRQQQQQQQLNALGKRGSEFNNQETQELLKQLQLLRDSASGMRKRSGSELSVMGSLDALSDIISSQNARHKHDMMQANHQRLLRLGKRDTSANLEKTKNEETKKAD
RPYAIQEEYLPLDDE	Unmodified	1849.87	0.873409	c46913_g1_i1|m.121473	yes	yes	0	0	0	0	0	61.842	61.842	2	0.0020961	18473	20150722_CO_0556DaTh_R02	90.707	65.778	2161700	283	135	279	305	308	308			1		DH44 ELH	1 (partial, also three other partial ones detected)	yes (signal peptide)	no	intersequence (?)	MFRHLPFTIGVAIVLLSCLEARPYAIQEEYLPLDDEFEADAFRENGDEKRSMDLSVSGSLAALSDMLMWQRQQQQQQQLNALGKRGSEFNNQETQELLKQLQLLRDSASGMRKRSGSELSVMGSLDALSDIISSQNARHKHDMMQANHQRLLRLGKRDTSANLEKTKNEETKKAD
NLGPVAEEEGEEQ	Unmodified	1399.61	0.610318	c40291_g1_i2|m.58287	yes	yes	0	0	0	0	0	37.761	37.761	2	0.0075977	9633	20150722_CO_0556DaTh_R02	75.89	30.61	10628000	242	80	238	260	260	260			1		FMRFamide	1	yes	yes	intersequence	MYILYLVALLAGQAIATDFNALCSDPKLNSLKNFMVLCDAFRSFSDNLNDVSLDSKRHRATFIRYGRDASHVSQDNALETHLTTPSKRNTEGYMRFGRSVKDPQPAQNVENVDVENTKKEEEKKAIPSTAVDSEQKQETTAEDDKAKRYMRFGRNNYIRFGRESEEADDDEIDDAKRYMRFGKKDDAKRYMRFGKKNLGPVAEEEGEEQKRYMRFGKKDGSDDAEKRYMRFGKRYMRFGKREDDLEEDKRYMRFGKKSDDEKRYMRFGKKDGEEQDEKRYMRFGKKSDEDEKRYMRFGRGDEDMDADKRYMRFGKRYMRFGKRYMRFGKRDEEDANEGGDDEKRYMRFGKRYMRFGKRDTPTDEVRKRNVRSVDESKAEKAAHMRYRRSEGPDGFERDA…
NPNGATVDGYIRF	Amidation (C-term)	1421.71	0.705162	c40291_g1_i2|m.58287;c40291_g1_i1|m.58284	yes	no	0	1	0	0	0	54.057	54.057	2	7.1618e-06	15534	20150722_CO_0556DaTh_R02	158.01	91.745	9515600	244	80	240	262	262	262			1		FMRFamide	1	yes	yes	intersequence (?) (but similar C-terminus as peptide)	MYILYLVALLAGQAIATDFNALCSDPKLNSLKNFMVLCDAFRSFSDNLNDVSLDSKRHRATFIRYGRDASHVSQDNALETHLTTPSKRNTEGYMRFGRSVKDPQPAQNVENVDVENTKKEEEKKAIPSTAVDSEQKQETTAEDDKAKRYMRFGRNNYIRFGRESEEADDDEIDDAKRYMRFGKKDDAKRYMRFGKKNLGPVAEEEGEEQKRYMRFGKKDGSDDAEKRYMRFGKRYMRFGKREDDLEEDKRYMRFGKKSDDEKRYMRFGKKDGEEQDEKRYMRFGKKSDEDEKRYMRFGRGDEDMDADKRYMRFGKRYMRFGKRYMRFGKRDEEDANEGGDDEKRYMRFGKRYMRFGKRDTPTDEVRKRNVRSVDESKAEKAAHMRYRRSEGPDGFERDA…
NPNGATVDGYIR	Unmodified	1275.62	0.620764	c40291_g1_i2|m.58287;c40291_g1_i1|m.58284	yes	no	0	0	0	0	0	36.087	36.087	2	0.0096877	9149	20150722_CO_0556DaTh_R02	72.29	42.286	1100500	243	80	239	261	261	261			1		FMRFamide	1 (partial, also full sequence detected)	yes	no (1 amino acid missing)	intersequence (?) (but similar C-terminus as peptide - except missing C-terminal Famide residue)	MYILYLVALLAGQAIATDFNALCSDPKLNSLKNFMVLCDAFRSFSDNLNDVSLDSKRHRATFIRYGRDASHVSQDNALETHLTTPSKRNTEGYMRFGRSVKDPQPAQNVENVDVENTKKEEEKKAIPSTAVDSEQKQETTAEDDKAKRYMRFGRNNYIRFGRESEEADDDEIDDAKRYMRFGKKDDAKRYMRFGKKNLGPVAEEEGEEQKRYMRFGKKDGSDDAEKRYMRFGKRYMRFGKREDDLEEDKRYMRFGKKSDDEKRYMRFGKKDGEEQDEKRYMRFGKKSDEDEKRYMRFGRGDEDMDADKRYMRFGKRYMRFGKRYMRFGKRDEEDANEGGDDEKRYMRFGKRYMRFGKRDTPTDEVRKRNVRSVDESKAEKAAHMRYRRSEGPDGFERDA…
LFGGLGVSKEELQ	Unmodified	1375.73	0.734731	c40291_g1_i2|m.58287;c40291_g1_i1|m.58284	yes	no	0	0	0	0	0	60.222	60.222	2	2.1003e-06	16503	20150722_CO_0556DaTh_R02	127.02	76.664	19757000	202	80	198	215;216	215;216	215			2		FMRFamide	1	yes	yes	intersequence	MYILYLVALLAGQAIATDFNALCSDPKLNSLKNFMVLCDAFRSFSDNLNDVSLDSKRHRATFIRYGRDASHVSQDNALETHLTTPSKRNTEGYMRFGRSVKDPQPAQNVENVDVENTKKEEEKKAIPSTAVDSEQKQETTAEDDKAKRYMRFGRNNYIRFGRESEEADDDEIDDAKRYMRFGKKDDAKRYMRFGKKNLGPVAEEEGEEQKRYMRFGKKDGSDDAEKRYMRFGKRYMRFGKREDDLEEDKRYMRFGKKSDDEKRYMRFGKKDGEEQDEKRYMRFGKKSDEDEKRYMRFGRGDEDMDADKRYMRFGKRYMRFGKRYMRFGKRDEEDANEGGDDEKRYMRFGKRYMRFGKRDTPTDEVRKRNVRSVDESKAEKAAHMRYRRSEGPDGFERDA…
SEGPDGFERDA	Unmodified	1178.48	0.483995	c40291_g1_i2|m.58287;c40291_g1_i1|m.58284	yes	no	0	0	0	0	0	29.28	29.28	2	0.0082158	7159	20150722_CO_0556DaTh_R02	77.062	37.438	4484600	309	80	304	331	334	334			1		FMRFamide	1	yes	yes (alternative cleavage site)	intersequence	MYILYLVALLAGQAIATDFNALCSDPKLNSLKNFMVLCDAFRSFSDNLNDVSLDSKRHRATFIRYGRDASHVSQDNALETHLTTPSKRNTEGYMRFGRSVKDPQPAQNVENVDVENTKKEEEKKAIPSTAVDSEQKQETTAEDDKAKRYMRFGRNNYIRFGRESEEADDDEIDDAKRYMRFGKKDDAKRYMRFGKKNLGPVAEEEGEEQKRYMRFGKKDGSDDAEKRYMRFGKRYMRFGKREDDLEEDKRYMRFGKKSDDEKRYMRFGKKDGEEQDEKRYMRFGKKSDEDEKRYMRFGRGDEDMDADKRYMRFGKRYMRFGKRYMRFGKRDEEDANEGGDDEKRYMRFGKRYMRFGKRDTPTDEVRKRNVRSVDESKAEKAAHMRYRRSEGPDGFERDA…
LLDGEDSDETEETPA	Unmodified	1619.67	0.668621	c40291_g1_i2|m.58287;c40291_g1_i1|m.58284	yes	no	0	0	0	0	0	39.018	39.018	2	0.0241	10064	20150722_CO_0556DaTh_R02	59.227	42.454	5322100	209	80	205	223	223	223			1		FMRFamide	1	yes	yes	intersequence	MYILYLVALLAGQAIATDFNALCSDPKLNSLKNFMVLCDAFRSFSDNLNDVSLDSKRHRATFIRYGRDASHVSQDNALETHLTTPSKRNTEGYMRFGRSVKDPQPAQNVENVDVENTKKEEEKKAIPSTAVDSEQKQETTAEDDKAKRYMRFGRNNYIRFGRESEEADDDEIDDAKRYMRFGKKDDAKRYMRFGKKNLGPVAEEEGEEQKRYMRFGKKDGSDDAEKRYMRFGKRYMRFGKREDDLEEDKRYMRFGKKSDDEKRYMRFGKKDGEEQDEKRYMRFGKKSDEDEKRYMRFGRGDEDMDADKRYMRFGKRYMRFGKRYMRFGKRDEEDANEGGDDEKRYMRFGKRYMRFGKRDTPTDEVRKRNVRSVDESKAEKAAHMRYRRSEGPDGFERDA…
DSADTKNEDDKSVLNNDDFV	Unmodified	2239.97	0.971679	c47113_g1_i2|m.123967;c47113_g1_i1|m.123965	yes	no	0	0	0	0	0	48.192	48.192	2;3	5.2388e-15	13347	20150722_CO_0556DaTh_R02	189.87	172.63	38822000	111	137	109	120;121	120;121	120			2		F[V/L/I]amide	1	yes	yes	intersequence	MRSQDILVFCFILGSCLVSTAYADSNDKRARNFLGKRDSADTKNEDDKSVLNNDDFVKRVQEYLDHNDFLEDGLDEDKRGPSFLGKRADDIDEEKRRHSFIGKRRPSFLGKRGPHFLGKRGRYFLGKRGRYFLGKRDGDDEDMDTFDEEKRRLFLGKRADLDDTEFGDMEDEMEKRRLFLGKRVSRNFIGK*
VQEYLDHNDFLEDGLDE	Unmodified	2049.88	0.880345	c47113_g1_i2|m.123967;c47113_g1_i1|m.123965	yes	no	0	0	0	0	0	65.34	65.34	2	4.7608e-09	19791	20150722_CO_0556DaTh_R02	156.11	123.41	8130000	395	137	389	420	424	424			1		F[V/L/I]amide	1 (partial, also full sequence detected)	yes	no (1 amino acid missing)	intersequence	MRSQDILVFCFILGSCLVSTAYADSNDKRARNFLGKRDSADTKNEDDKSVLNNDDFVKRVQEYLDHNDFLEDGLDEDKRGPSFLGKRADDIDEEKRRHSFIGKRRPSFLGKRGPHFLGKRGRYFLGKRGRYFLGKRDGDDEDMDTFDEEKRRLFLGKRADLDDTEFGDMEDEMEKRRLFLGKRVSRNFIGK*
VQEYLDHNDFLEDGLDED	Unmodified	2164.91	0.907288	c47113_g1_i2|m.123967;c47113_g1_i1|m.123965	yes	no	0	0	0	0	0	65.274	65.274	2	2.7715e-12	19772	20150722_CO_0556DaTh_R02	151.39	126.54	8338300	396	137	390	421	425	425			1		F[V/L/I]amide	1	yes	yes	intersequence	MRSQDILVFCFILGSCLVSTAYADSNDKRARNFLGKRDSADTKNEDDKSVLNNDDFVKRVQEYLDHNDFLEDGLDEDKRGPSFLGKRADDIDEEKRRHSFIGKRRPSFLGKRGPHFLGKRGRYFLGKRGRYFLGKRDGDDEDMDTFDEEKRRLFLGKRADLDDTEFGDMEDEMEKRRLFLGKRVSRNFIGK*
ADLDDTEFGDMEDEM	2 Oxidation (M)	1763.6	0.602591	c47113_g1_i2|m.123967;c47113_g1_i1|m.123965	yes	no	0	0	0	2	0	46.837	46.837	2	0.0020573	12863	20150722_CO_0556DaTh_R02	90.861	73.659	2971700	12	137	12	13	13	13	38;39		1		F[V/L/I]amide	1 (partial)	yes	no (1 amino acid missing)	intersequence	MRSQDILVFCFILGSCLVSTAYADSNDKRARNFLGKRDSADTKNEDDKSVLNNDDFVKRVQEYLDHNDFLEDGLDEDKRGPSFLGKRADDIDEEKRRHSFIGKRRPSFLGKRGPHFLGKRGRYFLGKRGRYFLGKRDGDDEDMDTFDEEKRRLFLGKRADLDDTEFGDMEDEMEKRRLFLGKRVSRNFIGK*
TGFWPSMGPLPVET	Oxidation (M)	1533.72	0.717366	c38886_g1_i1|m.49687	yes	yes	0	0	0	1	0	77.935	77.935	2	0.0050055	24484	20150722_CO_0556DaTh_R02	82.705	64.128	27162000	363	66	357	387	391	391	20		1		NKY	1 (partial, also a second partial detected)	yes	no (alternative monobasic cleavage site)	Peptide (partial)	MNKYICGCAFLVVLSICYVNSENVDDLHKFLIRRRRSAHNGLRQESELKNLVRELMDKLQNIIDTDRALSSALEEESNEVRHKKTGFWPSMGPLPVETRLSSFGSQIGGATNEQASHKPFRYGRK
LSSFGSQIGGATNEQASHKPF	Unmodified	2162.04	0.0392456	c38886_g1_i1|m.49687	yes	yes	0	0	0	0	0	46.938	46.938	3	2.1008e-07	12891	20150722_CO_0556DaTh_R02	112.55	90.115	2155300	214	66	210	228	228	228			1		NKY	1 (partial, also a second partial detected)	no (alternative monobasic cleavage site)	no (alternative monobasic cleavage site)	Peptide (partial)	MNKYICGCAFLVVLSICYVNSENVDDLHKFLIRRRRSAHNGLRQESELKNLVRELMDKLQNIIDTDRALSSALEEESNEVRHKKTGFWPSMGPLPVETRLSSFGSQIGGATNEQASHKPFRYGRK
SFDSIGDGPLSG	Unmodified	1150.51	0.514233	c46699_g1_i1|m.118901	yes	yes	0	0	0	0	0	58.023	58.023	1;2	0.00030808	16986	20150722_CO_0556DaTh_R02	221.94	168.17	21239000	314	132	309	336;337	339;340	339			2		Pedal peptide 1	1 (partial)	yes	no	Peptide (partial)	MMFGRGALCLLFLGLACAAPAIDKVEKRSVDRNVLEQLIDSDEKNAAERELDTLGGGSIHPETERALLDTLGGGAIHPGREVLSSRELLESLEEADPEERRALLDSLGGGAIHPSRDLDKRTFDQIGHGGFSSFNKRNFDQIGHGGFSAFNKRNFDQIGHGGFSAFNKRNFDQIGHGGFSAFNKRNFDQIGHGGFSAFNKRNFDKIGSGSLSSFDKRNFDPIGHGGFSSFNKRNFDRNGDGSSSGDFAKRPFDKIGAGAFSSFSKKNFDRIGHGGFSSFNKKNFDHIGHGGFSSFNKKSFDSIGDGPLSGFVKRSADKTKEEKKDAE*
FDSIGDGPLSG	Unmodified	1063.48	0.482204	c46699_g1_i1|m.118901	yes	yes	0	0	0	0	0	54.137	54.137	1	0.00072901	15580	20150722_CO_0556DaTh_R02	158.07	110.42	2994500	146	132	144	158	158	158			1		Pedal peptide 1	1 (partial, also a second partial detected)	no	no	Peptide (partial)	MMFGRGALCLLFLGLACAAPAIDKVEKRSVDRNVLEQLIDSDEKNAAERELDTLGGGSIHPETERALLDTLGGGAIHPGREVLSSRELLESLEEADPEERRALLDSLGGGAIHPSRDLDKRTFDQIGHGGFSSFNKRNFDQIGHGGFSAFNKRNFDQIGHGGFSAFNKRNFDQIGHGGFSAFNKRNFDQIGHGGFSAFNKRNFDKIGSGSLSSFDKRNFDPIGHGGFSSFNKRNFDRNGDGSSSGDFAKRPFDKIGAGAFSSFSKKNFDRIGHGGFSSFNKKNFDHIGHGGFSSFNKKSFDSIGDGPLSGFVKRSADKTKEEKKDAE*
DSIGDGPLSG	Unmodified	916.414	0.413791	c46699_g1_i1|m.118901	yes	yes	0	0	0	0	0	41.599	41.599	1	0.011357	10985	20150722_CO_0556DaTh_R02	109.01	53.482	1086300	113	132	111	123	123	123			1		Pedal peptide 1	1 (partial, also a second partial detected)	no	no	Peptide (partial)	MMFGRGALCLLFLGLACAAPAIDKVEKRSVDRNVLEQLIDSDEKNAAERELDTLGGGSIHPETERALLDTLGGGAIHPGREVLSSRELLESLEEADPEERRALLDSLGGGAIHPSRDLDKRTFDQIGHGGFSSFNKRNFDQIGHGGFSAFNKRNFDQIGHGGFSAFNKRNFDQIGHGGFSAFNKRNFDQIGHGGFSAFNKRNFDKIGSGSLSSFDKRNFDPIGHGGFSSFNKRNFDRNGDGSSSGDFAKRPFDKIGAGAFSSFSKKNFDRIGHGGFSSFNKKNFDHIGHGGFSSFNKKSFDSIGDGPLSGFVKRSADKTKEEKKDAE*
NFDRIGHGGFSSFN	Unmodified	1553.7	0.701139	c46699_g1_i1|m.118901	yes	yes	0	0	0	0	0	46.948	46.948	2;3	2.7795e-06	12895	20150722_CO_0556DaTh_R02	160.63	108.9	38791000	240	132	236	257;258	257;258	258			2		Pedal peptide 1	1	yes	yes	Peptide	MMFGRGALCLLFLGLACAAPAIDKVEKRSVDRNVLEQLIDSDEKNAAERELDTLGGGSIHPETERALLDTLGGGAIHPGREVLSSRELLESLEEADPEERRALLDSLGGGAIHPSRDLDKRTFDQIGHGGFSSFNKRNFDQIGHGGFSAFNKRNFDQIGHGGFSAFNKRNFDQIGHGGFSAFNKRNFDQIGHGGFSAFNKRNFDKIGSGSLSSFDKRNFDPIGHGGFSSFNKRNFDRNGDGSSSGDFAKRPFDKIGAGAFSSFSKKNFDRIGHGGFSSFNKKNFDHIGHGGFSSFNKKSFDSIGDGPLSGFVKRSADKTKEEKKDAE*
NFDPIGHGGFSSFN	Unmodified	1494.65	0.652792	c46699_g1_i1|m.118901	yes	yes	0	0	0	0	0	61.088	61.088	2	2.1214e-06	18141	20150722_CO_0556DaTh_R02	141.85	141.85	152550000	237	132	233	253	253	253			1		Pedal peptide 1	1	yes	yes	Peptide	MMFGRGALCLLFLGLACAAPAIDKVEKRSVDRNVLEQLIDSDEKNAAERELDTLGGGSIHPETERALLDTLGGGAIHPGREVLSSRELLESLEEADPEERRALLDSLGGGAIHPSRDLDKRTFDQIGHGGFSSFNKRNFDQIGHGGFSAFNKRNFDQIGHGGFSAFNKRNFDQIGHGGFSAFNKRNFDQIGHGGFSAFNKRNFDKIGSGSLSSFDKRNFDPIGHGGFSSFNKRNFDRNGDGSSSGDFAKRPFDKIGAGAFSSFSKKNFDRIGHGGFSSFNKKNFDHIGHGGFSSFNKKSFDSIGDGPLSGFVKRSADKTKEEKKDAE*
NFDPIGHGGFSS	Unmodified	1233.54	0.541451	c46699_g1_i1|m.118901	yes	yes	0	0	0	0	0	49.743	49.743	2	0.0060095	13911	20150722_CO_0556DaTh_R02	85.813	46.508	54484000	236	132	232	252	252	252			1		Pedal peptide 1	1 (partial, also full sequence detected)	yes	no	Peptide (partial)	MMFGRGALCLLFLGLACAAPAIDKVEKRSVDRNVLEQLIDSDEKNAAERELDTLGGGSIHPETERALLDTLGGGAIHPGREVLSSRELLESLEEADPEERRALLDSLGGGAIHPSRDLDKRTFDQIGHGGFSSFNKRNFDQIGHGGFSAFNKRNFDQIGHGGFSAFNKRNFDQIGHGGFSAFNKRNFDQIGHGGFSAFNKRNFDKIGSGSLSSFDKRNFDPIGHGGFSSFNKRNFDRNGDGSSSGDFAKRPFDKIGAGAFSSFSKKNFDRIGHGGFSSFNKKNFDHIGHGGFSSFNKKSFDSIGDGPLSGFVKRSADKTKEEKKDAE*
FDPIGHGGFSS	Unmodified	1119.5	0.498523	c46699_g1_i1|m.118901	yes	yes	0	0	0	0	0	46.571	46.571	2	0.014731	12758	20150722_CO_0556DaTh_R02	70.942	23.339	12600000	141	132	139	153	153	153			1		Pedal peptide 1	1 (partial, also full sequence detected)	no	no	Peptide (partial)	MMFGRGALCLLFLGLACAAPAIDKVEKRSVDRNVLEQLIDSDEKNAAERELDTLGGGSIHPETERALLDTLGGGAIHPGREVLSSRELLESLEEADPEERRALLDSLGGGAIHPSRDLDKRTFDQIGHGGFSSFNKRNFDQIGHGGFSAFNKRNFDQIGHGGFSAFNKRNFDQIGHGGFSAFNKRNFDQIGHGGFSAFNKRNFDKIGSGSLSSFDKRNFDPIGHGGFSSFNKRNFDRNGDGSSSGDFAKRPFDKIGAGAFSSFSKKNFDRIGHGGFSSFNKKNFDHIGHGGFSSFNKKSFDSIGDGPLSGFVKRSADKTKEEKKDAE*
DPIGHGGFSS	Unmodified	972.43	0.430109	c46699_g1_i1|m.118901	yes	yes	0	0	0	0	0	29.863	29.863	2	0.016817	7333	20150722_CO_0556DaTh_R02	71.614	34.055	2718500	106	132	104	115	115	115			1		Pedal peptide 1	1 (partial, also full sequence detected)	no	no	Peptide (partial)	MMFGRGALCLLFLGLACAAPAIDKVEKRSVDRNVLEQLIDSDEKNAAERELDTLGGGSIHPETERALLDTLGGGAIHPGREVLSSRELLESLEEADPEERRALLDSLGGGAIHPSRDLDKRTFDQIGHGGFSSFNKRNFDQIGHGGFSAFNKRNFDQIGHGGFSAFNKRNFDQIGHGGFSAFNKRNFDQIGHGGFSAFNKRNFDKIGSGSLSSFDKRNFDPIGHGGFSSFNKRNFDRNGDGSSSGDFAKRPFDKIGAGAFSSFSKKNFDRIGHGGFSSFNKKNFDHIGHGGFSSFNKKSFDSIGDGPLSGFVKRSADKTKEEKKDAE*
NFDHIGHGGFSSFN	Unmodified	1534.66	0.65894	c46699_g1_i1|m.118901	yes	yes	0	0	0	0	0	46.889	46.889	2	4.1423e-07	12872	20150722_CO_0556DaTh_R02	136.39	98.427	3205800	233	132	229	249	249	249			1		Pedal peptide 1	1	yes	yes	Peptide	MMFGRGALCLLFLGLACAAPAIDKVEKRSVDRNVLEQLIDSDEKNAAERELDTLGGGSIHPETERALLDTLGGGAIHPGREVLSSRELLESLEEADPEERRALLDSLGGGAIHPSRDLDKRTFDQIGHGGFSSFNKRNFDQIGHGGFSAFNKRNFDQIGHGGFSAFNKRNFDQIGHGGFSAFNKRNFDQIGHGGFSAFNKRNFDKIGSGSLSSFDKRNFDPIGHGGFSSFNKRNFDRNGDGSSSGDFAKRPFDKIGAGAFSSFSKKNFDRIGHGGFSSFNKKNFDHIGHGGFSSFNKKSFDSIGDGPLSGFVKRSADKTKEEKKDAE*
NFDHIGHGGFSS	Unmodified	1273.55	0.547599	c46699_g1_i1|m.118901	yes	yes	0	0	0	0	0	34.046	34.046	2	0.03203	8550	20150722_CO_0556DaTh_R02	63.091	47.462	1109200	232	132	228	248	248	248			1		Pedal peptide 1	1 (partial, also full sequence detected)	yes	no	Peptide	MMFGRGALCLLFLGLACAAPAIDKVEKRSVDRNVLEQLIDSDEKNAAERELDTLGGGSIHPETERALLDTLGGGAIHPGREVLSSRELLESLEEADPEERRALLDSLGGGAIHPSRDLDKRTFDQIGHGGFSSFNKRNFDQIGHGGFSAFNKRNFDQIGHGGFSAFNKRNFDQIGHGGFSAFNKRNFDQIGHGGFSAFNKRNFDKIGSGSLSSFDKRNFDPIGHGGFSSFNKRNFDRNGDGSSSGDFAKRPFDKIGAGAFSSFSKKNFDRIGHGGFSSFNKKNFDHIGHGGFSSFNKKSFDSIGDGPLSGFVKRSADKTKEEKKDAE*
NFDHIGHGGF	Unmodified	1099.48	0.483542	c46699_g1_i1|m.118901	yes	yes	0	0	0	0	0	37.36	37.36	2	0.0026801	9545	20150722_CO_0556DaTh_R02	65.156	43.561	0	231	132	227	247	247	247			1		Pedal peptide 1	1 (partial, also full sequence detected)	yes	no	Peptide	MMFGRGALCLLFLGLACAAPAIDKVEKRSVDRNVLEQLIDSDEKNAAERELDTLGGGSIHPETERALLDTLGGGAIHPGREVLSSRELLESLEEADPEERRALLDSLGGGAIHPSRDLDKRTFDQIGHGGFSSFNKRNFDQIGHGGFSAFNKRNFDQIGHGGFSAFNKRNFDQIGHGGFSAFNKRNFDQIGHGGFSAFNKRNFDKIGSGSLSSFDKRNFDPIGHGGFSSFNKRNFDRNGDGSSSGDFAKRPFDKIGAGAFSSFSKKNFDRIGHGGFSSFNKKNFDHIGHGGFSSFNKKSFDSIGDGPLSGFVKRSADKTKEEKKDAE*
NFDKIGSGSLSSFD	Unmodified	1472.68	0.678338	c46699_g1_i1|m.118901	yes	yes	0	0	0	0	0	55.495	55.495	2	9.3466e-06	16060	20150722_CO_0556DaTh_R02	123.68	75.109	101970000	235	132	231	251	251	251			1		Pedal peptide 1	1	yes	yes	Peptide	MMFGRGALCLLFLGLACAAPAIDKVEKRSVDRNVLEQLIDSDEKNAAERELDTLGGGSIHPETERALLDTLGGGAIHPGREVLSSRELLESLEEADPEERRALLDSLGGGAIHPSRDLDKRTFDQIGHGGFSSFNKRNFDQIGHGGFSAFNKRNFDQIGHGGFSAFNKRNFDQIGHGGFSAFNKRNFDQIGHGGFSAFNKRNFDKIGSGSLSSFDKRNFDPIGHGGFSSFNKRNFDRNGDGSSSGDFAKRPFDKIGAGAFSSFSKKNFDRIGHGGFSSFNKKNFDHIGHGGFSSFNKKSFDSIGDGPLSGFVKRSADKTKEEKKDAE*
NFDKIGSGSLSSF	Unmodified	1357.65	0.651395	c46699_g1_i1|m.118901	yes	yes	0	0	0	0	0	57.397	57.397	2	0.007558	16806	20150722_CO_0556DaTh_R02	76.073	41.318	2085600	234	132	230	250	250	250			1		Pedal peptide 1	1 (partial, also full sequence detected)	yes	no	Peptide (partial)	MMFGRGALCLLFLGLACAAPAIDKVEKRSVDRNVLEQLIDSDEKNAAERELDTLGGGSIHPETERALLDTLGGGAIHPGREVLSSRELLESLEEADPEERRALLDSLGGGAIHPSRDLDKRTFDQIGHGGFSSFNKRNFDQIGHGGFSAFNKRNFDQIGHGGFSAFNKRNFDQIGHGGFSAFNKRNFDQIGHGGFSAFNKRNFDKIGSGSLSSFDKRNFDPIGHGGFSSFNKRNFDRNGDGSSSGDFAKRPFDKIGAGAFSSFSKKNFDRIGHGGFSSFNKKNFDHIGHGGFSSFNKKSFDSIGDGPLSGFVKRSADKTKEEKKDAE*
PFDKIGAGAFSSFS	Unmodified	1429.69	0.687781	c46699_g1_i1|m.118901	yes	yes	0	0	0	0	0	63.369	63.369	2	8.2091e-05	18999	20150722_CO_0556DaTh_R02	110.55	77.549	153480000	251	132	247	269	271	271			1		Pedal peptide 1	1	yes	yes	Peptide	MMFGRGALCLLFLGLACAAPAIDKVEKRSVDRNVLEQLIDSDEKNAAERELDTLGGGSIHPETERALLDTLGGGAIHPGREVLSSRELLESLEEADPEERRALLDSLGGGAIHPSRDLDKRTFDQIGHGGFSSFNKRNFDQIGHGGFSAFNKRNFDQIGHGGFSAFNKRNFDQIGHGGFSAFNKRNFDQIGHGGFSAFNKRNFDKIGSGSLSSFDKRNFDPIGHGGFSSFNKRNFDRNGDGSSSGDFAKRPFDKIGAGAFSSFSKKNFDRIGHGGFSSFNKKNFDHIGHGGFSSFNKKSFDSIGDGPLSGFVKRSADKTKEEKKDAE*
PFDKIGAGAFSS	Unmodified	1195.59	0.587338	c46699_g1_i1|m.118901	yes	yes	0	0	0	0	0	49.333	49.333	2	0.040012	13750	20150722_CO_0556DaTh_R02	60.364	33.657	76737000	250	132	246	268	270	270			1		Pedal peptide 1	1 (partial, also full sequence detected)	yes	no	Peptide (partial)	MMFGRGALCLLFLGLACAAPAIDKVEKRSVDRNVLEQLIDSDEKNAAERELDTLGGGSIHPETERALLDTLGGGAIHPGREVLSSRELLESLEEADPEERRALLDSLGGGAIHPSRDLDKRTFDQIGHGGFSSFNKRNFDQIGHGGFSAFNKRNFDQIGHGGFSAFNKRNFDQIGHGGFSAFNKRNFDQIGHGGFSAFNKRNFDKIGSGSLSSFDKRNFDPIGHGGFSSFNKRNFDRNGDGSSSGDFAKRPFDKIGAGAFSSFSKKNFDRIGHGGFSSFNKKNFDHIGHGGFSSFNKKSFDSIGDGPLSGFVKRSADKTKEEKKDAE*
PFDKIGAGAF	Unmodified	1021.52	0.523281	c46699_g1_i1|m.118901	yes	yes	0	0	0	0	0	52.729	52.729	2	0.013885	15023	20150722_CO_0556DaTh_R02	76.927	38.177	32524000	249	132	245	267	269	269			1		Pedal peptide 1	1 (partial, also full sequence detected)	yes	no	Peptide (partial)	MMFGRGALCLLFLGLACAAPAIDKVEKRSVDRNVLEQLIDSDEKNAAERELDTLGGGSIHPETERALLDTLGGGAIHPGREVLSSRELLESLEEADPEERRALLDSLGGGAIHPSRDLDKRTFDQIGHGGFSSFNKRNFDQIGHGGFSAFNKRNFDQIGHGGFSAFNKRNFDQIGHGGFSAFNKRNFDQIGHGGFSAFNKRNFDKIGSGSLSSFDKRNFDPIGHGGFSSFNKRNFDRNGDGSSSGDFAKRPFDKIGAGAFSSFSKKNFDRIGHGGFSSFNKKNFDHIGHGGFSSFNKKSFDSIGDGPLSGFVKRSADKTKEEKKDAE*
NFDRNGDGSSSGDFA	Unmodified	1544.61	0.612778	c46699_g1_i1|m.118901	yes	yes	0	0	0	0	0	30.65	30.65	2	0.00039096	7546	20150722_CO_0556DaTh_R02	101.75	79.425	21414000	241	132	237	259	259	259			1		Pedal peptide 1	1	yes	yes	Peptide	MMFGRGALCLLFLGLACAAPAIDKVEKRSVDRNVLEQLIDSDEKNAAERELDTLGGGSIHPETERALLDTLGGGAIHPGREVLSSRELLESLEEADPEERRALLDSLGGGAIHPSRDLDKRTFDQIGHGGFSSFNKRNFDQIGHGGFSAFNKRNFDQIGHGGFSAFNKRNFDQIGHGGFSAFNKRNFDQIGHGGFSAFNKRNFDKIGSGSLSSFDKRNFDPIGHGGFSSFNKRNFDRNGDGSSSGDFAKRPFDKIGAGAFSSFSKKNFDRIGHGGFSSFNKKNFDHIGHGGFSSFNKKSFDSIGDGPLSGFVKRSADKTKEEKKDAE*
NFDQIGHGGFSAF	Unmodified	1395.62	0.620764	c46699_g1_i1|m.118901;c46699_g1_i2|m.118907	yes	no	0	0	0	0	0	63.354	63.354	2	0.00010841	19019	20150722_CO_0556DaTh_R02	113.34	85.425	4855900	239	132	235	256	256	256			1		Pedal peptide 1	4 (all partial, also other partials detected)	yes	no	Peptide (partial)	MMFGRGALCLLFLGLACAAPAIDKVEKRSVDRNVLEQLIDSDEKNAAERELDTLGGGSIHPETERALLDTLGGGAIHPGREVLSSRELLESLEEADPEERRALLDSLGGGAIHPSRDLDKRTFDQIGHGGFSSFNKRNFDQIGHGGFSAFNKRNFDQIGHGGFSAFNKRNFDQIGHGGFSAFNKRNFDQIGHGGFSAFNKRNFDKIGSGSLSSFDKRNFDPIGHGGFSSFNKRNFDRNGDGSSSGDFAKRPFDKIGAGAFSSFSKKNFDRIGHGGFSSFNKKNFDHIGHGGFSSFNKKSFDSIGDGPLSGFVKRSADKTKEEKKDAE*	MMFGRGALCLLFLGLACAAPAIDKVEKRSVDRNVLEQLIDSDEKNAAERELDTLGGGSIHPETERALLDTLGGGAIHPGREVLSSRELLESLEEADPEERRALLDSLGGGAIHPSRDLDKRTFDQIGHGGFSSFNKRNFDQIGHGGFSAFNKRNFDQIGHGGFSAFNKRNFDQIGHGGFSAFNKRNFDQIGHGGFSAFNKRNFDQIGHGGFSAFNKRNFDKI
NFDQIGHGGF	Unmodified	1090.48	0.483208	c46699_g1_i1|m.118901;c46699_g1_i2|m.118907	yes	no	0	0	0	0	0	48.221	48.221	1;2	0.0039995	13389	20150722_CO_0556DaTh_R02	149.72	86.155	125700000	238	132	234	254;255	254;255	255			2		Pedal peptide 1	4 (all partial, also other partials detected)	yes	no	Peptide (partial)	MMFGRGALCLLFLGLACAAPAIDKVEKRSVDRNVLEQLIDSDEKNAAERELDTLGGGSIHPETERALLDTLGGGAIHPGREVLSSRELLESLEEADPEERRALLDSLGGGAIHPSRDLDKRTFDQIGHGGFSSFNKRNFDQIGHGGFSAFNKRNFDQIGHGGFSAFNKRNFDQIGHGGFSAFNKRNFDQIGHGGFSAFNKRNFDKIGSGSLSSFDKRNFDPIGHGGFSSFNKRNFDRNGDGSSSGDFAKRPFDKIGAGAFSSFSKKNFDRIGHGGFSSFNKKNFDHIGHGGFSSFNKKSFDSIGDGPLSGFVKRSADKTKEEKKDAE*	MMFGRGALCLLFLGLACAAPAIDKVEKRSVDRNVLEQLIDSDEKNAAERELDTLGGGSIHPETERALLDTLGGGAIHPGREVLSSRELLESLEEADPEERRALLDSLGGGAIHPSRDLDKRTFDQIGHGGFSSFNKRNFDQIGHGGFSAFNKRNFDQIGHGGFSAFNKRNFDQIGHGGFSAFNKRNFDQIGHGGFSAFNKRNFDQIGHGGFSAFNKRNFDKI
FDQIGHGGFSA	Unmodified	1134.51	0.509422	c46699_g1_i1|m.118901;c46699_g1_i2|m.118907	yes	no	0	0	0	0	0	42.104	42.104	2	0.0050498	11153	20150722_CO_0556DaTh_R02	105.13	63.686	26737000	143	132	141	155	155	155			1		Pedal peptide 1	4 (all partial, also other partials detected)	no	no	Peptide (partial)	MMFGRGALCLLFLGLACAAPAIDKVEKRSVDRNVLEQLIDSDEKNAAERELDTLGGGSIHPETERALLDTLGGGAIHPGREVLSSRELLESLEEADPEERRALLDSLGGGAIHPSRDLDKRTFDQIGHGGFSSFNKRNFDQIGHGGFSAFNKRNFDQIGHGGFSAFNKRNFDQIGHGGFSAFNKRNFDQIGHGGFSAFNKRNFDKIGSGSLSSFDKRNFDPIGHGGFSSFNKRNFDRNGDGSSSGDFAKRPFDKIGAGAFSSFSKKNFDRIGHGGFSSFNKKNFDHIGHGGFSSFNKKSFDSIGDGPLSGFVKRSADKTKEEKKDAE*	MMFGRGALCLLFLGLACAAPAIDKVEKRSVDRNVLEQLIDSDEKNAAERELDTLGGGSIHPETERALLDTLGGGAIHPGREVLSSRELLESLEEADPEERRALLDSLGGGAIHPSRDLDKRTFDQIGHGGFSSFNKRNFDQIGHGGFSAFNKRNFDQIGHGGFSAFNKRNFDQIGHGGFSAFNKRNFDQIGHGGFSAFNKRNFDQIGHGGFSAFNKRNFDKI
DQIGHGGFSA	Unmodified	987.441	0.441008	c46699_g1_i1|m.118901;c46699_g1_i2|m.118907	yes	no	0	0	0	0	0	31.883	31.883	2	0.018414	7894	20150722_CO_0556DaTh_R02	96.009	52.824	7789100	108	132	106	117	117	117			1		Pedal peptide 1	4 (all partial, also other partials detected)	no	no	Peptide (partial)	MMFGRGALCLLFLGLACAAPAIDKVEKRSVDRNVLEQLIDSDEKNAAERELDTLGGGSIHPETERALLDTLGGGAIHPGREVLSSRELLESLEEADPEERRALLDSLGGGAIHPSRDLDKRTFDQIGHGGFSSFNKRNFDQIGHGGFSAFNKRNFDQIGHGGFSAFNKRNFDQIGHGGFSAFNKRNFDQIGHGGFSAFNKRNFDKIGSGSLSSFDKRNFDPIGHGGFSSFNKRNFDRNGDGSSSGDFAKRPFDKIGAGAFSSFSKKNFDRIGHGGFSSFNKKNFDHIGHGGFSSFNKKSFDSIGDGPLSGFVKRSADKTKEEKKDAE*	MMFGRGALCLLFLGLACAAPAIDKVEKRSVDRNVLEQLIDSDEKNAAERELDTLGGGSIHPETERALLDTLGGGAIHPGREVLSSRELLESLEEADPEERRALLDSLGGGAIHPSRDLDKRTFDQIGHGGFSSFNKRNFDQIGHGGFSAFNKRNFDQIGHGGFSAFNKRNFDQIGHGGFSAFNKRNFDQIGHGGFSAFNKRNFDQIGHGGFSAFNKRNFDKI
FDQIGHGGFSAFN	Unmodified	1395.62	0.620764	c46699_g1_i1|m.118901;c46699_g1_i2|m.118907	yes	no	0	0	0	0	0	55.077	55.077	2	0.0037088	15924	20150722_CO_0556DaTh_R02	89.035	43.602	9645500	144	132	142	156	156	156			1		Pedal peptide 1	4 (all partial, also other partials detected)	no	yes	Peptide (partial)	MMFGRGALCLLFLGLACAAPAIDKVEKRSVDRNVLEQLIDSDEKNAAERELDTLGGGSIHPETERALLDTLGGGAIHPGREVLSSRELLESLEEADPEERRALLDSLGGGAIHPSRDLDKRTFDQIGHGGFSSFNKRNFDQIGHGGFSAFNKRNFDQIGHGGFSAFNKRNFDQIGHGGFSAFNKRNFDQIGHGGFSAFNKRNFDKIGSGSLSSFDKRNFDPIGHGGFSSFNKRNFDRNGDGSSSGDFAKRPFDKIGAGAFSSFSKKNFDRIGHGGFSSFNKKNFDHIGHGGFSSFNKKSFDSIGDGPLSGFVKRSADKTKEEKKDAE*	MMFGRGALCLLFLGLACAAPAIDKVEKRSVDRNVLEQLIDSDEKNAAERELDTLGGGSIHPETERALLDTLGGGAIHPGREVLSSRELLESLEEADPEERRALLDSLGGGAIHPSRDLDKRTFDQIGHGGFSSFNKRNFDQIGHGGFSAFNKRNFDQIGHGGFSAFNKRNFDQIGHGGFSAFNKRNFDQIGHGGFSAFNKRNFDQIGHGGFSAFNKRNFDKI
DQIGHGGFSAFN	Unmodified	1248.55	0.55235	c46699_g1_i1|m.118901;c46699_g1_i2|m.118907	yes	no	0	0	0	0	0	48.077	48.077	2	0.016842	13305	20150722_CO_0556DaTh_R02	69.345	22.993	14585000	109	132	107	118	118	118			1		Pedal peptide 1	4 (all partial, also other partials detected)	no	yes	Peptide (partial)	MMFGRGALCLLFLGLACAAPAIDKVEKRSVDRNVLEQLIDSDEKNAAERELDTLGGGSIHPETERALLDTLGGGAIHPGREVLSSRELLESLEEADPEERRALLDSLGGGAIHPSRDLDKRTFDQIGHGGFSSFNKRNFDQIGHGGFSAFNKRNFDQIGHGGFSAFNKRNFDQIGHGGFSAFNKRNFDQIGHGGFSAFNKRNFDKIGSGSLSSFDKRNFDPIGHGGFSSFNKRNFDRNGDGSSSGDFAKRPFDKIGAGAFSSFSKKNFDRIGHGGFSSFNKKNFDHIGHGGFSSFNKKSFDSIGDGPLSGFVKRSADKTKEEKKDAE*	MMFGRGALCLLFLGLACAAPAIDKVEKRSVDRNVLEQLIDSDEKNAAERELDTLGGGSIHPETERALLDTLGGGAIHPGREVLSSRELLESLEEADPEERRALLDSLGGGAIHPSRDLDKRTFDQIGHGGFSSFNKRNFDQIGHGGFSAFNKRNFDQIGHGGFSAFNKRNFDQIGHGGFSAFNKRNFDQIGHGGFSAFNKRNFDQIGHGGFSAFNKRNFDKI
TFDQIGHGGFSSFN	Unmodified	1512.66	0.663357	c46699_g1_i1|m.118901;c46699_g1_i2|m.118907	yes	no	0	0	0	0	0	55.812	55.812	2	3.6227e-06	16149	20150722_CO_0556DaTh_R02	145.7	94.414	103270000	362	132	356	386	389;390	389			2		Pedal peptide 1	1	yes	yes	Peptide	MMFGRGALCLLFLGLACAAPAIDKVEKRSVDRNVLEQLIDSDEKNAAERELDTLGGGSIHPETERALLDTLGGGAIHPGREVLSSRELLESLEEADPEERRALLDSLGGGAIHPSRDLDKRTFDQIGHGGFSSFNKRNFDQIGHGGFSAFNKRNFDQIGHGGFSAFNKRNFDQIGHGGFSAFNKRNFDQIGHGGFSAFNKRNFDKIGSGSLSSFDKRNFDPIGHGGFSSFNKRNFDRNGDGSSSGDFAKRPFDKIGAGAFSSFSKKNFDRIGHGGFSSFNKKNFDHIGHGGFSSFNKKSFDSIGDGPLSGFVKRSADKTKEEKKDAE*	MMFGRGALCLLFLGLACAAPAIDKVEKRSVDRNVLEQLIDSDEKNAAERELDTLGGGSIHPETERALLDTLGGGAIHPGREVLSSRELLESLEEADPEERRALLDSLGGGAIHPSRDLDKRTFDQIGHGGFSSFNKRNFDQIGHGGFSAFNKRNFDQIGHGGFSAFNKRNFDQIGHGGFSAFNKRNFDQIGHGGFSAFNKRNFDQIGHGGFSAFNKRNFDKI
TFDQIGHGGFSS	Unmodified	1251.55	0.552015	c46699_g1_i1|m.118901;c46699_g1_i2|m.118907	yes	no	0	0	0	0	0	42.789	42.789	2	0.0022547	11373	20150722_CO_0556DaTh_R02	103.44	58.592	34819000	361	132	355	385	388	388			1		Pedal peptide 1	1 (partial, also full sequence detected)	yes	no	Peptide	MMFGRGALCLLFLGLACAAPAIDKVEKRSVDRNVLEQLIDSDEKNAAERELDTLGGGSIHPETERALLDTLGGGAIHPGREVLSSRELLESLEEADPEERRALLDSLGGGAIHPSRDLDKRTFDQIGHGGFSSFNKRNFDQIGHGGFSAFNKRNFDQIGHGGFSAFNKRNFDQIGHGGFSAFNKRNFDQIGHGGFSAFNKRNFDKIGSGSLSSFDKRNFDPIGHGGFSSFNKRNFDRNGDGSSSGDFAKRPFDKIGAGAFSSFSKKNFDRIGHGGFSSFNKKNFDHIGHGGFSSFNKKSFDSIGDGPLSGFVKRSADKTKEEKKDAE*	MMFGRGALCLLFLGLACAAPAIDKVEKRSVDRNVLEQLIDSDEKNAAERELDTLGGGSIHPETERALLDTLGGGAIHPGREVLSSRELLESLEEADPEERRALLDSLGGGAIHPSRDLDKRTFDQIGHGGFSSFNKRNFDQIGHGGFSAFNKRNFDQIGHGGFSAFNKRNFDQIGHGGFSAFNKRNFDQIGHGGFSAFNKRNFDQIGHGGFSAFNKRNFDKI
TFDQIGHGGF	Unmodified	1077.49	0.487959	c46699_g1_i1|m.118901;c46699_g1_i2|m.118907	yes	no	0	0	0	0	0	48.138	48.138	2	0.013617	13341	20150722_CO_0556DaTh_R02	74.464	30.147	4543600	360	132	354	384	387	387			1		Pedal peptide 1	1 (partial, also full sequence detected)	yes	no	Peptide	MMFGRGALCLLFLGLACAAPAIDKVEKRSVDRNVLEQLIDSDEKNAAERELDTLGGGSIHPETERALLDTLGGGAIHPGREVLSSRELLESLEEADPEERRALLDSLGGGAIHPSRDLDKRTFDQIGHGGFSSFNKRNFDQIGHGGFSAFNKRNFDQIGHGGFSAFNKRNFDQIGHGGFSAFNKRNFDQIGHGGFSAFNKRNFDKIGSGSLSSFDKRNFDPIGHGGFSSFNKRNFDRNGDGSSSGDFAKRPFDKIGAGAFSSFSKKNFDRIGHGGFSSFNKKNFDHIGHGGFSSFNKKSFDSIGDGPLSGFVKRSADKTKEEKKDAE*	MMFGRGALCLLFLGLACAAPAIDKVEKRSVDRNVLEQLIDSDEKNAAERELDTLGGGSIHPETERALLDTLGGGAIHPGREVLSSRELLESLEEADPEERRALLDSLGGGAIHPSRDLDKRTFDQIGHGGFSSFNKRNFDQIGHGGFSAFNKRNFDQIGHGGFSAFNKRNFDQIGHGGFSAFNKRNFDQIGHGGFSAFNKRNFDQIGHGGFSAFNKRNFDKI
FDQIGHGGF	Unmodified	976.44	0.44028	c46699_g1_i1|m.118901;c46699_g1_i2|m.118907	yes	no	0	0	0	0	0	42.138	42.138	2	0.04319	11160	20150722_CO_0556DaTh_R02	80.219	8.0804	12110000	142	132	140	154	154	154			1		Pedal peptide 1	5 (partial, also other partial and a full sequence detected)	no	no	Peptide (partial)	MMFGRGALCLLFLGLACAAPAIDKVEKRSVDRNVLEQLIDSDEKNAAERELDTLGGGSIHPETERALLDTLGGGAIHPGREVLSSRELLESLEEADPEERRALLDSLGGGAIHPSRDLDKRTFDQIGHGGFSSFNKRNFDQIGHGGFSAFNKRNFDQIGHGGFSAFNKRNFDQIGHGGFSAFNKRNFDQIGHGGFSAFNKRNFDKIGSGSLSSFDKRNFDPIGHGGFSSFNKRNFDRNGDGSSSGDFAKRPFDKIGAGAFSSFSKKNFDRIGHGGFSSFNKKNFDHIGHGGFSSFNKKSFDSIGDGPLSGFVKRSADKTKEEKKDAE*	MMFGRGALCLLFLGLACAAPAIDKVEKRSVDRNVLEQLIDSDEKNAAERELDTLGGGSIHPETERALLDTLGGGAIHPGREVLSSRELLESLEEADPEERRALLDSLGGGAIHPSRDLDKRTFDQIGHGGFSSFNKRNFDQIGHGGFSAFNKRNFDQIGHGGFSAFNKRNFDQIGHGGFSAFNKRNFDQIGHGGFSAFNKRNFDQIGHGGFSAFNKRNFDKI
DQIGHGGFSSFN	Unmodified	1264.55	0.547264	c46699_g1_i1|m.118901;c46699_g1_i2|m.118907	yes	no	0	0	0	0	0	43.725	43.725	2	0.0056991	11724	20150722_CO_0556DaTh_R02	86.803	31.821	4978800	110	132	108	119	119	119			1		Pedal peptide 1	1 (partial, also full sequence detected)	no	yes	Peptide	MMFGRGALCLLFLGLACAAPAIDKVEKRSVDRNVLEQLIDSDEKNAAERELDTLGGGSIHPETERALLDTLGGGAIHPGREVLSSRELLESLEEADPEERRALLDSLGGGAIHPSRDLDKRTFDQIGHGGFSSFNKRNFDQIGHGGFSAFNKRNFDQIGHGGFSAFNKRNFDQIGHGGFSAFNKRNFDQIGHGGFSAFNKRNFDKIGSGSLSSFDKRNFDPIGHGGFSSFNKRNFDRNGDGSSSGDFAKRPFDKIGAGAFSSFSKKNFDRIGHGGFSSFNKKNFDHIGHGGFSSFNKKSFDSIGDGPLSGFVKRSADKTKEEKKDAE*	MMFGRGALCLLFLGLACAAPAIDKVEKRSVDRNVLEQLIDSDEKNAAERELDTLGGGSIHPETERALLDTLGGGAIHPGREVLSSRELLESLEEADPEERRALLDSLGGGAIHPSRDLDKRTFDQIGHGGFSSFNKRNFDQIGHGGFSAFNKRNFDQIGHGGFSAFNKRNFDQIGHGGFSAFNKRNFDQIGHGGFSAFNKRNFDQIGHGGFSAFNKRNFDKI
FDQIGHGGFSSFN	Unmodified	1411.62	0.615678	c46699_g1_i1|m.118901;c46699_g1_i2|m.118907	yes	no	0	0	0	0	0	51.741	51.741	2	0.0012088	14683	20150722_CO_0556DaTh_R02	97.69	57.193	3239100	145	132	143	157	157	157			1		Pedal peptide 1	1 (partial, also full sequence detected)	no	yes	Peptide	MMFGRGALCLLFLGLACAAPAIDKVEKRSVDRNVLEQLIDSDEKNAAERELDTLGGGSIHPETERALLDTLGGGAIHPGREVLSSRELLESLEEADPEERRALLDSLGGGAIHPSRDLDKRTFDQIGHGGFSSFNKRNFDQIGHGGFSAFNKRNFDQIGHGGFSAFNKRNFDQIGHGGFSAFNKRNFDQIGHGGFSAFNKRNFDKIGSGSLSSFDKRNFDPIGHGGFSSFNKRNFDRNGDGSSSGDFAKRPFDKIGAGAFSSFSKKNFDRIGHGGFSSFNKKNFDHIGHGGFSSFNKKSFDSIGDGPLSGFVKRSADKTKEEKKDAE*	MMFGRGALCLLFLGLACAAPAIDKVEKRSVDRNVLEQLIDSDEKNAAERELDTLGGGSIHPETERALLDTLGGGAIHPGREVLSSRELLESLEEADPEERRALLDSLGGGAIHPSRDLDKRTFDQIGHGGFSSFNKRNFDQIGHGGFSAFNKRNFDQIGHGGFSAFNKRNFDQIGHGGFSAFNKRNFDQIGHGGFSAFNKRNFDQIGHGGFSAFNKRNFDKI
ELDTLGGGSIHPETE	Unmodified	1553.72	0.720931	c46699_g1_i1|m.118901;c46699_g1_i2|m.118907	yes	no	0	0	0	0	0	44.281	44.281	2	7.2787e-09	11914	20150722_CO_0556DaTh_R02	136.24	79.069	6624800	134	132	132	146	146	146			1		Pedal peptide 1	1	no (alternative monobasic cleavage site)	no (alternative monobasic cleavage site)	?	MMFGRGALCLLFLGLACAAPAIDKVEKRSVDRNVLEQLIDSDEKNAAERELDTLGGGSIHPETERALLDTLGGGAIHPGREVLSSRELLESLEEADPEERRALLDSLGGGAIHPSRDLDKRTFDQIGHGGFSSFNKRNFDQIGHGGFSAFNKRNFDQIGHGGFSAFNKRNFDQIGHGGFSAFNKRNFDQIGHGGFSAFNKRNFDKIGSGSLSSFDKRNFDPIGHGGFSSFNKRNFDRNGDGSSSGDFAKRPFDKIGAGAFSSFSKKNFDRIGHGGFSSFNKKNFDHIGHGGFSSFNKKSFDSIGDGPLSGFVKRSADKTKEEKKDAE*	MMFGRGALCLLFLGLACAAPAIDKVEKRSVDRNVLEQLIDSDEKNAAERELDTLGGGSIHPETERALLDTLGGGAIHPGREVLSSRELLESLEEADPEERRALLDSLGGGAIHPSRDLDKRTFDQIGHGGFSSFNKRNFDQIGHGGFSAFNKRNFDQIGHGGFSAFNKRNFDQIGHGGFSAFNKRNFDQIGHGGFSAFNKRNFDQIGHGGFSAFNKRNFDKI
ALLDSLGGGAIHPS	Unmodified	1306.69	0.688115	c46699_g1_i1|m.118901;c46699_g1_i2|m.118907	yes	no	0	0	0	0	0	58.128	58.128	2	0.0046218	17058	20150722_CO_0556DaTh_R02	84.365	34.917	8541500	43	132	41	46	46	46			1		Pedal peptide 1	1	yes	no (alternative monobasic cleavage site)	intersequence (?)	MMFGRGALCLLFLGLACAAPAIDKVEKRSVDRNVLEQLIDSDEKNAAERELDTLGGGSIHPETERALLDTLGGGAIHPGREVLSSRELLESLEEADPEERRALLDSLGGGAIHPSRDLDKRTFDQIGHGGFSSFNKRNFDQIGHGGFSAFNKRNFDQIGHGGFSAFNKRNFDQIGHGGFSAFNKRNFDQIGHGGFSAFNKRNFDKIGSGSLSSFDKRNFDPIGHGGFSSFNKRNFDRNGDGSSSGDFAKRPFDKIGAGAFSSFSKKNFDRIGHGGFSSFNKKNFDHIGHGGFSSFNKKSFDSIGDGPLSGFVKRSADKTKEEKKDAE*	MMFGRGALCLLFLGLACAAPAIDKVEKRSVDRNVLEQLIDSDEKNAAERELDTLGGGSIHPETERALLDTLGGGAIHPGREVLSSRELLESLEEADPEERRALLDSLGGGAIHPSRDLDKRTFDQIGHGGFSSFNKRNFDQIGHGGFSAFNKRNFDQIGHGGFSAFNKRNFDQIGHGGFSAFNKRNFDQIGHGGFSAFNKRNFDQIGHGGFSAFNKRNFDKI
ELLESLEEADPEE	Unmodified	1501.67	0.667164	c46699_g1_i1|m.118901;c46699_g1_i2|m.118907	yes	no	0	0	0	0	0	65.777	65.777	2	0.0078757	19962	20150722_CO_0556DaTh_R02	74.611	57.494	2463400	136	132	134	148	148	148			1		Pedal peptide 1	1	no (alternative monobasic cleavage site)	yes	intersequence (?)	MMFGRGALCLLFLGLACAAPAIDKVEKRSVDRNVLEQLIDSDEKNAAERELDTLGGGSIHPETERALLDTLGGGAIHPGREVLSSRELLESLEEADPEERRALLDSLGGGAIHPSRDLDKRTFDQIGHGGFSSFNKRNFDQIGHGGFSAFNKRNFDQIGHGGFSAFNKRNFDQIGHGGFSAFNKRNFDQIGHGGFSAFNKRNFDKIGSGSLSSFDKRNFDPIGHGGFSSFNKRNFDRNGDGSSSGDFAKRPFDKIGAGAFSSFSKKNFDRIGHGGFSSFNKKNFDHIGHGGFSSFNKKSFDSIGDGPLSGFVKRSADKTKEEKKDAE*	MMFGRGALCLLFLGLACAAPAIDKVEKRSVDRNVLEQLIDSDEKNAAERELDTLGGGSIHPETERALLDTLGGGAIHPGREVLSSRELLESLEEADPEERRALLDSLGGGAIHPSRDLDKRTFDQIGHGGFSSFNKRNFDQIGHGGFSAFNKRNFDQIGHGGFSAFNKRNFDQIGHGGFSAFNKRNFDQIGHGGFSAFNKRNFDQIGHGGFSAFNKRNFDKI
LDSIAGDLL	Unmodified	915.491	0.491313	c19168_g1_i1|m.10393	yes	yes	0	0	0	0	0	71.69	71.69	1	0.031044	22151	20150722_CO_0556DaTh_R02	133.47	0.50891	5444500	200	2	196	213	213	213			1		Pedal peptide 2	1 (partial, also full sequence detected)	no (1 amino acid N-terminally missing)	yes	Peptide, partial	MSGRVPLSILGLALMACLLSNGVSGEEKRSGSMAGEGQDHKRMLDRIGSGLLKRNGDGEQKRMLDSISGGLLKKRMLDSIAGDLLKRSGDDQKRMLDRV
MLDSISGGLL	Oxidation (M)	1020.52	0.516147	c19168_g1_i1|m.10393	yes	yes	0	0	0	1	0	68.278	68.278	1	0.0036265	20413	20150722_CO_0556DaTh_R02	130.77	45.501	13453000	223	2	219	238;239	238;239	238	1		2		Pedal peptide 2	1	yes	yes	Peptide	MSGRVPLSILGLALMACLLSNGVSGEEKRSGSMAGEGQDHKRMLDRIGSGLLKRNGDGEQKRMLDSISGGLLKKRMLDSIAGDLLKRSGDDQKRMLDRV
MLDSIAGDLL	Oxidation (M)	1062.53	0.526712	c19168_g1_i1|m.10393	yes	yes	0	0	0	1	0	74.363	74.363	1;2	0.014018	23138	20150722_CO_0556DaTh_R02	99.139	33.887	17240000	222	2	218	236;237	236;237	236	0		2		Pedal peptide 2	1	yes	yes	Peptide	MSGRVPLSILGLALMACLLSNGVSGEEKRSGSMAGEGQDHKRMLDRIGSGLLKRNGDGEQKRMLDSISGGLLKKRMLDSIAGDLLKRSGDDQKRMLDRV
YVDTLGSDLL	Unmodified	1094.55	0.549556	c37531_g1_i1|m.43255	yes	yes	0	0	0	0	0	70.598	70.598	1	0.0060086	21742	20150722_CO_0556DaTh_R02	113.7	53.014	3037300	405	56	399	430	435	435			1		Pedal peptide 2	1	yes	yes	Peptide	EKRMLDRVGGRLLKKRWLDHVSGSLLKKRMLDRIGSGLLKKRLMDPIEEGLLKKKDAASNDGERRYIDSLSDDLLRRQELNEIIKTRHIDPINANLLRRHLDSIDNDLLRRRYVDTLGSDLLRREEAKDEESADEKEE*
LMDPIEEGLL	Oxidation (M)	1144.57	0.568577	c37531_g1_i1|m.43255	yes	yes	0	0	0	1	0	72.432	72.432	1	0.015975	22372	20150722_CO_0556DaTh_R02	86.794	41.712	1487400	211	56	207	225	225	225	16		1		Pedal peptide 2	1	yes	yes	Peptide	EKRMLDRVGGRLLKKRWLDHVSGSLLKKRMLDRIGSGLLKKRLMDPIEEGLLKKKDAASNDGERRYIDSLSDDLLRRQELNEIIKTRHIDPINANLLRRHLDSIDNDLLRRRYVDTLGSDLLRREEAKDEESADEKEE*
PFGSLTGGFH	Unmodified	1018.49	0.48723	c22529_g1_i1|m.12646	yes	yes	0	0	0	0	0	51.26	51.26	1;2	3.8519e-13	14509	20150722_CO_0556DaTh_R02	286.35	201.08	166600000	260	5	256	280;281	282;283;284	284			3		Pedal peptide 3	1	yes	yes	Peptide	MRVLPNIVLLSLQLLLISRLTFQEKIQTDSGVDIKRVERSVDDGENSFGSEDKRVFGSITKPVGKHGSARRPPATREEHVRVSDIKREDEPDYYKLLDELMDRRIESKRAAYDANAGDEGDGGSPDDEGNNMLYLALKQGEHNDNGDDDGVLHSYDKRPFGSFTRKLSKRPFGSLTGGFHKRPFGSFTRKLQKRPFGSMTGQMKRPFGSIISGLSKRPFGGFTSRMKKPFGSLSKVLSKKPFGSFSRPRSFNKREDEDVEKRPFGSFSRPRWNTKRDDD
PFGSIISGLS	Unmodified	976.523	0.522947	c22529_g1_i1|m.12646	yes	yes	0	0	0	0	0	71.339	71.339	1;2	0.0030494	21996	20150722_CO_0556DaTh_R02	142.64	50.73	122180000	258	5	254	277;278	279;280	279			2		Pedal peptide 3	1	yes	yes	Peptide	MRVLPNIVLLSLQLLLISRLTFQEKIQTDSGVDIKRVERSVDDGENSFGSEDKRVFGSITKPVGKHGSARRPPATREEHVRVSDIKREDEPDYYKLLDELMDRRIESKRAAYDANAGDEGDGGSPDDEGNNMLYLALKQGEHNDNGDDDGVLHSYDKRPFGSFTRKLSKRPFGSLTGGFHKRPFGSFTRKLQKRPFGSMTGQMKRPFGSIISGLSKRPFGGFTSRMKKPFGSLSKVLSKKPFGSFSRPRSFNKREDEDVEKRPFGSFSRPRWNTKRDDD
PFGSLSKVLS	Unmodified	1033.58	0.580796	c22529_g1_i1|m.12646	yes	yes	0	0	0	0	0	54.965	54.965	1	0.0096001	15898	20150722_CO_0556DaTh_R02	140.14	68.447	1659200	259	5	255	279	281	281			1		Pedal peptide 3	1	yes	yes	Peptide	MRVLPNIVLLSLQLLLISRLTFQEKIQTDSGVDIKRVERSVDDGENSFGSEDKRVFGSITKPVGKHGSARRPPATREEHVRVSDIKREDEPDYYKLLDELMDRRIESKRAAYDANAGDEGDGGSPDDEGNNMLYLALKQGEHNDNGDDDGVLHSYDKRPFGSFTRKLSKRPFGSLTGGFHKRPFGSFTRKLQKRPFGSMTGQMKRPFGSIISGLSKRPFGGFTSRMKKPFGSLSKVLSKKPFGSFSRPRSFNKREDEDVEKRPFGSFSRPRWNTKRDDD
PFGSFTRKLQ	Unmodified	1179.64	0.640043	c22529_g1_i1|m.12646	yes	yes	0	0	0	0	0	37.766	37.766	2;3	0.0056624	9651	20150722_CO_0556DaTh_R02	136.52	91.668	24344000	255	5	251	273;274	275;276	275			2		Pedal peptide 3	1	yes	yes	Peptide	MRVLPNIVLLSLQLLLISRLTFQEKIQTDSGVDIKRVERSVDDGENSFGSEDKRVFGSITKPVGKHGSARRPPATREEHVRVSDIKREDEPDYYKLLDELMDRRIESKRAAYDANAGDEGDGGSPDDEGNNMLYLALKQGEHNDNGDDDGVLHSYDKRPFGSFTRKLSKRPFGSLTGGFHKRPFGSFTRKLQKRPFGSMTGQMKRPFGSIISGLSKRPFGGFTSRMKKPFGSLSKVLSKKPFGSFSRPRSFNKREDEDVEKRPFGSFSRPRWNTKRDDD
PFGSLTGGFHK	Unmodified	1146.58	0.582193	c22529_g1_i1|m.12646	yes	yes	0	0	0	0	0	40.647	40.647	3	0.0060037	10645	20150722_CO_0556DaTh_R02	96.113	26.515	2716400	261	5	257	282	285	285			1		Pedal peptide 3	1	yes	alternative (cleavage between basic amino acids)	Peptide	MRVLPNIVLLSLQLLLISRLTFQEKIQTDSGVDIKRVERSVDDGENSFGSEDKRVFGSITKPVGKHGSARRPPATREEHVRVSDIKREDEPDYYKLLDELMDRRIESKRAAYDANAGDEGDGGSPDDEGNNMLYLALKQGEHNDNGDDDGVLHSYDKRPFGSFTRKLSKRPFGSLTGGFHKRPFGSFTRKLQKRPFGSMTGQMKRPFGSIISGLSKRPFGGFTSRMKKPFGSLSKVLSKKPFGSFSRPRSFNKREDEDVEKRPFGSFSRPRWNTKRDDD
PFGGFTSRM	Oxidation (M)	1014.46	0.459301	c22529_g1_i1|m.12646	yes	yes	0	0	0	1	0	36.027	36.027	2	0.045048	9106	20150722_CO_0556DaTh_R02	83.948	28.272	16993000	252	5	248	270	272	272	2		1		Pedal peptide 3	1	yes	yes	Peptide	MRVLPNIVLLSLQLLLISRLTFQEKIQTDSGVDIKRVERSVDDGENSFGSEDKRVFGSITKPVGKHGSARRPPATREEHVRVSDIKREDEPDYYKLLDELMDRRIESKRAAYDANAGDEGDGGSPDDEGNNMLYLALKQGEHNDNGDDDGVLHSYDKRPFGSFTRKLSKRPFGSLTGGFHKRPFGSFTRKLQKRPFGSMTGQMKRPFGSIISGLSKRPFGGFTSRMKKPFGSLSKVLSKKPFGSFSRPRSFNKREDEDVEKRPFGSFSRPRWNTKRDDD
SVDDGENSF	Unmodified	968.372	0.37232	c22529_g1_i1|m.12646	yes	yes	0	0	0	0	0	32.647	32.647	1	0.043813	8150	20150722_CO_0556DaTh_R02	71.296	31.193	887490	345	5	339	368	371	371			1		Pedal peptide 3	1 (partial, also full sequence detected)	alternative (monobasic)	no (4 amino acids C-terminally missing)	intersequence, partial (?)	MRVLPNIVLLSLQLLLISRLTFQEKIQTDSGVDIKRVERSVDDGENSFGSEDKRVFGSITKPVGKHGSARRPPATREEHVRVSDIKREDEPDYYKLLDELMDRRIESKRAAYDANAGDEGDGGSPDDEGNNMLYLALKQGEHNDNGDDDGVLHSYDKRPFGSFTRKLSKRPFGSLTGGFHKRPFGSFTRKLQKRPFGSMTGQMKRPFGSIISGLSKRPFGGFTSRMKKPFGSLSKVLSKKPFGSFSRPRSFNKREDEDVEKRPFGSFSRPRWNTKRDDD
EKIQTDSGVDI	Unmodified	1203.6	0.598297	c22529_g1_i1|m.12646	yes	yes	0	0	0	0	0	37.155	37.155	2	0.014731	9462	20150722_CO_0556DaTh_R02	70.942	22.147	1734900	133	5	131	145	145	145			1		Pedal peptide 3	1	yes (signal peptide)	yes	intersequence (?)	MRVLPNIVLLSLQLLLISRLTFQEKIQTDSGVDIKRVERSVDDGENSFGSEDKRVFGSITKPVGKHGSARRPPATREEHVRVSDIKREDEPDYYKLLDELMDRRIESKRAAYDANAGDEGDGGSPDDEGNNMLYLALKQGEHNDNGDDDGVLHSYDKRPFGSFTRKLSKRPFGSLTGGFHKRPFGSFTRKLQKRPFGSMTGQMKRPFGSIISGLSKRPFGGFTSRMKKPFGSLSKVLSKKPFGSFSRPRSFNKREDEDVEKRPFGSFSRPRWNTKRDDD
PFGSFTRKLS	Unmodified	1138.61	0.613493	c22529_g1_i1|m.12646	yes	yes	0	0	0	0	0	37.491	37.491	3	0.041425	9565	20150722_CO_0556DaTh_R02	65.056	21.405	24855000	256	5	252	275	277	277			1		Pedal peptide 3	1	yes	yes	Peptide	MRVLPNIVLLSLQLLLISRLTFQEKIQTDSGVDIKRVERSVDDGENSFGSEDKRVFGSITKPVGKHGSARRPPATREEHVRVSDIKREDEPDYYKLLDELMDRRIESKRAAYDANAGDEGDGGSPDDEGNNMLYLALKQGEHNDNGDDDGVLHSYDKRPFGSFTRKLSKRPFGSLTGGFHKRPFGSFTRKLQKRPFGSMTGQMKRPFGSIISGLSKRPFGGFTSRMKKPFGSLSKVLSKKPFGSFSRPRSFNKREDEDVEKRPFGSFSRPRWNTKRDDD
SVDDGENSFGSED	Unmodified	1356.5	0.495348	c22529_g1_i1|m.12646	yes	yes	0	0	0	0	0	32.163	32.163	2	0.021295	7973	20150722_CO_0556DaTh_R02	64.121	38.004	13715000	346	5	340	369	372	372			1		Pedal peptide 3	1	alternative (monobasic)	yes	intersequence (?)	MRVLPNIVLLSLQLLLISRLTFQEKIQTDSGVDIKRVERSVDDGENSFGSEDKRVFGSITKPVGKHGSARRPPATREEHVRVSDIKREDEPDYYKLLDELMDRRIESKRAAYDANAGDEGDGGSPDDEGNNMLYLALKQGEHNDNGDDDGVLHSYDKRPFGSFTRKLSKRPFGSLTGGFHKRPFGSFTRKLQKRPFGSMTGQMKRPFGSIISGLSKRPFGGFTSRMKKPFGSLSKVLSKKPFGSFSRPRSFNKREDEDVEKRPFGSFSRPRWNTKRDDD
PFGSFSLPR	Unmodified	1006.52	0.523616	c40068_g1_i2|m.57008;c40068_g1_i1|m.57002	yes	no	0	0	0	0	0	57.138	57.138	2	0.025559	16704	20150722_CO_0556DaTh_R02	124.92	50.546	14830000	253	75	249	271	273	273			1		Pedal peptide 3	1 (partial, also a second partial detected)	yes	no (3 amino acids C-terminally missing)	Peptide, partial	KRDDDNEVDKRPFGSFSLPRSYQKREGDDMAKRPFGSFTRPNTRSFPTEDDTDDIIEKRPFGSFTRWRSRTRGKRDGADEVEHDTPVYY
DGADEVEHDTPVYY	Unmodified	1608.66	0.657997	c40068_g1_i2|m.57008;c40068_g1_i1|m.57002	yes	no	0	0	0	0	0	48.002	48.002	2	0.00012315	13260	20150722_CO_0556DaTh_R02	106.26	106.26	79878000	99	75	97	108	108	108			1		Pedal peptide 3	1	yes	yes (very C-terminus)	intersequence (?)	KRDDDNEVDKRPFGSFSLPRSYQKREGDDMAKRPFGSFTRPNTRSFPTEDDTDDIIEKRPFGSFTRWRSRTRGKRDGADEVEHDTPVYY
PTEDDTDDIIE	Unmodified	1261.52	0.519772	c40068_g1_i2|m.57008;c40068_g1_i1|m.57002	yes	no	0	0	0	0	0	41.644	41.644	2	0.0070582	11001	20150722_CO_0556DaTh_R02	86.898	35.453	1578000	266	75	262	287	290	290			1		Pedal peptide 3	1 (partial)	no (2 amino acids N-terminally missing)	yes	intersequence, partial (?)	KRDDDNEVDKRPFGSFSLPRSYQKREGDDMAKRPFGSFTRPNTRSFPTEDDTDDIIEKRPFGSFTRWRSRTRGKRDGADEVEHDTPVYY
PFGSFSLPRS	Unmodified	1093.56	0.555644	c40068_g1_i2|m.57008;c40068_g1_i1|m.57002	yes	no	0	0	0	0	0	55.721	55.721	2	0.014797	16146	20150722_CO_0556DaTh_R02	83.862	36.56	7173900	254	75	250	272	274	274			1		Pedal peptide 3	1 (partial, also a second partial detected)	yes	no (2 amino acids C-terminally missing)	Peptide, partial	KRDDDNEVDKRPFGSFSLPRSYQKREGDDMAKRPFGSFTRPNTRSFPTEDDTDDIIEKRPFGSFTRWRSRTRGKRDGADEVEHDTPVYY
PFGSFTRPNT	Unmodified	1122.55	0.545808	c40068_g1_i2|m.57008;c40068_g1_i1|m.57002	yes	no	0	0	0	0	0	39.578	39.578	2	0.014055	10231	20150722_CO_0556DaTh_R02	78.488	38.421	128670000	257	75	253	276	278	278			1		Pedal peptide 3	1	yes	alternative monobasic cleavage site	Peptide	KRDDDNEVDKRPFGSFSLPRSYQKREGDDMAKRPFGSFTRPNTRSFPTEDDTDDIIEKRPFGSFTRWRSRTRGKRDGADEVEHDTPVYY
DGADEVEHDTPVY	Unmodified	1445.59	0.594668	c40068_g1_i2|m.57008;c40068_g1_i1|m.57002	yes	no	0	0	0	0	0	40.452	40.452	2	0.0078757	10560	20150722_CO_0556DaTh_R02	74.611	54.952	4617300	98	75	96	107	107	107			1		Pedal peptide 3	1 (partial, also full sequence detected)	yes	no (1 amino acid missing)	intersequence (?)	KRDDDNEVDKRPFGSFSLPRSYQKREGDDMAKRPFGSFTRPNTRSFPTEDDTDDIIEKRPFGSFTRWRSRTRGKRDGADEVEHDTPVYY
SEETVIVGNHQNAPRPALEL	Unmodified	2173.11	0.112745	c47214_g2_i4|m.125266;c47214_g2_i3|m.125258;c47214_g2_i2|m.125251;c47214_g2_i1|m.125244	yes	no	0	0	0	0	0	52.683	52.683	3	1.2712e-14	15014	20150722_CO_0556DaTh_R02	185.25	130.48	10043000	307	139	302	329	332	332			1		Prohormone 2	1	yes	no (alternative monobasic cleavage site)	?	MMVFRALLALTLVLCLTQALPLKKANDLSKEIADVAKDNTQKRLVKRSEETVIVGNHQNAPRPALELKNRDENGKIEVKENEVDKTEIAKSDVADDTPPDDEVMEKVVMDLAKVAEAVPETDNNSDLEEKVKVDEDEKVLDEVPNNDEVAKEKEVIEEDAVFQPQEIFNLGAQEKEINDVNSSELPDQESEVTESSEEVPPEELMSGNMEMAQEQPAADEYQYDEYNALYSDPYQWLDRKKRNVNRQKREAALQGSEAGMSMVANEDDTKSRSKRDTEYPLSLNDLYNLYYKYKEMEDEKQQEEELEPVYELPEYEENYAANPEYDNYGVEEELAPPSEEWEPAAVNDDIQQELELEAMMEPAMEEEAPYYLADDETPEEELEKEMEEELEEQMEAQQL…
NQEMLSMLPGI	2 Oxidation (M)	1263.58	0.583909	c47214_g2_i4|m.125266;c47214_g2_i3|m.125258;c47214_g2_i2|m.125251;c47214_g2_i1|m.125244	yes	no	0	0	0	2	0	61.936	61.936	2	0.0055284	18606	20150722_CO_0556DaTh_R02	100.88	51.818	18568000	245	139	241	263	263;264	264	41;42		2		Prohormone 2	1	yes	yes	?	MMVFRALLALTLVLCLTQALPLKKANDLSKEIADVAKDNTQKRLVKRSEETVIVGNHQNAPRPALELKNRDENGKIEVKENEVDKTEIAKSDVADDTPPDDEVMEKVVMDLAKVAEAVPETDNNSDLEEKVKVDEDEKVLDEVPNNDEVAKEKEVIEEDAVFQPQEIFNLGAQEKEINDVNSSELPDQESEVTESSEEVPPEELMSGNMEMAQEQPAADEYQYDEYNALYSDPYQWLDRKKRNVNRQKREAALQGSEAGMSMVANEDDTKSRSKRDTEYPLSLNDLYNLYYKYKEMEDEKQQEEELEPVYELPEYEENYAANPEYDNYGVEEELAPPSEEWEPAAVNDDIQQELELEAMMEPAMEEEAPYYLADDETPEEELEKEMEEELEEQMEAQQL…
GRILSGENSIGY	Unmodified	1264.64	0.641165	c40405_g1_i3|m.58978;c40405_g1_i2|m.58972	yes	no	0	0	0	0	0	42.838	42.838	2	0.029529	11419	20150722_CO_0556DaTh_R02	64.121	27.704	1133400	179	81	175	191	191	191			1		Prohormone 3	1 (partial, also a second partial detected)	no	no	intersequence (?)	MMKAVLCFGLLAILIGCVRGWGRILSGENSIGYNSWIPARRSWRGLYRHGGWRTAPAKCGGNRDLCWQNSQCCKGYYCATVDDGKSGFCRAEDQEQIPVCETDSDCPGWTKCSTVAQVGAVKLRMCKEPTDTAADTGTGKKAESGQPGDVCEDNSDCSIADGLCCQYVQVFRRKPKKMCHQISGLNKCIKSTSFGNNIIKK*	MMKAVLCFGLLAILIGCVRGWGRILSGENSIGYNSWIPARRSWRCGGNRDLCWQNSQCCKGYYCATVDDGKSGFCRAEDQEQIPVCETDSDCPGWTKCSTVAQVGAVKLRMCKEPTDTAADTGTGKKAESGQPGDVCEDNSDCSIADGLCCQYVQVFRRKPKKMCHQISGLNKCIKSTSFGNNIIKK*
GRILSGENSIGYNS	Unmodified	1465.72	0.716121	c40405_g1_i3|m.58978;c40405_g1_i2|m.58972	yes	no	0	0	0	0	0	38.698	38.698	2	0.017935	9970	20150722_CO_0556DaTh_R02	63.185	40.194	3294600	180	81	176	192	192	192			1		Prohormone 3	1 (partial, also a second partial detected)	no	no	intersequence (?)	MMKAVLCFGLLAILIGCVRGWGRILSGENSIGYNSWIPARRSWRGLYRHGGWRTAPAKCGGNRDLCWQNSQCCKGYYCATVDDGKSGFCRAEDQEQIPVCETDSDCPGWTKCSTVAQVGAVKLRMCKEPTDTAADTGTGKKAESGQPGDVCEDNSDCSIADGLCCQYVQVFRRKPKKMCHQISGLNKCIKSTSFGNNIIKK*	MMKAVLCFGLLAILIGCVRGWGRILSGENSIGYNSWIPARRSWRCGGNRDLCWQNSQCCKGYYCATVDDGKSGFCRAEDQEQIPVCETDSDCPGWTKCSTVAQVGAVKLRMCKEPTDTAADTGTGKKAESGQPGDVCEDNSDCSIADGLCCQYVQVFRRKPKKMCHQISGLNKCIKSTSFGNNIIKK*
DEEEYADRLDSDDEPRDES	Unmodified	2283.89	0.888737	c28466_g1_i1|m.18377	yes	yes	0	0	0	0	0	36.202	36.202	3	0.0099227	9160	20150722_CO_0556DaTh_R02	60.764	44.235	1506700	93	11	91	101	101	101			1		PSLamide	1	yes	yes	intersequence	MGVYDKRWLVSWHNMVLAALYCLFLATTAVTSSEVSNGENWDTVLSDSEMANSPAESQENSIEDSLNLTNNDYDMDIENDSAEFPIGGANDESSAAKRFSLTAPSLGKRFSLTAPSLGKRFSLTAPSLGKRFSLVTPSLGKRFSLTAPSLGKRFNLVSPSLGKRLRHALVSPAFGKRDEEEYADRLDSDDEPRDESKRYSLVTPSLGKKMSGIVAAALGKRDAEKRFSLTAPSLGKRFSLTAPSLGKRFSLTAPSLGKRFSLTAPSLGKRFSLT
DDDSEGALDDYL	Unmodified	1326.51	0.509935	c38836_g1_i1|m.49381	yes	yes	0	0	0	0	0	67.012	67.012	1	2.6392e-05	20405	20150722_CO_0556DaTh_R02	126.52	88.876	8339600	87	65	85	95	95	95			1		RGWamide	1	yes	yes	intersequence	MKLYIAITLVCLLVFEIFASAAAAETADQDMDKRAPGWGKRGWGKRDDDSEGALDDYLKRGWGKRGWGKRGWGKRGWGKRGWGKRGWGKRDIDGAPCEDLNQGVIYYIYKAVEAEAQRINACASTDN*
DDSEGALDDYL	Unmodified	1211.48	0.482992	c38836_g1_i1|m.49381	yes	yes	0	0	0	0	0	66.692	66.692	1	0.0085251	20313	20150722_CO_0556DaTh_R02	101.41	46.8	2488900	90	65	88	98	98	98			1		RGWamide	1 (also full peptide and 2 more partial sequences found)	no	yes	intersequence	MKLYIAITLVCLLVFEIFASAAAAETADQDMDKRAPGWGKRGWGKRDDDSEGALDDYLKRGWGKRGWGKRGWGKRGWGKRGWGKRGWGKRDIDGAPCEDLNQGVIYYIYKAVEAEAQRINACASTDN*
DSEGALDDYL	Unmodified	1096.46	0.456049	c38836_g1_i1|m.49381	yes	yes	0	0	0	0	0	64.748	64.748	1	0.0023097	19575	20150722_CO_0556DaTh_R02	125.25	73.465	1722800	112	65	110	122	122	122			1		RGWamide	1 (also full peptide and 2 more partial sequences found)	no	yes	intersequence	MKLYIAITLVCLLVFEIFASAAAAETADQDMDKRAPGWGKRGWGKRDDDSEGALDDYLKRGWGKRGWGKRGWGKRGWGKRGWGKRGWGKRDIDGAPCEDLNQGVIYYIYKAVEAEAQRINACASTDN*
SEGALDDYL	Unmodified	981.429	0.429106	c38836_g1_i1|m.49381	yes	yes	0	0	0	0	0	60.66	60.66	1	0.041895	17994	20150722_CO_0556DaTh_R02	139.92	60.801	3424400	308	65	303	330	333	333			1		RGWamide	1 (also full peptide and 2 more partial sequences found)	no	yes	intersequence	MKLYIAITLVCLLVFEIFASAAAAETADQDMDKRAPGWGKRGWGKRDDDSEGALDDYLKRGWGKRGWGKRGWGKRGWGKRGWGKRGWGKRDIDGAPCEDLNQGVIYYIYKAVEAEAQRINACASTDN*
QASQGIDKLLKSPNLL	Gln->pyro-Glu	1706.96	0.956685	c40583_g1_i1|m.60109	yes	yes	0	0	1	0	0	74.446	74.446	2	2.084e-09	23189	20150722_CO_0556DaTh_R02	171.87	137.54	7089900	271	82	267	293	296	296			1		SIFamide	1 (partial)	directly after the signal peptide	no	Peptide (partial)	MNCYVKLSIILCFCSLLVCGQASQGIDKLLKSPNLLFGRKRSPDPAGSNLFFGRRSFEPQQYGRQFCANVIETCRYWYEQNNDVSATEQS
QASQGIDKLLK	Gln->pyro-Glu	1182.66	0.660838	c40583_g1_i1|m.60109	yes	yes	0	0	1	0	0	50.414	50.414	2	0.00050813	14194	20150722_CO_0556DaTh_R02	122.52	60.562	5186500	270	82	266	292	295	295			1		SIFamide	1 (partial)	directly after the signal peptide	no	Peptide (partial)	MNCYVKLSIILCFCSLLVCGQASQGIDKLLKSPNLLFGRKRSPDPAGSNLFFGRRSFEPQQYGRQFCANVIETCRYWYEQNNDVSATEQS
SPDPAGSNLFF	Amidation (C-term)	1149.55	0.545473	c40583_g1_i1|m.60109	yes	yes	0	1	0	0	0	68.456	68.456	1	0.00021065	20930	20150722_CO_0556DaTh_R02	134.48	81.693	8433200	335	82	330	358	361	361			1		SIFamide	1	yes	yes	Peptide	MNCYVKLSIILCFCSLLVCGQASQGIDKLLKSPNLLFGRKRSPDPAGSNLFFGRRSFEPQQYGRQFCANVIETCRYWYEQNNDVSATEQS
QYEGIFITDGSQ	Unmodified	1356.62	0.619761	c51536_g1_i1|m.188569	yes	yes	0	0	0	0	0	61.298	61.298	2	6.551e-05	18268	20150722_CO_0556DaTh_R02	132.5	65.168	2648600	280	179	276	302	305	305			1		SWD	1	yes	yes	?	MANNTNRTLLSVLLLELFLLCLSHVNAAPMSRDSVDEEVEDTDISRNKRAFQAGAWNEVPDPHKRGNTKESSLLTVLRSEAGTLSGSQTSAAGTHSASPTGGVGTH
SPLPDNEEMVNEILN	Oxidation (M)	1728.79	0.787631	c45085_g3_i2|m.99829;c45085_g1_i1|m.99815	yes	no	0	0	0	1	0	60.678	60.678	2	9.2618e-09	17975	20150722_CO_0556DaTh_R02	135.91	90.632	47749000	336	119	331	359	362	362	33		1		MS peptide 1	1	yes (signal peptide)	yes	?	MMRQCFGPFLIGLIGILICFTQDARGSPLPDNEEMVNEILNKRNAWWSKKSDPALADLSGERMDGENSEQPCLSQAHRIDCYINRCVPDFVECGRLARSRSGFGACKQQHHECALECYPDTNKGPALSLFSGLQG*
SPLPDNEEMVNEILN	Unmodified	1712.79	0.792716	c45085_g3_i2|m.99829;c45085_g1_i1|m.99815	yes	no	0	0	0	0	0	73.578	73.578	2	6.5996e-08	22877	20150722_CO_0556DaTh_R02	78.401	44.812	4470400	337	119	331	360	363	363			0		MS peptide 1	1	yes (signal peptide)	yes	?	MMRQCFGPFLIGLIGILICFTQDARGSPLPDNEEMVNEILNKRNAWWSKKSDPALADLSGERMDGENSEQPCLSQAHRIDCYINRCVPDFVECGRLARSRSGFGACKQQHHECALECYPDTNKGPALSLFSGLQG*
PLPDNEEMVNEILN	Oxidation (M)	1641.76	0.755602	c45085_g3_i2|m.99829;c45085_g1_i1|m.99815	yes	no	0	0	0	1	0	59.573	59.573	2	0.015185	17599	20150722_CO_0556DaTh_R02	65.295	36.671	1739700	263	119	259	284	287	287	33		1		MS peptide 1	1 (partial, also full sequence detected)	no (1 amino acid N-terminally missing)	yes	?	MMRQCFGPFLIGLIGILICFTQDARGSPLPDNEEMVNEILNKRNAWWSKKSDPALADLSGERMDGENSEQPCLSQAHRIDCYINRCVPDFVECGRLARSRSGFGACKQQHHECALECYPDTNKGPALSLFSGLQG*
EGSEGGDFLERLD	Unmodified	1422.63	0.626303	c45028_g1_i1|m.99192;c45028_g1_i2|m.99195	yes	no	0	0	0	0	0	57.396	57.396	2	1.5017e-06	16759	20150722_CO_0556DaTh_R02	131.66	70.553	72747000	130	118	128	142	142	142			1		MS peptide 2	1	yes	yes	?	SYLVACIVVLCACLVLGKPAPSGTKVNSQDISKSINRLIEDLRTHKAAEDHDQKELVKIVLAFAGKLQELQEGIQHIDEVEGQAAKATAKREGSEGGDFLERLDKRGQYYDAELDDGFDMFKKRNQKLNRARNGWLEQ	MMKSYLVACIVVLCACLVLGKPAPSGTKVNSQDISKSINRLIEDLRTHKAAEDHDQKELVKIVLAFAGKLQELQEGIQHIDEVEGQAAKATAKREGSEGGDFLERLDKRGQYYDAELDDGFDMFKKRNQKQEKKAAARGEQTKEYASELEKAAKAD*	VLCACLVLGKPAPSGTKVNSQDISKSINRLIEDLRTHKGSEGGDFLERLDKRGQYYDAELDDGFDMFKKRNQKLNRARNGWLEQ*	VLCACLVLGKPAPSGTKVNSQDISKSINRLIEDLRTHKGSEGGDFLERLDKRGQYYDAELDDGFDMFKKRNQKQEKKAAARGEQTKEYASELEKEKPISEELTKLLDLLDAKKGQ
GSEGGDFLERLD	Unmodified	1293.58	0.583709	c45028_g1_i1|m.99192;c45028_g1_i2|m.99195;c45028_g1_i5|m.99203;c45028_g1_i3|m.99197;c45028_g1_i7|m.99206	yes	no	0	0	0	0	0	56.375	56.375	2	0.020116	16415	20150722_CO_0556DaTh_R02	67.997	28.372	2420500	182	118	178	194	194	194			1		MS peptide 2	1 (partial, also a second partial and full peptide detected)	no (1 amino acid N-terminally missing)	yes	?	SYLVACIVVLCACLVLGKPAPSGTKVNSQDISKSINRLIEDLRTHKAAEDHDQKELVKIVLAFAGKLQELQEGIQHIDEVEGQAAKATAKREGSEGGDFLERLDKRGQYYDAELDDGFDMFKKRNQKLNRARNGWLEQ	MMKSYLVACIVVLCACLVLGKPAPSGTKVNSQDISKSINRLIEDLRTHKAAEDHDQKELVKIVLAFAGKLQELQEGIQHIDEVEGQAAKATAKREGSEGGDFLERLDKRGQYYDAELDDGFDMFKKRNQKQEKKAAARGEQTKEYASELEKAAKAD*	VLCACLVLGKPAPSGTKVNSQDISKSINRLIEDLRTHKGSEGGDFLERLDKRGQYYDAELDDGFDMFKKRNQKLNRARNGWLEQ*	VLCACLVLGKPAPSGTKVNSQDISKSINRLIEDLRTHKGSEGGDFLERLDKRGQYYDAELDDGFDMFKKRNQKQEKKAAARGEQTKEYASELEKEKPISEELTKLLDLLDAKKGQ
EGSEGGDFLERL	Unmodified	1307.6	0.599359	c45028_g1_i1|m.99192;c45028_g1_i2|m.99195	yes	no	0	0	0	0	0	61.445	61.445	2	0.0083568	18306	20150722_CO_0556DaTh_R02	76.073	10.841	4447000	129	118	127	141	141	141			1		MS peptide 2	1 (partial, also a second partial and full peptide detected)	yes	no (1 amino acid missing)	?	SYLVACIVVLCACLVLGKPAPSGTKVNSQDISKSINRLIEDLRTHKAAEDHDQKELVKIVLAFAGKLQELQEGIQHIDEVEGQAAKATAKREGSEGGDFLERLDKRGQYYDAELDDGFDMFKKRNQKLNRARNGWLEQ	MMKSYLVACIVVLCACLVLGKPAPSGTKVNSQDISKSINRLIEDLRTHKAAEDHDQKELVKIVLAFAGKLQELQEGIQHIDEVEGQAAKATAKREGSEGGDFLERLDKRGQYYDAELDDGFDMFKKRNQKQEKKAAARGEQTKEYASELEKAAKAD*	VLCACLVLGKPAPSGTKVNSQDISKSINRLIEDLRTHKGSEGGDFLERLDKRGQYYDAELDDGFDMFKKRNQKLNRARNGWLEQ*	VLCACLVLGKPAPSGTKVNSQDISKSINRLIEDLRTHKGSEGGDFLERLDKRGQYYDAELDDGFDMFKKRNQKQEKKAAARGEQTKEYASELEKEKPISEELTKLLDLLDAKKGQ
GQYYDAELDDGFDMF	Oxidation (M)	1800.68	0.682497	c45028_g1_i1|m.99192;c45028_g1_i2|m.99195;c45028_g1_i5|m.99203;c45028_g1_i3|m.99197;c45028_g1_i7|m.99206	yes	no	0	0	0	1	0	74.873	74.873	2	0.0034692	23331	20150722_CO_0556DaTh_R02	85.271	65.49	16808000	178	118	174	190	190	190	32		1		MS peptide 2	1	yes	yes	?	SYLVACIVVLCACLVLGKPAPSGTKVNSQDISKSINRLIEDLRTHKAAEDHDQKELVKIVLAFAGKLQELQEGIQHIDEVEGQAAKATAKREGSEGGDFLERLDKRGQYYDAELDDGFDMFKKRNQKLNRARNGWLEQ	MMKSYLVACIVVLCACLVLGKPAPSGTKVNSQDISKSINRLIEDLRTHKAAEDHDQKELVKIVLAFAGKLQELQEGIQHIDEVEGQAAKATAKREGSEGGDFLERLDKRGQYYDAELDDGFDMFKKRNQKQEKKAAARGEQTKEYASELEKAAKAD*	VLCACLVLGKPAPSGTKVNSQDISKSINRLIEDLRTHKGSEGGDFLERLDKRGQYYDAELDDGFDMFKKRNQKLNRARNGWLEQ*	VLCACLVLGKPAPSGTKVNSQDISKSINRLIEDLRTHKGSEGGDFLERLDKRGQYYDAELDDGFDMFKKRNQKQEKKAAARGEQTKEYASELEKEKPISEELTKLLDLLDAKKGQ
DDEEEELRSNII	Unmodified	1460.66	0.663082	c41235_g1_i1|m.64909	yes	yes	0	0	0	0	0	54.171	54.171	2	1.2375e-24	15566	20150722_CO_0556DaTh_R02	246.82	97.33	24577000	89	87	87	97	97	97			1		MS peptide 3	1	yes	yes	?	MTRIYALLAVALLVTQVLSAPVAKQDVGERKAKNKEAANLEEELHKQAGEGKKDTPETSEPSPGHKPRGALGQLMQAAAEEEESQEEKAATTKTEEDAKLQNVIYSIYNNPEVLKALLRAGETKESNEEVAPPMQNGIKRDDEEEELRSNIIKKDGDDLYQPASDPNMDMLLDRYEDLPDDSALYEDDRQYNNVADPDYPDDRLMAEEVHALEGMEPNMNGIEVEDENEKDEDDSEDHDDNEEESTTKSASKQ*
SVENVLDRSQPL	Unmodified	1355.7	0.704493	c32264_g1_i1|m.25175	yes	yes	0	0	0	0	0	50.863	50.863	2	0.0021123	14335	20150722_CO_0556DaTh_R02	104.59	69.633	4693400	347	25	341	370	373	373			1		MS peptide 4	1	yes	yes	intersequence (?)	MDGRLLFLVIALSACGSLLACKLPREPTQGEYMKYIVCLQKATGFTSDGGRWGRSVENVLDRSQPLRKLLRSKKTECVLKKNPQPQDYVDYVMCLHSNGHTTEGGRWGRSVDEGLTRDGLKSKSKREECVLKSNPQPQDYVNYVMCLQGTGFTT
QANGRVQDLANAGVTIIEHPV	Gln->pyro-Glu	2184.13	0.128729	c36262_g1_i1|m.37384	yes	yes	0	0	1	0	0	74.403	74.403	2;3	3.2762e-18	23173	20150722_CO_0556DaTh_R02	187.47	138.43	14915000	268	47	264	289;290	292;293	293			2		MS peptide 4	1	no (alternative monobasic cleavage site)	yes	intersequence (?)	TTDGGRWGRSIDREFTRNGLKSKSKRDQCVLKSNPQPQDYVNYVMCMQGSGFTSDGGRWGRSTDRARHYSIMEKVFRNVPDFGRWFQLRRESAHEQAEIPARQGGRDDDQETVFSRQANGRVQDLANAGVTIIEHPVKREIRLRDITAKKSS
EATRGNLMPPGPWIYGTGHLN	Oxidation (M)	2296.11	0.105885	c37626_g1_i2|m.43693;c37626_g1_i1|m.43692	yes	no	0	0	0	1	0	58.418	58.418	3	0.00013649	17177	20150722_CO_0556DaTh_R02	76.492	52.085	3873500	121	58	119	133	133	133	17		1		MS peptide 5	1	yes	yes	?	MDTCMKVLFCLYAISMLMMATSRVTNALSSDFGGKPQRREATRGNLMPPGPWIYGTGHLNKRLFKGAFDISNKIEDTAGKEHGIQMMDKFMVFLRLQESGALDKCLASFSKRR
GNLMPPGPWIYGTGHLN	Oxidation (M)	1838.88	0.877389	c37626_g1_i2|m.43693;c37626_g1_i1|m.43692	yes	no	0	0	0	1	0	65.122	65.122	2	0.02409	19751	20150722_CO_0556DaTh_R02	56.121	29.589	1960900	172	58	168	184	184	184	17		1		MS peptide 5	1 (partial, also full sequence detected)	no (alternative monobasic cleavage site)	yes	?	MDTCMKVLFCLYAISMLMMATSRVTNALSSDFGGKPQRREATRGNLMPPGPWIYGTGHLNKRLFKGAFDISNKIEDTAGKEHGIQMMDKFMVFLRLQESGALDKCLASFSKRR
