# Supplementary material for: Nemertean, Brachiopod, and Phoronid Neuropeptidomics Reveals Ancestral Spiralian Signaling Systems
Source: Mol Biol Evol. 2021 Jul 17;38(11):4847–66. doi: 10.1093/molbev/msab211 (PMC8557429; doi:10.1093/molbev/msab211)
Supplement: msab211_Supplementary_Data [file msab211_supplementary_data.zip › Supplementary_Material_12_Alignment_GPCR_BetaRhodopsin.txt]

>QHC34066_corazonin
IKTSVLSTLFVISLVGNTATLVQMFRTINTLIMHLATADLIVTFFC-FLMCKLVKWLQFG
LYLSTYIVVIIAIDRAYAILVRLMI--I--TAWVLSAIFSAPQAYLLMFIIPLIIMITA-
-YMLI----------------------------------------
>ATG31107_CRZ_receptor2_Pdum
IKTSVLSTLFVISLVGNTATLVQMFRTINTLIMHLATADLIVTFFC-FLMCKLVKWLQFG
LYLSTYIVVIIAIDRAYAILVRLMI--I--TAWVLSAIFSAPQAYLLMFIIPLIIMITA-
-YMLITTLIVLAFIICSPYYVIFL-ACFGTGNSLLNPLIYSAFHV
>QHC34064_GnRH_AKH_Pdum1
VSVITYTILFFIAAVGNLMVFIALFRRVNLFIMHLAIADLMVTFIM-LPGCRILMFFRFG
FYLSSFILVAISLDRYYSISSQVMI--A--IAWILSAVASIPQSILAVYVVPLGFIIVT-
-YSLVTVVIVCVFIMCTPYIVMLA-WIFAVSNSCMNPFIYGMFTQ
>QHC34065_GnRH_AKH_Pdum2
MAVIAYSTLFFIAAISNLTVFLTLFRRVNLFIMHLSAADLIVTFIM-LPACRMLMFFRFG
LYLSSFILVTISLDRYFAILGKLML--T--MAWLFSGIASLPQSVITVYALPLIVIIIA-
-YSLITIMIGKKDITQ-----------------------------
>Pdum_Annelida_deorphanized_Vasotocin_rec
---------------------------MNLLILHLAIADLFVAVFN-ILLCKAVKYFQVA
MYASSYVLLTTALDRYLVICVHLLV--M--TSWILSALFSLPQVFSAVYVIPLILLTFF-
-YGRITLTVVLCYLICAPFFIAQM-WLLASLNSCTNPWIYFVFAN
>Pdum_Annelida_deorphanized_Myomodulin_rec
KHGYVSIVVCVFGIVSNIMNIAVLTQSTNYILVALAIADMLTMLSY-LPYLLFNTNFITC
HTIAMWLTVALAVFRYIVVCAKITV--V--AVFFATVIFCIPNYVVVLKVAPCVLLTVL-
-SSLLLVSVVLCFVVALPQGILAF-LIIVLVNSAVNFLLYCIMSR
>Pdum_Annelida_deorphanized_Luqin_rec
VMILMYTTITVLAVGGNSIVVYIVLAVTNYFIVNLSLSDIIMSCIC-IPMCPLVTYAQVA
VFLSAFTLVAISLDRYVAIIAALSI--F--LIWFLSLAVPLPIAIVLQYFLPLFVLLFT-
-YTRIMITVVIIYALCLPLHTVTI-AWLAMSNSCYNPMVYCWMNS
>Pdum_Annelida_deorphanized_RGWamide_rec
TGLICYPIVCLFGLTGNILSIVVLNHSTNVYLICLAVSDSIKLIND-SSLYPYAHYLLMS
VCVTAWLTVSVAAERYIMVCARFTS--A--MVFLTMSLLTVPFALLLRSIIPLLILCTF-
-NYFILMSVIIVFMICTPDAIIST-VLLLTINSGVNFVLYCTFNK
>Pdum_Annelida_deorphanized_NPY4_rec
VMGIGGMTVCSLGIIGNILSLIVLTRSTYSYLSALSVCDMLFLCFT-IVLFPYIHPAATF
QVTSIWLTLAFTVDRYIMICARKVI--V--ALYSTGMLFNIPKFFAFVCGLPFIALAVL-
-NAFLLISVVVVFFICTPALVSRV-IFLIIMNSSINIVPYYFFGR
>Pdum_Annelida_deorphanized_EFLGamide_rec
VGCFFVSLIFLVGLVGNMMVVIVVARPTNCYLVSLAVADVLVLISA-TLGCAIMVFLQLG
INASSLSITAFTVERYIAICAKRII--L--SIWAFSIAYCSPWLGVIFYVFPLVMTCIL-
-YGLILAVVVLLFAFLMPYRVLVV-YLMVYMNSAINPVLYNAMSV
>Terebratalia_transversa_related_P_dumerilii_NPY4_FMRFam
AWGIIGSILVLGGCVGNILAIIVLNRFTSTYLSALAIFDTILLLCF-LFMHLVIYPLTIS
QQCTIYVTVAFTIQRYCAINALIVI--T--ILILGSVIYNSPRMISVIFMVPFLVLVIF-
-NTLLLIAIVVVFLICILPIADNI-FLMVALNSSINFILYCMFGQ
>Lineus_longissimus_EP_GPCR_deorphanized_MN068405_1
VVPIVFGLIFIVGVIGNGTTIFTVLKVPNVYIVSLACGDLLLILIS-VPMCKVTHFLRMS
LGVSVFTLTALGGDRYTAIVTIITS--V--SIWVASIALAIVDGIIIYFALPVYIIALF-
-YVMIVLLLVVIFIICLPRHIFSM-WCLCFINSCVNPITLYFLSK
>M4I0F4_MIP_allatostatinB_PDum
AYGYISPILAVINVITNSLVCIVLLRPTNTILLFMALSDMLTGVVP-VPYNAITEHIPMF
HTASIWLTMALAFQRYVYVCVLKSV--L--VIYIISVLCEVHRFFVFIHFIPCTSLVVF-
-NLLLLVAVVFIFLVVLPLGILFI-IIAILFSYPINFFIYCAMSR
>AKQ630631_FMRFamideR_PDUM
ALIVLYTLTTALSVGGNLIVIIVFIFELRGFLINLACADLIMAVFC-LPMCPIVLYMQVS
VTASVCTNMAIGIDRFWVVTSKIVI--A--LVWLIAFGLSSIQLVILTYLLPLGILSLT-
-YSIVLVIVVVLFGVCLPLHVFIL-VWLAMSNSFVNPIIYGFLND
>AKQ63032_1_Excitatorypeptide_Pdum
VVPIVFALIFIVGVVGNGLLIFIVLHVPNVFIVSLALGDLLLILIS-VPMCKIIEFLQLS
LGVSVFTLTMLSYDRYIAIVTIGCA--I--AVWIVSTVLAVLELFLVYFAIPVVIIGVF-
-YVLMVLSFVIVFCLCFPRHVYLL-WCMMFINSCVNPLTLYFLSK
>AKQ62997_1_achatinReceptor_Pdum
QRVVMLTVIMLMTFVGNVVIILVLTCRVNIFIVNLAIGDLSVFLFT-MTACKILLYAQVT
LASTTFILAAMSFDRFMAICARKMI--V--VSWLMAFMFASPQLLAYILVIPAIFISFC-
-YINVTLSIICSFIACTPYFVVHL-ITMALLNSAVNPILYGCFNI
>QHC34064_1_GNRH1_Pdum
VSVITYTILFFIAAVGNLMVFIALFRRVNLFIMHLAIADLMVTFIM-LPGCRILMFFRFG
FYLSSFILVAISLDRYYSISSQVMI--A--IAWILSAVASIPQSILAVYVVPLGFIIVT-
-YSLVTVVIVCVFIMCTPYIVMLA-WIFAVSNSCMNPFIYGMFTQ
>Nmrn_Cerebratulus_spec_TRINITY_DN38009_c2_g2_i1_m_110202_3prime_partial_311_642_29
LMPIECILVFIIGCLGNGTLVFLIVKKRNAFLLTIAVADLLASAIC-APLCKIYKLLLLT
PQVAILTLIVLSVERCINRFVIALT--V--ILWLLPVLIDLRQFIFLQYVVPVVIITVC-
-FVSI----------------------------------------
>Nmrn_Baseodiscus_unicolor_Contig27419_m_262576_internal_48_648_33
-------------------------------------------------GCSVLVFMQLS
KDVGGLCLLVIAAERYLTICANIII--L--GIFMVVCAFCSPWLVIIFYLIPVLTCAVL-
-YLQSMMLATAAFGFLIPYRGLIL-YILVYVASAAKPIIYVVCSY
>Nmrn_Nipponemertes_spec_TRINITY_DN16424_c0_g1_i1_m_65715_internal_1362_650_35
-------------------------------------------------QCRLWAFSQVP
LYASTYMLVMIAIDRYTAMCSYLMV--L--GTWVFSLAAASPQMGTTLMIIPVIILISL-
-YTLMTFVIVVVFIVCTPYWVGML-FLLSALNSCFNP--------
>Nmrn_Nipponemertes_spec_TRINITY_DN31107_c0_g3_i3_m_46144_internal_1363_651_36
-------------------------------------------------VKPYIWTFVLA
KTLSVYIVILVTVERYIAICTRIWL--F--SILLFCILYNLPKIFVIMFIVPLGTLSVF-
-NFLLIIGVVIAFLILTPAVILNI-IVVSTINSCINFYIYCLVGK
>Nmrn_Cerebratulus_spec_TRINITY_DN38009_c1_g2_i1_m_110188_3prime_partial_319_653_38
LMPIVAAVVFVLGCLGNGTLVFLIVKKRNAFLLTIAVADLLAAAIC-APLCKIYEFLILA
PQVVVLALAVLSVERCVNRFAIALT--V--ILWLLPVLIDLRQLIFLQYVIPVVTIAIC-
-FVLV----------------------------------------
>Nmrn_Lineus_ruber_Lvir_rna_tri_85381_1_m_127333_internal_1152_655_40
LMITLYSCIFVIGVVGNALVIVTLIQVTNVLLLNLSISDLLLVVLC-MPMCPTIRYLQVS
VGVSAFTLVAIAMERFFAICSYKLI--V--AVWITTGIINIPTAVTVFLLLPFILMLLA-
-YTFI-------------------------MPSCQQQLDRLF---
>Nmrn_Baseodiscus_unicolor_TRINITY_DN87446_c2_g3_i1_m_188448_3prime_partial_51_657_41
VYTILVGSICLIGFVGNSLSFLVLRNTTNFLLQGLAITDTALLVDC-VLMLPYLLPCGTA
QTLTNWFVVLVTTERYIVVCAKKSI--L--FIIVMAILYNIPRFF---------------
---------------------------------------------
>Nmrn_Lineus_ruber_Lvir_rna_tri_89785_1_m_130283_3prime_partial_1155_661_45
IYSMAYSVVFILAVVGNSLVVSVVYKVTNYFIVNLAIADMLVSVIV-LPTCKVIPYLQTV
VSASVNTLAAIAVDRYLAICAKFVI--L--FIWVISAIIMIPWALLTCYTIPLILITVC-
-YSLI----------------------------------------
>Nmrn_Baseodiscus_unicolor_TRINITY_DN65512_c0_g1_i1_m_202714_3prime_partial_52_662_46
LSGICGMLICCLGIVGNILSFIVLTRSTYIYLSALSVCDTLVLLFT-MMMFPYVHPLCTF
QLISIWLTLAFTTDRYIMICARKVI--A--GLTLSGVVLQIPRFFIFVCGVPFIAL----
---------------------------------------------
>Nmrn_Cephalothrix_hongkongiensis_comp26517_c0_seq4_m_17471_internal_101_663_47
IHGYASIIVCTIGIIANCFNIIILTKSTNYLLTGLAVSDLFTMASY-IPFFMFNATFGTT
HTISIWLGVCLALFRYLYIKAKIAV--V--SIYIFSVCINIPNYILAAKLIPCLLMILF-
-GGLLLILLL------KP---------------------------
>Nmrn_Lineus_longissimus_c45547_g1_i1_m_105001_internal_664_664_48
-------------MSGKTAIG-------------------------------------AT
ISSSVFTFMAIAIDRYTAIIAIGAI--A--LIWAISVVLAVPNLWFSNYIVPLLACTIA-
-YSWVMIIVVFIFGVCLPQHVYFI-VWVAMSNSMYNAFIYCWMNS
>Nmrn_Lineus_longissimus_c29287_g1_i1_m_19515_3prime_partial_667_666_50
LRVHVMFALTLVGLVGNSLTLPVLSQSTGFLLKTLASVDSMVLVSF-AWIERYLWAAIFA
KSFAVYMIMAVAVDRYIAVCAQRTV--I--SLMGFSFAYNLPNIWIFSFTAPVVVLTFT-
---------------------------------------------
>Nmrn_Tubulanus_polymorphus_comp237452_c0_seq1_m_152718_internal_1876_668_52
---------------------------------------------C--PMCLLIPYLQSS
IFLSSFTLVAIALDRYIAIIAILII--A--SIWIISTGVSLPVAIILQYFLPLFILTYT-
-YVRIMITVVVIYALCLPVHSITL-AWLSMSNSCYNPIVYWWMNK
>Nmrn_Lineus_longissimus_c48655_g1_i1_m_143349_3prime_partial_678_673_56
VVAVVASIIFILVCLGNGTLIFLIVKIQNAFLLSISVADLLVGVVC-LPMCKIYGCLTVC
PALSIFTLTFLSIECCTNIYKVAIL--F--LLWFVCLCLGLPNLIFIFLVIPALIIAVC-
-FTLI----------------------------------------
>Nmrn_Lineus_longissimus_c49597_g2_i1_m_157110_3prime_partial_679_674_57
LLAALYGSISLLAIIGNGAVIYVVGKVTNIFIVNMAFADVLIGLFS-IPMCPLAPFVQIT
VNVSIFTLMILAIDRYFAVIAKIAI--A--ITWTFAILSGLPTLFVLQYILPLS------
---------------------------------------------
>Nmrn_Cerebratulus_spec_TRINITY_DN43264_c0_g1_i1_m_124191_internal_344_681_63
---------------------------TTFLLQVLAIADCMFLFMN-LIVMAYMKGVMIT
RDFSVWMVIVVTMDRYVAIYAATGV--V--LLLIYVICFSIPRFVVANLMIPMFLVVFM-
-NIRILVIIAAIFVICTPKTIHIL-CIFQNINSFINFFIYCFIA-
>Nmrn_Cerebratulus_spec_Contig7695_m_220013_complete_345_682_64
-------------------------------------------------AKGPLYFFLFW
ETASVYMTVVVALERFVLVCAYIAI--L--LVFGLSFLYRLPILFPVNVLIPVAVLIFV-
-TSAIVLTVVIVFLILIPKLVYE--SFLSALNSFVNFFIYCATGS
>Nmrn_Baseodiscus_unicolor_Contig8137_m_243754_internal_53_685_67
WEMGVLGIIFVLAVLGNSIVVGVLLLRMNLFIVHLSIADIMAAFLN-VLLCRLVYYMQLP
LIASSYFLVMISFDRFFAICSYLMI--L--STWIFSFIFASPQLWFLTYLIPLIIQGVA-
---------------------------------------------
>Nmrn_Notospermus_geniculatus_g31765_t1_1425_688_70
AQVVFLVILFKFIVIGNLAVLVAIGVRMNFFIMNLAIADLLNAFFN-VLGCKVFRYLQVT
QYACTYALVALSIDRLDAIAAKVLV--A--TAWSLSFVFSIPMAVISLFIIPAIIITVC-
-YGII----------------------------------------
>Nmrn_Tubulanus_polymorphus_comp154030_c0_seq1_m_146781_5prime_partial_1882_691_73
--------------------------YMNYFRTHLSEFNGFFE---------------IA
KTFEVHMVTFITLTRFIGMYLLISS--F--TILCYSVLFNIPRFLIVNIIVPVLLVAIL-
-NTLILVAIATTFTILLTTFVTTI-MVLFTINCFGNFLIYLLIGG
>Nmrn_Lineus_longissimus_c46315_g1_i1_m_114157_complete_689_693_75
-------------------------------------------------FMMFNALFTTT
HTISIWIGVVLAIFRYIYIRAKIAV--I--TVYLCSIIICIPNYCILAKIVPCLLMCIF-
-GGILLVAVILLFLVTLPQGILLV-IAVALINNSINFVLYCSMSK
>Nmrn_Nipponemertes_spec_TRINITY_DN22624_c1_g1_i1_m_88202_internal_1367_697_79
----------------------------------LSVADLVVAFTN-VIGCRLYHYVQLP
LFASTYMLVIIAVDRYKAICCYLLV--A--LAWSVSALGAAPQLGVTLLIIPVVTLVAL-
-YGIITSVIVATFILCTPYWVGTG-ILLSALNSCTNPWIYMFFNI
>Nmrn_Notospermus_geniculatus_g3499_t1_1432_698_80
PSGIVYGITFLFGVIGNGLVIFSIVRVTNIFLTSLASADLLLVLIC-VPLCKALYYLQLS
AICSVLTLTTMSVERYYAILARRVI--I--LIWVLSLLLASPIIFLLVLIIPLCIMSMA-
-YASI----------------------------------------
>Nmrn_Tubulanus_polymorphus_comp29163_c0_seq1_m_20992_3prime_partial_1885_699_81
VHGYLSVVVSIFGILSNILNIIVLTQSTNYILIALAVADMLKMMSY-LPFLLWHNSFVTC
HTIAMWLTVSLAVFRYIVVCAKITI--A--AIVVTTLLFCIPQYMVVIKIVPCIVLTLL-
-SALL----------------------------------------
>Nmrn_Lineus_longissimus_c49005_g1_i2_m_148516_3prime_partial_699_704_84
LLGVAAYVTCGIGIIGNAMSIAVLSKSLIVYLMGLAIADIMVLVTT-VIVLPYVMPLGTF
QIYSIYMTVAFTIDRYIYICAWKMT--L--LIFILCAIYNIPRWFPIALVIPLVTITTL-
-NSFL----------------------------------------
>Nmrn_Lineus_longissimus_c22591_g1_i1_m_12693_3prime_partial_700_706_86
VDVVIVGIMILIGFIGNMLSFVVLHKTTHFLLQCLALADTLFLCGC-MMILPYLYPLGMA
QTARNWITVTVTVDRFIAIRMRITV--T--FVVIGAILFNIPRFFIFIVVGPLLLLVIL-
-NINL----------------------------------------
>Nmrn_Lineus_ruber_Lvir_rna_tri_72304_1_m_117216_internal_1173_715_95
PSGLVYGITFLVGVIGNALVIFSIARVTNIFLTSLASADLLLILIC-VPLCKFVNYMMVS
AICSVLTLTSMSVERYYAILAKRVI--I--VLWFLSFVLAIPILILLVLIIPLAIMSMA-
-YASI----------------------------------------
>Nmrn_Cerebratulus_spec_TRINITY_DN22802_c0_g1_i1_m_131835_3prime_partial_366_716_96
MNGYINPIVIVFTCVTNFLVCVTLLKPTNMILVFMAVSDTLTGLSP-LPQSLLTRALPVF
HTMSIWLTLALAIQRYIYVCAIKVS--V--GICAASIAVHFLMFIIFIHLVPCVTLVVI-
-NVLL----------------------------------------
>Nmrn_Notospermus_geniculatus_g20730_t1_1447_720_100
PSGIVYGMTFLVGVIGNALVIFSIARVTNIFLTSLASADLLLILIC-VPLCKFVNYMMVS
AMCSVLTLTSMSVERYFAILARRVI--I--ALWFLSFILAIPILILLILVIPLGIMSMA-
-YASI----------------------------------------
>Nmrn_Cerebratulus_marginatus_comp1086418_c0_seq1_m_137607_5prime_partial_155_721_101
LKNVIITPYT----------------SSTIMM--------FFMLMV-FVYFYVIKGFTIA
SDLAVWMIVLVSTDRYIAVYACIAV--I--GMFLYVIAFNFHNFFFINVVLPMLLVMVM-
-DTRMLVVLATTFVLCIPTAVDIF-MVFSVFNSFINFFIYILIGK
>Nmrn_Lineus_ruber_Lvir_rna_tri_91891_1_m_131676_internal_1177_722_102
-------------------------------------ADLIFLMFL-ATYFHYAEIMITC
LIVSVWLTVVLGIERYIAICARIAT--V--FIFILAFACRSPAFFFITAVLPFVLLSVL-
-NIRLLIAIIVVFFLLASYVTCNV-IILIAVKTAVNFALYCWFSE
>Nmrn_Cerebratulus_spec_TRINITY_DN14213_c1_g1_i1_m_81951_3prime_partial_373_723_103
YHGYVAMIVCTFGILANILNIVILTKSTNCLLTGLAVSDLMTMSTY-LPFMMFNALFTTT
HTVSIWIGVVLAIFRYIYIRAKIAV--V--TVYMCSIVICIPNYCILAKIVPCILMSIF-
-GGILLVAD------------------------------------
>Nmrn_Baseodiscus_unicolor_Contig32082_m_267167_internal_59_724_104
VYFIIIGMMCCLGSLGNSLTIAVLQRMTGFLMQCLAISDIVTLVCM-FLIIPYIWPMRIA
NTCSLFIITIVTVDRYARVVTKPTL--A--SAVCIAIIINIPRFFVITYMIPLVTMLIF-
-NTKLLITVVVTFIICTPIRIYRV-L-------------------
>Nmrn_Cephalothrix_hongkongiensis_comp111151_c0_seq1_m_97824_3prime_partial_119_726_105
IKILAYVIPLTIALLGNTLIVLIVLRTTNTFLVNLALSDIFIALFC-MWMCKFNIFSRLA
YSSSILTMTFIACDRFFAILAAVVI--I--VIWMISVAIAVPQLVVMLYFTPVILMVTL-
-YSAI----------------------------------------
>Nmrn_Malacobdella_grossa_comp18304_c0_seq1_m_11191_complete_1327_728_107
----------------------------------STLSDYIGIMTS---VKPYSNPLEMS
QMCSIYMTVTFTIDRYIYICARKVT--L--LIYILVMLYNIPRWFPIVLLIPLSVIVIL-
-NSFLLIAVIFMFLICIPALISNI-IYLLILNSSVNIFFYCYFGK
>Nmrn_Lineus_ruber_Lvir_rna_tri_69853_1_m_115013_3prime_partial_1179_731_110
YHGYVAMVVCAFGVLANILNIVILTKSTNCILTGLAVSDLMTMSSY-LPFMMFNALFTTT
HTISIWIGVVLAIFRYIYIRAKISV--I--TVYLCSIIICIPNYCILAKIVPCILMSIF-
-GGILLVAVILLFLVTLP---------------------------
>Nmrn_Tubulanus_polymorphus_comp186793_c0_seq1_m_148895_internal_1891_732_111
------------------------------------------------------------
--ASTYSLVALSLDRLDAIAAKLLI--G--LSWGCSFLFSIPALVVAIFIIPTGIITMC-
-YSIITLIIVIVFVLCSPYFIFDF-LSLAPLNSAVNPAIYGIFST
>Nmrn_Notospermus_geniculatus_g12434_t1_1456_734_113
--------------------------------MNLSLADLLVLLVT-MPMCKAVPFIEAV
ADASVLTILAISLERYYAICSIKIL--A--VIWIIAAAVAIPFIYALFFVFPLVLLSVL-
-YSIILISIKVLFFVCLPFRVFSI-FIMFYMNSAGNPIMYNVLST
>Nmrn_Lineus_longissimus_c30033_g1_i1_m_20756_3prime_partial_737_742_121
VNVHSLLFLSCIGLIGNAFILPVLSRSTSFLLKSLAISDSMVLVMY-SWLQRYLVCALIS
KTLAVYIIIAVATERYIAVCARIVV--L--SLTIFSIANNLPIIWIINIVIPVSVLYFT-
-GFKLVLIVIIIFIILTPFHALNC-L---------NFGV------
>Nmrn_Cerebratulus_spec_TRINITY_DN15062_c0_g1_i1_m_138840_3prime_partial_386_744_123
IVPVVASIVFILGGVGNGTLIFLVIKMVNAFLFSIAVADILMSVFC-SPLCKLYGCLTVS
PALAIFALTTLSIELCISTYKAAIV--F--LLWLVSFSLGIPNLVLILLAFPSVVITVC-
-FILILLVLCVMFAIFLPYYIYLM-W----YNNDDNTVY------
>Nmrn_Notospermus_geniculatus_g20072_t1_1469_749_128
TVTFFYVFVLTFGIFGNIMVIFVVFKSTNLFLVNLTVADLLVLVIC-TPMCKFLPFLETV
AHASALTILAISMERYFAICLMKLI--I--VVWSFSSLVSIPFLFVIFLIIPFFLMMGL-
-YGVVLVSVTIVFFLCSPIRA----------------------GT
>Nmrn_Cerebratulus_spec_Contig7195_m_218492_complete_393_750_129
--------------------------STYLLLQIMALADSVFLIFS-ILSLPYIRGFHIA
RDYAVWMVAMVTIDRYIGICAIVAA--L--GLLVMVVTFNVPMFMILNLLVPIILVLAM-
-NAAILIIVAIIFVLCVPKIIEQV-LFLQNFNSFVNFYVYCLVGK
>Nmrn_Tubulanus_polymorphus_comp8738_c0_seq1_m_3703_5prime_partial_1902_751_130
--------IFFVGLIGNLLVIIVVSWSTNFFLANLSAADLLVLFIT-MPMCKFVPFLESV
TNASILTIVAISMDRYYAICTIRIL--V--LIWILSLLIATPFIFALTYAFPLAVLIVV-
-YSLILIAIVVLFFVCLPYRILTL-VILFYLHSIVNPIVYNMMST
>Nmrn_Tubulanus_polymorphus_comp14836_c0_seq1_m_6401_5prime_partial_1903_753_131
-----ITAGAITGLIANSLAFIILGKSPVFILRVIAIADSVVLFMN-ILSVNGIWFLTAS
KVFATYLVILMTTDRWLACCAATAT--I--ILLLISLLYSLPKLWVVNFVIPMLSLICM-
-NAGIAVIVALAFFILGPSMIFHF-IDISAINNCINFFLYCLVGK
>Nmrn_Lineus_ruber_Lvir_rna_tri_103199_1_m_138048_3prime_partial_1194_755_133
LFVPVTCIIVILGLINNSLCYIIMRKTPNFVMRVLAVADNMVLFSL-ILMKGYLWFFMFS
KTFSVYTIVLMTVDRYIALCAWFGV--V--IVIIFSVLYNMPKLWLVMFVVPLHVLLIL-
-NIFLIIGVVTMFIVLSPSIIANV-L-------------------
>Nmrn_Notospermus_geniculatus_g18274_t1_1485_756_134
IACFFYSVIFLVGFVGNIMVVIVVARPTNCYLVSLGVADILVLVSA-ALTCSILIFFNLG
VNVSSLSITAFTIERYIAICAKRII--G--ALWTFGVCYNAPWLPILFYAIPLILTCVL-
-YGLILSDDVAFVDVLVVHR------------------------I
>Nmrn_Cerebratulus_spec_Contig1308_m_198188_5prime_partial_409_758_135
------------------------------------------------------WFFMFS
KTFSIYTLVLMTVDRYIALCAWVGV--I--AVIIFSVLYNMPKLWLVMYVVPLHVLLIL-
-NIFLIIGVVTVFILLSPSIIANV-LVLSAINSFINFYIYVLVGK
>Nmrn_Lineus_longissimus_c45413_g2_i1_m_103415_complete_787_759_136
SVTCTVGILDISGAILNLVCIGVFSRASILLLQILAVADTLLLLVS-FTYNRFMPGVYIS
RDLAAWMVVLVTINRYIAVSVLIQI--L--LLIMYVVLFAIPKLFTLNVCLPTLLVLIF-
-NLILFVAVATTFLICLPHLAHEG-VFCINFNSFVNFFIYCLTGT
>Nmrn_Lineus_ruber_Lvir_rna_tri_59535_1_m_103935_complete_1201_764_141
VVPFVAGIIFILGCFGNGTLIFLVVKMRYAFLVSIAVADLLVGVVC-LPMCKLYGCLTVC
PALSIFTLTFLSIERCTNIYKVAIL--F--LLWIVSLCLGLPNLIFIFLVIPIIVTIVC-
-FAFIVMTLSAAYAFCIPFYVYMM-WCLSFADCCVRPWFVFGLEK
>Nmrn_Cerebratulus_spec_TRINITY_DN47514_c0_g1_i1_m_70034_5prime_partial_414_765_142
------------------------------------VVDNFVLVSY-TLSRPFLWPFKFC
KTLSVYTIILVTAERYTAVCARFAF--L--GLCLFSLFYNLPKCWIVMFIIPFLVLAIL-
-NSYLIVIVVTLFVILMPVFIMNG-LVISAMNSVVNFYVYFLTGT
>Nmrn_Lineus_ruber_Lvir_rna_tri_85230_1_m_127217_internal_1202_766_143
VDVVIVGIMILVGFIGNMLSFVVLHKTTHFLLQCLALADTLFLCGC-MMILPYLYPLGMA
QTARNWITVTVTVDRFIAIRMRITV--T--FVVIGAILFNIPRFFIFIVVGPLLLLVIL-
-NINLLISVITVFIMCAPSVVYQV-LMLVTLNSSINFFIYCLAGQ
>Nmrn_Lineus_longissimus_c45665_g1_i1_m_106388_3prime_partial_828_772_147
IFAILTIVITPPGLLGNILTITVLTHSTNNYLCALAIWDTVVILTA-LHAVPFVYPVGTA
QTATIWITVSFTVERYIAVCARVVL--G--CVTICSWIYNLPRWFPVMCIIPLSVLAVL-
-NVFLLVSVVVVFIICVPALVYNV-AYLVVVNSTVNFLLYCAFGQ
>Nmrn_Lineus_ruber_Lvir_rna_tri_56953_1_m_100723_complete_1204_773_148
VLPVVACLVFFIGCFGNGTLIFLIAKMRNVFLLNIAIADILAALCA-SVMCKVDKFLHMH
QAVVIFTLTFLSVEGCFEFNAAVVL--V--LLWVISSILGLPDMISILLAIPTLIIAVS-
-FSVMVLVLVLVYVIGLPIHIFQM-WCMSLAACCVRPWVVFGLDS
>Nmrn_Baseodiscus_unicolor_TRINITY_DN25795_c0_g1_i1_m_228697_internal_69_774_149
ILICLYAIVFVLSLLTNVAVIFVFAKVANIFLISLAVSDIFITVFC-LPGCKIIPVTQIA
VSISSLTLCCIAVDRYYVIMAFKMM--I--GVWLVSFVFSVPCLVILLFILPFTIMTVS-
-YVKILVTVVIVFTISAPLLFFNF-ILLAMSN-------------
>Nmrn_Notospermus_geniculatus_g42172_t1_1515_776_151
YHGYVAIIVCTFGVLANILNIVILTKSTNCILTGLAVSDLLTMSTY-LPFMMFNALFTTT
HTVSIWIGVVLAIFRYVYIRAKLAV--V--TVYIS----------ILAKIVPCILMSIF-
-GGILLVAIILLFLVTLPQGILLI-IALALVNNSINFILYCSMSK
>Nmrn_Lineus_longissimus_c37372_g1_i1_m_42318_3prime_partial_839_777_152
SDCGIVIVISVLGMVINPLCVVAFSRPTTLMLQILAVADTLFLLAN-FAVEEATYIFLVM
RDCTVWLVVVVTANRYMAVYVVTST--A--AVSIYVVLFNLPRIFVLNVLIPMLLVTAM-
-NMRMLVTIALTFVVCIPQVCFFL-TIVSSLNSMRDMTI------
>Nmrn_Lineus_longissimus_c48655_g2_i1_m_143357_complete_843_778_153
AVLVVSCLVCIVGCFGNGTLIFLVAKMRNAFLLNIAVADILAALSA-ALMCRVHHFIYVY
QAVAIFTLTFLSVERCVKHFAATIL--V--FLWLIPLILGLPDVIAILLAIPLLITAVS-
-FSVMVLALVLVYVICLPIHVYQM-WCMCLVDCCLRAWVVFGVDP
>Nmrn_Lineus_ruber_Lvir_rna_tri_73106_1_m_117985_5prime_partial_1210_779_154
-------------------------------------------------LHPFAYPTATA
QTGTIYTTVAFTVERYIAVCAIRVI--L--LVTLCSILYNVPRMLPVIFLIPFFILSVL-
-NVFLVIVVVLVFLICILAMIDNI-YDMVCLNSAINFLLYCVFGN
>Nmrn_Lineus_longissimus_c48431_g1_i2_m_140226_complete_862_782_156
LLALLYGSISVLAVIGNGAVIVVIIRVTNLFIANMACADVFIGIIS-IPMCPLAPFVQLT
VNVSIFTLMIISIDRYFAVIAKIII--G--VTWTFAGVSSIPWILVIQYIMPLSVIMCA-
-YCRILIVVVALFALCLPLQAYHL-LWLAMSNSCYNPFIYGLLSV
>Nmrn_Lineus_longissimus_c48478_g1_i7_m_140914_complete_867_784_158
TSVVRCASLDSL----QTSCASPFSVQHRFFLQMLALADNGLLAAM-FFTMYLSNGLTIF
KMYAVLMVVLVTVDRCIAIYATFEV--C--GLLVYVVIFNMPRFFLLNLIIPVLGVFIM-
-NIALLVSVVSMFVVCTPIAITTI-LCFQVFNSFSNFFIYCLVGR
>Nmrn_Lineus_longissimus_c39355_g1_i1_m_52261_complete_869_785_159
IRIPLMSSLAILGLVGNVLSFVVLGKSTSFILRSLAVVDNTILMTY-ALFNRYLWGILFC
KTMGIYLVVFVTTERFIAVRARISV--A--CLCVFSFAYNLPKIFLLIVFVPWGMIIVM-
-NSVMVMAVSVVFLLLMPQVIANI-IFLSTVNSFINFYVYCVTGK
>Nmrn_Cerebratulus_spec_TRINITY_DN40840_c0_g1_i1_m_28549_complete_427_788_161
LHCPLMLVVCMFGIPGNLLGGIVLAKTTSTVLLSLAVADNLFLTTF-LDTYPYTFMLKFG
KTSSIYLTSMVATERYVAVCTILGV--C--TIYCLSFSYRIGLAFIINVIFPLASLMFF-
-TVSIVMAVVIAFLILTPTLPAQI-IFFNAVNCTVNFYIYLISGR
>Nmrn_Notospermus_geniculatus_g20490_t1_1532_790_163
ILGTVVGILATVGMVTNILSLVVFSRSTTFLLQVLAIADSMFLFMN-LLAWPYLKGVMIT
RDFSVWMVTVVTMDRYVAIYAAAGV--F--LLLVYVICFSIPRFVIANLMVPMFLVVFM-
-NIRILVIIAAIFVICMPKTIHLL-CIFQNINSFINFFIYCFIAR
>Nmrn_Notospermus_geniculatus_g22381_t1_1533_791_164
-----MYIPFVIGVIGNSLVLFTIISVTNILLAALAVTDLITLLVA-VPGCPAIYFVQMC
YHGSIYTLVVIAIERFITICIKKML--V--LVWIIAILMSITAAIVFNYAFPLIVMACT-
-YGAVLIAVMVCFALFGPYIVWMA-GAVAYANSCVNPIIYLVMSK
>Nmrn_Baseodiscus_unicolor_TRINITY_DN101347_c1_g1_i11_m_82696_complete_72_792_165
VYGIVVTFFAAVGIPLNLLTILGFSRSHTFLLQNLAGANGFFMLMI-FVYMYVINTFTIA
EDLSVWMVVLVTIDRYIAIYACWAV--L--VMLLYVLSFNLHNFFFINVVLPMLLVTLL-
-DTRMLVVLATTFVICVPSAVDIF-MVFSDFNAFINFFIYIAIGK
>Nmrn_Lineus_ruber_Lvir_rna_tri_65783_1_m_111040_complete_1218_793_166
ILGTVVGVLAVVGMVTNILSLVVFTRSTTFLLQILAIADSMFLLMN-LLVWPYMKGVMIT
RDFSVWMVTVVTMDRYIAIYAAMGV--V--LLLAYVICFSIPRFVIANLILPMFLVVFM-
-NIRILVIIAAIFVICMPKTIHLL-CIFQNINSFINFFIYCFIAR
>Nmrn_Cerebratulus_spec_TRINITY_DN7267_c0_g1_i1_m_115875_5prime_partial_428_794_167
-------------------------------------------------LCRLHSYTQVP
LFASSYMLVMIAVDRFFAICSYVMI--L--VTWVMSLILSSPQLVIFSYIIPTILQTCL-
-YGAITFVVILTFILCTPYWVSMV-ILLSALNSCTNPFIYLFFNF
>Nmrn_Lineus_ruber_Lvir_rna_tri_76967_1_m_121143_3prime_partial_1222_801_168
LRTNVLIVCVVIGTIGCFGVCLWMWFRVNTMIMHLTVSDLLVLLLA-SLFCKIFKFFQYS
IMASNYILVVIGIDRHQAIRVWKMA--G--VGWGLAGVFSTPQLYVVNFFLPLFIIGIC-
-YIRITIVIVLNFIICTPYYVAEM-IALAMANSVTNSYIFLLFNA
>Nmrn_Lineus_ruber_Lvir_rna_tri_62255_1_m_107276_complete_1224_805_171
VGFSFGLLVFFVGLIGNLGVMATFWKATCRLMFCLTAADIVVLLTS-ALGCSVLVFMQLS
EDVGGLCLLCIAFERYRSLTTNIII--L--SIWLIVIAFCSPWLVILFYLVPFVASAAM-
-YSMILTMATLLFGLMMPYRALIL-YQAVYTSSALKPLVYIACSY
>Nmrn_Notospermus_geniculatus_g29619_t1_1541_807_172
VKCIVYTLILGTAFFGNLSVLVIVTMTTNIFIANLAIGDMFIAVCP-MWICKLWPFLQTS
MCGSVFTLTAIACDRFFAVVVFVII--A--VIWVLSLSIGIPLVFAVTNWLPMIIMTAV-
-YISI---------------------LLSHLNSALNPVIYAGLNE
>Nmrn_Lineus_longissimus_c41867_g1_i1_m_69928_complete_886_810_174
MTVPLMLSLTFLGLVGNTLSFIVLGRSTSVLLRALAMADNFVLVTY-ALSQQYLWAITFS
KTIAVYVVVFITAERFFAVTAMYAI--C--GVSLFSLIFNIPNFFTFLFIIPVGVMTVM-
-NYFLVVAVVTVFIFLLPPFVTNV-TVLSTVNSFINFYIYIMTGS
>Nmrn_Lineus_longissimus_c44725_g2_i1_m_95824_complete_888_811_175
VGFSFGLLVFLIGFIGNIGVIATLWKATYRFIFCLAVADLSVLLTS-ALGCSVLVFMQLS
EDVGGLTLLCIAFERYRSITTNITI--L--SIWLIVITFCSPWLVILFYLVPVVASATM-
-YTMILTMATLLFGLLMPYRCLIL-YQAVYTSSALKPLVYIACSY
>Nmrn_Notospermus_geniculatus_g27531_t1_1542_812_176
AQVVFLVILFKFIVIGNLAVLVAIGVRMNFFIMNLAIADLLNAFFN-VLGCKVFRYLQVT
QYACTYALVALSIDRLDAIAAKVLV--A--TAWSLSFVFSIPMAVISLFIIPAIIITVC-
-YGII----------------------------GSNP-----XST
>Nmrn_Tubulanus_polymorphus_comp10313_c0_seq1_m_4328_internal_1919_813_177
VSVIAYACLFVVAAVGNLTVFITLFKRVNLFIMHLSVADLIVTFVM-LPACRVLMFFRIG
FYLSSFILVAISLDRYWAIAGKIML--T--IAWLCSTVASIPQSVVAVYGVPLVAITVC-
-YTLITIVIVVVFIMCTPYFFISA-WLFAVSNSCMDPIVYGMFTT
>Nmrn_Cerebratulus_spec_TRINITY_DN35340_c2_g1_i2_m_177378_complete_433_814_178
VGFSFGLLVFLTGLIGNVGVIATLWKATLRFLFCLTIADLAVLLTS-SLGCSVLVFMQLS
EDVAGLCLLSLALERYHSIKTNLII--L--SIWLLVIAFCCPWLVLLFYLVPFVASAAL-
-YAMSLTMATLLFGLFIPYRGLIL-YQAVYACSALKPLVYIAFSY
>Nmrn_Lineus_ruber_Lvir_rna_tri_61403_1_m_106314_complete_1225_815_179
VYFLLVGFICCFGIVGNSLTIIVFQKTTGFLLQCLAVSDMVTLTCM-FLIVPYIWPLRIA
NTCSLFIITIVTVDRYIRVVTKTIL--V--IAIMLAIAINIPRFFIFIYLIPFITMLIF-
-NTKLLISVVMVFLICTPTRVYRI-LALTTVNSSANFVIYSMVGQ
>Nmrn_Notospermus_geniculatus_g6009_t1_1543_816_180
VGFSFGLVIFIIGFIGNIGVLATLWKSTCRFLFSLTIADLSVLLSS-AFGCSVLIFMQLS
EDVAGLCLLFIAVERYYSIMTNLII--L--FIWLLVGAFCSPWLVVLFYLLPFVASGAM-
-YTIIMLSATVLFGLLVPYRGLIV-YLAVYTSSALKPVVYIICSY
>Nmrn_Notospermus_geniculatus_g12809_t1_1545_819_183
VTVPVMLSLTFLGLVGNMLSFVILGRSTSILLRTLAMADNFVLVTY-ALCQQYLWAITLS
KTVAVYIVLLVTVERYIAVTAMVSI--I--AVCIFAVIFNIPNLFTFLFILPVGAMVFM-
-NYFLVVVVVTAFILLLPPFVTNV-TVLSTVNSFINFYIYIMTGS
>Nmrn_Notospermus_geniculatus_g39860_t1_1550_820_184
LHGMVGFSLMLGGSAGNILSIVVLVTSVNLLLICLAVADTCFLING-TLVIPWISGTSLS
HSLTVWIVVAITIDRYIAVCAQRVV--A--ILVISLIVFSLPRFFGCQFLFPLLLLITL-
-NARIIVVVISVFLVCFPNFLSYT-LTLLRINSSANFLIYMFVGK
>Nmrn_Paranemertes_peregrina_comp28409_c0_seq1_len_2214_m_47496_complete_1805_821_185
IVPIVFGIIFLVGVVGNGTTIFTVLMVPNIYIVSLACGDLMLILIA-VPMCKIYYFLQMS
LGVSVFTLVALGGDRYTAIVTVAIS--I--SIWVVSILLAIIDSVVIYFALPVLIISSF-
-YILIVLLLVVVFIVCLPRHVFTF-WCLSFINSCINPITLYFLSK
>Nmrn_Tubulanus_polymorphus_comp38524_c0_seq1_m_76541_complete_1923_823_187
VYLPVMITVVVLGIVGNSLTIIVLNKTANFLLKSLAVVDNIYLVTE-LQVKAYLGYVMVF
KYSSNYMVLLMTIERYVAVCIRISA--A--LVLATSVLYNIPKIWIFLYAVPLVILVVL-
-NSLLIISVVTTFIVLSPAIFVNV-LALFAINSFINFFLYCLVGQ
>Nmrn_Lineus_ruber_Lvir_rna_tri_48089_1_m_88465_complete_1227_824_188
VYGIMITFFTLVGVPLNILTILGFSRSHTILLQTLAGADSFFMLMV-FVYFFVIKNLTIA
SDLAVWMVVLVSADRYIAVYAIIAI--V--TMFLYVMAFNFHNFFFINVVLPMLLVTVM-
-DTRMLVVLATTFVLCIPTAVEIF-MVFSVFNSFINFFVYILIGK
>Nmrn_Notospermus_geniculatus_g26839_t1_1555_825_189
MEVVVQSIIFVLALGGNSTVLVVLALRMHMFIMHLSLADLFVAFFN-VLMCRFVKYTQVA
MYASSYVLVATALDRYTAIVIALMV--G--AAWGLSLIFSVPQPISLVYFIPLIILIFS-
-YGRITLAVILCYQVCSPFFLAQM-Y---SPESTASP--------
>Nmrn_Notospermus_geniculatus_g35333_t1_1556_826_190
FLGWVLAVIAVVGIVANIISIIVFSRSTTFLIQMLAAADSFFLLSN-LLVLPYFKGLMVA
RDASVWMVAIVTVDRFVALYIVKVL--A--FLFLYILAFNIPTFMVMNLLLPVLIVLVL-
-NVRILVIIAIVFVVCLPKLAEIF-HLSQAFNSFVNFFVYCLTAR
>Nmrn_Cerebratulus_spec_TRINITY_DN34582_c0_g1_i2_m_98510_complete_439_827_191
VYGIMITFFALVGIPLNILTILGFSRSHTFLLQSLAAADAFFMLMV-FVYFYVIKGFNIA
SDIAVWMVVLVSTDRYIAVYACIAV--I--IMFVYVLAFNFHNFLFINVVLPMLLVTVM-
-DTRMLVVLATTFVLCIPSAVDIF-MVFSVFNSFINFFIYILIGK
>Nmrn_Lineus_ruber_Lvir_rna_tri_53614_1_m_96202_complete_1228_828_192
GYVYFCGPLCVLGFITNFLCIAVLSHSTSFFLQMLALADNGLLAAM-FFTMYLSNGLTIF
KMYAVLMVVLVTVDRCIAIYATFEV--C--GLLVYVVIFNMPRFFLLNLIIPVLGVFFM-
-NIALLVSVVSMFVVCTPIAITTI-LCFQVFNSFSNFFIYCLVGR
>Nmrn_Lineus_ruber_Lvir_rna_tri_73418_1_m_118257_complete_1229_829_193
VKCVFYALILGTAFFGNLSVLVIVTMTTNIFIANLAIGDMFIAVCP-MWICKLWPFLQTS
MCGSVFTLTAIACDRFFAVVVFVII--A--VIWVLSLAIGIPEAFAVTNWLPMIIMTAV-
-YISILFIVLMAFIVCVPFQINVV-YLLTHLNSALNPVIYAGLNE
>Nmrn_Tubulanus_polymorphus_comp35555_c0_seq1_m_47443_complete_1925_830_194
GVGFLYLLIDLVGMVGNALVIYVILSVTNMFIMNLAIADFFILFFS-TPMCKAMRFLMTS
LYASVMNLMALCVERYIAIVILMVI--G--CIWPMAVLCGLPSIIALFYAVPLFVQIGL-
-YSVILIACIAVYFLCSPNQFLIL-YALASMNSAANPIMYTIFSQ
>Nmrn_Lineus_longissimus_c50627_g3_i2_m_173070_complete_904_832_196
TLGCILGVVALVGIIANILSIVVFSRSTTFLIQMLAFVDSVFLLAN-ILVLPYLWGFLIA
RDYAVWLVPVVTLERYVAIYAWKIL--L--GLFLYVIVFNVPSFLVMNLLLPVVLVCFM-
-NCRILVTIAIVFVVCLPKVVESC-FLSQAFNSFINFFVYCLTGR
>Nmrn_Notospermus_geniculatus_g29968_t1_1560_833_197
YHGYVAIIVCTFGVLANILNIVILTKSTNCILTGLAVSDLLTMSTY-LPFMMFNALFTTT
HTVSIWIGVVLAIFRYVYIRAKLAV--V--TVYISSIVICIPNYCILAKIVPCILMSIF-
-GGILLVAIILLFLVTLPQGILLI-IALALVNNSINFILYCSMSK
>Nmrn_Tubulanus_polymorphus_comp28082_c0_seq1_m_18895_3prime_partial_1926_834_198
PTVFINVLAFLIGIIGNAIVVFVILGVTTLFLVSLAIADLLFLIIC-VPLCKISAFSELS
AVASIFNLVAMSIERYIVIVTIVII--V--IVWCISFLLASPSIPLIMFVVPSIVMTFC-
-YSVVLITIVVIFLICGPKLILQV-LILPYLQSCLNPIVYGFMSS
>Nmrn_Cerebratulus_spec_TRINITY_DN11376_c0_g1_i1_m_69469_5prime_partial_441_836_200
AVPIVFGLIFIVGVIGNGTTIFIVLKVPNIYIVSLAFGDLLLILIS-VPMCKVAYFLRLS
LGVSVFTLTALGGDRYTAIVTIITA--V--SIWVASIALAIVDGIIIYFALPVYIIALF-
-YVMIVLLLVVIFVICLPRHIFSM-WCLCFINSCVNPITLYFLSK
>Nmrn_Notospermus_geniculatus_g10433_t1_1563_837_201
--------------------------STSCYLIAQAIYDILVLICS-MLLHPYAYPTATA
QTGTIYTTVAFTVERYIAVCAIKVI--L--LVTACSIIYNVPRMLPVIFLIPLLILSVL-
-NIFLVIVVVLVFLFCILAMIDNI-YDMVCLNSAINFLLYCVFGN
>Nmrn_Lineus_ruber_Lvir_rna_tri_67200_2_m_112461_complete_1230_839_203
LLGVAAYVTCGIGIIGNAMSMAVLSKSLIVYLMGLAIADIMVLVTT-VIVLPYVNPLAIF
QIYSIYMTVAFTIDRYIYICAWKMT--L--LIFILCAIYNIPRWFPIALVIPLATITTL-
-NSFLLIAVIFMFMLCIPALISNL-LFLIIVNCSANIFFYCYFGK
>Nmrn_Paranemertes_peregrina_comp30820_c0_seq1_len_1837_m_72171_complete_1808_841_205
ALATVFSLIVLVSLFGNSLVVCVIIRVTNVFITNLAVADLLITCLN-IPMCHLINYVQIS
VYAFTFTLVAIALDRYRVIMAIFLI--C--LIWLLSAISSIPFGLIAQYIIPLVILTVT-
-YGRIMVTVVLAFAVLMPLNIYYL-VWAAMFSVSVNPFIYCWYND
>Nmrn_Tubulanus_polymorphus_comp34265_c0_seq1_m_39604_complete_1929_842_206
LKIAFSVVLMIASLIGNFMVIFVVLRTTNFYIVNLAVSDLLITTCC-MWFCKLNSFLQLV
SVSSVLTLMLIACDRFFGIVASVFL--V--LVWIVSIVISAPLLVFFLFFIPIIVMAVA-
-YILILVIILSVFVACLPFQVGIL-YFVAFSNSAFNPIIYAGFNE
>Nmrn_Lineus_longissimus_c39466_g1_i1_m_52893_5prime_partial_914_843_207
-------------------------------------------------------FLSTT
YAASILTITAFTVERYIAICAVKVI--L--LVWVIACCSASPYMHFLFFVTPMCIISVL-
-YILILVAVVVAFFICAPFHIQRL-LTLYFVSSTVNPILYNLMSR
>Nmrn_Lineus_longissimus_c37114_g1_i2_m_41168_complete_916_844_208
TVTILYVLIFVFGTVGNILVAFVIWRSTNVFLMNLSLADLLVLLVT-MPMCKAVPFIEAV
ADASVLTILAISLERYYAICSVKIL--A--VVWIIAAAVAIPFIFALFFVMPLILLSLL-
-YSIILISIKVLFFVCLPFRVFSI-FIMFYMNSAGNPIMYNVLST
>Nmrn_Notospermus_geniculatus_g12435_t1_1566_845_209
TVTFFYVFVLTFGIFGNIMVIFVVFKSTNLFLVNLTVADLLVLVVC-TPMCKFLPFLETV
AHASALTILAISMERYFAICLMKLI--I--VVWSFSSLVSIPFLFVIFLIIPFFLMMGL-
-YGVVLVSVTIVFFLCLPFRVVSL-WIMLYINSAINPILYNAISG
>Nmrn_Cerebratulus_spec_TRINITY_DN24756_c1_g1_i1_m_120439_internal_443_846_210
PSGIVYGITFLIGVIGNALVIFSIAKVTNIFLTSLASADLLLILIC-VPLCKFVNYMMVS
AICSVLTLTSMSVERYYAILARRVI--I--VLWFLSFVLAIPILILLVLIIPLTIMSMA-
-YASILVAVIVLFAFCGPFLVDNV-LLLTYVNSCVNPVVYAFMSK
>Nmrn_Lineus_longissimus_c37073_g1_i1_m_40942_complete_922_849_213
GLCPVLLSICIFGFFGNTLSFVVMFKSSNFLMQALAIADNFVLLFF-ILARNFTGFGLLS
KTISIYIVVYMTAERTVAVCAVIGL--L--IVIIFSIMYNLPKLWVFIFVIPLTLLVVM-
-NTKLIVGVVTAFIVLFPSLVANA-AVLSATNSFINFFIYCLAGE
>Nmrn_Lineus_longissimus_c63212_g1_i1_m_208434_complete_924_850_214
IYSFAYSVVFTLAVVGNSLVVSVVYKVTNYFIVNLAIADMLVSVIV-LPTCKVIPYLQTV
VSASVNTLAAIAVDRYLAICAKFVI--L--FIWMISAIIMIPWALLTCYTIPLILITVC-
-YSLILLVVVILFAFSLPLYAIRV-RWLGSSNCCVNPLVYCFFSK
>Nmrn_Cerebratulus_spec_TRINITY_DN37161_c0_g1_i2_m_106821_complete_444_851_215
GLCPVLLTICLMGFVGNTLSFVVMFKSSSFLMQALAIADNCVLLFF-VLARNFTGFGLLS
KTISIYIIVFMTGERAVAVCSVRGL--V--VVIIFSLLYNIPKLWVFVFIIPLTLLVGL-
-NTKLIVGVVTAFIILFPALVANA-SVLSATNSFINFYIYCLVGE
>Nmrn_Notospermus_geniculatus_g15346_t1_1571_853_217
IIPIVFGVIFGLGCLGNGTILFLVAKIPNILIVNLAAGDLLVIVVC-IPLCKVNEFLQVS
VAVSIFTLTALSVERYQIIALTWTV--I--LIWLISVIIGLPDVIIVLFSLPLFIITIC-
-YVRLVLLLIIFFTVCFPRHIYLL-WCLTFINSCINPWVIYTLDV
>Nmrn_Lineus_longissimus_c48691_g1_i1_m_143882_complete_928_856_220
THQVCLPVICVVGILAIILTIIVLNRSTNCYLTALAIADLVFLMFL-ATYFHYAEIMITC
LIVSVWLTVVLGIERYIAICARIVT--V--LIFLLAFACRSPLFFFITAVLPFLLLSVL-
-NIRLLIAIIVVFFLLAPFVICNA-IILIAVKTAVNFALYCWFSE
>Nmrn_Lineus_longissimus_c48717_g1_i1_m_144166_5prime_partial_929_857_221
LHVPLMLTFTPLGVVGNCLAFIVIGRSTSIFLRALAVADCLVVLTE-LRLYPYIRMLMFA
KSTSNYLTVCVAIERFIAVCAYITV--G--CVLSCSFLYVIPLRFLFVSLLPMIILIFT-
-TYNVVLVVVMVFLLLTPKAVHDI-AFLTYFNSFVNFFIYCATGN
>Nmrn_Cerebratulus_spec_TRINITY_DN16116_c0_g1_i1_m_188_complete_446_858_222
LKISITAIIIFISVIGNSLVIFVVAKTTNYYIVNLAVADLMVTLCC-AWFCIINTFAQFS
MVLSVLTLTVIACDRFFGIVASVFI--V--LVWIISAAVSSPLLYIVMFFLPVFIMSIA-
-YCMILVMILSVFVICLPYQVILV-YYIGYANSAINPFIYAGFNE
>Nmrn_Cerebratulus_spec_TRINITY_DN16725_c1_g1_i1_m_39460_3prime_partial_447_859_223
TSRIIAPVVAFAGVIGNMINIVVLTRSTNCYLTVLAIYDTLYLLIA-TTYFWIARPLAVC
SNTGTWLTVTFTVERYIGVCARYII--A--GVCALAFLTTLPDFFSVFTFIPMILLAVF-
-NSLLLISVVVVFFLCLPSACLLI-VILVMVNSAINFLLYSLFST
>Nmrn_Lineus_longissimus_c48431_g1_i3_m_140230_complete_930_860_224
LLALLYGSISVLAVIGNGAVIVVIIRVTNLFIANMACADVFIGIIS-IPMCPLAPFVQLT
VNVSIFTLMIISIDRYFAVIAKIII--G--VTWTFAGVSSIPWILVIQYIMPLSVIMCA-
-YCRILIVVVALFALCLPLQAYHL-LWLAMSNSCYNPFIYGLLSE
>Nmrn_Lineus_longissimus_c50755_g1_i2_m_175266_5prime_partial_932_861_225
IEISVTAIIFILAFAGNSIVLLVLALRMHMFIMHLSLADLFVAFFN-VLLCRFVKYVQVA
MYASSYVLVATALDRYTAIVIALMV--G--AAWLLSLVFSVPQPIMLVYFLPLLVLIFS-
-YGRITMAVILCYQICSPFFVSQM-YLLGSLNSCTNPWIFLAFAK
>Nmrn_Lineus_ruber_Lvir_rna_tri_62800_1_m_107852_complete_1240_862_226
VGIYATGLLCGFGILGNILSFIVLGKPLFLILRALAVSDSILLATV-LFLVMSVWPCIMA
QMSSVWLTVLVSIERWIAVCAHLSV--L--GVMVFSIVYNIPRFILIIFLIPLVMITIL-
-NVRLPVCIVVVFYICTPALLAMV-LMLVTLNSAVNFIIYCMLGK
>Nmrn_Tubulanus_polymorphus_comp35224_c0_seq1_m_45264_complete_1932_866_230
TGLVCYPIICLFGITGNIISIIVISRSTNVYLLALAVSDSIKLLAD-LCLYPYAHYVFTT
ACVTAWLTVSVAVERYILVCARINT--I--GVYISMSVLCVPFALLLRSVIPLVVLCIL-
-NFLILVCVIVVFLICTPDAIMST-FLLLLVNSAVNFVLYFIFNT
>Nmrn_Lineus_longissimus_c40021_g5_i1_m_56733_complete_939_867_231
IHGYLAAMVSVFGLVSNILNIIVLTRSTNYLLIALAVADMFKMVSY-LPFILIHNSFITC
HTIAMWLTVSLAIFRYIVVCAKVTI--V--AICAATILFCIPNYIVVFKIAPCIILSLL-
-SALLLVAVVLCFVITLPQGMLML-LVFVLINSAVNFILYCIMSR
>Nmrn_Lineus_ruber_Lvir_rna_tri_66032_1_m_111303_complete_1245_868_232
VVPIVFGLIFIVGVIGNGTTIFTVLKVPNIYIVSLACGDLFLILIS-VPMCKVTHFLRMS
LGVSVFTLTALGGDRYTAIVTIITS--V--SIWVASIALAIVDAVIIYFALPVYIIALF-
-YVMIVLLLVVIFIICLPRHIFSM-WCLSFINSCVNPITLYFLSK
>Nmrn_Notospermus_geniculatus_g24011_t1_1580_869_233
LLGIAAFVTCGIGIFGNALSLAVLSKSLIVYLMGLAIADIMVLVTN-VFVLPYANPLAIF
QIYSIYMTVAFTIDRYIYICAWKMT--L--LIFILCTIYNIPRWFPIALVIPLATITTL-
-NSFLLIAVIFMFMLCIPALISNL-LFLIIVNCSANIFFYCYFGK
>Nmrn_Lineus_ruber_Lvir_rna_tri_56129_1_m_99602_complete_1246_870_234
GHGYCASIICILGIIANGLNIIVLTRATNTILSALAVADGLTMLAY-LPFLLFYVCFSLA
HSISIWLTVTLAIFRYLFIRAKLSI--I--LVFFATLLVCIPNFMVLVKLFPCFLLIVL-
-SILLLLTVVILFVICLPQGIVGL-LIIALLNNGINFILYCTMSK
>Nmrn_Lineus_longissimus_c48976_g2_i1_m_148008_complete_944_872_236
VLSVLFIIIGVVGLVGNILVVVAILGATNLFITNLAFADLMLMVFT-IPMCKIERFILFS
VYGSVLTLVSVCGERYVAIVIVWAI--T--VIWPFSWLCALPVPIVLYYFIPMFVQIFF-
-YTFILIASVIIYFISSPHQVLLI-YMMTFINSAANPILYCIFSQ
>Nmrn_Lineus_ruber_Lvir_rna_tri_59634_1_m_104052_complete_1248_873_237
GITFFFSLILVVGIIGNLLVIYAILGVTNLFIINLAIADFLIMIFG-VTVCKFQRFMLCG
LYVSVMTLVSLCVERYIAIVILGVI--A--CVWPLAVVMGLPTVLGLFYIVPLVIQICL-
-YTVILVACIIIYFLCLPHQVLFF-YALAYINSAANPIMYSIFSQ
>Nmrn_Notospermus_geniculatus_g14366_t1_1581_874_238
GLCPVLLTICLLGFFGNTLSFIVMFKSSSFLMQALAIADNMVLFTF-ILCRNFISFALLS
KTISIYIVVFMTAERCVAVCSVKGL--V--GVILFSLAYNIPKLWVFIFIIPLSLLIGL-
-NTKLIVGVVTAFIILFPALVVNA-VVLSATNSFINFYIYCLVGE
>Nmrn_Lineus_longissimus_c50755_g1_i3_m_175271_5prime_partial_947_876_240
IEISVTAIIFILAFAGNSIVLLVLALRMHMFIMHLSLADLFVAFFN-VLLCRFVKYVQVA
MYASSYVLVATALDRYTAIVIALMV--G--AAWLLSLVFSVPQPIMLVYFLPLLVLIFS-
-YGRITMAVILCYQICSPFFVSQM-YLLASLNSMTNPWIFLLFND
>Nmrn_Paranemertes_peregrina_comp32806_c0_seq7_len_3106_m_103656_complete_1809_877_241
VTGFVAPHIALFGAFGNLISIVVLTRSTNCYLTALAVYDILYLIFV-SIVFWIVRPCCVF
SNTATWLTVTFTVERYVGVSAKCII--T--GVCLAAFMCTLPDFFVVFTFIPLLLLIIF-
-NSLLLIAVVLVFLTCLPSAILFV-ILLIMVNSSFNFILYSVFST
>Nmrn_Lineus_longissimus_c38915_g1_i1_m_49884_complete_949_878_242
TVTFFYVFVLTFGIFGNIMVIFVVFKSTNLFLVNLTVADLLVLVVC-TPMCKFVPFLETV
AHASALTILAISMERYFAICLMKLL--V--LVWSFSSLVSIPFLFVIFLIIPFFLMMVL-
-YGIVLVSVTVVFFLCLPFRVVSL-WIMLYINSAINPILYNAISS
>Nmrn_Lineus_longissimus_c39726_g1_i1_m_54709_complete_950_879_243
LETLTLCVIWLFVVCGNVLVCIVIYRTTNYFVVSLALADVTLGILV-MPMCKFVRYVQTC
PGVTMYVLVGVCVDRYYTIIAKRII--T--GSWAVMLILSAPTVYTVEYIVPAVTLVVG-
-YTRVLLILNGFMLVLSPFYCVQI-WWLVFFAGMAKPLIYLIYNS
>Nmrn_Lineus_longissimus_c49058_g1_i2_m_149144_complete_952_880_244
IPTAFYIFIFTCGVTGNSLVVIVICKTTNYFLTNLAIADLLVLVVC-MPACKALPSIECV
ANASVLTLLAISKERYDAVCTIYLL--C--GIWLIALLAALPFSFAAFYAIPFIILFVV-
-YAVILLTLVALFFTSMPYRVIST-MIMFYLNSCMNPIIYNFMSN
>Nmrn_Lineus_longissimus_c49923_g1_i1_m_162038_complete_953_881_245
GHGYLASIICVLGIIANGVNIIVLTRATNMILTAMAVADGLTMMAY-LPFFLFYIYFSLA
HSISIWLTVTLAVFRYLFIRAKLSV--V--LVFFANLFVCIPNFISLVKLLPCFLLIIA-
-SILLLLAVVVLFVICLPQGIVGI-FIIALVNNGINFILYCTMSK
>Nmrn_Lineus_longissimus_c44279_g1_i1_m_91110_complete_954_882_246
YHGYFSAIVCAFGIFANLANIIVLTRSTNWILMWLAVADLLTMMSY-FPFLLFHSSFTVC
HTIAIWLTITLAIFRYVFICAKLAI--F--LVCFSTVIVCVPNFMIIVKLIPCFLLTCL-
-TIMLLLAIVVLFLITLPQGIITL-LIMALLNNSINFVLYCTMSR
>Nmrn_Notospermus_geniculatus_g2839_t1_1583_883_247
TYHVCLPVICVIGILAIILTIIVLNRSTNCYLTALAIADLIFLTFL-ATYFHYAEIVITC
LIVSVWLTVVLGIERYIAICARIVT--V--LTFILAFACRAPALFFITAVLPFLLLAIL-
-NIRLLIAIIVVFFMLVAYVTCNA-IILIAVKTAVNFALYCWFSE
>Nmrn_Lineus_longissimus_c46927_g1_i1_m_121625_complete_957_884_248
TGIVLYPILCTFGITGNILSLIVLSHSTNVFLSALSVSDLIKLVND-VMLYPSAHYILMS
VCVTAWLTVSVSVERYISVCARIVS--V--CVFIGMSILALPSGLLLRSIIPLFVLVIL-
-NSCILIIVVFVFLICTPDAILST-FLLLQINSAVNFVLYCTFST
>Nmrn_Lineus_longissimus_c51921_g1_i1_m_196293_complete_958_885_249
INGYISPLVIIFTLVTNSLVCVILLKPTNMILVFMAVSDTLTGLSP-IPQSLLNRALPVF
HTMSIWLTLALAIQRYIYVCVVKGS--G--GIFIVSVAVHILMFILFIHLIPCIMLVVI-
-NALLMVAVVGVFLVVLPSGILFA-VLLILISYPINFFIYAGMSR
>Nmrn_Lineus_ruber_Lvir_rna_tri_51947_1_m_93910_complete_1250_886_250
INGYINPLVIIFTLVTNSLVCVILLKPTNMILVFMAISDTLTGLSP-VPQSLLNRALPVF
HTMSIWLTLALAIQRYIYVCVIKVS--L--GILFVSVAVHILVFILFVHLIPCIILVVI-
-NALLMVAVVGVFLVVLPSGILFA-VLLILISYPINFFIYAGMSR
>Nmrn_Nipponemertes_spec_TRINITY_DN35241_c1_g1_i1_m_49374_3prime_partial_1379_887_251
VEVAIQAAIFVVAVVGNVAVLFVLWKRMHMFIAHLSLTDLFVAFFN-ILLCRSMKFTQCA
MFASSYVIVATALDRYCAIVITIMV--G--TAWALSCLFALPTPIFLVYFLPLLMLIFA-
-YGRITMAVILAYQFCSPFFISQV-YLLASLNSCANPVIFAMFFK
>Nmrn_Tubulanus_polymorphus_comp36684_c0_seq2_m_56194_5prime_partial_1934_888_252
LIGIIGYLVIFVGLCGNCLSFVVLRQSVYIYMSGIAVADLLTLVTL-ALILPYISPLSTF
QLISIYMTVALTVDRFIYICAWKVV--I--VLYVICAIYQIPRWFPVAMLIPILALGIF-
-NGFLLISVVVFFLLCTPALFQNL-FFLILLNSSSNIFLYCYFGP
>Nmrn_Cerebratulus_spec_Contig4512_m_208911_5prime_partial_451_889_253
TVIVVYTVAIVLSFVGNMLVIIVFSCDLRGFLISLAVSDLIQGLFC-MPMCPIVLFMQTS
VTASVCTNMAIGMDRFWVVMYKIVI--S--VIWLISLSLSSVQLYVITYIIPLSILTFT-
-YSFVLVVVVVLFGICLPLHLFMI-LWLAMSNSFVNPIIYGFMND
>Nmrn_Notospermus_geniculatus_g18850_t1_1588_890_254
INGFISPVVIVFTLVTNFLVCLILLKPTNMILVFMAVSDTLTGLVP-LPKSLIVRAIPVF
HTMSIWLTLALAMQRYIYVCVVKVS--I--AIFVASVAVHFVVFLLFIHLIPCIMLVVL-
-NVLLMVAVVGVFLVVLPSGTFFA-VLLILVSYPINFFIYTGMSK
>Nmrn_Notospermus_geniculatus_g18851_t1_1589_891_255
INGYISPVVIVFTLVTNFLVCLILLKPTNMILVFMAVSDTLTGLVP-LPRSLIVRAIPVF
HTMSIWLTLALAMQRYIYVCVVKVS--G--GILFASIAVHFVVFLLFIHLIPCIMLVVL-
-NVLLMVAVVGVFLVVLPSGVFFA-ILLILISYPINFFIYTGMSK
>Nmrn_Paranemertes_peregrina_comp22994_c0_seq1_len_1699_m_22985_complete_1810_892_256
MFIPVLATIAITGIVGNCLSYAVLTRGSSFCLKSLAMVDNTVLITY-SLIKPYIWTLVTT
KAVSIYIVIFVTCSRYIAVSAKVGL--C--AIIICSVLYNLPKIWIVLFAFPLTILSIL-
-NFQLIIGVVFAFISLTPAIAVNI-LILSIINSSINFYIYVLIGK
>Nmrn_Paranemertes_peregrina_comp27586_c0_seq1_len_2322_m_41660_complete_1811_893_257
MTIPFYVLIFIIGVSGNSLVVYVVARITNIFITNLGIADIMMCLLA-VPMCQIIPMSLVS
VFVSTLTSTAIAIDRYFVIVCLLLI--V--VIWVMSSSISMPLAILLQYVVPCTIITYC-
-YAKVLIAMISIFVGCMPLNISLL-AIIAMSSAIYNPFLYAWMNE
>Nmrn_Baseodiscus_unicolor_Contig13647_m_249397_complete_78_894_258
IEIGVEASIFILALAGNSVVLGVLATRMHMFIMHLSLADLFVAFFN-ILLCRFVKYTQVA
MYASSYVLVATALDRYTAIVIALMV--G--AAWALSLLFSIPQPIVLVYVVPLVILIFS-
-YGRITLAVILCYQVCSPFFISQM-YILGSLNSCTNPWIFLAFIG
>Nmrn_Lineus_ruber_Lvir_rna_tri_74937_1_m_119509_3prime_partial_1253_896_259
VEIGVQAVIFILAFIGNAIVLLVLALRMHMFIMHLSLADLFVAFFN-VLLCRFVKYVQVA
MYASSYVLVATAIDRYTAIVIALMV--G--AAWLLSLIFSVPQPIMLVYFLPLLILIFS-
-YGRITLAVILCYQICSPFFISQM-YLLGSLNSCTNPWIFLAFAK
>Nmrn_Lineus_longissimus_c44681_g3_i3_m_95326_complete_960_897_260
TVIVVYTIAIVLSFVGNMLVIIVFSCDLRGFLISLAVSDLIQGLFC-MPMCPIVLFMQTS
VTASVCTNMAIGMDRFWVVMYKIVI--S--VIWLISLALSSVQLYVITYIIPLSILTFT-
-YSFVLVVVVVLFGICLPLHLFMI-LWLAMSNSFVNPIIYGFMND
>Nmrn_Lineus_longissimus_c33408_g1_i1_m_27847_complete_961_898_261
VNTILVGSICLLGFVGNALSFIVLRNTTNFLLQGLAVTDTTLLLDC-VLILPYLLPCGMA
QTLTNWFVVLVTTERYIVVCAKLSI--F--MVTVMAIAYNLPRFFIFIAIGPMIILIVL-
-NIKLIVVVVSVFIICTPALVHQI-LMLVVFNSSVNFFIYCLFGQ
>Nmrn_Lineus_longissimus_c49523_g1_i1_m_155823_complete_964_900_263
LKISLCVIIVLVSLIGNSLVIYVVAMTTNYYIVNLAVADLMVTLCC-TWLCKFNTFAQLS
MVSSVLTLTVIACDRFFGIVASVFI--T--LVWVVSIAVSSPLLYIILFFLPVLIMSIA-
-YSLILVMILSVFVICLPYQVILV-YYIGYTNSAVNPIIYAGFNE
>Nmrn_Notospermus_geniculatus_g25942_t1_1596_903_264
GITFFYSLVVLVGLIGNTLVIYVILGVTNLFIINLAWADFLIMILG-AALCKFQRFVMSC
LYVSVMTLVSLCVERFIAIVILCVI--A--CVWPLAFVMGLPTALALFYITPLVIQVCL-
-YTVILVACVVIYFLCLPTQVHVF-YALAYINSAANPIMYSIFSQ
>Nmrn_Notospermus_geniculatus_g8066_t1_1597_904_265
LETFSFCVIWLIAVLGNILVCVVIYRTTNYFVISLAAADITLGIFT-MPMCKFVRYVQVS
PGVTMYVLVCICTDRYYTILAKKLI--A--GSWVIMLILAAPTIFTVAYLVPVTALVIG-
-YTRVLLIVNVLMFVLSPFYCVQI-WWVSFTAGMAKPLVYLIYNS
>Nmrn_Notospermus_geniculatus_g13126_t1_1598_905_266
MTIPFYVVIFVVGVTGNSLVVFVVARITNVFITNLGCADIMMCLLA-VPMCQIIPMSLVS
VFVSTLTSTAIAIDRYFVIVCLLLI--I--SIWIISCSVSLPLAIFLQYVVPCCVITFC-
-YSKVLIAMVAIFVGCMPLNIVLL-TIIAMSSAIYNPFLYAWMND
>Nmrn_Lineus_longissimus_c43059_g1_i1_m_79738_complete_971_908_269
ALGCVLAVICIVGIVANIISIVVFSRSTTFLIQMLAIADSVFLLSN-LFVLPYFKGIMVA
RDASVWMVAMVTVDRYVALYIARIL--A--LLFLYVVAFNVPSFMVMNLLLPVFIVLIL-
-NFRILVIIAIVFVLCLPKVAESY-FLTQAFNSFVNFFVYCLTAR
>Nmrn_Lineus_ruber_Lvir_rna_tri_30971_1_m_60438_complete_1257_909_270
YHGYFSAIVCAFGIFANLANIIVLTRSTNWILMWLAVADLLTMTSY-LPFLLFHSSFTVC
HTIAIWLTITLAIFRYVFICAKLAI--F--LVCFSTVIICVPNFMIIVKLIPCFLLTCL-
-TIMLLLAIVVLFLITLPQGIITL-LIMALLNNSINFVLYCTMSR
>Nmrn_Notospermus_geniculatus_g18852_t1_1600_910_271
VNGYLIPPLILFTVITNSLVCIVLLKPTNMLLVAMAVSDTLTGLTP-IPNSILGRALPIF
HTASIWLTLALAAQRYIYVCTLRTI--G--GIYFLSFLVHISSFLVFIHVFPCISLVIL-
-NALLMVAVVGVFLIVIPAGSFLL-LFFILLSYPVNFFIYCGMSR
>Nmrn_Lineus_ruber_Lvir_rna_tri_61782_1_m_106711_complete_1258_912_273
VNTILVGSICLIGFVGNSLSFIVLRNTTNFLLQGLAVTDTTLLLDC-VLMLPYLLPCGMA
QTLTNWFVVLVTTERYIVVCAKLSI--F--MVTVMAIAYNLPRFFIFIAIGPMLILIVL-
-NIKLIVVVVSVFIICTPALVHQI-LMLVVFNSSVNFFIYCLFGQ
>Nmrn_Tubulanus_polymorphus_comp31018_c0_seq1_m_25609_complete_1937_914_275
IRIYFMVVEVILGSIGCFCVCVWMRHRINSLILNLTISDCMVLYFS-CVGCKIFKFLQYA
LFSSTYMLVVIGIDRHQAIRVWKLA--A--IGWVTSGFLAAPQLYMTSFFIPLIIIAVC-
-YTRITVVIVVSFIICLPLVVCEL-IGLAVANSVTNPFVFLAFNS
>Nmrn_Lineus_ruber_Lvir_rna_tri_56770_1_m_100450_complete_1259_915_276
INGYLIPPLILFTIITNSLVCIVLLKPTNMLLVAMAVSDTLTGLTP-VPNSVLGRALPIF
HTASIWLTLALAAQRYIYVCVLRTI--A--IIYFLSFVVHISTFLVFIHIFPCISLVIL-
-NALLMVAVVGVFLTVIPAGIFIL-FFFILLSYPVNFFIYCGMSR
>Nmrn_Tubulanus_polymorphus_comp22904_c0_seq1_m_12018_complete_1938_916_277
AVIVLYALVFIVGIVGNFLVCFAVWRITNFFIVNLAVADFMVTLIC-LPFCKIVKYLQVS
VSVSVLTLSAISVERWYAICARAII--I--IIWTFSLLIGIPELVVVLYVIPLSLTGFC-
-YILILIAVVIMFAICLPVHLLNI-LWLCYFNSAINPVIYNFMSA
>Nmrn_Lineus_longissimus_c42626_g2_i1_m_76135_3prime_partial_974_917_278
PMTIIYALIFLTGTVGNIMTCIVISRTTNYYLFNLAMADLLVLFLG-LPFCIFRVFAAAS
TYASILTITAFTVERYIAICAVKVI--I--VIWIVSAVCATPMAMFLFFFTPMTIITVL-
-YILILVAVVVAFFICAPFHAQRL-MVLYYVSSTINPILYNIMSL
>Nmrn_Notospermus_geniculatus_g17221_t1_1603_918_279
LVVPVWLFMALLGLIGNTLAYLVLRKSTAYLLKTLAVVDNLVLIMV-TLAHPVMFPLKIS
KTLSVYTIMLVTAERYTAVCARIAF--A--AVCIFAIFYNLPKFWIILFIIPLVVLGVL-
-NFFLIVIIVLVFVLLLPPFITNI-IVISGMNSLVNFYVYFLTGA
>Nmrn_Notospermus_geniculatus_g2377_t1_1604_919_280
TGCVVMPIVCFLGIISNSLTLIVLNQSTNTYLSALAVSDLIKLVND-TLLYPYAHFIFLS
TSISSWLTISVAVERYIMVCARVVS--V--TVFIVMSVIALPYAFLLRSIIPIVILFVV-
-NFRILISVIVVFITCTPDAIMSI-VTLLCVNAAINFVLYCGFNK
>Nmrn_Lineus_longissimus_c32830_g1_i2_m_26463_complete_977_922_283
VELAVQSIAFIFAVIGNGAVICVLLPRVHHFMLNLSIADMLVAFWT-ILLCKFLRFMQFP
VYGSSYILVMCAIDRFIAICTYMLV--T--LAWGISFLLASPQFFGFTFFIPLIVLVIT-
-YGCITFIVVCAFIVCTPYSIMMV-WLLTHLNSCCNPYIYVVFNY
>Nmrn_Lineus_longissimus_c47122_g1_i2_m_124145_complete_980_927_285
TSRIVAPTIAFVGIMGNIINIVVLTRSTNCYLTVLAIYDTLYLLIA-TSYFWIARPLSVC
SNTGTWLTVTFTVERYIGVCARYII--A--AVCALAFLSTLPDFFTVFTFIPLILLAVF-
-NSLLLISVVVVFFLCLPSACLLI-VVFVMVNSAINFLLYSLFST
>Nmrn_Notospermus_geniculatus_g34746_t1_1608_928_286
TTRIMAPIVAFIGIIGNVINIVVLTRSTNCYLTVLAIFDTLYLLIA-TSYFWIARPFSVC
SNTGTWLTVTFTVERYIGVCARFII--A--GVCILAFLSTLPDFFSVFAFIPLILLAVF-
-NSLLLISVVVVFFLCLPSACLLI-VIFVMVNSAINFLLYSLFST
>Nmrn_Lineus_longissimus_c44475_g1_i1_m_93146_5prime_partial_981_929_287
VLGCVVGILAVAGLFLNVLSMIVFSRASIFLMQVLAAADSAFLISN-FLSIPYIASFEVS
RDFAVWMVVLVTFERYLAIYTAKTV--I--VMFAVVALFNIPSFLLFNLVAPISLVLCF-
-NFRILFTISSLFIVCLPHLGYLL-MIFQNINSFINFFIYIMMAR
>Nmrn_Lineus_longissimus_c43068_g1_i1_m_79783_complete_986_932_288
ALCIAYAILMAFGASGNGLVCFVVARPRNIFIINLAISDFTLCVFT-QPMCKFVPMFQTN
VFVSTISITAIALDRFQVIVSAVAL--I--CIWVISLLMASPLLIIVQYIVPIIIVSIA-
-HAQILLMIAVVFALSLPLNVLNV-LMIVLSSACTNPMLYGWLND
>Nmrn_Notospermus_geniculatus_g9662_t1_1612_934_290
VIITLYVIVISLGVMFNGVVLYILSRVTNVFIGNLALSDIFICLFN-LPLCHIIFPSFIP
IYVSTLTMLFIATDRYWLIVSFLSI--L--FALIFSILVSIPMIVIFQFCLPLLCASGM-
-YMKILVSIVLVFCVCLPWNIFTL-IVFAMSSACINPFLYGWFND
>Nmrn_Tubulanus_polymorphus_comp184798_c0_seq1_m_148644_complete_1942_935_291
YHGYLSIAVCAFGVLANIANIVVLTRSTNWILTWLAVADLLTMCSY-LPYLLFHINFSVC
HTVTIWLTIVLAIFRYIYVCAKLAI--F--SVYLSTIVTCIPNILVLVKIIPCIGLTIL-
-TVLLLLAVVVLFLLTLPQGVLTI-LMMALLNNAINFVLYCTMSR
>Nmrn_Lineus_ruber_Lvir_rna_tri_68672_1_m_113816_complete_1263_936_292
NNIIVLAVTFALAVIGNGGVIVVLLPRVHHFMLNLGIVDMFVAFWT-ILLCKFLSFMAFP
MHASSYMLVMCAVDRFIAICTYMLV--A--LAWGIGFLLAFPQFFGVNFFIPLIILVVT-
-YGCIMFVVVGAFIICTPFSVMMA-WMLAYLNSCCNPYIYLVFNY
>Nmrn_Lineus_longissimus_c41470_g1_i1_m_66734_complete_988_937_293
MTTGFYVFTFVAGVLGNALVIVVVSRPTNYFLTNLSIADLLVILVC-MPACKANAFIEGL
TSASVLTILAISLERFYAICTLKFM--T--VIWVVAFSSAVPFMWALFYILPLMILLTV-
-YLFILMTVCALFFICLPLRCLSL-IVMFYLNSAVNPIVYNIMST
>Nmrn_Lineus_ruber_Lvir_rna_tri_54918_1_m_97994_complete_1267_938_294
VLIVLYIIVFIIGLVGNFLVCFAVWRVTNYFIVNLALADFMVILFC-LTLCRILKYLQIS
VSVSVLTLSCIAIERWYAICARTAI--I--LIWVISVSIMVPEVVVCLYAGPLVLMAVC-
-YSMILIAVVIMFAVCFPVFLLTI-LWLCYFNSAINPVIYNFMSA
>Nmrn_Lineus_longissimus_c49550_g1_i1_m_156293_complete_991_939_295
TFSVLYTLIIVLAVGGNGIVCYIITSITNLFLLNLAISDIIMAVLC-IPMCPIMTYAQVS
VFLSSLTLVAISLDRLIAVTLVVTI--I--LIWLVALGISLPVAIVLQYFLPLSVLVFT-
-YTWIMITVVVIYALCLPIHLITI-LWLSMSNSCYNPIIYCWMNE
>Nmrn_Lineus_longissimus_c27797_g1_i1_m_17649_complete_992_941_296
TGGVIIPIVCILGIISNTLTLIVLNQSTNTYLSALAVADLIKLVND-TLLYPYAHFIFLS
TSISSWLTISVAVERYIMVCARVVS--T--SVFFVMSVIALPYAFLLRSIIPIAILVVV-
-NFKILISVIVVFITCTPDAIMSI-VMLLGVNAAINFVLYCGFNK
>Nmrn_Malacobdella_grossa_comp20889_c0_seq3_m_16133_5prime_partial_1336_943_298
IHGYLSALVCAFGILANIANIAVLTRSTNIILSWLAVADLLTMISY-LPFLLFHSNFTIC
HSIAIWLTIALAVFRYIYVCAKIVT--L--IVCIATVVILVPNYLIIIKIIPCVLLTIL-
-TVLLLLSIVVLFLITLPQGITAI-LILALINNAINFVLYTTMSR
>Nmrn_Notospermus_geniculatus_g16904_t1_1618_944_299
LLGIAAFVTCGIGIFGNALSLAVLSKSLIVYLMGLAIADIMVLVTN-VFVLPYANPLAIF
QIYSIYMTVAFTIDRYIYICAWKMT--L--LIFILCTIYNIPRWFPIALVIPLATITTL-
-NSFLLIAVIFMFMLCIPALISNL-LFLIIVNCSANIFFYCYFGK
>Nmrn_Lineus_ruber_Lvir_rna_tri_67489_1_m_112731_complete_1269_946_301
ILIVMYSVVIILAIGGNAVVCYIVLAVTNYFIVNLAVSDILMASLC-IPMCPIVTFAQMA
VFLSTFTLVSISLDRFIAIIAVLVI--M--TIWVMSTVISLPTAITLQYFLPLFILIGT-
-YMKIMITVVMIYAVCLPLHTITL-IWLAMSNSCYNPIVYCWMNA
>Nmrn_Lineus_longissimus_c45497_g1_i3_m_104406_complete_996_948_303
TKVYMMPIIAVFGFIGNSISFVVLSKSTTVFLKALAVADNAVLIIY-LLTKSFSWALLFT
KVISVYVVVCVTVERFIAVCAKIVV--G--CICLSSFVYNMPKCLLLVFIIPLTTILVL-
-NYQLVVAVCCVFTILLPAVVMNV-LMFSTLNSCVNFYIYFLTGN
>Nmrn_Lineus_longissimus_c48478_g1_i3_m_140903_complete_999_951_306
GYVYFCGPLCVLGFITNFLCIAVLSHSTSFFLQMLALADNGLLAAM-FFTMYLSNGLTIF
KMYAVLMVVLVTVDRCIAIYATFEV--C--GLLVYVVIFNMPRFFLLNLIIPVLGVFIM-
-NIALLVSVVSMFVVCTPIAITTI-LCFQVFNSFSNFFIYCLVGR
>Nmrn_Lineus_ruber_Lvir_rna_tri_58524_1_m_102747_complete_1271_952_307
VIITLYVVVITLGVLFNGVVLYILSRVTNVFIGNLAISDIFICLFN-LPLCHIIFPSFIP
IYVSTLTMLFIATDRYWLIVAFMSI--L--FALIFSILLCIPMVVAFQFCLPLLCASGM-
-YLKILISIVLVFCVCLPWNIFAL-IVFAMSSACINPFLYGWFND
>Nmrn_Cerebratulus_spec_TRINITY_DN34018_c3_g1_i2_m_185200_complete_462_953_308
VLIVLYIVVFIVGLVGNFLVCFAVWRVTNYFIVNLALADFMVILFC-LILCKILKYLQIS
VSVSVLTLSCIAIERWYAICARTAI--I--LIWVVSLSIMVPEVVVCLYAVPLILMAVC-
-YSMILIAVVVMFAICFPVFVLTI-LWLCYFNSAINPVIYNFMSA
>Nmrn_Cerebratulus_spec_TRINITY_DN7263_c0_g1_i1_m_115924_complete_463_954_309
LVVPLWLPMALLGLLGNTLAYFVLRRSTTYLLKTLAVIDNFVLVTY-TLCRPFLWPFKFC
KTLSVYTIVVVTAERYVAVCARFAF--L--WLCVFSVFYNLPKCWIVMFVIPFLVLAIL-
-NSCLIVIIVILFVVLLPVFIMNI-LVISAMNSVVNFYVYFLTGT
>Nmrn_Lineus_longissimus_c43817_g1_i1_m_86706_complete_1002_955_310
LMITLYSCIFVIGVVGNALVIVTLIQVTNVLLLNLSISDLLLVVLC-MPMCPTIRYLQVS
VGVSAFTLVAIAMERFFAICSYKLI--V--AVWITTGIINIPTAVTVFLLLPFILMLLA-
-YTFILFAVVLEFFICTPSFVVQT-WLFSYISTCCNPITYCFMNK
>Nmrn_Tubulanus_polymorphus_comp37458_c0_seq1_m_63168_complete_1943_956_311
LLLTLYAILFVLAVVGNSLVIVTLIQVTNVLLLNLSVSDLLLAVFC-MPICPMIFYLQVS
VGVNVLTLVAISLERYFAICSYKII--I--GSWIGSGLCMIPIVIIILLLIPCLLMFGA-
-YSMILFAVALEFFICAPIYIVNS-WLLSYVSTCCNPITYCFMNK
>Nmrn_Cerebratulus_spec_TRINITY_DN25212_c1_g4_i1_m_5505_complete_464_957_312
AYFLFFCAMMLAALSGNIVIMWIVLAVTNYFLLNLAIADASITAFN-TLYCKFSLFTSCT
ISSSVFTFMAIAIDRYTAIIAVGAI--V--LIWFISIILACPNIWFSNYVIPLLACTVA-
-YARVMIIVVFIFGACLPQHVYFI-VWIAMSNSMYNAFIYCWMNS
>Nmrn_Notospermus_geniculatus_g10969_t1_1625_958_313
AYFIFFGSMMIAALSGNIVIMWIVLAVTNYFLLNLAIADASITAFN-TLYCKFSLFTSCT
ISSSVLTFMAIAIDRYTAIIAIGVI--A--LIWYISVMLAVPNLWFANYMVPLIVCTVA-
-YARVMIIVVFIFAACLPQHVYFI-TWVAMSNSMYNAFIYCWMNS
>Nmrn_Notospermus_geniculatus_g18171_t1_1631_959_314
PLIFAYALLITFGITANTLIFSIIARARNVYILNLALSDLLMCLVC-MPLCKIVPGFQVN
VMTSTFTAVGIAMDRYYAIVSISAC--I--LLWVISSVLSVPLFIFIQFVFPVIFLLIL-
-HGRILVAIAIVFAISFPLTFINV-LIVAMTTSTTNPVIYGWLNP
>Nmrn_Notospermus_geniculatus_g11370_t1_1634_963_318
AYVYFSGPLCVLGFITNFLCVAVLSHSTSFFLQMLALADNGLLAAM-FFTMYLSNGLTIF
KMYAVLMVVLVTVDRCIAIYAAIEV--C--CLLVYVVLFNMPRFFLVNLILPVLGVFFM-
-NIALLVSVVSMFVMCTPIAITTI-LCFQVFNSFSNFFIYCLVGR
>Nmrn_Tubulanus_polymorphus_comp36542_c0_seq1_m_55031_complete_1944_964_319
VVRFFAVAVSVSGIVGNIINMVVLTRSTNYYLTMLALHDTMYLFLS-SLFYPMAVSFTYF
SNTGTLLTLTFTAERYIAVRAKWII--A--GVCSLSFCCGLPDFFVIFTFIPLLLLAVF-
-NSLLLISVVVVFFMCLPSAIMMI-VLLIQINAAINFILYSVFST
>Nmrn_Notospermus_geniculatus_g6817_t1_1635_966_321
PSGVVYGMTFLVGVIGNALVIFSIARVTNIFLTSLASADLLLILIC-VPLCKFVNYMMVS
AICSVLTLTSMSVERYYAILARRVI--I--VLWFLSFILAIPVLILLVLIIPLGIMSMA-
-YASILVAVILLFAVCGPNLVDNI-MLLTYVNSCINPVVYAFMSK
>Nmrn_Lineus_longissimus_c39623_g1_i1_m_54042_complete_1009_968_323
PSGIVYGITFLVGVLGNGLVIFSIVRVTNIFLTSLASADLLLILIC-VPLCKALYYLQLS
AICSVLTLTTMSVERYYAILARRVI--V--LLWVLSLLLASPIILLLVFIIPLCIMSMA-
-YASILVAVIAVFALCGPFLIDNV-LLLTYLNSCVNPVVYAFMSK
>Nmrn_Notospermus_geniculatus_g34187_t1_1639_969_324
IAVTAYSCLFVIAAFGNLTVSITLFRRVNMFIMHLCIADLLTTFVM-MPACRILMFFRFG
FYLSSFVLIAISLDRYFAIAAKIML--V--FAWVCSIIASIPQSIIAIYIVPLFVIVIS-
-YTLITIVIGELF---KP---------------------------
>Nmrn_Lineus_longissimus_c47774_g1_i4_m_131903_complete_1010_970_325
PSGIVYGIILLVGVIGNALVIFSIARVTNIFLTSLASADLLLILIC-VPLCKFVNYMMVS
AICSVLTLTSMSVERYYAILARRVI--I--VLWFLSFVLAIPILILLVLIIPLAIMSMA-
-YASILVAVIVLFGICGPFLVDNV-MLLTYVNSCVNPVVYAFMSK
>Nmrn_Lineus_ruber_Lvir_rna_tri_60308_1_m_104924_complete_1274_971_326
AQVVFLFILFKFIVIGNLAVLVAIGVRMNFFIMNLCIADLSNAFFN-VLGCKIFRFLQVT
QNAATYALVALSIDRLDAIAAKVLV--G--TAWGLSLVFSIPMIIMSLFIIPAIIIAVC-
-YGIITLVIVIVFIICTPYFLFDL-LSLAPLNSAANPIIYGIFST
>Nmrn_Lineus_ruber_Lvir_rna_tri_64757_1_m_109915_complete_1275_972_327
VYYLVFGAMMIAALSGNIVIMWIVLAVTNYFLLNLAIADASITAFN-TFYCKFSLFTSAT
ISSSVFTFMAIAIDRYTAIIAIGLI--V--LIWVVSVVLAVPNLWLSNYVVPLLACTIA-
-YSRVMIIVVLIFGACLPQHVYFI-VWVAMSNSMYNAFIYCWMNS
>Nmrn_Cerebratulus_spec_TRINITY_DN18558_c0_g1_i1_m_99170_complete_466_973_328
AQVVFLFILFKFIVIGNLAVLVAIGVRMNFFIMNLAIADLSNAFFN-VLGCKVFRFLQVT
QYAATYALVALSIDRLDAIAAKVLV--A--LAWTLSFVFSIPMLVISLFIIPAIIIAVC-
-YGIITLVIVIVFIICMPFFLFDL-LSLAPLNSAANPIIYGIFST
>Nmrn_Lineus_longissimus_c38807_g1_i1_m_49277_complete_1012_974_329
IITCLYVFVIIFAIGGNAVVCYVVLGVTNYFIVNLAFSDIMMAILC-IPLCPVVTYCQVS
VFLSCLTLVAIAIDRYVAIIAFVVI--A--IIWVLATGVSLPVAILLQYFIPLSVFVWT-
-YIRIMMTVVFIYAICLPVHTITL-VWLSMSNSCYNPIIYCWMNA
>Nmrn_Lineus_longissimus_c39047_g2_i2_m_50625_complete_1013_975_330
TWGVALNTLAILGIIGNILAITVLRHSTSCYLIAQAVFDIIVLICS-MLLHPYAYPTSTA
QTGTIYTTVAFTVERYIAVCAIRVI--L--LVTLCSILYNVPRMLPVIFLIPFFILSVL-
-NVFLVIVVVLVFLICILAMIDNI-YDMVCLNSAINFLLYCVFGN
>Nmrn_Notospermus_geniculatus_g20729_t1_1641_976_331
PSGIVYGMTFLIGVIGNALVIFSIARVTNIFLTSLASADLLLILIC-VPLCKFVNYMMVS
AICSVLTLTSMSVERYYAILARRVI--I--ALWFLSFILAIPVLFLLILIIPLGIMSMA-
-YASILVAVILLFAVCGPHLVDNI-MLLTYVNSCINPVVYAFMSK
>Nmrn_Tubulanus_polymorphus_comp39052_c0_seq1_m_84253_5prime_partial_1945_977_332
AYGVVANTICGLGIIGNIFAVIVLGQSMSCYLIAQAIFDCIVLLTT-ILLHPVNYPLATS
QTGTIYITISFTVERYIAVCAIRVS--L--LVTFLSIGYNIPRTLFVIFLLPFLLLFTL-
-NILLVIVVVLVFLVCLPALLDNI-FLMVSLNSAINFLLYCVFGN
>Nmrn_Lineus_longissimus_c43817_g1_i2_m_86712_complete_1016_981_336
LMITLYSCIFVIGVVGNALVIVTLIQVTNVLLLNLSISDLLLVVLC-MPMCPTIRYLQVS
VGVSAFTLVAIAMERFFAICSYKLI--V--AVWITTGIINIPTAVTVFLLLPFILMLLA-
-YTFILFAVVLEFFICTPSFVVQT-WLFSYISTCCNPITYCFMNK
>Nmrn_Notospermus_geniculatus_g23246_t1_1645_982_337
LSGICGMTICCLGIVGNILSLIVLTRSTYVYLSALSICDTLVLLFT-MMMFPYVHPLCTL
QVISIWLTLAFTTDRYIMICAKKVI--L--GLSVSGFILHIPRFFIFVCGVPFIALAVM-
-NCFLLIGVIVVFFTCVPALISRV-LFLVILNSAINIVPYYFFGQ
>Nmrn_Lineus_longissimus_c35886_g1_i3_m_35877_complete_1017_984_339
IKTVILSIMFLFSLVGNVATIVQMNRTIHTLILQLATADLIVTFFC-TAMCKGVKFLQFG
LYLSTYIIVIISVDRCCAILVKIMI--I--VAWTLSALLSSPQAILLLFVIPLMIMITC-
-YALITAVIVAVFVLCSPYYIVYA-VSSGMSNSVVNPIIYGAFHM
>Nmrn_Tubulanus_polymorphus_comp13181_c0_seq1_m_5506_3prime_partial_1949_985_340
PQLVFMTLLLIVILIGNGSLLIAIFLRMNFFIVHLAIADILAGVGN-LLECKLIKLIQTV
TFGATYVLVAMSIDRFDAIASLVLI--T--MAWSFSLLFSIPMAVVALFIAPTIIIALC-
-YMFITLVIVLVFVLCSPYFVFDL-LSLAPLNSAANPFIYCMFSN
>Nmrn_Lineus_longissimus_c47284_g1_i1_m_126096_complete_1019_989_343
ILIVMYSVVIILAIGGNAVVCYIVLAVTNYFIVNLAVSDILMASLC-IPMCPIVTFAQMA
VFLSTFTLVSISLDRFIAIIAVLVI--V--TIWVMSSVISLPTAITLQYFLPLFILIGT-
-YMKIMITVVMIYAVCLPLHTITL-IWLAMSNSCYNPIVYCWMNA
>Nmrn_Lineus_longissimus_c44681_g3_i1_m_95319_complete_1020_991_345
TVIVVYTIAIVLSFVGNMLVIIVFSCDLRGFLISLAVSDLIQGLFC-MPMCPIVLFMQTS
VTASVCTNMAIGMDRFWVVMYKIVI--S--VIWLISLALSSVQLYVITYIIPLSILTFT-
-YSFVLVVVVVLFGICLPLHLFMI-LWLAMSNSFVNPIIYGFMND
>Nmrn_Notospermus_geniculatus_g8796_t1_1653_992_346
IKTVILSVMFLFSLIGNVATIVQMTRTIHTLILQLATADLIVTFFC-TAMCKIVKFLQFG
LYLSTYIIVIISIDRCCAILVKIMI--I--VAWALSGIFSAPQAFLLLFVIPLMIMITC-
-YALITAVIVAVFVLCSPYYIVYA-VSAGMSNSVVNPIIYGAFHM
>Nmrn_Notospermus_geniculatus_g3889_t1_1654_994_348
VLIVLYIIVFVVGLIGNFLVCFAVWRVTNYFIVNLAVADFMVILFC-LILCRIIKYLQIS
VSVSVLTLSCIAVERWYAICARTAI--I--LIWVISLTIMVPEVVVCLYAVPLILMAVC-
-YSMILIAVVVMFAICFPVFLLTI-LYLCYFNSAINPVIYNFMSA
>Nmrn_Lineus_longissimus_c38155_g1_i1_m_46003_complete_1021_995_349
LSGICGMTICCLGIVGNILSLIVLTRTTYIYLSALSVCDTLVLLFT-MMMFPYVHPLCTL
QVISIWLTLAFTTDRYIMICARKVI--L--GLSVAGFLLHIPRFFIFVCGVPFIALAVM-
-NCFLLIGVIVVFFTCVPALISRV-LFLVILNSAINIVPYYFFGQ
>Nmrn_Cerebratulus_spec_TRINITY_DN28132_c0_g1_i2_m_145874_complete_474_996_350
LSGICGMTICCFGIVGNILSLIVLTRSTYIYLSALSICDMLVLLFT-MMMFPYVHPLCTL
QVISIWLTLAFTTDRYIMICARKVI--L--GLTVSGVILHIPRFFIFVCGVPFIALAVM-
-NCFLLIGVIVVFFTCVPALISRV-LFLVILNSAINIVPYYFFGQ
>Nmrn_Notospermus_geniculatus_g1176_t1_1657_998_352
PSIIIFALAFFVGVVGNSLVIFVMIGVTTLFLVSLAAADLFFLLIC-VPVCKLIVFIELT
GMASVLNLMAVSVERYVVIISSKIL--L--GVWVVALILSSPSLHFAMFVIPTVVMTFC-
-YACVLITVVVIFLIAGPKLILSV-LLLPYIQSCLNPIVYGFMSS
>Nmrn_Lineus_longissimus_c46967_g3_i1_m_122113_complete_1030_1000_354
IEIGVLSAVFILALVGNGIVVGFLLLRMNLFIVHLSLADLAVAFFN-ILLCRLYPYAQVP
VYASSYMLVIIAVDRFYAICSYLMI--L--LTWIISFALSSPQLVIFMYLIPTILLAIL-
-YGTITFVVILTFILCTPYWVSMI-LLLSALNSCSNPFIYLFFNF
>Nmrn_Lineus_ruber_Lvir_rna_tri_51538_1_m_93303_complete_1280_1001_355
IQVAITVITMVVTLFGNVSLIAVLMSRISVFLVNLAIGDLTVCFVT-MTLCKLAVYGQVT
LASSTFLLTAMSIDRYQVIVIWKKV--A--VAWTLAFIFATPQLFSYVLVVPTIIMSYS-
-YWQISLSVIIAFLLCIPYFLISL-IKMAMIHSALNPILYGLFNI
>Nmrn_Notospermus_geniculatus_g22052_t1_1666_1002_356
IQVAITAVTMAVAFFGNVALIVVLMSRISVFLVNLAIGDLTVCFVT-MTVCKLAVYGQVT
LASSTFLLTAMSIDRYQVIVIWKKV--A--VAWLLAFIFASPQLFTYVLVVPTIIMTYS-
-YWQISLSVIIAFLLCIPYFLISL-IKMAMIHSALNPILYGLFNI
>Nmrn_Notospermus_geniculatus_g14992_t1_1667_1003_357
LLALLYGSISVLAVIGNVAVFAVIIKVTNMFIANMACADVFIGIIS-IPMCPLAPFVQLT
VNVSIFTLMIISIDRYFAVLAKIVI--G--LTWTFAGVSSIPWILVIQYIMPLSVITCA-
-YCRVLIVVVALFALCLPLQAYHL-LWLAMSNSCYNPFIYGLLSE
>Nmrn_Notospermus_geniculatus_g2104_t1_1675_1005_359
QRVASLCVIIAMTIVGNTLILIVLTCRVNIFIINLAIGDLGVCVVT-MTGCKLTTYAQVT
LASTTFILTAMSFDRYLAICGKKMI--I--VAWTLAFIFAIPQLFLYILIIPAILISFF-
-YVNITLSIIITFIACCPYFVTHL-ITIALLQSALNPILYGCFNI
>Nmrn_Tubulanus_polymorphus_comp35915_c0_seq1_m_50132_complete_1955_1009_363
PITIVYILIFVTGTIGNIVTCIVIIRSTNFYLFNLAIADLLVLLLG-LPFCIVRTFAAAS
TYASILTITGFTVERYIAICPIRVI--I--VIWIISGLCATPMALFMFFFTPMTMILVL-
-YILILVAVVVAFFICAPFHTQRL-MVLYYISSTINPILYNIMSL
>Nmrn_Cerebratulus_spec_TRINITY_DN28213_c1_g1_i1_m_14583_complete_480_1010_364
ALSVVFSAIVLVSIFGNSMVVYVIVRVTNMFITNLAVADLLITFLN-IPMCHVINFVQVS
VYAFTFTLTSIALDRQQVIMAFFII--G--GIWLTASMLSVPFGMITQYCIPLSVIMVA-
-YGRILIAVVLVFAICLPLNIYYL-VWIAMSSVSVNPFIYCWFNE
>Nmrn_Lineus_longissimus_c32830_g1_i3_m_26468_complete_1040_1011_365
VELAVQSIAFIFAVIGNGAVICVLLPRVHHFMLNLSIADMLVAFWT-ILLCKFLRFMQFP
VYGSSYILVMCAIDRFIAICTYMLV--T--LAWGISFLLASPQFFGFTFFIPLIVLVIT-
-YGCITFIVVCAFIVCTPYSIMMV-WLLTTLNSCCNPYIYIVFTF
>Nmrn_Lineus_longissimus_c44712_g1_i3_m_95650_5prime_partial_1043_1012_366
LFVPVTCIIVILGLINNSLCYIIMRKTPNFVMRVLAVADNMVLFSL-ILMKGYLWFFMFS
KTFSVYIIVLMTVDRYIALCAWFGV--V--SVIIFSVLYNLPKLWLVMFVVPLHVLLIL-
-NIFLIIGVVTMFIVLSPSIIANV-LVLSAINSFINFYIYVLVGK
>Nmrn_Lineus_longissimus_c42841_g3_i4_m_77911_complete_1044_1013_367
KQVLSLLIPFILGVIGNSLVLFTIFSVTNILLAALATTDLLTMFVS-VPGCPAIYYLQLF
YHASIYTLVVIALERFLTICTKIIL--V--IVWILALVFSIPASFMFNYIIPLTFMVGA-
-YGAVLIMIVVLFALFAPYIVWMV-MGLAYANSCVNPFIYLFMSK
>Nmrn_Lineus_longissimus_c43356_g1_i1_m_82267_complete_1047_1014_368
EFVIALWVPFVLGIVGNYMVLYTVIIATNILLCSLALTDFLTLLIC-VPGCSAIAYIQVF
FHASILLLATMAVERYLTICIKKAI--L--VSYVLSFIVSAPTFLSVVYFGAILLLLIC-
-YGMVLIVVVIFFVACGPIILILV-LALAMGNSCVNPFIYLVMSR
>Nmrn_Notospermus_geniculatus_g37965_t1_1691_1015_369
IFAILALVITPPGIVGNILTITVLTHSTNNYLTGLAIWDSIVILTA-LHAIPFVYPVGTA
QTATIWITVSFTVERYIAVCARVVI--G--GVTICSWIYNLPRWFPVMCIIPLSVLAVL-
-NVFLLVSVVVVFIICVPALVYNV-AYLVVVNSTVNFLLYCAFGQ
>Brch_Glottidia_pyramidata_PF00001_GPCR_A_Rhodopsin_comp37727_c0_seq2_p1_650
PVVIIYGLTFILGVLGNVLVIFSIARITNLFLLSLAVADLLLVIVC-VPVCKLVHYMQVS
MICSVLTLTAMSLERYYAILARLVC--I--AVWVASFVMATPILVVVIFCVPVGVMVFA-
-YCNI----------------------------------------
>Brch_Hemithiris_psittacea_PF00001_GPCR_A_Rhodopsin_comp3243_c0_seq1_len_838_p1_677
VMTIIYSVIFVIGIVGNVSTCIIIVRPTNYYLFNLAMADILVIVLG-VPFCIVRAHAAAS
TYASIMTITAFTVERYLAICVVKIA--A--TIWFVSNMCVIPISIFVFFVVP--------
---------------------------------------------
>Phoronis_australis_transcriptome_PF00001_GPCR_A_Rhodopsin_TRINITY_DN264184_c0_g2_i1_p1_659
-------------------------------------------------MCKLMKYLQIS
VDVSVLTLSFISLDRFNAICGRNLM--IGCIIWLIPMCIHVTDLVVLLFFLPLVLMAYC-
-YTRILITIVVMFAVCLPVHLINI-FWLCYLNSAVNPIIYNFMSA
>Brch_Hemithiris_psittacea_PF00001_GPCR_A_Rhodopsin_comp13397_c0_seq1_len_872_p1_679
AEIGILAAILFFSLAGNSVLMTILLRRMLLFLFHISLADLLTALFT-VLLCKAVKILHMG
WYASAFILMATAIDRFYAIFVRVVI--G--VTWCLSALLSGIQGYVVIWILPSLVLAAT-
-DAII----------------------------------------
>Phoronis_australis_transcriptome_PF00001_GPCR_A_Rhodopsin_TRINITY_DN58353_c0_g1_i1_p1_664
SVGLLYSITFLMAVVLNVFVIIVLGCDLTVFLINLAVADFGMALSF-FPFCTIDGGLQWF
VGLSAFTNVAIGIDRYWAILAIIAI--F--FLWLLALGFAIPAFMACTFAGPTLILAFV-
-YTRILIALVSCFTLCFPLEVYKF-VLLDVND-------------
>Brch_Lingula_anatina_PF00001_GPCR_A_Rhodopsin_comp148014_c2_seq1_p1_60
PVVVIYGLTFILGVIGNVLVIFSIAWITNLFLLSLAGADLLLVILC-VPVCKLVHYMQVS
MICSVLTLTAMSLERYYAILAKLVC--I--AVWVASFVMAIPILILVIFCIPVGVMVFA-
-YCNI----------------------------------KNKRQK
>Brch_Hemithiris_psittacea_PF00001_GPCR_A_Rhodopsin_comp16609_c0_seq3_len_1010_p1_684
------------------------------------------------------------
---------AISLDRYFAILGTIML--S--LAWLLATVSSLPQSIIVVYAVPLIVIVIS-
-YSMITIMIVIAYVVCTPYFIICL-WLFAVSNSCINPILYGVFAS
>Brch_Hemithiris_psittacea_PF00001_GPCR_A_Rhodopsin_comp17690_c0_seq1_len_1099_p1_685
TFTVIYVLIFLTGLFGNVCTCLVVLRATNYYLFSLAVSDVLAIIVC-LPFCIFRVFTLFT
AVASCLTITAFTIERYVAICVVVVI--V--SVWVIAAFCAFPYAFFVLFVGPMTVITVL-
-YVLILIAVVVAFFICAPFHIQRL-M-------------------
>Phoronis_psammophila_PF00001_GPCR_A_Rhodopsin_comp61023_c0_seq1_len_1124_p1_709
VLISIYSLITILSVVGNIIVIIVFSIDLRIFLVNLAVADLILAIFC-MPMCPILNFMQFS
VTASVMTNTAIGIDRFVAVTSKLTI--L--AIWMIALPLASVMLFTFTYLVPFIILIIT-
-YSII----------------------------------------
>Brch_Lingula_anatina_PF00001_GPCR_A_Rhodopsin_comp101212_c0_seq4_p1_65
WVSILFGVIFLAGVLGNIFIIAVISQSTDLFILNLSVSDLLVLLVC-MPMCKFVPFLEMT
VHASVLSIVFISIERYIAICTVKLL--L--VIWAVAAASTSPFLWAIFFAIPVLLLLII-
-YARILMAVVLTFFVCLPFRVFTF-W-------------------
>Brch_Lingula_anatina_PF00001_GPCR_A_Rhodopsin_comp147864_c2_seq3_p1_66
ISITLGFLIFLVGILGNVLVIWVVTRTTNCYLVSLAAADCIVLLTA-TLSCALLTFFSMG
INVSSLSITAFTVERYIAICAKKII--I--ALWVFSALYSAPWLAVMFYILPLCLTAVL-
-YFLI---------------GIVL-F-------------------
>Phoronis_psammophila_PF00001_GPCR_A_Rhodopsin_comp71063_c0_seq1_len_1876_p1_713
------------------------------------------------------------
------TLTGMSLERYYAILARVVV--V--CIWCVSFVLGVPILIVVLYVIPLGVMTFA-
-YANILVAVILIYAVCGPFLLNNL-LLMAYFNSCVNPIVYGFMSK
>Phoronis_psammophila_PF00001_GPCR_A_Rhodopsin_comp53829_c0_seq1_len_936_p1_714
VTVTLYIIVILLGVVGNGTIIFVVFRVTNIFICNLAMADLGLCLFN-LPLCHVILATFVP
LFVSTLTFLLIAFDRYYLIVACLLI--V--SIAIIALSISIPVMVLLKLVLPVLIAAGL-
-YGRILVAIVTVFMVSLPWSIFNL-VLFAMTSTCINPFLYGWLNE
>Phoronopsis_PF00001_GPCR_A_Rhodopsin_c113121_g5_i1_p1_664
VLTVVYCIIFCTGVVGNICTCVVISRATNYYLFSLAISDIATLILG-QPLCIFKGFLSVT
VYASVLTITAFTIERFVAICAVKTI--A--VLWIVAIIFALPYPIFMFFVAPMTIIAVL-
-YILILVAVVIAFFVCAPYHAQRL-M-------------------
>Brch_Novocrania_anomala_PF00001_GPCR_A_Rhodopsin_Nano_rna_tri2_175327_1_p1_44
LRTVGFAVTFVLGIVGNVMVLFGVWRVTNIFLASVATADLLVVAVA-IPGCRAIYYVELS
YIASVLNLTAMSIERYYAICAMKVV--V--AVWLVSAGLAVPVIFVVLYVIPLTIMAIA-
-Y-------------------------------------------
>Phoronis_psammophila_PF00001_GPCR_A_Rhodopsin_comp50866_c0_seq1_len_981_p1_717
-------------------------------------------------MCKIIKFLQFS
LYLSTYIIVIISVDRCYAIKVRNMI--I--AAYILGAVFSVPQLFILLYLAPLVTISTC-
-YFLITLVIVLFFMIWLPYWISFV-GFFGISNPVVHPIIYGAFHF
>Phoronis_vancouverensis_PF00001_GPCR_A_Rhodopsin_comp65487_c0_seq1_p1_69
-------------------------------------------------VCIMIRYLQVS
VGVSIFTFVVIALERYFAICSYKAI--G--MIWAAALMCMLPIAVFVLFIIPLAIILVS-
-YGFILFAVVLEFFICTPMYVFVT-ILLSYCNTCCNPITYCFMNA
>Brch_Laqueus_californicus_PF00001_GPCR_A_Rhodopsin_comp141561_c0_seq1_p1_668
-----------------------------------AIADILVILTANLPMCSIIAFLNLA
INVSVLSITAFSIERFVAICAVKII--I--ALWLFSTLYNGSWLFLLFYVIPLLVVGVL-
-YGRILITVVVIFALSIPYRAAVV-YLCIFANSAVNPIIYNIMSA
>Phoronis_vancouverensis_PF00001_GPCR_A_Rhodopsin_comp76497_c0_seq1_p1_93
PTVAVYSITFLAGVIGNSLVVCAMLGVTSAFLVSLAIADMMFLLVC-VPLCLFAAFVKMC
GIASVLNLVAVSVERFIVIVSKKIL--V--GVWIASVLLALPIFHCVIFVIPSIVMTVC-
-YVMVLITIVLVFLVCGPAVVMEV-V------NVMEIIVYVKVSS
>Phoronis_australis_transcriptome_PF00001_GPCR_A_Rhodopsin_TRINITY_DN294291_c0_g1_i2_p1_709
AVAILLCAIDLVGIVGNILVLLAIFFVTNWLLANLAVADLTYLLSG-LPLCKLNRFAQTG
IYASIQSLVALCIERHIAIAIVITM--T--IIWIAAGLCGLPTAFTLFYFVPLVLQAVL-
-YTITLVASVIIYFLSSPHQFLLF-YTFGHVNAAANPILYAIFSQ
>Brch_Novocrania_anomala_PF00001_GPCR_A_Rhodopsin_Nano_rna_tri2_118887_1_p1_81
TLTVLCGLVFLISLVGNSLVLLVYVKVTSVFVLSLAISDLARTTFC-IPACKMAPFLQFS
VTCNTLSLCCIALDRYYAILAVILM--L--CVWVLPAATSMPLVWVGLFIVPLQAMVVI-
-YLKIFLVVVALFVVCAPLMLLTV-SILALSSACCNPIVYAFMNT
>Brch_Novocrania_anomala_PF00001_GPCR_A_Rhodopsin_Nano_rna_tri2_102679_1_p1_86
IVPIVFALIFIIGILGNGALIYIVLRIPNVFIVSLAVGDFLLIAIS-VPGCKLNEFLQVS
LGVSVFTLMALAADRYTAIVTIVTV--V--VIWILSILLAIPDAIIVYLAFPIFIIAGF-
-YISMVLSLVLVFAICLPRHIYLM-WCMAFINSCVNPLTLYFLSK
>Brch_Glottidia_pyramidata_PF00001_GPCR_A_Rhodopsin_comp38178_c0_seq1_p1_665
VVPLIFGLIFVVGIFGNGTLIFTILKGPNIMIVSLAAGDFLLIAIS-VPMCKLIEYLRVS
LGISVFTLTALSADRYIAIVTLITV--A--TIWVLSLVLGIVTAVLFYFTFPVLIIAYF-
-YVSMVLSFVVIFILCLPRHTYLI-WCLAFINSCVNPLTLYILSK
>Brch_Novocrania_anomala_PF00001_GPCR_A_Rhodopsin_Nano_rna_tri2_75581_1_p1_96
IITALYITVIVLGFLGNTFIVVTVAWVTNFFIANLAISDTGLCIFN-IPLCRVIFPTFVP
VFVSTFTMLLITFDRYRLIVALMLL--V--ITGVFSLGTAVPLMILLLFCMPLLISIIL-
-YGQVMLAIILLFTLCLPWNIFSL-LLLAMSTACINPVLYGFLNE
>Phoronis_australis_transcriptome_PF00001_GPCR_A_Rhodopsin_TRINITY_DN313679_c0_g7_i3_p1_727
VFIVLYCIIFILGVGGNILVIIVVLRITNLFITNLAASDILICIFA-VPLCHLVPMIMVN
VFVSTLTSIAIAGDRYLIIVCLFII--L--VIWFIAICTSLPMSVLLQYVLPCIIIMFC-
-YIAVLILMIAIFVCCMPLNTFHL-VVIAMSSTIYNPFLYAFMND
>Brch_Lingula_anatina_PF00001_GPCR_A_Rhodopsin_comp150529_c1_seq10_p1_120
SRVISLLVFIIVGTIGCVAAFTWLWCRVNRLILHVTLADWLVIDVC-CVMCRFIKFLQFS
MMASSAMLLVLAFDRHQAIRVWVTA--A--IGWGAAALLSLPQLFLVVFFIPLLLLLFC-
-YLSITIVIVAVFILCTPYHVMEM-ISAAVANSVVNPYIFLIFNA
>Brch_Lingula_anatina_PF00001_GPCR_A_Rhodopsin_comp130136_c0_seq1_p1_123
AQITFLAVLFCLITVGNLLVLATVIQRMNFFVLHLALADLSMAAFY-VLLCKLYKFMQLS
AYGSTYIIVSMSIDRLDAILAVILV--V--TAWVMAAILATPTLITAMLFIPAILITCC-
-YVLITFVIVIAFLVCSPYFIFNL-MSCAPLNGLLNPIIYGIFNT
>Brch_Lingula_anatina_PF00001_GPCR_A_Rhodopsin_comp146475_c1_seq2_p1_125
ISVIMGVIIFTVGFLGNLLVIVVVARTTNCYLVSLALADCLVLVSA-TLCCALLTFLNLG
INASALSITAFTIERYIAICAKKLI--I--GLWIFSIFYNSPWFGVLFYIIPLAVTAVL-
-YCLILVVVVVLFALLLPYRALVV-YMMIFLNSAINPILYNVMSV
>Brch_Hemithiris_psittacea_PF00001_GPCR_A_Rhodopsin_comp18356_c0_seq1_len_1266_p1_700
LVPIAMGLVFLLGVLGNLTLMHVVARAVYVYATNIAVAHFLTLMAS-VPICKVGKFMIVS
SAVTVLSLAALSVDRYCALTTTLAL--I--LVWFVAISVAIPDFVTLIFALPMFVALLF-
-VLIVIVLLLLTFTACLPYYVYWL-LCLTLFSNSINPYVLCASDG
>Phoronis_australis_transcriptome_PF00001_GPCR_A_Rhodopsin_TRINITY_DN290133_c4_g1_i2_p1_739
VTVTLYIIVVLLGVAANGVIIFIVLRVTNLFICNLAMADLGLCLFN-MPLCHVMFASFVP
LYVSALTFLLIAFDRYYLIVALLLI--A--VIAVTALSISTPMAIVLKFMLPLIISAIL-
-YGRILVAIVTVFMVWLPWSTFMI-ILFAMTSTCINPFLYGWLNE
>Phoronis_vancouverensis_PF00001_GPCR_A_Rhodopsin_comp64116_c0_seq1_p1_116
IVCALFGVIFLLSLVGNLVTLVHMLRTIQTLILHLSTADLLVAFFC-VLMCKVLKFLQFS
LYLSTYIIVIISIDRCFAIKVRNMI--I--AAYIMGALFSLPQLLLLLFIAPLVTMATC-
-YLLITLVIVLFFTLWLPYWICFV-G-------------------
>Phoronis_vancouverensis_PF00001_GPCR_A_Rhodopsin_comp95867_c1_seq1_p1_117
VTVTLYIIVMLLGVAANGVIIFIVLRVTNLFICNLAMADLGLCLFN-MPLCHVISASFVP
LYVSTLTFLLIAFDRYYLIVALLLI--A--AIAVIALSISTPMVIMLKFMLPLIISAIL-
-YGRILVAIVTVFMVCLPWSVFIV-ILFAMTSTCINPFLYGWLNE
>Brch_Lingula_anatina_PF00001_GPCR_A_Rhodopsin_comp130767_c0_seq1_p1_46_TKlike
AVVVSCLIMVTVAFLGNTVVIWLILTVTNYFLLNLAVADAMATVFN-TMYCTFTLFVACT
VSVHVLTFVAIAVDRYIAIIVLGVI--C--GIWTLSSMVGIPAILSFEYFIPLMVLLVT-
-YMRILIVVVLLFAVCLPYHVFFL-LWVAMSNTMFNPIVYVWMNK
>Phoronis_australis_transcriptome_PF00001_GPCR_A_Rhodopsin_TRINITY_DN310336_c0_g1_i4_p1_743
IRIPLYSSIFLLAIVGNMLVIITLIQVTNMFLLNLAVSDMMLAFFC-MPVCIMIRYMQVS
VGVSIFTFVVIALERYFAICSYKAI--G--LIWVAALICMLPTAIFVLFIIPLAFILVS-
-YGCILFAVVLEFFICTPVYVFIT-ILLSYCNTCCNPITYCFMNA
>Brch_Novocrania_anomala_PF00001_GPCR_A_Rhodopsin_Nano_rna_tri2_120799_1_p1_105
LALASFIIMWIIAISGNVLVCVVVYRTTNYFVVSVACSDLGLACVC-VPFCKISRYAEAF
LAASMYVFTCICVDRFYTIIAKRMV--I--ATWLLAALVVSPCLHLLTFIIPLLIISIG-
-YTRVLLVVNTFQFVLGPFFLVHL-WWLLFSSVASRPLLYIAYNS
>Phoronis_vancouverensis_PF00001_GPCR_A_Rhodopsin_comp94734_c0_seq4_p1_122
VMALGYSMVFILALVGNSLVIAVVWRVTNYFLVNLAVADILMSLFC-LPMCKVVPFLQTF
VGASVNTLAVIAFDRYLAICALIIV--P--LIWLISGSVTIPWLILVCFLVPLAFVTVS-
-YTLILITIVALFTLLLPLYIFMF-LLFATMSCCVNPIVYCALSK
>Phoronis_australis_transcriptome_PF00001_GPCR_A_Rhodopsin_TRINITY_DN322047_c1_g5_i14_p1_745
VMALGYSMVFVLALVGNSLVIAVVWRVTNYFLVNLAVADILMSLFC-LPMCKVVPFLQTF
VSASVNTLAVIAFDRYLAICALVII--P--LIWLISGSVTIPWLILVCYLVPLVCVTVS-
-YTLILITIVALFALLLPLYIVMI-LLFATMSCCVNPIVYCALSK
>Phoronis_australis_transcriptome_PF00001_GPCR_A_Rhodopsin_TRINITY_DN289418_c0_g1_i1_p1_747
ILSIVYPAIIIVTVGGNGIVCFTVMYLTNTFIVNLAISDILIATFT-MPMCRIMNYIMVS
IFVSSYTLITIAADRYVAIIAILAV--A--GIWVFSCILASPLAVCVHYVVPVVVLAFA-
-YFRIMITVVIFYALCLPFYVFVT-IILAMSNSCYNPLIYCWMSS
>Brch_Glottidia_pyramidata_PF00001_GPCR_A_Rhodopsin_comp38785_c0_seq1_p1_674
IKTITFAIFFLISVLGNTLTLVQVYRTINTLVFLLAAADLMVSVFV-MLMCKLMKYLEFG
FYLSTYTVVIISLDRCCAILVRAMI--I--VAWVLSALFSIPQAIITTFILPLLTMIIA-
-YALITTIIVVAFIVCTPYYIFWL-WFFGMANSMVNPMIYGAFHI
>Phoronis_australis_transcriptome_PF00001_GPCR_A_Rhodopsin_TRINITY_DN313604_c0_g2_i1_p1_749
LKVMAYVLAELMALIGNLLVILIVVRITNFYIVNLSVFDLLVALCP-MWMCKFNVTVMLA
LCGSVFTMTAIAADRLFAVLFKITI--A--TIWLFAATMALPLLWIALNWFPSLFMTFA-
-YVVVLLTMLFVYLLCTPFQISIL-YFLTNANSALNPLLYAGMNV
>XP_013381106_2_neuropeptide_Y_receptor_type_5like_[Lingula_anatina]
IIATVYSMTALFAIVGNLTVIIILIFDLTTFLVNLAVSDLGMALFC-IPMCTFVLFTQLM
VSVSIFTNMTIGIDRYLAVKAGVVL--S--IVWVVSFALASVQFALSAYFLPLGALSVS-
-YYCILVAVVVVFALCLPLHLWAL-IWLAMSNSFSNPIIYGFLNE
>XP_013419052_1_prolactin_releasing_peptide_receptor_[Lingula_anatina]
IFILFYCVIFLLGVSGNSLVVFVVSRITNIFICNLAISDILMCLLA-IPICKIVPMVSVS
VFVSTLTSIAIAVDRYFVIVCLSLI--L--AVWAIAITVSMPIAIILQYLVPCIIITFC-
-YSNVLIAMVAIFVCCMPLNIFHL-IVIAMSSTIYNPFLYAWMNE
>Brch_Lingula_anatina_PF00001_GPCR_A_Rhodopsin_comp141722_c1_seq1_p1_143
VVPIIFGLIFVVGIFGNGTLIFTILKGPNIMIVSLAAGDFLLIAIS-VPMCKLTEYLRVS
LGISVFTLITLSADRYIAIVTLIMV--A--STWILSLVLGIVTAVLVYFTLPVLIIAYF-
-YISMVLSFVVIFILCLPRHAYLI-WCLAFINSCVNPLTLYILSK
>Brch_Lingula_anatina_PF00001_GPCR_A_Rhodopsin_comp148262_c0_seq5_p1_144
IKTILFGIFLLISVVGNTLTLVQVYRTINTLVFLLASADLMVSFFV-MVMCKLMKYLEFG
FYLSTYTVVIISLDRCCAILVRAMI--I--VAWILSALFSIPQAIITTFILPLLTMIIA-
-YALITTIIVVAFIVCSPYYIFWL-WFFGMANSMVNPMIYGAFHI
>Phoronis_australis_transcriptome_PF00001_GPCR_A_Rhodopsin_TRINITY_DN311316_c2_g3_i2_p1_759
VSVIVYCCFFFVAASGNLIVFTTLFRRVNLFIMHLSMADLIVTFVV-FPGCRFFMFLKFG
LFLSSYILIAISLDRYFAILGKLML--V--VCWIFSALASIPESIMILYGTPLIIILFS-
-YGSITIVIVLAYIISTPYFVYSL-WWFSISNTCVNPIVYGMFTT
>Phoronis_australis_transcriptome_PF00001_GPCR_A_Rhodopsin_TRINITY_DN321199_c3_g5_i1_p1_761
LYMCLFTAMVLVSICGNSVVIWIVLGVANYFLVNLAASDISISVFN-TVYCKFSQFITCS
IGTSVFTFVAIAVDRYVAIIVLSVI--A--ATWLASAIVALPNLLMIEYFLPLVVLVAT-
-YARVMAILVTIFSICLPQHLYFI-IWVAMSFAMYNPFIYCWMNA
>Phoronis_psammophila_PF00001_GPCR_A_Rhodopsin_comp63835_c0_seq1_len_2516_p1_752
IRIPLYTIIFLLAIVGNLLVIITLIQVTNMFLLNLAVSDMMLALFC-MPVCIIVRYIQVS
VGVSIFTFVVIALERYFAICSYKAI--G--MIWISSLTCMLPIAILVLFILPFIIMLIA-
-YGLILFAVVIEFFVCTPLYVVMT-ILLSYCNTCCNPITYCFMNA
>Phoronis_vancouverensis_PF00001_GPCR_A_Rhodopsin_comp60457_c0_seq1_p1_129
VESFFVFVMWIVSVFGNLVVCVVIYRTTNYFVISIACVDLLISFLT-IPLCQLIYYLQVL
LGASMYIFVSVCLDRFYTIISKKMI--L--GCLIIAAVVSIPSVFVILYIVPAVILFVG-
-YFRVLLVVNVVNIVLLPYFAYQF-IWIAFSATAAKPVLYICYNA
>Phoronis_australis_transcriptome_PF00001_GPCR_A_Rhodopsin_TRINITY_DN285579_c4_g3_i5_p1_762
LSIAVLSVIFAITVASNMFALVVLSRRMHYFIVHLCLADILVAGFN-VLLCKAVSYLQYV
LYLSAYILVMTAIDRYIALCVKVMI--A--AAWCLAALMAIPQLVGMIYVVPFFLLAFC-
-YGRISAVVMLTYLLCLPYFVVHT-WFLASLNSCCNPWIYFVFTG
>Phoronis_australis_transcriptome_PF00001_GPCR_A_Rhodopsin_TRINITY_DN316667_c5_g13_i1_p1_766
IFIFLYCIIFLIGVSGNFLVIFVVLRITNIFITNLAASDIMFC-LV-IALCHIAPMISVN
VFVSTLTSVAIAVDRYFVIVCIVFI--M--AIWLIAVSTSLPIPVILQYIVPCIIIVYC-
-YTAVLISMIAIFVVCLPLNLYHL-IIISASSTVYNPFLYAFMND
>Phoronis_vancouverensis_PF00001_GPCR_A_Rhodopsin_comp92189_c0_seq1_p1_131
LSIAVMSVIFVIAVTSNIFALVVMSRRMHQFIVHLCIADILVAVFN-ILLCKTVAYMQYV
LYLSAYILVMTAIDRYIAICVKVMI--A--IAWCLAALMAIPQLVGVIYVVPFFLLAFC-
-YGRISAVVMLTYLLCLPFIVVHM-WYVASLNSCCNPWIYFVFTG
>Phoronis_australis_transcriptome_PF00001_GPCR_A_Rhodopsin_TRINITY_DN269899_c0_g3_i1_p1_767
LLSCLFGAIGLTGLFGNCIVIYVIITVTNLFILNLSIADALIMVLG-VPMCKAQRYILVS
FYLSAMNLMTICIERYIATVAILII--F--LMWLTAITVASPPLFFVFYMLPFLLQTIL-
-YVLILIICVIVYFISSPFQVVLL-YTMAYINSAANPLLYSIFSQ
>Phoronis_australis_transcriptome_PF00001_GPCR_A_Rhodopsin_TRINITY_DN305852_c5_g2_i3_p1_769
PTVTIYSITFLTGVVGNSLVVCAMLGVTSAFLVSLAIADMMFLLVC-VPLCLFAAFIKMC
GIASVLNLVALSVERFIVIVSKKIL--V--GVWIASILLGLPVFHCVIFIIPSVVMTGC-
-YAMVLIAIVLVFLICGPAVLVEA-ILLPFVQSCLNPIIYTFMSS
>XP_013402806_1_RYamide_receptor_like_[Lingula_anatina]
LLIILYGLITLFGVGGNLTVCYIVVSVTNYFIVNLAISDIIMALLC-IPLCRFVTYIQVA
VFLSAFTLVAISLDRYVAILAMFAI--A--VVWALAFITPLPTAIVLQYFLPLLALVIT-
-YARIMITVVGVYTFCLPIHSVTI-AWLAMSNSCVNPIIYCWMNP
>Phoronis_psammophila_PF00001_GPCR_A_Rhodopsin_comp68914_c0_seq1_len_1777_p1_753
IFIVLYCLIFLVGVGGNVLVIFIVLRITNIFITNLAVSDILICIFA-VPLCYVVPMIMVN
VFVSTLTSIAIAVDRYLVIVCIVII--C--VIWFIAVCTSLPISVILQYVFPCIIIVYC-
-YLWVLISMIAIFICCMPLNSFHL-AVIAMSSTIYNPFLYAFMND
>Brch_Novocrania_anomala_PF00001_GPCR_A_Rhodopsin_Nano_rna_tri2_55001_1_p1_121
VGTILGVVIFLTGMIGNIMVVVVVAKTTNCYLVSLAISDILVLLTA-TFPCSITIFLNLG
INVSALSITAFTVERYIAICAKKVI--L--ILWIVSICYCCPWLFIMFYVIPLTVTCVL-
-YGLILVVVVAMFAILLPYRVLVV-YVMVFMNSAVNPILYNAMSI
>Phoronis_vancouverensis_PF00001_GPCR_A_Rhodopsin_comp89116_c0_seq1_p1_133
IFIILYCIIFLIGVSGNFIVMFVVLRITNIFITNLAASDIMFCFLA-IPLCHIVPMIAVN
VFVSTLTSVAIAVDRYFVIVCIVLI--V--AIWLIAVSTSLPISVILQYIVPCIIIVYC-
-YTAVLISMIAIFVVCLPLNLYHL-VIIAASSTVYNPFLYAFMND
>Brch_Lingula_anatina_PF00001_GPCR_A_Rhodopsin_comp153015_c0_seq4_p1_155
VAIAFYIIVFVMGLVGNFLVCYAVWKVTNIFLVNLAIADFMVILIC-LPMCKIVKYLQAS
VCVSVLTLTAIALERWYAICAMIII--M--TIWIVSLLIPIPDVIVLMFFVPLGLMAFA-
-YIRILIAVVVMFALCMPVYLINI-LWLCYFNSAINPVIYNFMSA
>Phoronis_australis_transcriptome_PF00001_GPCR_A_Rhodopsin_TRINITY_DN309056_c3_g1_i5_p1_776
PRVITLIAEIVLGNIGCILVVVWLWTRVNLMILYVTVADLFVAEFA-ILMCRLVKFLQVA
MLSSTNMVMMLAFDRHQAIRVWILA--L--IAWVMAAVGALPQLFIILFFFPVTVLLVA-
-YFRITIVIVVIYIICVPYIFVEM-WSMLPTNSVCNPYVFLLFNA
>Phoronis_psammophila_PF00001_GPCR_A_Rhodopsin_comp65500_c0_seq1_len_1797_p1_756
IFIILYCIIFLLGVSGNFLVIFVVLRITNVFISNLAASDIMICFLA-IPLCHVVPMIMVN
VFVSTLTSIAIAVDRYFVIVCFVLI--V--TIWFIGVSTSLPIAVILQYIVPCIIIVYC-
-YTAVLISMIAIFVVCLPLNLFHL-VVIAMSSTVYNPFLYAFMND
>XP_013402807_1_RYamide_receptor_[Lingula_anatina]
TLILLYAVIIVLAIGGNILVCYVVIAVTNYFIVNLAIGDILMAVFC-IPLCPVVLYIQVS
VFLSSFTLVAISLDRFRAIIAIFII--C--VIWFMCLAVALPTPVILQYFLPLFVLTFT-
-YLCIMITVVSLYAICLPLHAITL-AWLAMSNSCVNPIVYCWMNT
>Phoronis_vancouverensis_PF00001_GPCR_A_Rhodopsin_comp88149_c0_seq1_p1_136
PNAIVYGLTLLLGLAGNSLVIFSVTRVTNVFLISLSCADLLLILIC-VPLCKFVHYLQVS
MICSVLTLTAMSLERYYAILARAVV--V--GVWCGSLVLAVPILIVILYILPLAIMIFA-
-YSNILVAVIVLYAICGPYLCNNL-LLMAYINSCVNPIVYGFMSK
>XP_013402794_1_RYamide_receptor_[Lingula_anatina]
ILIVLYSAITVLAIGGNSLVCYVVLAVTNYFIVNLAVSDILMAVLC-IPLCPIVLYVQVS
VFLSAFTLVAISVDRYVAIIAVIVI--A--NIWFLSLVVPLPTAIVLQYVLPLCVLSFT-
-YLRIMITVVSLYAICLPLHAITL-IWLAMSNSCINPIVYCWMNS
>Brch_Novocrania_anomala_PF00001_GPCR_A_Rhodopsin_Nano_rna_tri2_88871_1_p1_126
IFITLYSVIFLLGVTGNTLVVYVVARITNIFISNLAVSDILMCLLA-VPLCHIVPMILVS
VFVSTMTSIAIAVDRYFVIVCLVLI--M--AVWVISVTVSLPIAITLQYLVPCSIITFC-
-YVEVLIAMVSIFVCCLPLNIVHL-LVIAMSSTIYNPFLYAWMNE
>Phoronis_australis_transcriptome_PF00001_GPCR_A_Rhodopsin_TRINITY_DN323409_c0_g2_i7_p1_777
AFAALYAVVFIVGLSGNLLVCIAVWRVTNGFIMNLAIADLLVIVFC-LPMCKLIKYLQVS
VDVSILTLSFISLDRFNAICGRNLM--IGCIIWLIPMCIHVPELVVLLFFLPLVLMAYC-
-YTRILITIVIMFAVCLPVNLMNI-FWLCYLNSAVNPIIYNFMSA
>Brch_Lingula_anatina_PF00001_GPCR_A_Rhodopsin_comp143966_c0_seq2_p1_163
AKMIVLGIILFLAIVENLFVIITLFFRMLVYIFHLSIADLLSALLG-TLLCKIYKYCQVS
MYASGYVLVMTAVDRYLAICAHMMV--A--IAWGIILVLSVPPFFFSVWFLPMAILIFT-
-YGRITLTVVIVYAMCSPFFITHL-LMLGNLNSCTNPWIYLCFID
>Phoronis_australis_transcriptome_PF00001_GPCR_A_Rhodopsin_TRINITY_DN288638_c0_g3_i2_p1_780
PNAIVYGLTLLLGLSGNSLVIFSVVRVTNVFLISLSCADLLLILIC-VPLCKLVHYLQVS
MICSVSTLTVMSLERYYAILARAVV--V--GVWFGSLVLAVPILIVILYILPLGIMVFA-
-YSNILVAVIVLYAICGPYLCTNL-VLMAYFNSCINPIVYGLMSK
>Phoronis_australis_transcriptome_PF00001_GPCR_A_Rhodopsin_TRINITY_DN319720_c2_g4_i5_p1_781
AQLVVTFVLFVLIVIGNACVIAAIMSRMNFFILNLAAVDLAAAFFG-VLMCKIVEFLKTV
AFASTYVLVALSIDRLDAIAAKILI--A--IAWITSVVFSLPSLYAVLFIIPTVTIATC-
-YAVITLVIVTAFVFCSPFFVIQM-MSLGVLNNLANPIVYGIFST
>Phoronis_vancouverensis_PF00001_GPCR_A_Rhodopsin_comp71080_c0_seq1_p1_139
VLIIIYSFITILSVVGNIVVIVVFAIDLRIFLINLAIADLVLAIFC-MPMCPIVLFMQFS
VTASVLTNMAIGIDRFIVVASKIII--I--SIWIVALLLAGVELWIFTYLIPFTILTIT-
-YTIILIIILVLFGVCMPLQVFFI-AILAMSNSFQNPIIYGFMNH
>Phoronis_australis_transcriptome_PF00001_GPCR_A_Rhodopsin_TRINITY_DN318213_c1_g7_i18_p1_788
LLIIIYSFITILSVAGNTVAITVFAIDLRIFLINLAIADLIQAIFC-MPMCPIVLFMQFS
VTASVLTNMAIGIDRFIVVVSKIII--I--SIWIVALLLAGVELWTFTYLIPFIILTIT-
-YTIILIIILALFGVCLPLQVFFL-VILAMSNSFQNPIIYGFMNH
>Brch_Lingula_anatina_PF00001_GPCR_A_Rhodopsin_comp141117_c0_seq1_p1_169
AELAVSGVILFLAIFGNSFVLFVVGRRMLLFIAHLAIADLFTAFFS-TLLCKLVKYTQVS
MYASAYVLVMTAIDRYLAICAHVMV--A--IAWGVSLALSIPQLTFSLWVLPIILLAFT-
-YGNITLTVVIVYILCSPFFITQI-LLLANLNSCTNPWIYLCFVD
>Phoronis_australis_transcriptome_PF00001_GPCR_A_Rhodopsin_TRINITY_DN300813_c0_g3_i1_p1_791
PITFIYCALLFSGMVGNIVTCIVISASTNVYLFNLAVADLLFLVLG-VPFCIVRGFLVTS
TYASILTISAFTIERFVAICAMKVV--L--VTWIVSCLSAITPSYVVFFILPMTLLTIL-
-YVLILVAVVIAFFACAPFHAQRL-IILYYVASTINPVLYNIMSL
>Brch_Novocrania_anomala_PF00001_GPCR_A_Rhodopsin_Nano_rna_tri2_38997_1_p1_129
TTLVIYAITFVLGMVGNSLVIFALVGATTSFLVSLAIADLLLILIC-IPFCKLYQFIWLS
AFASILNLMAVSVERYFVIVAGRII--M--VVWIVSVAMTSPMFFLGMFVVPFLLLTFC-
-YIHVLITIIVVFIVCAPKQIMDL-LLLPFIQSSLNPIIYSFMST
>Brch_Novocrania_anomala_PF00001_GPCR_A_Rhodopsin_Nano_rna_tri2_84971_1_p1_130
PVALVYGLTLLLGITGNGLVIFSITRITNIFLLSLACADLLLVLIC-VPLCKLVHYMQLS
VICSVLTLTGMSMERYYAILARVVI--V--CIWIASCIMAFPILIVLIFVLPVVVMTFA-
-YASILVAVILFFAVCGPILILNV-LLMAYFNSCVNPIVYGFMSK
>Brch_Novocrania_anomala_PF00001_GPCR_A_Rhodopsin_Nano_rna_tri2_119556_1_p1_131
PQIAFLGIIFIIMTVGNVVVLIAVGIRMNFFITHLAIADLAMAFFS-VLMCRIVNFIRLV
TYSSTFVLVSLSIDRLDAIAGKVLI--S--SAWAMASVFSIPSLVVALFFIPAIIIAVC-
-YILITLVIVSAFVACCPFIVYNL-LSLSPINSAVNPIIYGIFST
>Brch_Novocrania_anomala_PF00001_GPCR_A_Rhodopsin_Nano_rna_tri2_130000_1_p1_132
ALIIAYSFIIVVSLFGNTLVCHVVFRVTNMFIVNLAISDILITVLN-IPMCHGVNFILTS
VYVSTYTLTAIALDRHQVIMGVAVV--F--VIWISAVAFSMPFAVSLQYFVPLTIITLA-
-YGRILILVVILFALCMPLNAYHL-LWIAMSSVCYNPFVYCWLND
>Phoronis_australis_transcriptome_PF00001_GPCR_A_Rhodopsin_TRINITY_DN311316_c2_g3_i9_p1_793
VSVIVYCCFFFVAASGNLIVFTTLFRRVNLFIMHLSMADLIVTFVV-FPGCRFFMFLKFG
LFLSSYILIAISLDRYFAILGKLML--V--VCWIFSALASIPESIMILYGTPLIIILFS-
-YGSITIVIVLAYIISTPYFVYSL-WWFSISNTCVNPIVYGMYTL
>Phoronis_vancouverensis_PF00001_GPCR_A_Rhodopsin_comp95606_c0_seq4_p1_146
VSVIVFSCLFFVAASGNLVVFTTLFRRVNMFIMHLSVADLIVTFVV-FPGCRLFMFLRFG
FFLSSYILIAISLDRYFAIVGKMML--A--VCWIFSALVSIPQGVMVLYGTPLVIILFS-
-YGAITIVIVMAFIVSTPYFVYSL-WLWGMSNTCVNPIVYGMYTL
>Brch_Lingula_anatina_PF00001_GPCR_A_Rhodopsin_comp133269_c1_seq2_p1_158_XP_013406182_1_RYamide_receptor_like
ALITIYTTSVLLAVVGNVITIVVLTCELKTFLVNLAVSDLGMALVC-MPMCTFVNFNILM
VAVSIYTNLAIGVDRYWAVMAKIIV--A--IIWVLAAGLSSMQIATTTYVVPLVVLACS-
-YYRVLVTVVAVFAVCLPLHLFYL-VWLAMANSFANPFIYGFLND
>Phoronis_australis_transcriptome_PF00001_GPCR_A_Rhodopsin_TRINITY_DN323409_c0_g2_i11_p1_796
AFAALYAVVFIVGLSGNLLVCIAVWRVTNGFIMNLAIADLLVIVFC-LPMCKLIKYLQVS
VDVSILTLSFISLDRFNAICGRNLV--IGCIIWLIPMCIHVPELVVLLFFLPLVLMAYC-
-YTRILITIVIMFAVCLPVNLMNI-FWLCYLNSAVNPIIYNFMSA
>Brch_Glottidia_pyramidata_PF00001_GPCR_A_Rhodopsin_comp48133_c0_seq1_p1_681
IIVAVYSILIAMGVLENAFIVYIVFRVTNIFICTLAISDITLLTFN-TPMCKVLFASFIP
IYTSTLTMLMIAFDRYRLIIAVLLI--F--MSNMIAFIIAIPLFLVTQFLAPLVIAIVL-
-YGQILAAIVILFVICLPWSLFST-IAFAFCSACINPFLYGWLNE
>Brch_Novocrania_anomala_PF00001_GPCR_A_Rhodopsin_Nano_rna_tri2_78310_1_p1_138
VLTVVYCLIFVTGIAGNICTCVVIAKATNFYLFSLAISDVMIILVG-LPFCIFKHMIQMT
SYASSLTITAFTVERYVAICAVKII--I--AVWVVACACTLPYPIFLFFLAPMTIITVL-
-YIMILVAVVVAFFVCAPFHAQRL-MVLYFVGSTVNPILYNLMSN
>Phoronis_australis_transcriptome_PF00001_GPCR_A_Rhodopsin_TRINITY_DN303208_c5_g2_i5_p1_797
IVCALFGVIFLLSLVGNLITLVHMLRTIQTLILHLSTADLFVAFFC-VLMCKVMKFLQFS
LYLSTYIIVIISIDRCFAIKVRNMI--I--AAYIMGAAFSFPQLLLLLFLAPLVTMATC-
-YLLITLVIVLFFTLWLPYWICFV-GFFGISNPVVNPIIYGAFHF
>Brch_Lingula_anatina_PF00001_GPCR_A_Rhodopsin_comp142994_c5_seq2_p1_175
PTVTVYAVTFVLGLIGNSMVVFAMLGVATTFLASLAIADLLFLLVC-VPLCKFSGFVELA
AVLSIFNLTAVSVERYVVIVIKKIV--I--AVWLVSAVLSAPMFHTLMFLLPTIVMVFC-
-YTQVLIVIIIAFLICGPKLILDI-LLLPYIQSCLNPIIYGFMSS
>Brch_Lingula_anatina_PF00001_GPCR_A_Rhodopsin_comp146139_c1_seq1_p1_177
FIPIVMGLLFLLGIIGNITVIYTVARVPNIYIVNIAIGDLLLLVIA-LPTCKISEFLQVS
LGVTAFTLAVLCADRHAAWAIVVNT--V--IVWTVALAMGVPDLVSVLLALSSVICWVY-
-LLLIVTVMLVMFIFCLPRYIFQL-WCLNFGHAVVNPFVLCALDD
>Brch_Lingula_anatina_PF00001_GPCR_A_Rhodopsin_comp135034_c0_seq5_p1_180
IIVAVYSILIAMGVLENVFIVYIVFRVTNIFICTLAISDITLLTFN-TPMCKVLFASFIP
IYTSTLTMLMIAFDRYRLILAVLLI--C--MSNMIAFVIAIPLFIVTQFLAPLVIAIVL-
-YGQILAAIVILFIICLPWSLFST-VAFAVSSACINPFLYGWLNE
>Brch_Lingula_anatina_PF00001_GPCR_A_Rhodopsin_comp156789_c0_seq1_p2_181
ILIPLYSLIFLLSVVGNGLVIATLVQVTNMFLLNLSISDLLLAVLC-MPMCIMIRYLQVS
AAVSVFTLVAISLERYCAICSYKTI--A--AVWSTALVIMIPIAVVVLLVLPLEVMLVA-
-YGLILFVIVLEFFICTPLYALYT-WLLSYVSACCNPITYCFMNK
>XP_023932158_1_probable_G_protein_coupled_receptor_83_[Lingula_anatina]
LLVAAYSVLVLVSLFGNTMVCHVVIRVTNMFIVNLAFSCILVTALN-IPMCHLLNFILSS
VYVSTFTLMVIALDRHQVIMGALIV--A--FIWVLAIGLSMPFAILLQYIIPLGIITIA-
-YVRILITVVVVFAMCMPLNLYHI-LWIAISSMCYNPFIYCWLND
>Brch_Lingula_anatina_PF00001_GPCR_A_Rhodopsin_comp123876_c0_seq2_p1_186
VKVLVTVLLVLHGVIGNALVIVIVMRVINMYLVNLAVTDILVVLTC-SWVCKGSTFLETF
LTCSVLTLTIIAVDRFFVIVVTICL--V--LVWLVSIAVASPHLVVVMYFCPILVMSLA-
-YLMILLVVLVAFIVCTPEQAIVL-FYLAQLNSALNPVMYGGLNE
>Brch_Novocrania_anomala_PF00001_GPCR_A_Rhodopsin_Nano_rna_tri2_16929_1_p1_144
ALIVVYTFAALLSIVGNSLVIVVFATRLRLYLINLALADLFMAVFC-IPMCPIVLFMQTT
VTVSVLTNMAIGYDRYRAITVKIVL--V--MIWALAVGLASPQVGFLTYIFPLGTLSLA-
-YTMVLVTIVALFGVCLPLHLFIN-IWLAMSNSFQNPIIYGFLND
>Brch_Hemithiris_psittacea_PF00001_GPCR_A_Rhodopsin_comp25020_c0_seq1_len_2225_p1_721
AMITFYTLSIALAVIGNLLSITIFSTDLRTYLLNLALADLSMAIFC-MPMCTMVQFLQVS
VTVSVTTNMAIGMDRFLAVTKVAIV--I--LIWILAVGLAAPILKIFTYITPLTILAVA-
-YGLVLVIIVILFAVCLPLHFFIN-LMLAMSNSFQNPLIYGFLND
>Phoronis_australis_transcriptome_PF00001_GPCR_A_Rhodopsin_TRINITY_DN303208_c5_g2_i3_p1_808
IVCALFGVIFLLSLVGNLITLVHMLRTIQTLILHLSTADLFVAFFC-VLMCKVMKFLQFS
LYLSTYIIVIISIDRCFAIKVRNMI--I--AAYIMGAAFSFPQLLLLLFLAPLVTMATC-
-YLLITLVIVLFFTLWLPYWICFV-GFFGISNPVVNPIIYGAFHF
>Phoronis_vancouverensis_PF00001_GPCR_A_Rhodopsin_comp80238_c0_seq1_p1_156
VLTIVYIIIFCTGVFGNLCTCVVISRATNYYLFSLAISDLATLILG-QTLCIFKNFIHAT
VYASVLTITAFTIERFVAICAVKII--I--LLWCIAIAFAIPYGVFVFFVTPMAIITLL-
-YVLILVAVVVAFFVCAPYHAQRL-MVMYLISSTVNPILYNLMSR
>Phoronis_australis_transcriptome_PF00001_GPCR_A_Rhodopsin_TRINITY_DN313185_c1_g1_i2_p1_809
VLTIVYIIIFCTGVFGNICTCVVISRATNYYLFNLAISDLAILILG-QTLCIFKCFIHAT
VSASALTITAFTIERFVAICAVKII--V--LLWCVAIAFAIPYGAFLFFITPMVVITLL-
-YALILVAVVVAFFVCAPYHAQRL-MVTYLISSTVNPILYNLMSR
>Brch_Lingula_anatina_PF00001_GPCR_A_Rhodopsin_comp150938_c0_seq1_p1_195
LLILFYCLAAFLAIFGNIIVIVTFVTDLRIYLINLAVADLLMAIFC-IPLCPIVQFMQST
VTVSVSTNMAIGFDRFWAVYVKIVI--A--IIWGISISLAMPMLVVFTYIIPLTIMIVT-
-YSLVLLTIVALFGICLPLHLFIQ-IWLAMSNSFQNPIIYGFLND
>Brch_Lingula_anatina_PF00001_GPCR_A_Rhodopsin_comp134144_c0_seq6_p1_197
ISIVAYACLMFLAAVGNLTVFITLFRRVNMFIMHLAIADMEVTFVM-IPSCRLLAFCRFG
FYLSSFILVAISLDRYFAIIAKIML--G--ISWCLAMVCSIPQSVTAVYAMPLVVITMS-
-YSFITVMIVLFFVICTPYYVISA-WLLAVSNSCINPVVYGMFSI
>Phoronis_vancouverensis_PF00001_GPCR_A_Rhodopsin_comp98070_c0_seq1_p1_167
AVPVVFGVIFLIGVIGNGTLLHIICWPPNAYIFNIAFGDFILMVAS-VPICKLSQSIQIS
VALTAFSLTGLSIERFRVITLCGTI--T--FAWIFALLLGIPDAMGLTYVAPLVLVPFF-
-YFMVVFALTLSLIICLPRHVYIL-RCLAFLNSCLNPVIIYFIDR
>comp399672_c0_PDUM
LLSVAYSVVFLLAVVNNSLVVTVIYRVTNYFLANLAIADITVSLVV-LPLCKAIPYLQVA
VSASVGTLVAVAMERYFAIFAVVII--A--IIWLIPMCIQVPWALIVCYLVPLFCICVC-
-YSLILIVVALFFTFSLALYSIRM-RWFGAANSCVNPFVYCYFSE
>ELU14821_1_Ctel
IYTLAYSVVCVSGIIGNSLVVCVVYRITNYFIVNLAIADILVCCFC-LPMCKAAPFLQVA
VSASVNTLAAVAFDRYLAICSRLIL--V--SIWVWAPAIMTPWAILTCYTIPLAFISAF-
-YVLIMIVVVILFAFSLPLYSVTV-RWLGLSNSCVNPIIYCFFSN
>ELU14980_1_Ctel
VFTLGYLIIFVLALVNNSLVVTVIYRVTNMFLANLAVADILVSLVV-LPLCKAVPYLQVV
VSASVNTLAAVAVERYFAIFALFII--A--FIWLVPMGIQIPWAFLTCYCIPLLFISVF-
-YSMILVTVAMVFALLLPLYSLRM-RWFSSANSCVNPFIYCYFSE
>XP_009012522_1_Helrob
ISTIAYSIIFVLALVNNIIVLTVVQKVTNYFIANLASADLFVTFLV-LPLCKVIPYMQVS
ILISINTLSAVAIERFCAIMAMYII--V--VIWILPACIQIPWIFVVFYVLPLLLMSLL-
-YAIILMTVTFVFALSLPLYILQF-RWLGSANSSINPLIYCYFSK
>NP_001266380_1_neuropeptide_FF_receptor_Bmor
VYCAAYLLVFLVGLVGNCFVIAVVYRVTNFFIVNLAFADILVIVFC-LPMCKTVPYVQLS
VAASVYSLVAVSLDRFLAIWSRMMI--V--FIWIFAILVTTPWVFIFCYILPMVMITMC-
-YILILVAVVILFVLSFPLYLIFA-RWLGASNSCINPILYAFFNK
>XP_009060017_1_LottiaGigantea
IYSITYFIIFMCALVGNTMVVLIVIKVTNYFIANLAIGDILVAIFC-IPMCRATPYLQVS
VCASVNTLAAIAIDRYLAICARVTV--V--TIWLFSCLLLLPWAIIGCYVLPLTVVLLC-
-YIFILAVMVLLFTFSMPLHVIFI-KWLELSNSGINPIIYCFFSK
>XP_011440989_1_SIFamideReC_Crassostrea_gigas
IYSIAYSVVFLCALFGNLMVVTVVFKVTNCFIVNLAVADILVAVFN-LPLCKVTPYLQVS
VCASVNTLAVIAVDRYFAICLRRII--V--CIWITSGVIIVPWAVLCCYTIPLVLICIC-
-YMGILAVVVFLFAFSLPLYIVKM-LWLGSSNSGVNPIIYCSFSR
>XP_011440983_1_SIFamideReC_Crassostrea_gigas
ILTLAYGLAFLFAVVGNCFVIAVVLKVTNYFVVNLAVADLLIAIFN-VPLCKATPFLQVS
VCVSVNTLALIAVDRYMAICARIAI--L--CIWITSIALSIPIVVVLCYTLPLLLIMVC-
-YTSIFGIVISLYALSLPLYVIFF-KWLGLCNSGINPMIYCFYSK
>XP_011429413_1_SIFamideReC_Crassostrea_gigas
VYSVAYSLIFLFALLGNLTVIAVVVRKTNFFIVNLAVADLLVALVV-MPLCKLTPFLQIS
VCASVNTLAAIAIDRCLAICCKIIM--C--GIWTFSVVLMIPYLVLFCYSIPLVLITTC-
-YCVILVVVVVLFAASFPLWVIQI-KWLGCANSSINPIVYSLFSK
>XP_013087763_1_PREDICTED_neuropeptide_FF_receptor_1_like_[Biomphalaria_glabrata]
TLNVTYGLIFLCALVGNIMVLVVVATVTNFFIANLAVVDILAAIFC-IPLCKVTPYIQVC
VNATAYVLVAIAVDRFLAICAIIII--C--LIWILSFILLAPWAVVGTYLIPLTVIFIC-
-YALILATVVLMFALSLPLYVIYI-LWLGLSNFGINAFIYSFFSQ
>XP_014772297_1_Octopusbimaculoides
IYSVAYGTVFLFAFIGNIFVIATVCRVTNYFLVNLAVADILVAVFC-LPLCKATPYLQVS
VCASVNTLAAIAIDRYLAICSRVII--V--STWIFALLVMIPWAVLCCYTIPLLLIILC-
-YILILVVVVLLFGLSLPIYTIQL-CWLGLANSGTNPVIYCFFSN
>XP_013082175_1_NPFF_BiomphalariaGlabrata
MLSICYGGAFLLAIVGNISVLCIIFKATYIFIGNLAVADLCMAVIC-LPLCTAIPYLQVS
VSASVNTLVVIALDRYIAICARVIL--V--IIWTFSLLILLPWALLLLYCIPLTLIAVF-
-YFLILMVVVLLFMISMPLYVIRL-NWLGTSNSCMNPLVYCLFSQ
>XP_002735552_1_NpFF_like_skow
IYICAYVFIFLMCLIGNSLVCLVVARVTNFFIVNLAVADILVAIFC-MPMCKLTPVIQLS
VAASIFTLTIIAIDRHNNIVACVHV--V--VIWILSIAIMVPQGIAFVYLIPLLLISVA-
-YIRIILVVVILFGVSLPIHICML-LWLAFFNSCVNPIVYGYYNN
>XP_002732004_1_Skow
ILAILYACTSLLAVIGNLVVCYIVLGVTNYFIVNLAISDILMAVLC-VNMCALVQYVQVS
VSISIFTLVAISLDRYVAIIAFIIM--I--IIWVLAGGISLPAGIILQYFLPLVILSIT-
-YSIIFALIVLIFALCLPIHTFNL-LWTAMSNCVYNPFVYCWMNA
>XP_002732002_1_Skow
ILAILYACTSVLAVIGNLVVCYIVLGVTNYFIVNLAISDILMAVLC-VNMCALVMYIQVS
VSISIFTLVAISLDRYVAIIAFIVI--V--VIWLLAGGISLPAAIIIQYFLPLLILSIA-
-YSIIFALIVFIFAICLPIHTFIL-LWTAMSNCVYNPFVYCWMNA
>XP_030835433_1_Spur
LMIVTYATVSILGVGGNAVVCYIVLGVTNYFIVNLALADILMAVMC-VNMCKITYFVQLS
VSVSIFTLIAISLDRYVAIMTILIA--I--CIWIFAGAYAMPMLIILQYILPLSVLAIV-
-YIRLFATVVLIFALCLPIHTLNL-ILISMSNCFVNPFIYCWMNR
>NP_004876_2_neuropeptide_FF_receptor_2_isoform_1_Homo_sapiens
IFIISYFLIFFLCMMGNTVVCFIVMRVTNLFILNLAISDLLVGIFC-MPMCKISGLVQIS
VAASVFTLVAIAVDRFQCVVAFVII--M--IIWVLAITIMSPSAVANIYLAPLSLIVIM-
-YGRILLIVALLFILSLPLWTLMM-LWLAFGNSSVNPIIYGFFNE
>XP_002596498_1_SIF_BFLO
LFVLFYVFNFCLCIVGNTMVCYVILKVTNFFLLNLAVSDLLVAVFC-MPMCKLTPAVQVS
VAASVFTLVAIAVDRFYSVVVQKIV--I--AVWLLALFIMVPQVLATCYLIPLAVIVLL-
-YIRILLAVVVLFAFSLPLHTLSL-LWLSYFNSSVNPIIYGYYNE
>XP_002596268_1_SIF_BFLO
VFIISYLIIFLMCIVGNVGVCTVLVKVTNLFILNLAISDLLVAVFC-MPICKLQPLVQIS
VGASIFSLTAIAVDRFQVIISVQII--T--AIWVFSALIMWPQALIVIYIGPLLINVYL-
-YIRILITVLVLFAVCLPIHACLL-IWLLYFNSSINPIVYGYFNT
>sp_Q9GZQ6_NPFF1_HUMAN_Neuropeptide_FF
MFIVAYALIFLLCMVGNTLVCFIVLKVTNMFILNLAVSDLLVGIFC-MPTCKMSGLVQMS
VSASVFTLVAIAVERFRCIVALVTI--A--VIWALALLIMCPSAVSHIYLAPLALIVVM-
-YARILVMVALFFTLSLPLWALLL-LWLAFFNSSANPIIYGYFNE
>LK_XP_002732001_2_PREDICTED_[Saccoglossus_kowalevskii]
VLSILYGVVSLMSVLGNSLVIFVVVRITNALLVNLAISDIIQGLFA-TPMCPFVPFVKLS
ILVSIGTLTVISVDRYFAVCSGVTV--S--IIWINGICSSIPLVWVLSYAVPLVIITIA-
-YSLIVMVLVILFAFCLPLQMYDI-LWLAMSNAACNPFVYGLLND
>LK_NP_001161604_1_Saccoglossus_kowalevskii
ILSLLYGVISLMSVLGNALVIFVVLRITNSFLVNLAISDIIQGLFA-TPMCPFVPFIKLS
ILVSIGTLTVISVDRYFAVCTAVTV--G--IIWINGICTSTPKLLVTSYAVPLVVITVA-
-YSLIGIGLVIVFAFCLPLQLYDF-LWLAMSNAACNPFIYGLLND
>LK_XP_002732000_1_Saccoglossus_kowalevskii
VLSLLYGVISLMSVLGNALVIFVVLRITNSFLVNLAISDIIQGLFA-TPMCPFVPFVKLS
ILVSIGTLTVISVDRYFAVCAVITM--S--IIWINGICTSIPQLLVTSYAVPLFVITVA-
-YSLIGMVLVVLFALCLPLQLYDF-LWLAMSNAACNPFVYGLLND
>AAD11810_1_lymokinin_Lymnaea_stagnalis
LLAFLYGSISLLAVIGNGLVILVIVKVTNIFIPNLAVSDVIIGLFS-IPMSSLPPFVQVT
VNLTIFTLRVIAVDRYIAVIAAIII--S--IIWAVGIGAALPVPLCFQYLLPLVIITYC-
-YCRIMIIVVCLFVLCLPLQMYNL-LWLAMSNSCYNPFIYGLLNE
>XP_014787713_1_PREDICTED_probable_G_protein_coupled_receptor_83_isoform_X1_Octopus_bimaculoides
ILAMLYGAISILAVLGNGLVILVIVKVTNLFISNLAVADVITGMFA-IPLCSLAPFVLMS
VSVSVLTLTVIAVDRYFAVLAVILV--T--AIWIICSTSSLPEALFAQYLLPLVIISFA-
-YLRILLVVVCLFVICMPLQTYNL-LWLAMSNSCYNPFIYGLLNE
>ELU06581_1_LK_CAPTEDRAFT_181725_Capitella_teleta
LLSILYGSISILSVVGNFLVILVIIKVTNFFFANLSVADVMIGIFS-IPLCPVAPFVKLT
VNVSVITLTVISIDRYFAVLAKIVM--S--VVWAFSLASAIPVAIVVQYFLPLVIICYS-
-YFRILLIVVALFAFCLPLQTYNL-LWLAMSNSCYNPFIYGLLNE
>XP_022290640_1_LK_receptor_like_Crassostrea_virginica
LLAILYGFISMLAVIGNSLVIIVILKITNIFIANLALADVLIGVFS-IPLCPVAPFIKLT
VCVSVFTLTVIAIDRYIAVMAVFLL--A--NIWLFGILSSLPNLVFVQYLLPLLVISYT-
-YFRILILVVCLFVVCMPLHIYQV-LWLAMSNSCYNPFVYGLLNC
>XP_019921543_1_Crassostrea_gigas
LLAVLYGLISILAVFGNLLVIIVILKITNIFIANLALGDVLIGIFS-IPLCPVAPFIKLT
VCVSVFTLAIIAIDRYIAVMATFVL--V--NTWLFGIISSLPNLLLMQYFLPLLVINFT-
-YFRILIIVVCLFVICLPLHVYQV-LWLAMSNSCYNPFVYGLLNS
>AKQ63034_1_orphan_G_protein_coupled_receptor_24_Platynereis_dumerilii
LLSFLYGSISLLAVVGNTLVITVIAKVTNFYIANLAIADVLIGIFS-IPLCPVAPFFKMT
VNVSIITLTVISIDRYMAIVAKAVM--A--VVWTFSLCSGIPMAIIVQYFFPLIIICVA-
-YFRVLVIVVAMFAFCLPLQTYNL-LWLAMSNSCCNPFIYGLLNE
>XP_022816525_1_LK_receptor_like_Spodoptera_litura
LLSFLYGSISVLAVVGNFLVMWVVATVTNCYIANLALADIVIGLFA-VPMCPFCPFVQLS
VNVSVFTLTAIAVDRHRAIIAKVII--V--VIWFLALSLAAPMAMIFQYVIPLCVITFA-
-YAHMLVLVVALFALCLPLQSYLL-LWLAMSNSCYNPFIYAIYNE
>AAT88068_1_myokinin_receptor_Anopheles_stephensi
LLSIFYGTISILAVIGNSLVIWIVITITNMFIANLALADVTIGVFA-IPMCPFCPFVQIS
VNVSVFTLTAIAVDRHRAIISKFVI--S--SIWMLSFVLAAPILFLVQYFIPLFVISFV-
-YIQMLIIVVALFGVCFPLQLYNI-LWLAMSNSCYNPFIYGIYNE
>XP_001862450_1_myokinin_receptor_Culex_quinquefasciatus
LLSVFYGTISVLAVIGNSLVIWIVLTITNMFIANLALADVIIAMFA-IPMCPFCPFVQLS
VNVSVFTLTAIAVDRHRAIISKFVI--S--AIWTLSFSLAAPMLVLVQYFVPLCVISFV-
-YIQMLIIVVALFGICFPLQLYNI-LWLAMSNSCYNPFIYGIYNE
>AAT95982_1_leucokinin_receptor_protein_Aedes_aegypti
LLSIFYGTISIIAVIGNSLVIWIVLTITNMFIANLALADVTIAVFA-IPMCPFCPFVQLS
VNVSVFTLTAIAVDRHRAIISKFVI--S--AIWMMSFALAAPTLFLVQYFVPLCVISFV-
-YIQMLIIVVALFGICFPLQLYNI-LWLAMSNSCYNPFIYGIYNE
>GPR83_GLEAN_20376_Spur_
VFIFLYSLVFVVSFVGNFGVCYIVVRVTNFFLANQALSDVLMAVLN-IPMCHLVDYMGMS
VYVSTFILTIIAIDRHRVLVAIVIA--I--SIWILAFLLAIPFAVIFQYILPFTIIAAS-
-YISILVLAVLVFGICLPLHVYLI-VWFAMCSVCINPIAFCFLNE
>GPR83_715126_Trub_
LLVAAYSLIIAVSLFGNVLVCHVVLKATSLFIMNLAVADIFITVLN-TPMCHISRFVQCS
LHVSTLTLTAISLDRRQVILGGLWV--T--LIWIMASCFSLPHAIILLYMLPLLIITAS-
-YTTVLLLVVGVFAICFPLNCYVV-LWLAMSSTCYNPFIYCCLNP
>GPR83_GPR83_Hsap_
LLIVAYSFIIVFSLFGNVLVCHVIFKATSLFIVNLAVADIMITLLN-TPMCHVSRFAQCS
LHVSALTLTAIAVDRHQVIMGVIYI--A--VIWTMATFFSLPHAIILLYILPLLIISVA-
-YARVLMLVVVLFALCFPLNCYVL-LWFAMSSTCYNPFIYCWLNE
>XP_014350978_1_NPY2_Latimeria_chalumnae
ILIFAYCSIILLGVVGNSLVIYVVIKVTNFFIGNLALADLLVNTLC-LPLCHLVPHAQLA
VNVSTVTLTVIALDRHRCIVSVLII--G--LTWSASALIASPLAILIQYILPLSIISYA-
-YITILVTVVAVFAVSLPFHVFQL-AVIAMCSTFANPLLYGWMNN
>HsapNPYR2_NP_000901_1
VLILAYCSIILLGVIGNSLVIHVVIKVTNFFIANLAVADLLVNTLC-LPLCHLVPYAQLA
VQVSTITLTVIALDRHRCIVSFLII--G--LAWGISALLASPLAILILYVLPLGIISFS-
-YTRILVCVVVVFAVSLPLHAFQL-AIIAMCSTFANPLLYGWMNS
>XP_004911210_1_NPY2_Xenopus_tropicalis
VLILAYSSIILLGVLGNSLVIYVVIKVTNFFIVNLAVSDLMVNTLC-LPLCHLVTYSQLA
VQVSTVTLMVIALDRHRCIVCFMII--G--ITWVCSALLASPLAILIQYIVPLAIISYA-
-YIRILVAVVVVFAVCLPFHAFQL-AVIAMCSTFANPLLYGWMNN
>NP_001026299_1_NPY2_Gallus_gallus
ILIFAYCSIILLGVIGNSLVIHVIIKVTNFFIANLAVADLLVNTLC-LPLCHLVPYAQLA
VHVSTVTLTVIALDRHRCIVSFLII--G--VAWAVSALLASPLAILIQYVLPLAIISYA-
-YTRILVCVVVVFAVSLPFHAFQL-VVIAMCSTFANPLLYGWMNN
>Ajp_c48044_PIK36230_1
LLIGLVLLLSVLGIFGNVLVVIVVARVINWFICNLSLTDLLYCTIG-IPFCGIAQMITCL
VLVSSLTLTAIAVDRFCLVVCFAII--V--VIWIFCIGLTLPAALTIQFCYPMILVTIA-
-HVSILSAVVIVFASCLPLNLYEI-LLPSVCSTFLNPLLYAWLND
>Arubens_1120879_sNPF_receptor_MH807444
IVIILYTVTCLMGMFGNGLICLVVIRVINLFICNLALSDLVLCSFG-APPCRIYSMITCM
VFVSSLTFTAVAIDRFCLVVCIVAI--V--IIWIIAIAMTLPIALVVQFAYPLLLVSIA-
-HASILSAVVTVFAVSLPFNVVSL-ILLAVSSTWLNPLLYAWLND
>Spur_NPY_GLEAN_10569_XP_003725178_1_prolactin_releasing_p
VIGLLTIIIIILGIFGNVLVCLVVIRVINIFICNLAISDLIYAVLG-FPLCKVSAYVPVM
SFVSTLTLSAIAVDRFCLVVCYIAL--A--IIWLMSTSLTLPIPILIQFFYPLLLVSIA-
-HTCILSAVVIVFVMCSPFNIFLL-LLIAGSSIIVNPILYAWLND
>XP_022101544_1_prolactin_releasing_peptide_receptor_like_Acanthaster_planci
IVILCFSVTCLLGICGNGMICVVLIQVINLFIGNLALSDLVLCSFG-APLCRVFSMITCM
VFVSSLTFTAVAIDRFCLVVCIISI--V--VIWIASIGMTLPIGVLLEFIFPLLLVTAA-
-HMSILSAVVAVFAICFPFCVYAV-LFLAISSTWLNPMLYAWLND
>AcalNPY2_XP_005089627_1
ALVLSYCVVIISGLIGNIFVILVVYRSRNIYILNLSVCDVIMCSVC-MPMCRFVPALAID
VFVSTCTILAIAIDRYMSIVVILVL--A--VIWTVSILLSTPLFCLIQYLTPSGVISFL-
-HASILTAMALAFSITLPLTILNI-TLIAMSSSVANPLMYGWFNS
>XP_005089880_1_PREDICTED_neuropeptide_F_receptor_like_Aplysia_californica
VLVLFYSIFITFGALGNGLVIFVVVRPRNIFIINLAISDLTLCLFT-QPMCKFVTMAQTN
LFVSTISITAIALDRFQVIVAAIAL--I--SIWLISFLMASPALLVVQYVLPFIILSVA-
-HLRILAGIAIVFALSLPLNIFNL-LMLVLCSACLNPVLYGWLND
>XP_011444490_1_PREDICTED_neuropeptide_F_receptor_like_Crassostrea_gigas
ILISCFSVLIVFGALGNGLVCYAVAKPRNIFIINLAISDLTLCLFT-QPMCKFVPMFQTN
VFVSTISITAIALDRFQVIVAVAAL--L--SIWIISFFIASPLLIVVQYILPIVIVTVA-
-HLRILASIGIIFALSLPLNIFNI-LMLVLSSACTNPVLYGWLNE
>CAA57620_1_G_protein_coupled_receptor_105_Lymnaea_stagnali
MLVLSFSLVMLIGVVANLGLWWIICRSRNWYILNLAISDVLTIVLC-KPWCKIVPLLQTY
VFVSTLSILALAVDRYKSIMTCLII--S--GIWMVSVALSFPLLLLIQYLSPAVAIVTL-
-HILILTSMAISFSATLPLTLLNI-LLISFSSVCINPVIYGWFNS
>XP_009066442_1_Lottia_gigantea
LLIAAYCLVISSGIFGNVLVCIVIFRSRNLLILNLSVCDIFMDLVC-MPLCRIIPSMQVD
VFVSTFTILAIAIDRYHAIVNIYVI--V--GIWIVSLLFSTPMLLVVQYLSPTLVISCL-
-HARILTAITITFASTLPLTVLNI-ALLAMGSSSLNPIFYGWFNL
>AKQ63068_1_GPCR_62_Platynereis_dumerilii
MLIVAFSILIAFGALGNGLVCFVVARPRNIFIINLAISDLTLCLFT-QPMCKFVPMFATN
VFVSTISITAIALDRFQVIVAAVAL--L--AIWLISLLMASPLLIIFQYIVPILIVTVA-
-HARILVTIAAVFVCSMPLNVFDI-MLLVLSSACTNPLLYGWLNE
>TcasNPF_XP_008198436_1_
ALIAMYSVLIVLGALGNTLVIVSVIRPRNMFILNLAVSDLLLCTVT-MPICKIVGPLQTS
IFVSTISITAIALDRYQVIVAVIIL--G--LIWLLALFLSTPLYIIFQYIVPIITVSAA-
-YLRILGSIAIIFCISLPLNLFNL-IMMGMSSACSNPVLYGCLNE
>XP_011202740_1_NPF_Bactrocera_dorsalis
ALISIYLGMIIFGTVGNIFVVMAVVRARNLFILNLAISDLLLCVIT-MPICKLVAMLQVS
IFVSTISITAIAFDRYQLIVVIAIL--A--GIWLFAVLLASPLFICVQYLVPILIVSGA-
-YFGILITIALIFGISMPLNVYNL-YMLGMSSACTNPLLYGWLND
>XP_021693392_1_NPF_AedesAegypti
ILIVLYSILIIFGATGNSLVVMAVARARNMFIVNLAVSDLLLCLVT-MPLCKSIGTLQTS
IFVSTISITAIALDRYQVIVAIVIL--T--GIWIISLVLASPMFICVQYLLPILIVSIA-
-YLRILISIALIFGISLPLNLFNL-FMMGMSSACSNPLLYGWLND
>NP_524176_1_sNPF_Dmel
FFYVLYATVFVLGVFGNVLVCYVVLRVTNIFITNLALSDILLCVLA-VPLCHLVSFAQCS
IYISTLTLTSIAIDRYFVIICIGII--V--SIWVIALLATVPYGMTLQFVLPFFIISIC-
-YVWILIAMVAVFGLSLPINVVNI-FSIAMSSTCYNPFLYAWLNE
>AGX84998_1_NPYLR1B_Aedes_aegypti
VFCLLYSSIFILGIFGNVLVCYVVFRVTNLFITNLALSDILLCVLA-VPICHTVPLAQCS
VYISTLTLTSIAIDRFFVIICITII--V--LIWIFSMLVTLPYGLILQFVLPFIIMAIC-
-YICVLIAMVAIFGISLPLNLVNM-SLIAMSSTCYNPFLYAWLND
>Bmor_sNPFR_A10_NP_001127707_1
AFCVAYTIIFAVGIFGNALVCYAVIRVTNLFITNLALSDILLCVFA-VPLCHIMPYAQCS
VYISTLTLTSIAIDRFFVIICLGLI--I--FIWFFALLVTFPYGYIMQFVIPFIVMAFC-
-YTCVLIAMVAIFGLSLPLNLINM-SFIAMSSTCYNPFLYAWLNE
>Bmor_sNPFR_A7_NP_001127742_1
MFCVIYTIIFVLGLLGNILVCFVVIRVTNLFISNLALSDILLCIFA-IPLCHIMPFAQCS
VYISTLTLMSIAIDRFFVIICITVI--I--MIWTFSITVTTPYAIVMQFVLPFIVIAVC-
-YICVLIAMVTIFGLSLPLNIINL-CVIAMSSTCYNPFIYAWMNE
>Bmor_sNPFR_A11_NP_001127708_1
AFCILYTIIFVLGVFGNVLVCYVVFRVTNLFITNLALSDILLCVFA-VPLCHLMPYAQTS
VYISTLTLTSIAIDRFFVIICIFIV--I--FIWVFSLVVTCPYGLVLQFLIPFLVIAVC-
-YTCVLISMVAIFGISLPLNLINI-FSMAMASTCYNPFLYAWLNE
>XP_006000357_1_prolactinRelPeptide_Latimeria_chalumnae
LIIPCYTLVVLIGIFGNYLLLYVICKVTNFFIGNLAFSDMLMCATC-VPMCYFVFLIQVT
VYVSVFTLTAIAVDRYYATVCVYVL--A--GIWLLSCILVTPAITIITYILPLSAISLS-
-YIFIIVLVVAAFGICLPIHVFNI-IWFAMSSSCCNPFLYAWLHD
>ELT98787_1_Ctel
----VFCVLIVFGAMGNGLVCYVVARPRNIFIINLAISDLTLCLFT-QPMCKLVPMFATN
VFVSTISITAIALDRFQVIVAAVAL--I--SIWVISFLMASPLLIIFQYICPIVLVAVA-
-HARILLMIAVTFSFAMPLNVFNI-MILVLSSACTNPVLYGWLNE
>ELT88377_1_Ctel
-LILVYGLLTIFGIASNGIVCYIVLRTRNLLIVNLAISDIIMSAFC-VPLCRLVPCVQVS
VFASTMTIAAIALDRYETLMTITGI--V--LIWVVAALVGLPLMLLLQFVAPIAILLVL-
-HWRLLIAIAVMFALCFPLTLLNF-LIIAMVSACVNPILYGWFNA
>Putative_neuropeptide_Y_receptor_NPr11_Cele
FITFAYMLIILFGAIGNFLTIIVVILTRNFFILNLALSDFFVCIVT-APLCKIAGSLQFN
IFLSTFSIASIAVDRYVLIISFCFF--I--MIWVISLILAVPLLQITQYAFPLFSLVFA-
-YSRILVCVVAVFAVALPLNVFHI-FCLAMCSACLNPLIYAFFNH
>PDM84819_1_npr_11_Ppac
AITTAYVFIIFFGAFGNALTITVVILTRNFFILNLALSDFFVCTVT-APLCKVAGSLQFN
VFLSTFSIAAIALDRYVLVISLIFF--I--VIWVVSLILALPLLIITQYAFPLFSIVFA-
-YSSILLSVVVLFAVAFPLNVFHV-FVVAMCSACLNPLIYAFFNQ
>PDM75274_1_npr_12_Ppac
FFTIVYALICTFGAIANLTVLIVFARVRNSFIVNLAFSDLLLCTFT-APTCQVLAAIQLN
TFVSSLTLAMIAVDRVLLTLPLICY--L--ILWLISLLVALPYSLAIQYLLPLFALGFA-
-YIQILVILVATYAFCAPVNVYNV-LFIGISSACINPITYALVND
>NP_001293732_1_NPR_12_Cele
PIVPMYGLVCSFGALANFIVLLAFVRLRNSFIVNLAFSDLILCVVT-APSCKFLAGVQVN
TFVSSLTLAFIAMDRVLLTLPLLCY--G--VVWIISIIVALPYALGIQYILPLAALAYA-
-YFQILFLLVLTYAVCAPMNIYHV-LLVGISSTCVNPIVYALVNE
>Pcau_XP_014669822_1_snpf1
MFYAAYAVIFIVGTAGNFLTCYVVVRVTNIFIANLAISDGLMCLIS-VPMCHLVPLIQIS
VYVSTLTLTAIAVDRFVVICCVLVL--L--LVWVISVSMSLPMGVLVQFAFPLIIITFC-
-YAMVLIGMVLIFAFCLPLNTLHV-IVVAMSSTCYNPFIYAYLND
>TcasProlactin_XP_966794_1
IFFMVYTTIFVLGIFGNVLVCYVVFRVTNLFITNLALSDILLCVLA-VPICHLVSYAQAS
VYISTLTLMSIAIDRFFVIICIFII--V--IIWVFSILVTLPYGITMQFIFPFFIIKFC-
-YICVLIAMVAIFLISLPLNLINL-IALAMSSTCYNPFLYAWLNE
>PdumNKY_AKQ63001_1_
IFIVLYAVIFLLGISGNTLVVFVVIRITNIFITNLAVSDIMMCLLA-VPLCHIVPMTLVS
VYVSTLTSTAIAIDRYFVIVCLLLI--V--AIWIVSVSISLPLAIILQYIVPCSIITFC-
-YIKVLIAMVSIFVCCLPLNVVHI-IVIAMSSTIYNPFLYAWMNE
>Ctel_NKY_ELT88594_1
MLISLYCIIFTLGCTGNCLVVYVVIRITNIFITNLAISDVMMCLLA-VPLCHIVPMTLVS
VHVSTLTSTAIAIDRYFVIVCLLLI--V--SIWIISVSISLPLAIILQYIVPCSIITFC-
-YTKVLIAMVAIFVVCLPLNLTHL-TVIAMSSTIYNPFLYAWMNE
>XP_011451552_1_PREDICTED_prolactin_releasing_peptide_receptor_[Crassostrea_gigas]
LFIGLYIIIFILGLSGNTLVVYVVVRITNIFITNLAVSDILICLLS-IPLCHIVPMSQIS
VYVSTLTSTAIAVDRYFVIVCLLVI--V--SIWIISISISLPLGIVLQYVVPCSIITYC-
-YLKVLIAMVTIFVLCLMLNIVNV-TVIAVSSTIYNPFLYAWMND
>NP_508816_1_sNPF1_Cele
PFLTVYLFLFFLGLFGNVTLIYVTCSVQNIFILNLAASDCMMCILS-LPLCHLIPCIQIS
IFVCTFSLGAIALDRYILVVAFLTT--V--LLWILSFVVTLPYAFLAQFVVPFAVMAFC-
-YANILVTMVVWFGITLPHNVISL-ISIAMSNNVLNPVLYAWLNP
>PDM70653_1_npr_1_Ppac
PFALFYSTIFVLGLAGNFAIIYVTLKVQNMFILNLAASDIIVCLLS-LPLCRLIPWVQVS
IFICTFSLGAIAVDRYILVVALYVT--V--ILWSLSIIVTIPYAVIGQFVLPFIVMAFC-
-YATILASMVVMFGLTLPHNVVSI-ISIAMMNNIANPVLYAWLNP
>NP_501701_2_NPPR2_Cele
TFSLLYLHIFLLGILGNSAVLYLTMKVQNIFILNLCASNVLMCLTS-LPVCKLIPLVQAS
IFVSTFSLSAIALDRYNLVVAMMIA--L--LIWVISVVVCMPYGWITQFLFPFATMAFC-
-YYNILSCMVLLFAFTLPHNVVTL-MLISMLTNVTNPFLYAWLNP
>Cele_NPR_3_CAB05681_1
IFSLLYLLVWVGAIVGNTLVLYVLTFVRTVFVGCLAGSDLLMCLFS-LPFCKLIGVFQGT
IFVSSFTLTVIALDRCVLILAVFIV--F--CIWLLGYSLALPVGIVLQFGIPALISSIC-
-YWMIMIVMVVGFVLAMPFNAVNL-YVCAMCSAVLNPIIYSWFNP
>Cele_NPR4_NP_001300304_1
VFAFLYLIIIAAGIIGNSCVILAITRVPNLFILSLSCSDIVVCCTS-ATLCRIAPFIAIS
LCFSTFTLTAISIDRYILIRAVGVI--A--IICAFAATITSPIMFFLQLVIPLTIIIIS-
-YTAILIGMVVAFACSIWSVTFNI-LCIAMTSTVWNPLLYAVLNL
>PDM83853_1_npr_4_[Pristionchus_pacificus]
FFALLYFTIIVFGVTGNICVILAISRVPNMFIFSLSCSDLVVCSLS-ATLCTVAPWIAIS
LCFSTFTLTAISIDRYILIKTLFII--T--GIVVAAAVICSPTAMTVQFVIPLTIIIIS-
-YSAILIGMVVAFSASIWSVAYNL-CCIAMTSTVWNPLVYALLNL
>Cele_NPR5_CCD70460_1
IFTFLYGFLFVLGIFGNGGVLWAVARARNVFLLNLIFTDLILVFTA-IPMCHLVPLSNCS
VFVTSWSLTAISLDKFLHINALAIT--F--LIWIVSTLINLPYLMLLQFVVPMAVITYC-
-YFKILIAMVVTFIGCLPLTLLNL-VVIAMSLVVWNPLLFFWLTR
>Ppac_NPR5_PDM73363_1
FFTLVYSFIFFVGLIANLGVLIAVLQARNIFLLNLILTDLLLVLTA-VPLCHLMPLSNCS
VFVTSWSLTAIAIDKFLHIIALATT--I--LIWVLSTLINVPYLMLLQFVIPMAIISYC-
-YFRILIGMVMTFIGCLPLTCVNL-LCCAMSLVIWNPLLFFWLTR
>XP_006817255_1_SKOW_NPY
ALIVSYSVIIICGLLTNLFVCFVLICKKNYIFLNLAVADMLLIVLC-APMCHILPLLQVS
VFTSTFSLTSVAVDRHNFVFCTVSI--S--VIWTMAILLSIPMGVFIQFVIPVIIMCIL-
-YARILLLIIVLFAVCLPINIFNI-LMTAMSSASLNPILYGWTNE
>XP_014666618_1_PREDICTED_neuropeptide_F_receptor_like_[Priapulus_caudatus]_NPF
FLISAYTILGAFGLVGNLLLVYVIARARNLYIANLSVAALTLCAIC-MPLCKLVPTFQTN
VFVSTFSFSAIALDRYNVIVGLVKI--I--VIWVVGFLMSIPWVVIIQYLLPVITVTVA-
-HARILIAITVVFAVSLPLNIYNL-IAIAMSSACWNPLLYGWLNN
>Skow_g31108_XP_002740053_1
LLILLYAVVFVIGSVGNLLLVCTVMCVTNFFIANLAASDFFMCIFC-IPMCRFVPLVQSS
VYVSVISHVVIAIDRYIAVIGTAVI--V--ASWIIACCLASPVAVLVQYIVPLIIVSVC-
-YAKMLLAVVASFAFSFPFNVFMV-LIIALSSTCYNPFIYAWLHP
>Skow_g11814_XP_006815575_1
LIGVLYAAVFMVGTLGNALIVITVACVTNYFIANLAASDFIMCIFC-IPMCRLVPTIQIS
VFVSITSHVVIASDRYCMITCFVII--A--LSWTSATALAIPITYLLGYLIPLTVIITL-
-YGRILIAVVMTFTICFPMYMIRI-IWFAMSSTVYNPFVYAWLHE
>Skow_g25062_XP_002738225_1
LIGVLYAVVFLVGTLGNALIAITVACVTNYFIANLAVSDFIMCIFC-IPMCRLVPTIQIS
VFVSITSHVVIASDRCCLIMCAVII--A--LSWISATTLAIPVTYLLGYLIPLIVIIIL-
-YGRVLIAVVMTFAICFPMYTIRV-IWFAMSSTVYNPFVYAWLHE
>Bflo_91288_XP_002608333_1
LLIPMFGAIVLVGVVGNVLLTYVILRVTNVFICNLAVSDIATCVMC-IPMCYLVFSLQTS
VYLSIMTLTAIAIDRYYVIMCATII--G--LIWLVAVGLSLPVGIVVQYWLPLLMISAA-
-YAKIMMSVVVAFAICFPINIFNV-IWFAMLSSCVNPFLYAWKHD
>AstB_Prct_F53A9_5_Cele_275
IYLLAIPTICVLGAGAAVMCIVVFTRSLNVYLAGLSVFDLILLSFS-ALSTPWTLPISIA
QCGSVWTCVAVTVDRFLAVNATTIL--I--AITVFSILFKAPMFFIALLLIPWTVMIIL-
-NVFV---------------------------SASNIVIYSLFGA
>AVP_T07D10_2_Cele_0
IMMLHHLMIILVTLFGNTLLIYVIYKPVQMLMLHMCAADILFALIS-VGLCKLTKFLQIP
MYASSFLLVAISADRYQAICPALYS--G--IAWTAAILFSTPQLYSVVWLLPSAIAGWL-
-YLCVTLTIVAANFVLAPFCITSV-IFFGNLNSCMNPWLWFHFNR
>AVP_Contig292_1_35653_Ppac_1
-MILHNTIIILVTIMGNLLLIGAVFRPVQVLMLHLTTADILFALLT-IFLCRFVKFLQVP
LYSSAFLLVAISADRYYAICPSLYA--L--ISWSLALLLSTPQLFTVVWLLPSALAGIF-
-YTCVTLTIVATNFLLAPFCLIQV-VLFGNLNSCVNPWMWFIFNR
>AVP_F14F4_1_Cele_2
FLVVYQTAVMIVSLLGNLFLLFVIFRPVQLLIIHTCVADLLFALLS-LGVCKLMRYVQFP
MYASPFLLVAISADRYQAICPNWMA--A--IAWGLALVLSIPQFFTLAWLLPSILAAVF-
-YYCVTITIVACNFFLMPFCLINV-IILGNLNSCLNPWIYILFNR
>AVP_Contig0_2729000_2829000_Cele_3
FIVMHLSLTMTLAVMGNVLLVFVIIRPVQLLLLHTCTADFLFAFFS-LGLCRAVHYLQVP
LYASPFLLVAISADRYQAICPNCLA--A--VAWTLALFLSIPQLFGLAWLLPSFLAAFF-
-YFNVTMTIIACNFFLAPFCITNV-IIFGNLNSCVNPWIYILFNR
>AVP_154241_Bflo_4
IEVGVLGAMLFLALGGNLCVLADIYHRMHLFLTHLCIADLAVALMN-ILTCRVVKFFQAS
LYGSSYVLVATAMDRYSAIC-LQVI--L--LSWCLSFLFAAPQVQLALFVVPCLIIAFV-
-YVLITLVIVIAYVVCSPFFVVQL-WLLASLNSCVNPWIYFLFTG
>AVP_134295_Bflo_5
VEVGVLGALFFLALTGNSYVLADIYRRMHLFLANLCIADLTVALFN-ILLCRVVKYLQTS
LYASSFVLVGSALDRYTAICPKRVL--L--LCWSFSVVFGVPQIQLSLFFIPCLIIATA-
-YTHITLVIVIAYILCSPFFIMQL-WLLASLNSCVNPWIYFA---
>AVP_V2AR_Hsap_6
AELALLSIVFVAVALSNGLVLAALARPIHVFIGHLCLADLAVALFQ-VLLCRAVKYLQVG
MYASSYMILAMTLDRHRAICWNRPV--L--VAWAFSLLLSLPQLFLMVFVAPTLGIAAC-
-QVLITLVIVVVYVLCAPFFLVQL-WLLASLNSCTNPWIYASFSS
>AVP_585681_Trub_7
AEIAVLSLVLALTTLGNSFVLWVLLRPMHVFMVNLCVADLVVAFFQ-VLLCRSVKYLQVG
MFASSYMIVAMTVDRHHAICWNTPV--M--VAWGLALVLSLPQVFVAVFLLPALIITIC-
-QVILTLVIVLVYTICSPFFIVQL-WLLASLNSCTNPWIYTAFSS
>AVP_290621_Dpul_8
VEISTLSVILVLAVTSNLTMLIAIWRRMYFFMMHLSLADLLVALFN-ILLCRFVKYAQMT
LYLSTYILMFMAVDRYRAVCAKCFV--A--ASWVMAILFSIPQAVVSIFGAPLLVIGVC-
-YGVITLAVVLCFVACAPFCITQL-ILLASLNSCSNPWIYLAFSG
>AVP_KH_C9_885_v1_A_SL1_1_Cint_9
TELYIIATVFILGLIGNSCVLVALWQRMHILIFHLAVADLIVVLFE-MLMCKFVKYMQLG
MYGSTYVLLCAAFDRYRAIRVHTSV--L--IAWGVSAFLSTPQLFFVIMFIPTCFLIYL-
-YGMITLVIVITYVVLTPFFTVQM-LLLASLNSCTNPWIYMAFSG
>AVP_ENSCSAVT00000015859_Csav_10
-----LNLSLNIPQIGNCCVLIALWQRMHILIFHLAVADLIVVLFE-MLTCKFVKFMQLG
MYGSTYVLLCAAFDRYKAIRVHTTV--G--VAWAVSAVLSTPQLFFVIMFVPTCLLIYL-
-YGMITLVIVITYVLLTPFFTVQM-L-------------------
>AVP_V1AR_Hsap_11
LEIAVLAVTFAVAVLGNSSVLLALHRRMHLFIRHLSLADLAVAFFQ-VLLCRVVKHLQFG
MFASAYMLVVMTADRYIAVCSRLMI--A--AAWVLSFVLSTPQYFGGIFVAPVVILGTC-
-YGFITFVIVTAYIVCAPFFIIQM-WLLGSLNSCCNPWIYMFFSG
>AVP_709157_Trub_12
IEIGVLSLTFVAAVLGNVSVLLATHRRVHLFMKHLSLADLVVAFFQ-VLLCRIVKHLQLG
MFASAYMMVMMTLDRYIAICAYVMI--G--GTWAGSLALSAPQYFAGIFVVPVAALVFC-
-YGFITFVIVLAYVLCAPFFTVQM-WLLASLNSCCNPWIYMLFGG
>AVP_707764_Trub_13
IEIMVLSITFVVAVIGNVSVLLAMHNRMHLFIKHLSLADLVVAFFQ-VLLCRIVKHLQMG
MFASTYMMVMMTLDRYIAICSYIMI--I--STWMCSLALSTPQYFVGIFLVPVTMLMMC-
-YGFITFVIVLAYIVCAPFFTVQM-WLLASLNSCCNPWIYMIFSG
>AVP_OXYR_Hsap_14
VEVAVLCLILLLALSGNACVLLALRTRLFFFMKHLSIADLVVAVFQ-VLLCRLVKYLQVG
MFASTYLLLLMSLDRCLAICDRLAV--L--ATWLGCLVASAPQVHLAVYIVPVIVLAAC-
-YGLITFIIVLAFIVCTPFFFVQM-WLLASLNSCCNPWIYMLFTG
>AVP_565637_Trub_15
VEVTVLALVLFLALAGNLCVLLAIHTRMYYFMKHLSIADLVVAIFQ-VLLCRLVKYLQVG
MFASTYMLVLMSVDRCLAICDRFYV--I--FSWGLSLVFSVPQMFLTIYIIPVAILSVC-
-YGLITFVIVVAYIVCTPFFSVQM-WLLASLNSCCNPWIYMFFAG
>AVP_556990_Trub_16
VEVAVLVLVLLLALTGNLCVLWATHARMYFFMKHLSIADLVVALFQ-VFLCRLVKYLQVS
MFASTYMLVLMSVDRCLAICDRLYV--F--ASWMLSLIFSTPQAFLSIYIIPVAILCVC-
-YGLITFVVVLAYVVCTPFFSVQL-WLLASLNSCCNPWIYMFFAG
>AVP_140457_Lgig_17
IKIAVQSVILYLALFGNSVVLLVLKCRMQWFIVHLCLTDIFVAIFN-TMSCRFVKYFQVA
MYASSYVLIMTAIDRYISICPHLMV--L--GAWVLSLVFSIPQMIVSIYAVPFCILAFC-
-YGRITLSVVICYLLCAPWFTAMM-WLLAALNSCTNPWIYLFFTG
>AVP_62357_Ctel_18
VEVAVQATIFAMAVVGNLFVLIAILNRMQVLIAHLSLADLFVAFFN-VLLCKFVKFGQVG
MYSSSYVLVTTALDRYLAICVHYTV--L--GAWLLSVLFSLPQFFVAIFVIPSILLVFI-
-YGRITATVILCYMFCSPFFVSQM-WLLASLNSCTNPWIYLAYG-
>AVP_44722_Ctel_19
IEVTVQAIIFILAVVSNSLVLVILLCRVYLMMVHLTCADLFVAFFN-VLLCKMVKYFQVA
MYASSYVLVSTAIDRYMAICMHVVV--A--IAWSFSLLFSLPQLFIAIYIIPAALLAVA-
-YGRITLTVIVCYLLCAPFFVTQM-WLLASLNSCTNPWIYLF---
>AVP_64180_Ctel_20
VEIAVQCTILTLALGGNIIVLVVLLGRMNLMIVHLSCADLFVAFFN-TLLCRFVKLFQLA
MFASSYVLVTTAIDRFLAIVMLMLV--G--VAWALSLVFSIPQVFVLIYILPLFCLVIA-
-YGCITLTVISCYLLCGPFFVAQM-WLLPSLNSCTNPWIYLGFSS
>AVP_53257_Ctel_21
VEIGVQALIFFLAVLGNCSVLLVLKYKMHLFIAHLSIADLMVAFFN-ILLCRFIKFMQAV
IYASTYILVMTAIDRYIAICAHSMA--F--IVWGFSLLLSTPQLAVTVYIVPFIILAVL-
-YGRITFVVIIAYVLCTPFMVTQM-WLLASLNSCCNPWIYMAFSS
>AVP_52339_Lgig_22
AEIAIQSVILFLAIFGNICVLIALARRMHMFIMHLSIADLLVAFFN-VLLCRFVKYMQFV
MYLSTYVLVMTAIDRYRAICANFMV--I--GAYVISGILSFPQILVTVYFIPLLILIFC-
-YGAITFVVILAYIVCSPFFVSQF-WILASLNSCCNPWIYLAFSG
>AVP_16363_Tcas_23
VEVATLAIIFLVTVIGNSTVLLALWTRMYFFILHLSIADLITAFLS-VLLCKVVKYGQLG
PYLSSYVLMATAIDRHQAICSKVMV--Y--LAWVASLAFCIPQLTISVFMVPLVVLIFT-
-YTSITIAVIVMYIACTPFILAQL-WLLYSLNSCVNPWIYLAFNR
>AVP_GLEAN_21290_Spur_24
WEIFVSSLILVIALFGNSIVVHSLWRRMHFFILHLCVADLLTCLLS-IFVCRIVKYGQFP
MYLSTYILVMTAIDRYIAICMRIMI--A--IAYGLSFLYAIPQMIMAVYIIPSSILGIT-
-YGLVTLTIVTVYVACTPFSLAQL-WLLANLNSCTNPLIYLAFSG
>AVP_g16853_Skow_25
FEILVLGSIFFLALLGNVCVLITLWRRMHIFIMHLAIADLVAVFLT-ILVCRVVKYGQFG
MYLPTYVLVMTALDRYMAICTRMMI--I--SAWLLSLLFSIPQAFIMVYILPTIFLAWS-
-YGRITCVIVVVYFTCTPYFWVQM-WLTANINCCTNPWIYMSFSG
>TK_C38C10_1_Cele_26
FVAIAFVLLMATAIIGNSVVMWIIYQGFNYFLFNMAFADLLIALFN-VGLCTLTSFFGAP
TTVSVCSMMALSWDRCQAVVSVIAI--L--IIWVVSTVTALPFAIGIQYALPIIILGST-
-FTRILFLMVVAFVVCLPYHIYHA-FWIAMSSCAYNPIIYCFANE
>TK_Contig518_1_12268_Ppac_27
IIAFSFISLIIASITGNIVVMWIIYRAFNIFLFNMALADLLIALFN-VGLCPVTLFFGAP
TCVSVFSMMALSWDRCQAVVALIRI--G--IIWFISSLIALPNSQILQYALPLIILTLT-
-FTRIVALMVGVFMICFPYHGYHT-FWLAMAPCAANPIIYCYSNK
>TK_C49A9_7_Cele_28
FYGILFTLTIFLALMGNFTVMWIILYVTNYYLFNLAVADASISVFN-TGYCRINNLMGTP
ICASVFTMIVMSIERYYAIITVTII--I--MIWFMAFLFGVPAFLTVQYILPLCILSAA-
-YYRVLAVVVFIFMIVFPYNAYYL-TWLGMSSTVFNPVIYYFMNK
>TK_Contig103_500000_549369_Ppac_29
IYAILFNIVIFSSVIGNSIVIWIVLCVTNYYLLNLAIADASISILN-TGYCSINNFMGAP
ICASVFTMIVMSIDRYWAVVTVAVI--L--IIWLVSCIVSLPAWLVIQYIVPLTVLSFT-
-YWKVLALVVAIFMFVLPYHCFFL-LLFGMSSSIFNPIIYYFMNK
>TK_41569_Dpul_30
LWTMLFAVMVVVSTGGNLIVIWIVLAVTNYFLVNLSIADTTVSTLN-VIYCKISQFVAIS
ICGSVFTLMAISIERYLAIMTIGIA--L--SIWLASFLISTPHVLILTYFLPICAMGYA-
-YFQVMIVVVTIFAICLPYHIYFI-VWLAMSNAMYNPIIYCWMNS
>TK_FBtr0085507_Dmel_31
LWSILFGGMVIVATGGNLIVVWIVMTVTNYFIVNLSIADAMVSSLN-VTYCKLSQFIALS
ICASVFTLMAISIDRYVAIINLAIA--A--VIWLASTLISCPMMIILTYFLPIVSMTVT-
-YSRVMIVVVLIFAICLPFHSYFI-IWLAMSNSMYNPIIYCWMNS
>TK_11198_Tcas_32
LWSILYAGMVIVATGGNLIVIWIVFSVTNYFLLNLSVADTMVSTLN-VTYCKISQFIALS
VCASVFSLMSISIDRYMAIMTVLLA--V--TTWLLGVIIGSPSLMFVTYVVPIGSMTYT-
-YARIMMVVVIIFAVCLPYHLYFI-VWLAMSNSMYNPIIYCWMNA
>TK_107384_Lgig_33
IFITLFVVIIIVAAGGNIIVIWIVLAVTNYFLVNLAVADAMISILN-TLYCKFSMFISCT
ISVSVFTFMAIAIDRYMAIIVLTII--V--AIWIASFLLALPNLLIVNYFLPMMTLACT-
-YTRIMIVVVLIFAVCFPMHLYFI-LWLAMSNSMYNPIIYCWMNA
>TK_124884_Ctel_34
LYIIIFVVMVLVASGGNIIVIWIVLAVTNYFLVNLAVADLMITILN-TLYCKFTNFISCT
ISASVFTFMAIAIDRYMAIIILGLI--V--IIWVTSIAVAMPTLLLVTYFIPLLILGVT-
-YLKVMIVVVLIFGVCLPQNVLIL-LWIAMSNSMYNPIIYCWMNQ
>TK_4977_Tcas_35
LWTVIFMVMILIATGGNCIVIWIVTAVTNYFLVNLSLADLLLTTFN-CIYCIISNFIAAT
VAASVFTLTGISCDRYLAIVSLITI--T--FIWLASMTVAFPCLLIITYVIPVTLMSFS-
-YTIMFIFVVFIFAICLPYHGYFL-YWFAMSNAMVNPLIYYWMNA
>TK_54432_Dpul_36
SWIAIFTLMLFVAIVGNTLVAWIVLAVTNYFLVNLSLADLTMSLFN-CIYCTVNNFIAVT
VAASVFTLVAISFDRYIAIVARIAI--T--LIWLASCILAVPCLLVLTYLIPVSVMGVC-
-YSRMFMVIVMLFAVCLPYHGYFV-YWLAMSNAMINPLVYYYMNA
>TK_54510_Dpul_37
SWIAVFAVLVIVAAVGNSLVAWIVFAVTNYFLVNLSLADLTMSVFN-CVYCTVNNFVAVS
VAASVFTLVAISFDRYIAIVARIAI--S--LIWLASCILAVPCLLVSTYLIPVIVMGAC-
-YSRMFMVIVTLFVVCLPYHGYFV-YWLAMSNTMINPLVYYYMNT
>TK_ACYPI001103_Apis_38
IWSTVFIAMLIVAIVGNSIVIWIVAAVTNCYMVSLSISDLFMASLN-CLLCMASNFIAWT
VASSVFTLVAITLNRYMAIVTQTVL--V--LIWLISVFLALPCILCVTYIIPLAVMAVC-
-YSIMFAVVVTIFLICLPYHSYFV-YWLAMSNSMVNPIIYYWMNP
>TK_FBtr0112789_Dmel_39
IWAIIFGLMMFVAIAGNGIVLWIVTGVTNYFLLNLSIADLLMSSLN-CVYCTINNFVAVT
VSTSVFTLVAISFDRYIAIVVRIIL--V--LIWALSCVLSAPCLLVLTYGIPMIVMLIC-
-YSLMFIAIVSIFAICLPYHLFFI-YWLAMSNAMVNPLIYYWMNK
>TK_g16524_Skow_40
IWTLLFGAMIVTAVVGNCIVMWIVLAVTNYFIVNLALADALNAIFN-ISYCKIVRFISLT
VASSIFTLMAISIDRYIAIVAKTII--A--VVWIVSAVIALPWLIVVTYILPLIAQGVS-
-YSIVMILVVVLFAICLPVHIYFL-LWLGMSNSMYNPFIYCWLND
>TK_g16531_Skow_42
IWTLLFGAMIITAAVGNCIVMWIVLAVTNYFIINLALADALNAIFN-ISYCKIVRFISLT
VASSIFTLMAISIDRYIAIVAKTII--A--VVWIASAAIALPWLIVATYFLPLIAQGVS-
-YSFVMIIVVVIFAICLPVHIYFL-LWLGMSNSMYNPFIYCWLND
>TK_g6876_Skow_45
LWSLIFGGLIIIAAGGNIIVIWIVLAVTNYFLLNLAFADALIAILN-IPYCKIAKFTGLM
VTASIFTLSAIAVDRYIAIVAKSII--F--LVWVLSGVICFPNLVVITYFLPLAAMGVS-
-YGIVMVIVVLLFGICIPVHIYFL-LWVAMSNSMYNPLIYCWMND
>TK_80314_Bflo_46
LWSFPYTAIVLAAIVGNGIVIWVVLAVTNYFLVNLAFADVSIASFN-TIYCYFMNFVPTA
VSASIYTLTAICLERYIAIVAKSVI--I--AIWLCAATVNVPLCITINYFMPLLVMAVA-
-YSIVMVIVVVTFCVCLPYHVFFL-LWLAMSNSMYNPFIYCWLNK
>TK_KH_L7_11_v1_A_SL1_1_Cint_47
GWSVVYGLLVVVALVGNLGICWIVIRVTNFFLASTAFADSNVIGFN-TVFCHFINFVPGA
VLASILSITVISLDRFVVIMAKMTI--A--GIWLFSLGVAFPQCFVISYFLPLIILAVS-
-YVAMMMLVVVVFAICCPYHLFFL-AWVAMSSSMYNPFIYCWNNS
>TK_ENSCSAVT00000016458_Csav_48
GWTLIYGLLVVVALVGNLGVCWIVLRVTNFFLASTAFADSNVIAFN-TVFCHFINLLPAA
VLSSILSITVISLDRFMVIMAKATI--A--GIWIFSLLVAFPQCFVISYFLPLIILAVS-
-YVAMMMVVVVVFAICCPYHLFFL-AWVAMSSSMYNPFIYCWNNS
>TK_595923_Trub_49
LWAIAYSLIILVSITGNITVIWIILAVTNYFIVNLAFSDVSMASFN-TLYCRFQNFFPTA
MFSSIYSMAAIAVDRYMAIITKVVI--A--LIWVVAVCLAFPQCYLLIYLLPLLVMLVT-
-YSIVMVIVVVTFALCLPYHVYFI-LWLAMSSTMYNPIIYCCLNQ
>TK_NK2R_Hsap_50
LWATAYLALVLVAVTGNAIVIWIILAVTNYFIVNLALADLCMAAFN-AAFCYFQNLFPTA
MFVSIYSMTAIAADRYMAIVTKAVI--A--GIWLVALALASPQCFALIYFLPLAVMFVA-
-YSVIMVLVVLTFAICLPYHLYFI-LWLAMSSTMYNPIIYCCLNH
>TK_584212_Trub_51
LWAIAYSCIVLVSVVGNVTVIWIIMAVTNYFLLNLAFAEASMSAFN-TVYCRFHNFFPAA
VFASIYSMTAIALDRYMAIITKVVV--A--VIWLLALLLAFPQYYILLYFLPLLVMGCA-
-YLVVMIVVVCTFAICLPFHVYFL-LWLAMSSTMYNPIIYCCLND
>TK_NK1R_Hsap_52
LWAAAYTVIVVTSVVGNVVVMWIILAVTNYFLVNLAFAEASMAAFN-TVYCKFHNFFPAA
VFASIYSMTAVAFDRYMAIITKVVI--C--VIWVLALLLAFPQGYVLIYFLPLLVIGYA-
-YTVVMIVVVCTFAICLPFHIFFL-LWLAMSSTMYNPIIYCCLND
>TK_NK3R_Hsap_53
LWSLAYGVVVAVAVLGNLIVIWIILAVTNYFLVNLAFSDASMAAFN-TLYCRFQNFFPTA
VFASIYSMTAIAVDRYMAIITKIVI--G--SIWILAFLLAFPQCLILVYCFPLLIMGIT-
-YTIVMIIVVMTFAICLPYHIYFI-LWLAMSSTMYNPIIYCCLNK
>TK_599844_Trub_54
LWSVAYSFVLAVAVFGNLIVIWIILAVTNYFILNLAFSDASMAAFN-TLYCKFHNFFPTS
VFASIYSMTAIAVDRYMAIITTGVI--I--CIWSLAVVLAFPLCYVLVYLLPLLVMAIT-
-YTIVMIIVVLTFALCLPYHVYFI-VWLAMSSTMYNPIIYCCLNS
>TK_617010_Trub_55
LWSVAYSTVLAVAVFGNLIVIWIILAVTNYFLLNLAFSDVSMAAFN-TLYCKFHNFFPTA
VFASIYSMTAIAIDRYVAIITTGVI--I--GIWTLAVVLALPLCYILVYVLPLLVMAIT-
-YTIVMIIVVVTFALCLPYHVYFI-VWLAMSSTMYNPIIYCCLNG
>GnRH_AKH_Crz_67610_Bflo_56
TKIVIICILFVIAAIGNLFMARATLRGIYLLLLHLSVGELLVTCIT-MPMCRIVKYGQLG
LYLSTYITVCISLDRCVAIAARNMV--I--VSWALSLIFCIP---VVMYPAPMVIMVAC-
-YVCIAAGILTTFFVCTPFYCVMM-WLFGVSNACVNPVVYGKSVV
>GnRH_AKH_Crz_252736_Bflo_57
AKIIIVVVTFVLSFIGNVTFLITSWRPLQSLLVHLAIADLIVTLVT-MPMCKLIKSLQLG
LYLSTYLTVAISIDRCISVVRRNMV--A--VCWILSTIFSIPQAVVVMYPIPLLVILIC-
-SVLTTAGIMTSFILCTPYFVTLV-WLFGIFNSCVNPIVYG----
>GnRH_AKH_Crz_g25285_Skow_58
AKVIVCCFMIFFSTVGNVATFITLYRTVNMLILHLAIADLTVTYTL-MLMCKIVKFLVFG
LYMSTFIMVAISVDRYIAIIVKIMI--M--VAYAFSALFSLPQVLLVMYAFPLVIMISA-
-YLAITMLIVMTFIINTPYYAMII-WLFGMSNSAFNPVVYGISNL
>GnRH_AKH_Crz_103088_Lgig_59
TKCIVFGTMFVIAFIGNVATLIQMYRTINTLIVNLAIGDLFIVCFC-FPMCKIIKFIQFS
LYLSTYVTVAIGLDRCVAILVRTMI--M--LAWFFSALFSIPQAILLMFVIPLVIIGTA-
-YGLISIVIVVVFVMCTPYYVIFI-CFLGMSNAVMNPLIYGAFQI
>GnRH_AKH_Crz_FBtr0075989_Dmel_60
LKVYVLAVMALFSLLGNLLTIWNIYKAIYSLMFHLSIADVLVTWFC-IITCKLVKLFQFS
LYLSTYVLVLIGVDRWIAVKCHRLL--G--GTYILSLVLSLPQFFVFTFLLPLCILFGT-
-YMSTSVVIIIAFLICTPYYVMMI-MFFGMSNSLVNPLIYGAFHL
>GnRH_AKH_Crz_126901_Ctel_61
IKTVVLSCMFVVAFIGNTATLVQMYRTINLLLLHLAIADLLVTFFC-IVMCKLVKFLQFG
LYLSTYIIVIIALDRCLAILVRTMI--T--VAWIMAGFFSTPQIIGFMFIIPLVAMVSA-
-YMLITAVIVVAFIVCTPYFVILI-LFFGMANSMINPLIYRAFQI
>GnRH_AKH_Crz_1245_Tcas_64
TVILVYSALFVVAAVGNLTVFISLFRRISLMIRHLAIADLIVTFIM-IPACKVFLFLRFG
PYLSSNVLVCVSLDRYFAVLGKIML--A--FAWGTSFVYCIPQSFMCMYFIPLFVIIVA-
-YTAITITIVAVYVWCTPYVIITM-WMMVVSNSCMNPIVYGSYVI
>GnRH_AKH_Crz_125249_Ctel_65
VSIVTYSVLFCFSAVGNLSVFLTLVARVSLFILHLTVADLFVTFVM-IPACRLLMVLRFG
FYLSSLILIAISLDRYLSIASRIMI--L--VAWVIGFIASLPQSLFLLYSIPLIAIVLC-
-YSLITIVIVAVFIVCTPYFIMHI-LIFAVSNSCVNPVIYGQYFM
>GnRH_AKH_Crz_97007_Ctel_66
VSVSILGVMFLVAAVGNLTVFAILFFRVSIFIMHLSISDLIITFIM-IPGCRVLLFFRFG
FYLGSFILVAISLDRYLSITGRIML--R--FSWLFAFVAAIPQSICMMYVVPLLLITAC-
-YSLITIVIVLVFVICSPYFCMLL-VIFAVSNSCVNPFVYGTCSH
>GnRH_AKH_Crz_136055_Ctel_67
LSITAYSVLMVIAACGNLTVFITLFRRVNLFIMHLSIADLVVTFIM-LPACRILMFWRFG
FYLSSFILIAISLDRYFAITGKLML--I--LAWLFSIVASSPQSVSALYLAPLVVIVIS-
-YSFITIVIVFVFVMCTPYYAMII-WLFAVSNSCMNPIVYGKDEF
>GnRH_AKH_Crz_160384_Ctel_68
LAVAGYSILFAIAALGNLTVFITLIRRLNLFIMHLCIADLIVTFVM-MPACRLLMFWRFG
FYLSSFILVAISLDRYFAIAGRLML--V--LAWALSCVASIPQSVSAIYGFPLLVIVFS-
-YSAITVVIVSVFFICTPYFVISA-WLFAVSNSCMNPVVYGMFST
>GnRH_AKH_Crz_104885_Ctel_69
ISVIAYCILFLIAACGNLTVFITLYRRVNLFIMHLSVADLIVTFIV-LPACRIIMFFRMG
FYLSSFILIAISLDRYFAILSKLMI--I--FSWAFSVIASIPQSIITVYALPLVVIIVS-
-YSLITIMMVLVFILCTPYFVMSS-WLFAVSNSCMDPIVYGKPCI
>GnRH_AKH_Crz_40643_Dpul_70
VSIATYSVLLIISVCGNITVLVNLIKRVNIMLTHLAIADLLVTLLL-MPSCRMLAFFRFG
LFLSSFVLVCISIDRFGAILGRFML--A--IAWACSVICSLPQVFMMMYVLPLAVFVFT-
-YSSITLVIISVFIFCTPYNIMSI-WLFACTNSCFNPMVYGYFSR
>GnRH_AKH_Crz_FBtr0079310_Dmel_71
LSITVYSILFVISTIGNSTVLYLLTKRIDIMLMHLAIADLMVTLLL-MPMCRLMSFFRFG
LYLSSYVMVCISLDRYFAILGRIML--A--CAWLGSVVCSIPQAFCSMYAFPLIMFIYC-
-YGAITITIVIVFIICTPYYTISM-WIFASTNSCMNPLVYGLYNI
>GnRH_AKH_Crz_ACYPI002471_Apis_72
VAIVTYSILMVVSAIGNITVLTIILKRIHAMLMHLAIADLLVTFLM-MPLCRIMSFFRFG
LYLSSFILICISVDRYLAVLGKLMI--A--VAWIASVVCSLPQTYFMMYWLPLIVILFC-
-YASITIIIVIVFVVCTPYYIMAI-WMFACTNSCMNPIVYGAFNI
>GnRH_AKH_Crz_9772_Tcas_73
LSIIVYSILMVFSAIANTTVLVLIVKRINTMLMHLAIADLLVTFLM-MPMCRIMMFFRFG
LYLSSFILVCISVDRFYAVLDKFML--L--GAWLGATLCSIPQMVVMMYALPLAVIIFS-
-YASITIIIVLVFFVCTPYYVMCI-WLFACTNSCMNPVVYGVFNI
>GnRH_AKH_Crz_GLEAN_01536_Spur_75
IRVVTLTSIMVLSGPLNVAVFASLWRRINLLIMHLTLADLLITFIN-IPMCKLLMFIESA
MYASSFVLIVISLDRFAAIVCKIML--R--VAWSSSVFCSIPQLFLAMYIVPLIAIFGC-
-YVAITATIVTAFIICSPYYIVST-WALGYSNICVDPIIYGLFST
>GnRH_AKH_Crz_GLEAN_01537_Spur_76
IRIITLSTILVLSVPLNFIVLLTVWRRVNLLVLHLTIADLLITFIN-ISMCKLIMFMEFA
MYASSFVLIVISIDRYAAIVCKIML--R--VAWGSAAVCSIPQLVLIMYVVPLATIFAC-
-YSSITAAIVGGFVICSPYYVVST-WALGYLNTCVDPVLYGIFTT
>GnRH_AKH_Crz_67572_Bflo_77
VRVSLTFILMFISLVGNLIVFVTMFRRVNFLIMHLAVADIVMTLIV-MPACRILMFLKWA
LYASTFILVVISIDRCTAILCKIMV--M--LVWVIGGILSIPQLFVMVFILPLAIMITC-
-YLLITGVVTRVEKVAHQDYGY---WSLGLKYVELEPGDAIFFHC
>GnRH_AKH_Crz_67574_Bflo_78
VRVIVTFVLCFASLVGNLLVFITMFRRVNLLIMHLAVADIFMTLIV-MPACRILQFLKWA
LYASTFILVVISIDRCMAILGKIMV--G--IAWGAGAVLSTPQAVFLVFIFPLTIMITC-
-YLLITFVIVSAFVINSPYYVISI-WIFGLTNPCLDPLIYGLFSI
>GnRH_AKH_Crz_GnRHR_Hsap_79
IRVTVTFFLFLLSATFNASFLLKLQKRMKLLLKHLTLANLLETLIV-MPLCKVLSYLKFS
MYAPAFMMVVISLDRSLAITGQSMV--G--LAWILSSVFAGPQLYSCLFIIPLFIMLIC-
-NAKITVAFATSFTVCTPYYVLGI-WLFAFLNPCFDPLIYGYFSL
>GnRH_AKH_Crz_582287_Trub_80
VRVIVTFILCGISTFCNLAALWAVNGHVRVLIINLTVADLLVTFIV-MPACRILMFLKQA
MYSCAFVTVVISLDRQFAILNKVML--T--VAWTMSAVLSIPQVFSCLFLLPLVIMIIC-
-YTRISIVIVLCFIICTPYYLLGL-WIFGLFNTCLDPVIYGLFTI
>GnRH_AKH_Crz_557592_Trub_81
VRVIITFSLCAVSAVCNLVVLWAASNHVRILIMNLTVADLLVTFIV-MPACRLLMFLKVA
MYSCAFVTVVISLDRQSAILSKIML--T--VAWTMSVILSLPQMFVCLFLLPLVIMIFC-
-YTRISIVIVTSFIVCTPYYLLGL-WIFGLFNACLDPITYGLFTI
>GnRH_AKH_Crz_586116_Trub_82
VRVAITWILCVVSAFCNMAVLWVAHSHVRMLIVNLTLADLLVTFIV-MPACRMLMFLKQA
MYSCAFVTVVISLDRQSAILNKVML--T--VAWIMSFVLSLPQIFSCLFLLPLVIMITC-
-YTRISIVIVTSFIVCTPYYLLGL-WIFGLLNACLDPIIYGLFTI
>GnRH_AKH_Crz_616899_Trub_83
CRVATTLVLFVFAAVSNSAVLISVFWHLRPVIASLAAADLMMSFIV-MPMCKLMCFLKFA
MHSAAFILVVVSLDRYRAILNRRML--A--VAWSLSMLLASPQLFVTLYVFPLLVMIFC-
-YTRISVVIVSSFVICTPYYLLGI-WVFGNLNTCCDPIIYGFYTP
>GnRH_AKH_Crz_585464_Trub_84
FRVGATLVLFVFAACSNLALLASVGRHLRPLMLSLVSADLMMTFVV-MPLCKVLCFLKFA
MYASAFILVVISLDRHHVILNRQML--L--VAWTLSILLAMPQLFITLYVVPLLVMSCC-
-YSRITVVIVLSFVVCTPYYLLGI-WVFGNLNTCCDPVIYGFYTP
>GnRH_AKH_Crz_KH_L71_26_v1_A_ND1_1_Cint_85
TRIWVTWVIFFISLAGNLTVLVSVTVHCQLIMTHLSLANLAFTLFI-LPMCRVMNSLKFA
MYISSAMIMVMGVDRVTGLLIVKFL--T--VAWVFSFINSIPPSVFISFFIPLYCIIIC-
-YLIITGLITITFVICGPYYVVGL-MMSLYLNPCLHPFITVCLMK
>GnRH_AKH_Crz_reftig_35_1_80000_1_Csav_86
TRITVTWFIFVISFVGNLIVLTSVTVHCQLIMTHLSLANLAFTLFI-LPMCRLMNTLKFA
MYISSAMIMVMGVDR-TGLLIKKLL--A--VAWSFSFLNALPACVFISFFIPLTCIILC-
-YVIITGLITATFVLCGPYYMVGL-MMSSYLNPCLHPFITVCLMK
>GnRH_AKH_Crz_KH_C3_616_v1_A_ND1_1_Cint_87
TRVIITWILFLVSTCGNSFVLYCLCMHVHVITMHLTLADLAFTFFS-MPLCRLCQFLKFG
MYISSLMVVVIALDRVFSILTKILL--I--SAWTLSLLCAIPALFCVSFLIPLFFTVIS-
-YSLITSLVTLSFIVLGPYYAMGI-YVLMYFHPAVHPILYGFFMK
>GnRH_AKH_Crz_KH_C3_281_v1_C_SL1_1_Cint_89
VRVLVTWLLFCLSMAGNMFVLWSLRGSRHFIMFYLALSDLIYTIFV-MPMCRLCQMMKFG
MYASSFMVVVIGMDRVTAILGYCMV--L--AAWTTSLLCCIPAGACMSFLLPLICTLVS-
-YSLIRTLITLTFLVCGPYYGKGI-YIVMYLNPVLHPIVFGVFMK
>GnRH_AKH_Crz_KH_C3_705_v1_A_SL1_1_Cint_90
VRVLVTWLLFCLSMAGNMFVLWSLRGSRHFIMFHLALSNLVYTIFV-MPMCRLCQMMKFG
MYASSFMVVVIGADRVTGILGYYMV--A--TAWISSLICCLPAGFCMSFLLPLICTLVS-
-YSLIRTLITLTFLVCGPYYGKGI-YVVMYLNPVLHPIVFGVFLK
>CCK_SK_111574_Lgig_95
AISIPYAAVFLLSVLGNFLVILTLVRITNVYLLNLAVSDLLLAVFC-MPICVLIRYLQVS
VTVSCYTLVAISLERYYAICSYRVL--A--FIWILGLSITIPIAVILLLLMPLCIMGYS-
-YGQILCVVVLEYFICTPLFIINT-WLLAYISSCVHPITYCFMNR
>CCK_SK_111302_Lgig_96
IQIGFYSVIFLLSMVGNILVIATLIQVTNVFLLSLAISDLLLAVFC-MPMCVLIRYLQVS
VGASCFTLVAISMERYYAICSYRSI--A--VCWALSAFIMTPIAVLALLVIPVLIMTIA-
-YGCVLFVVVLEFFICTPVYVIQT-WLLSYFSSCCNPITYCFMNK
>CCK_SK_108837_Ctel_97
IRIPLYCLIFILSLVGNILVIMTLVQVTNVFLLNLSVSDLLLTVFC-MPMCILIRYIQVT
VAVSVFTLVSISLERYFAICSYKTI--A--GVWVLCLGTMVPIAVLMLLVLPLILMLAA-
-YGLILFVVVLEFFVCTPMYVLQT-WLLAYASSCTNPITYCFMNQ
>CCK_SK_7536_Tcas_98
LIIPLYAIIFVLSIVGNSLVLVTLVRVTNVYLLNLAISDLLLGVFC-MPMCRLIPYFQVS
VSVGVWTLVAISLERYFAICAYKMI--A--VVWLASLFWSAPVLAAMLLLIPVLIMSLA-
-YSLILFVVVAEFFICAPLHILNT-WLLAYISSCCNPITYCFMNR
>CCK_SK_53990_Dpul_99
-------IIFLLGITGNVLVILTILQVTNMFLLNLAISDLLLGVFC-MPFCRLISFFQVS
VSVSGWTLVAISVERFYAICARYII--L--AVWLGSLAIMSPVAVVILLIIPLFLMVAM-
-YGMILIVVVLEFFICTPLYVVNT-MLLAQASCCCNPITYCFMSS
>CCK_SK_FBtr0113001_Dmel_100
WVVPCYSAILLCAVVGNLLVVLTLVQITNVFLLNLAISDILLGVFC-MPLCKLIQFAQAS
VAVSSWTLVAISCERYYAICANKII--A--IIWLGSLVCMTPIAALALLVLPLLALSFT-
-YLFILFVLVLEFFICTPLYVINT-MLLAYSSSCCNPITYCFMNA
>CCK_SK_FBtr0113003_Dmel_101
WLIPSYSMILLFAVLGNLLVISTLVQITNVFLLNLAISDMLLGVLC-MPLCKLFQFSQAS
VAVSSWTLVAISCERYYAICAYKII--G--FIWLGGILCMTPIAVFLLLVLPLLVLCVA-
-YILILFVLVLEFFICTPLYVINT-MLLAYSSSCCNPITYCFMNA
>CCK_SK_GLEAN_26458_Spur_102
LLICIYVIIFLLAVIGNILVIVTLVQVTNIFLLSLSVSDLLFAILC-MPICKIISYFQAS
VAVSVWTMCAISLERYHAICACKIT--V--AVWLMSFLVLLPFAIMALMFIPLFMMCIA-
-YALILLVLVILFFVCTPTWSMNI-WLMMYTSACVNPIIYCFMNK
>CCK_SK_g9516_Skow_103
LSAILYSLIFLLAIVGNVLVIVTLIQVTNLFLFSLALSDLLFALFC-MPFCKVIVYCQLS
VFVSVWTLVAISIERHFAICAYKTI--T--AVWFIGIILFIPSAYFILMIAPLFVMTVA-
-YSLVLIVIVAVFFVCTPLWCLNI-WLIAHISTCINPIIYCFMLK
>CCK_SK_g9517_Skow_104
LSLVLYSVIFLLAVVGNILVIVTLAQVTNIFLLSLSVSDLIFALFC-MPFCRILPYIQVA
VFVSVWTMVSLSMERYFAICAYKLI--G--AVWLTGFILFIPTVVSILMVIPLLVMVVA-
-YSLILIVIVLLFFVCMPSWCLNM-WLLTYISSCVNPITYCFMNK
>CCK_SK_570881_Trub_105
VRIILYSLIFLLSVVGNSLIITVLVRVTNLFLLSLSVSDLMVSIVC-IPICKLVMYFMVS
VSVSTFNLVAISLERYSAICAAKVI--T--ATWVVSSLLMLPYPILLLFLIPGIIMMTA-
-YGLILLVIVFLFFLCTPVFVVNA-WLLSYTSACVNPIIYCFMNK
>CCK_SK_CCKaR_Hsap_106
VQILLYSLIFLLSVLGNTLVITVLIRVTNIFLLSLAVSDLMLCLFC-MPVCKTTTYFMTS
VSVSTFNLVAISLERYGAICALKVI--A--ATWCLSFTIMTPYPILILFLIPGIVMMVA-
-YGLILIVIVVLFFLCMPIFSANA-WLLSYTSSCVNPIIYCFMNK
>CCK_SK_GasR_Hsap_107
IRITLYAVIFLMSVGGNMLIIVVLGLVTNAFLLSLAVSDLLLAVAC-MPICKAVSYLMVS
VSVSTLSLVAIALERYSAICAARVI--V--ATWLLSGLLMVPYPVLLLFFIPGVVMAVA-
-YGLILLVIVVLFFLCLPVYSANT-WLLSYASACVNPLVYCFMHR
>CCK_SK_557418_Trub_108
FRILLYTLIFLLSVFGNLLIIIVLVMVTNCFLLSLAVSDLMMAIFC-MPMCKIISYFMIS
VSISTFSLVAIAIERYSAICAYRVI--T--ATWVLSLLIMVPYPVFILFFIPGVMMIIA-
-YGLILMVIVALFFICMPLYTANT-WLLSYSSACVNPIIYCFMNT
>CCK_SK_560285_Trub_109
LRILLYALIFLVSVIGNLLIIVVLTVVTNTFLLSLAVSDLMMAVFC-MPMCKIVSYFMIS
VSISTFSLVAIAIERYSAICAYRVI--A--TTWVLAFLIMIPYPILVLFAIPGLVMIVA-
-YGLILVVIVVLFFLCMPLYCANT-WLLCYTSACVNPVIYCFMNT
>CCK_SK_KH_C2_865_v1_A_ND1_1_Cint_110
LIIALYSVVFILAAVGNILVLVTLISVTNCFLISLSLSDLLQALVC-MPMCKVLPYFMIS
VSVSTFTLLALAIERYNAICAYKVI--A--IIWTISFLIMSPFLVVFLFCIPGLVMTVA-
-YTCVLIVIVVLFFVCTPLFIVNV-WLMSYISTCVNPVTYCFMNK
>CCK_SK_ENSCSAVT00000009328_Csav_111
TIIALYSLVFILAAVGNILVLITLISVTNCFLISLSLSDLLQALVC-MPLCKIFPYFMIS
VSVSTFTLLALAIERYNAICAYKVI--A--GIWFLSFLIMSPFLVVVLLCIPGSVMAVT-
-YACVLLVVVVLFFVCTPLFMVNV-WLLSYISTCVNPVTYCFMNK
>CCK_SK_KH_C14_565_v1_B_ND1_1_Cint_112
ASICLYMIVFCMAMVGNILVVVTLALVTNCFLLSLAVSDLLLAVCC-MPLCKAIPYFMAS
VSVSTFTLLALSLERYSSICAIKVI--C--GIWISSFILVSPTLVASMFCIPGVVMIMT-
-YTKIFIVIVVLYFVCTPLYVINA-WLLSYISTCVNPIVYCFMNK
>CCK_SK_ENSCSAVT00000000635_Csav_113
ASISLYALVFFMAVTGNILVIITLSLVTNCFLLSLAVSDLLLAVCC-MPLCKMIPYLMVS
VAASTITMLALSLERYSSICALKVI--G--GIWVVSFLLVSPTLFVALFCVPGVVMTVA-
-YSKVFMLIVVLYFVCSPLYVINI-WLLSYVSTCVNPVVYCFMNK
>NMU_NMUR2_Hsap_114
PVSVVYVPIFVVGVIGNVLVCLVILQPTNYYLFSLAVSDLLVLLLG-MPGCYFKTALFTV
CFASILSITTVSVERYVAILALRIL--G--IVWGFSVLFSLPNTSFLFYLLPMTVISVL-
-YYLMLFVLVLVFAICAPFHIDRL-FVFFYLSSAVNPIIYNLLSR
>NMU_593582_Trub_115
PVASIYLLIFLVGLSGNFLTCTVIARPTNLYLLSLASSDILVLLFG-MPGCYFKTFLFTV
CFASILNVTALSVERYIAVLVKRVI--A--IVWVVSMICAIPNTSVCFFFVPMMVISML-
-YLVM-----LFFGVCAPFHIERL-LFFFYLSSAVNPIIYSLLST
>NMU_614997_Trub_116
PVCLIYLVIFVVGVVGNVLTCSVIARPTNYYLFSLAVSDLLVLLLG-MPGCYFKTFLFTV
CLASILNITALSMERYIAVVAKRVI--L--LVWSVSVLCALPNTSLLFFVLPMLTISAF-
-YMLILFILVVVFAICAPFHADRL-MVFFYISSAVNPILYNLMST
>NMU_598362_Trub_117
PVCVTYLSIFLVGVLGNSLTCAVIVHPTNYYLLSLAVSDLLVLLLG-MPGCYFKTFLFTV
CFASVLNVTALSVERYMAVVVKRVI--L--ALWLLSMACAVPNTSVAFFLLPMLVISVL-
-YLLILCVLVVVFGLCAPFHLDRL-MVFFYLSSAVNPILYNLMST
>NMU_NMUR1_Hsap_118
PICATYLLIFVVGAVGNGLTCLVILRPTNYYLFSLAVSDLLVLLVG-LPGCYFRTLLFMV
CLASVLNVTALSVERYVAVVVRRVL--G--AVWGLAMLCSLPNTSLLFFCLPMAIMSVL-
-YLLILFVLVVVFGICAPFHADRV-MIFFYLGSAANPVLYSLMSS
>NMU_K10B4_4_Cele_119
PTVIIYGTIFLLGLFGNICTCIVIAAPTNYYLFSLAVSDIIALILG-LPICKARAFLIFT
SYASIMIICCFSFERWLAICANVLI--I--LAWTISFVCALPIAFTVFFVIPAIAIVIM-
-YAHILLSVVITFFICLPFHIQRL-LFCYYSNSAANPILYNILSQ
>NMU_Contig16_595000_Ppac_120
PTMIIYILLLLLGVIGNACTCLVIIAPTNFYLFSLAVSDIIILLLG-LPVCRLRAFLIFT
SYASVTVICAFSVERYFAICAVTVI--L--ISWAVSFVAALPMAALIFFTLPAILMSFM-
-YGHILVSVVVTFFAFLPFHAQRL-LTCYYSNSVCNPILYNILSE
>NMU_57322_Dpul_121
--------------------------ATNCYLFSLAVSDLTVLLFG-LPVCKLRALIAMT
NYASVLTIVAFSLERYLAICAARIV--A--LIWLVALISALPFAIFIFFIVPMGILCLL-
-YLRILVAVVIAFFICAPFHAQRL-LCFYFFSSTINPILYNVMSV
>NMU_FBtr0078379_Dmel_122
LITIIFGGIFITGVVGNLLVCIVIIRATNYYLFSLAVSDLLYLLFG-LPFCKIRAFISAC
TYVSVFTIVAFSMERFLAICAIRII--T--ALWIVSFISAIPFGLCIFFVIPMILIILL-
-YGRMLAAVVITFFVCFPFHLQRL-IFAYYVSCTVNPIVYSVMSR
>NMU_7170_Tcas_123
PLTVVNVLIFVSGFFGNVAVCIVIIKATNYYLFNLAISDLTLLIFG-LPFCKLRALLSMA
SYVSVLTIVAFSTERYLAICAVRII--A--CLWLCAFVSALPFCILIFFIIPMLAIAVQ-
-YTKMLSAVVIAFFLCAPFHAQRL-LILYYFSSTLNPILYNVMSD
>NMU_ACYPI000735_Apis_124
PMTIMYSVIFVTGVIGNSITCMVIAKATNYYLFSLAVSDLILLVSG-LPFCQLRGLFSMS
ANATVLTITAFTAERYVAICAVKLI--I--IIWLVSMLFAIPQALLLFFLLPMTVITVL-
-YALILVAVVVAFFICAPFHAQRL-IVLYYVSTTINPILYHIMSL
>NMU_11171_Tcas_125
PIIVIYGVIFLTGTIGNISTCIVISKATNYYLFSLAISDLLLLVSG-LPFCFLRGMFATS
ANATVLTITAFTVERYLAICAVKII--L--VIWLVAVGLAVPQAMLLFFVLPMSLITVL-
-YILILVAVVVAFFICAPFHAQRL-YILYYISATINPILYNIMSV
>NMU_11320_Tcas_126
PITIVYALTFVSGVVGNVSTCIVIARATNYYLFSLAISDLLLLVSG-LPFCVMQGFAATS
ANATVLTITAFTVERYVAICAIKFI--V--AIWMVAMCLAIPQAMFVFFVAPMSLITVL-
-YVLILVAVVVAFFICAPFHAQRL-LIFFYLSTTVNPLLYHIMSH
>NMU_FBtr0100131_Dmel_127
PVTVVYSLIFITGVVGNISTCIVIKKATNYYLFSLAISDFLLLLSG-VPICIGRGLLATS
ANATVLTITAFTVERYIAICAIRII--V--LVWIMAIVTAIPQAAFIFFLAPMSIILVL-
-YLLILVAVVVCFFLCAPFHAQRL-IVLYYLSTCINPLLYNIMSH
>NMU_FBtr0082773_Dmel_128
TLSVGYALIFIAGVLGNLITCIVISRATNFYLFNLAISDMILLCSG-MPICILESVLSTA
ANATVLTITAFTVERYIAICAVKFI--F--AIWIAALLLALPQAIFLFFGGPMTAICVL-
-YVLILVAVAVAFFICAPFHAQRL-MVLYFLSTCINPLLYNIMSH
>NMU_FBtr0082745_Dmel_129
ALTVCYALIFVAGVLGNLITCIVISRATNFYLFNLAVSDLILLVSG-IPMCIMGSVLSMA
ANATVLTITAFTVERYIAICAIKFI--F--AIWLAAFLLALPQAMFIFFGGPMTAICVL-
-YVLILVAVAVAFFLCAPFHAQRL-MVLYFLSTCINPLLYNIMSH
>NMU_93568_Lgig_130
-LTVVYSLVFLSGFIGNLCTCVVIAKTTNYYLFNLAVSDLMLIIFG-LPFCIIRHTVMMT
SYASVLTITAFTVERYVAICAVKII--I--VVWLVAVLAALPYGLFVFFLTPVTIIICL-
-YILILVAVAVAFIICAPFHAQRL-MVLYFISSTVNPILYNVISK
>NMU_91538_Lgig_131
CLTLIYAVIFVTGVLGNVFTCIVILKTTNYYLLSLAVSDITTLLLA-LPFCIVKSFISMT
SYASVLTITAFTAERYVAICAVKII--I--SVWIIACLCALPYPVFAFFIIPMIVISIV-
-YILILVAVVIAFFLCAPFHAQRL-MVLYFVSSTVNPILYNVMSR
>NMU_22938_Ctel_132
VLTLAYSIIFFTGTVGNAFTCFVIVKATNYYLFSLAISDVLTLILG-LPYCLLKTFLTMT
SSASILTITAFTVERYFAICAIKII--I--AIWISACLAALPYPIFVLFVLPMCIITGL-
-YVVILVAVVVAFFISAPFYAQRL-MVLYFVSSTVNPILYNLMSK
>NMU_C48C5_1_Cele_133
KVTALYIFIFLVGVIGNTTTCLVMKKHASMYLMNLAVSDLVTLCVG-LPICNLKALIATT
SSVSILTILIFAIERYVAVCIGTII--G--FTWIFSILCAMPFAIIAFFALPLFTIVIL-
-YARILCAIVSAFFICLPFQLQRL-LFLFYLATIINPIAYNLASS
>NMU_Contig38_910000_970000_Ppac_134
QVTAAYLAILLIGVIGNAGTCLVIKRHSSSYLLNLAVSDLVTLCVG-LPFCNLKALLATT
NSVTALTILLFSIERYIAICVVWLL--I--LAWILSILCAIPYANMVFFVVPLGIIIVM-
-YLLISASLVITFFVCLPFQFQRL-AFLFYLATIVNPILYNLVSS
>NMU_F02E8_2a_Cele_135
ILTLIFVFVGLVGLIGNLLTVIVIFKHTNYFLANLATSDFCLIVVG-VSYCSLTSTFILF
TFASILTIVLLTAERFTAICVKRFI--L--LIWFVA---LLPSIFTITFVLPLFFIIYC-
-YFRILVTVTAVFFVCLPYHAQRL-IILQYISASLNPIFYNLMSV
>NMU_Contig79_200000_250000_Ppac_136
ILTAIFALVGAVGAIGNLLTVWVIYSHTNLFLASLAISDLLLIVVG-VPYCEITSTSILF
TFASTLTIVSLTFERYVAICVIRLI--Y--VLWFFA---AVPSLYIITFLLPLIFIVFC-
-YTRILFTVTTVFFVCLPYHVQRL-ILLQYVSATLNPIIYNLMSI
>NMU_Contig133290_Skow_137
PFLTIIIGLSIVGLLGNLFTIIVIVHTTNYYLLSLAVSDFLVFLLT-SPLCRTRYYFIAC
TYTTVLNITTFTVERYIAICVIKII--V--LIWIISFIIALPAATLVLFVIPMTLISIL-
-YSLI----------------------------------------
>NMU_GLEAN_04603_Spur_138
PFAVIILSLVFVGFFGNLLTIIVILRSTSHYLVSLAASDMLLLVLT-GPFCHARFFLIFC
LFTTVLHITAFTIERYVAICAIKFI--I--AIWILSFLISIPLALTFLFLLPMTLIIVL-
-YSLILVVIAASFFICFPFHLIRI-LVLLYVSSAINPILYNVMSA
>NMU_212803_Bflo_139
-------AAVCGGINGNILTVLVIVLTTNFYLAGFHFPDLMTFVV--LPACRALYYLKTF
TYASILHITAFTIERYLAICVKKLI--W--AIWGGAFVITIPVLFTVFFFGPVVLMSVM-
-YSLILGVVVVAFVICLPHHVAQL-MVLVYVSSAINPILYNVMSD
>NMU_230703_Bflo_140
AVTAVCSVLMLVGAPGNLCTVLVIGRTTNYYLASLACADLLTFLV--LPVCRGMYFFRTF
TAASILHISGFTVERYIAICVKLLV--A--VAWVLSIVPASPALLTSFFFVPMVLLSLL-
-YGLMLAVIVLTFVVLLPHHVSRV-TVLFYLSSAVNPVIYNMMSQ
>NMU_602986_Trub_141
-VTIIYIPLMLFGLLGNILTILVVWLSTYLSLSSLAVSDILILLL--LPSCKLTMFFSCC
TFCSILHITFISLERYLAVCTRTII--G--CIWLGAAISAAPVLVNMYFLVPVCILGLV-
-YSLILGVIVLVFVLCLPFHVGRT-IVLFYLSAAINPLLYNLMSE
>NMU_GHSR_Hsap_142
GVTATCVALFVVGIAGNLLTMLVVSRTTNLYLSSMAFSDLLIFLC--MPLCKLFQFVSSC
TYATVLTITALSVERYFAICVKLVI--F--VIWAVAFCSAGPIFVSIFFFLPVFCLTVL-
-YSLILAVVVFAFILCLPFHVGRY-LVLFYLSAAINPILYNIMSK
>NMU_734797_Trub_143
AITVACSVLFTVGVVGNVMTILVVSRTTNLYLCSMAVSDLFIFVC--MPLCKLFQFVSSC
TYSTILCITALSVERYLAICVRALI--L--LLWTVSLLSAGPVFLSVFFFMPVFCLTVL-
-YGLILVVVVLAFVLCLPFHVGRY-LVLFYLSAAINPILYNTMSW
>NMU_573305_Trub_144
PITVICILIFIVGVTGNTMTILIIQYTTNLYLSSMAVSDLVIFLC--LPVCRLYHYIFGC
TSATILHITALSIERYLAISVQYII--L--ALWCFALVSAAPTLFTTYFFCPMLCLIFL-
-YGSILVVVVLAFIICLPYHIGRN-LVLCYLSASINPVVYNLMSR
>NMU_MTLR_Hsap_145
PVTAVCLCLFVVGVSGNVVTVMLIGRTTNLYLGSMAVSDLLILLG--LPLCRLSLYVGGC
TYATLLHMTALSVERYLAICVRALI--A--VLWAVALLSAGPFLFTAYFFLPFLCLSIL-
-YGLILLVVVLAFIICLPFHVGRI-IQLFYLSASINPILYNLISK
>NMU_58679_Bflo_148
PLTIVYVITFMTGITGNVLTMIIFTTPTNFYLLSLAFSDLLMLVIN-LPVCRSHVFMNLC
YSATVMSICTLSIERYIAICTMTAI--V--AVWLLSIAFSLPVSLVVFFVVPMCLLAGL-
-YLLILGLVVLAFAVCTPYHALRL-MVLLYLNSALNPVLYNLASK
>NMU_GPR39_Hsap_149
TLILVYLIIFVMGLLGNSATIQVLQKEVTDHMVSLACSDILVFLIG-MPSCKLHTFLFAC
SYATLLHVLTLSFERYIAICVKLLI--G--FVWVTSALVALPLLFFVVYLVVLLSVAFM-
-CWNMLRLIVVTLAVCMPNQIRRI-MTFFYLSSVINPLLYTVSSQ
>NMU_568630_Trub_150
FLTVLYSLMLVTGIVGNSVTIQVLKQHVTDHMVSLACSDLLVLLIG-MPSCKIYNFLFAC
SYATIVNIATLSFERYMAICTNALI--A--FAWLVSFLVALPLLIFILYMAVLICVAFM-
-CRAMLGLIVASLMLCLPTQIRRV-MTFFYLSSVINPFLYNLSSR
>NMU_NM_001105235_Trub_151
FLTLLYSLMLLTGIVGNAVTIQVLKQNVTDHMISLACSDLLVLLIG-MPSCKIYNFLFAC
SYATIVNIATLSFERYVAICTNALI--A--FAWLVSVLVALPLLIFVLYLAVLVGVAFM-
-CRAMLGLIVASLMLCLPMQIRRV-MTFFYLSSVINPFLYNLSSR
>NMU_NTR1_Hsap_152
LVTAVYLALFVVGTVGNTVTAFTLARTVHYHLGSLALSDLLTLLLA-MPGCRGYYFLRAC
TYATALNVASLSVERYLAICTKKFI--S--AIWLASALLAVPMLFFMSFIFPMVVISVL-
-NTIILRAVVIAFVVCLPYHVRRL-MALFYVSSTINPILYNLVSA
>NMU_577625_Trub_153
IVTVIYVALFTVGSLGNSITLYILLTTVHYHLVSLAVSDLLILVLS-MPVCRGYYFLRSC
SYATVLNISSLSVERYLAICTKKLL--S--ATWVTSFAFAAPMLFFLSFVLPMVAISAL-
-NGVILRAVVIAFVVCLPYHARRL-MVLFYVSSAINPVLYNLLSA
>NMU_NTR2_Hsap_154
LFTALYALIWALGAAGNALSVHVVLKRLRHHVLSLALAGLLLLLVG-VPGCRGYYFVHLC
AYATVLSVAGLSAERCLAVCTRWLV--A--LSWAASLGLALPMAVLVSFVLPLALTAFL-
-NGVTLRAIVVMYVICLPYHARRL-MTLFYVSSAVTPLLYNAVSS
>NPY_F_115283_Lgig_156
IIIVCFTIMITFGAAGNGLVCYVVARPRNIFIINLAISDFTLCLFT-QPMCKFATMFQTN
VFVSTISITAIALDRFQVIVAAIAL--I--TIWLISFLMASPFLLVVQYVLPIVIVIVA-
-HLRILIGIAVVFALSLPLNIFNL-LMLVLASACLNPVLYGWLND
>NPY_F_FBtr0078590_Dmel_161
MLISMYGVLIVFGALGNTLVVIAVIRARNLFILNLAISDLLLCLVT-MPLCKTIAMLQLC
IFVSTISITAIAFDRYQVIVAVTIL--A--GIWALALLLASPLFVCVQYLVPILIVSVA-
-YFGILISIAIIFGVSLPLNFFNL-YMIGMSSACSNPLLYGWLND
>NPY_F_299732_Dpul_162
PLLLAYAVMILFGVLANGLIIALVLRLRHLLMINLSVSDLLLCLVT-MPLCKLAGSMEVS
VYCSTLTLAAIAIDRYHLIVVSCLL--L--GIWTGSLLFACPLFLLFQFLIPAIIIVFA-
-HASILSAIALTFALCIPLNMFNL-LLAGMSSACLNPVFYGWLNH
>NPY_F_ACYPI007664_Apis_167
LLIIVYFGLMIVGLSANLTVIYVVARSRNLYIVNLAVSDMTLCLVC-MPLCKLVPLLQTN
IMVSVGTITVIAIDRYWVIVVYVSI--A--IVWLLAVLTTSPVAYLIQAVLPATVLLVV-
-HIRILIGVAVVFTVSLPLAVFSL-ALTAMTSAISNPIIYGWMNS
>NPY_F_95081_Lgig_171
-LILCFCVVILAGLTGNIIVCVVICRTRNWYLFNLAISDISACVLC-VPMCKLVPTLQTY
VFVSTFTILCIAIDRHQAIVTKYIL--P--AIWIISISFALPLFFVIQYLTPAVAILTL-
-HLKILTTIAVAFALTLPMSLVNL-LLTAFLSVCINPVVYGWFNT
>NPY_F_614597_Trub_174
ILILAYSTIILFGVTGNSLVIYVIYRVTNFFIVNLAVADLLVNMLC-LPLCFMLPCAQMA
VYVSTITMNVIALDRYRSIVCTVVI--V--FTWAVSALLASPLAILVQYGLPLAVISVA-
-YARILLMMVVVFAVCLPFHAFQL-AIVAMCSTFANPILYGWMNN
>NPY_F_160421_Ctel_176
VLILLYSIVIILGALLNTLVVSTVIKATNIFIANLATADIFVCVFD-LPLCHIIPMTFVV
VYTSTLSLTMIAIDRFVLIVALSLV--V--VIAMVSMAVASPIAIIAQFFLPLALILVL-
-YVLILVAVVLVFAMTTPFHLFAI-IVIALSSSCINPLLYGWMND
>NPY_F_127250_Lgig_177
GIIILYVIVIVFGFIGNLLVVIVIGRVTNIFIVNLALADIALCLFN-LPLCHVINPTFVP
VFVSSLSILAIAVDRFILIVAMVLV--V--IITVVTIVLAIPLMVILQFVIPLILTTIF-
-YSLILISVVLTFTLCLPWNIFSL-FIFAMSSACINPFLYGWLND
>NPY_F_NPY4R_Hsap_178
FIVTSYSIETVVGVLGNLCLMCVTVRVTNLLIANLAFSDFLMCLLC-QPLCKMSAFIQMS
VTVSILSLVLVALERHQLIIAYLGI--V--LIWVIACVLSLPFLALFQYCLPLGFILVC-
-YARILVVMVVAFAVLLPLHVFNS-LLLAMASTCVNPFIYGFLNT
>NPY_F_597592_Trub_179
FLIVAYSAVMAVGLIGNSCLVFIILRVTNIFIVNLSCSDILMGVVC-LPLCKITPFVQMS
VSVSIFSLVLITMERYQLIISYLAV--A--VTWIVACLISVPFLSVFQYFLPLVLITVC-
-YLHILVSIVVAFAVSLPLNIFNT-VLAAMASTCINPVIYGFLNS
>NPY_F_709535_Trub_180
FWIVAYSAIIAIGLLGNAGLVFIIARVTNILIANLSCSDILMCVVC-LPLCKVTPFVQMS
VTVSIFSLVLIALERHQLILSYLAV--G--LTWLVACFISLPFLSVFQYCLPLVLVLLC-
-YLRILLAIVVAFALCLPLNVFNT-LLTAMASTCINPVVYGFLNS
>NPY_F_NPY1R_Hsap_181
TLALAYGAVIILGVSGNLALIIIILKVTNILIVNLSFSDLLVAIMC-LPMCKLNPFVQVS
ITVSIFSLVLIAVERHQLIIAYVGI--A--VIWVLAVASSLPFLIVLQYFGPLCFIFIC-
-YFKILLSIVVAFAVCLPLTIFNT-VLTAMISTCVNPIFYGFLNK
>NPY_F_709330_Trub_182
FLILWYGITMILGLLGNIGLICIITRVTSIFICNLSFSDILVCVFC-LPLCRLVPFIQVS
VTVSVLSLVFIALERHQLIVAYIAL--I--LIWILACFTSSPFLALFQYCGPLLLVLLC-
-YVRVLVALITAFAVCLPLTIFNV-VLLAMSSTCINPIIYGFLNS
>L11_1_209653_Ctel_183
IFVITYSLVMVVGLLGNSMVLVTIGKVTNTFIASLACADLLVIMIC-LPACYVVIYLYAS
YIASCLTLTAMSIERWLAICARKTA--L--LVWVISFALAVPAIFAVIFFIPLIVMATA-
-YTHTLISVLVIFAFCTPNLVMDI-ACLTFANSCLNPLLYAFLSL
>L11_1_215255_Ctel_184
IFVITYSLILVVGLLGNSMVLVTIGKVTNTFIASLACADLLVIMIC-LPACYVVIYLYAS
YIASCLTLTAMSIERWLAICARKTA--L--LVWVISFALAVPAIFAVIFFIPLIVMATA-
-YTHTLIGVLVIFAFCTPNLVMDI-ACLTFANSCLNPLLYAFLSA
>L11_1_187417_Ctel_185
PYIIVYVILVSVGICGNSTILVVISRATNVLIANIAVSDLLTCVIC-MPMCKGVYFMYTS
FYCSILTMLAIGFERFLVICTKRCA--A--LIWIISITIASPVFYVVIFAIPAIILIFL-
-YAKILISMLTVFLVTGPFLVHRF-IAFSFGSATLNPIMIPVNSS
>L11_1_224577_Ctel_186
PVIVTNSIIGFAGLFGNLIIIIVIAAVVNVMLVSMTTADFLVCGIC-IPLCKFIWYLFLA
FSCSCISMTLISVERYIVICARKMA--V--GTWVFAALIAIPMLFICVYFIPSCVMTFS-
-YVSVLVAVMIAFIVLGPILIWYL-LTISLAQSAINPFIYIATSA
>L11_1_198381_Ctel_187
PYISAYLALSVLGMIGNVIILLAVTLVINVMITSLAIADLFVLAFC-APVCKIMWYFYAC
FGISVFTMVVMAFERYLVICAKKTA--A--GIWLLGAITAIPAAFIAIFGVPTVVMTAA-
-YIRILMSMLVLFVLCGPNFIATV-FILSYANSMLNPFLYMLTSK
>L11_1_g10590_Skow_188
PTVIVYTVTFIVGLIGNILVLFAIQRVTNTFLASLATADLIIIVIV-IPMCKLLSYLTLS
SSCSVFMLTALSVERYFVIVARRII--I--SVWVSAVIYSFPPLYLGMYIMPLLVMTYC-
-YARILLAVVSLFMICGPLICLVV-CLLSYLNSCMNPICYAFVSR
>L11_1_g3934_Skow_189
PSVLVYAITFVVGLIGNVLVIFSIQKVTNTFLASLATADLIIVVIV-IPVCKLLPYLTLS
SASSVFMLTTLSIERYFVIVARKII--L--TVWIFALVYSFPPLYLGIYLIPLFIMIFC-
-YSRILLLVVALFMICGPLIWFVF-LLLSYLNSCMNPICYAFISR
>AKQ63031_Pdum_eleveninR
PLTIFYILTFLLGLVGNVLVIFSILRVTNIFLTSLATADLLLVMLC-VPLCKFVHYMQVS
VLCSVLTLTTISLERYYAILARKVV--V--LVWALSVVLAIPIIFFLIFILPLSIMGFA-
-YVSILVAIIVLFAICGPLLIENL-ILMAYSNSCVNPIVYAFMSR
>AKQ63044_eleveninR2_Pdum
FVSLFYSLTLLLGLIGNLLVISSILRVTNAFLTSLATADLLLIAFC-VPLCKAVHYLQVT
VFCSVLTLTFMSIERYYAILACVVC--L--IIWAVSFVLAGPNLYLLVLVAPLIIMSFA-
-YISILVAVILLFAICGPTLVDSV-LLMSYFNSCVNPIVYAFMSR
>L11_1_g3935_Skow_190
PTVIVYAITFFVGLTGNVLVLFSIQRVTNTFLASLATADLILIVIV-IPMCKALSYLTLS
SSCSVFMLTAMSVESYLVIVTRKVI--V--GVWLVAIIYSVPPLYFGMYIIPFLVMYFC-
-YARILLLVVLLFMICGPLLWLIC-LLLSYLNSCMNPICYAFISR
>L11_1_Y54E2A_1_Cele_191
LPGFLYLTVFLVGTIGNSMVIFVVNRVTNIFLASLSTADLCLIWFC-VPACYSVHYIQFT
CFCSVLTMTMISFERFLAIAAKKVI--L--LIWMSSAVLAVPTAVLLLIIFPVLTMSIC-
-YARVLISIVCMYTVCLPTIVDEL-LALTYCQSCINPILYAFISQ
>unch_1_Contig162_50000_90000_Ppac_192
PPALIYLMVFFVGTIGNILVIFVVNRVTNVFLASLSTADLCLIWIC-VPACYSVHYIQFT
CFCSVLTMTMIAIERYMAIAAKKVI--L--IVWVVSAVLAIPSAMLLLISHSVLSS----
-----LISIVVMYTICLPAIIDEI-IALTYCQSCLNPVCYAFISQ
>unch_1_22840_Ctel_193
PVTMVYVVTLFLGFVGNLLVIVSIFRVTNTFLTSLASADLLLVIMC-IPLCKVVHYLQVT
VACSILTLTAISLERYYAILARRVI--G--AVWLMSIVISSPVLFICIFLIPLVLMTFA-
-YVSIVLAIILLFVLCGPLLTDNV-LIMAYSNSCINPIVYAFMSK
>unch_1_14211_Tcas_194
PAVVVYSVTFVLGLVGNCLIIFTTFQVTNVFLSSLASADLLLIIIC-IPICKMIHYLQIS
AICSVMTLTAISIERYYAIVAKRII--G--VIWIMSFVLAVPTLFVVILIVPFVIMTFS-
-YTTILVAVVVLFAICTPLLIDNL-LLLAYFNSCINPIIYGFMSK
>unch_1_58666_Dpul_195
------------------LIIFTIARITNIFLASLASADLLLVIIC-VPLCKFVHYMQVS
AICSVLTLTAMSIERYYAIVARKVI--T--ATWITSFALATPTLWVLVLVLPLSIMAGT-
-YGAILVAVVILFAVCSPYLIDNV-LLLSYINSCCNPLVYGFMSK
>unch_2_203112_Bflo_197
----------FLSLVGNSMVVLVLTRDLNVYLINLAFADITMAVFC-MPMCPLVRFSQTS
VLVSIFTLVTIGVDRYYGVVARLIV--V--LIWVLSSGLAIPQLVIVSYALPVVVLCGT-
-YLRILCTVVIMFVVSLPLHVFRF-IWLAMSHSFMNPIVYSFMND
>unch_2_g16337_Skow_198
LLAIVCSVAIILALCGNLVVVATLSKNMNAYLINLAVADIGMAIFC-MPLCPIVQFSKVS
VMVSIFTLVVVSIDRYRAVTKGILI--G--LTWIVAVLLSIAALVAVICLGPCVVFAVT-
-YGSIVLMVVLVFFICLPLQTLRL-VLLAMSHSFMNPIIYTFLHE
>unch_2_g16339_Skow_199
LLAVVFSVAILLALCGNLVVVATLSKNMNAYLINLAVADIGMAIIC-MPLCPIVQFSKVS
VMVSIFTLVVVSIDRYRAVTKGILI--G--LTWIVAVLLNIAALVAVVCLGPCVVFVVT-
-YGSIVLMVVLAFFICLPLQTLRL-VLLAMSHSFVNPILYTFLHE
>unch_2_131573_Ctel_200
LIIILYTATIFLAVGGNLIVIVVFSVDLSGFLINLAVSDLIMAIFC-LPMCPIVLYMQVS
VTASVCTNMAIGVDRFWVVTSKVVI--A--VIWAIALGLSSVQLFTLTYLLPLSILSVT-
-YGIVLVMVVLLFGLCLPLHVFIL-VWLAMSNSFVNPIIYSFLND
>unch_2_182876_Lgig_201
ILITMYTFITVAAIIGNSIAIVIFTRELRAFLTNLAVADLIMGIFC-IPMCPVVIFLQVS
VTASVFTNMAIGIDRFYAVASKFVI--I--TIWTFSVVINSVQLLFLTYFLPLCILSVT-
-YTIILVTIVLLFGLCLPLHTFML-IWLAMSNSFVNPVIYGFMNE
>unch_2_117895_Lgig_202
VLILLYTVTVMLAICGNVLVVVVFTKDIRPFLINLAVADLIMAVFC-LPMCPVVLALQLS
VSASVFTNMAIGTDRFLAVTAKLFL--V--AIWIFSIGLASVQLFFITYIIPLCILSVT-
-YSIVLIIIILMFGLCLPLHTFFL-VWLAMSNSFANPIIYGFLNE
>unch_2_g18215_Skow_203
VLTTAFTITVVLSITGNALVIVVLLFDLDIFIVNLAVADLTMAVFS-MPMCPTMLFVQVS
VCVSIYTLTAIGIDRYFAVMNRLVI--L--AVWIVSAVLSIVPPVCITYFLPLVLLAYT-
-YINILLVVLMMFALCLPLHVFNI-VWLAMSNSFVNPVVYSFMNE
>unch_2_g26685_Skow_204
VLTTAFTFTMVLSITGNALVMVVLLCDLNIFIVNLAVADLSMAVLS-MPMCPVMLFAQVS
VCVSIYTLTVIGINRYFAVMNRIFV--L--SVWVVSVILSIVPPICITYFIPLVLLSYT-
-YISI---------------------WLAMSNSCVNPVIYSFLND
>unch_2_g7799_Skow_206
ILIIACCITVTLSITGNAAVIVVLLCDLNAFLLNLAVSDLTMAVFS-MPMCPATLFILVS
VCVSIYTLTSIGIDRYYAVVNRIVI--L--IIWVISVLSGIVQLVCMTYFVPLLVLSFT-
-YIKVLVVVLLMFALCIPLHIFNI-IWIAMSNSFVNPIIYSFMND
>unch_2_g8961_Skow_208
GLVCAFGFNITLSIIGNVIVLIVLICDLNAFLVNLALADLTMATFC-MPMCPTVVFLQVA
VFVSIYTLSAIGIDRYFAVINKVLF--A--SIWLTSISLAVVQTIMITYIIPLIVLTFT-
-YAKILMMVVLMFAVCLPLHVFNI-FWIAMSNSFMNPFIYSFFND
>unch_2_g378_Skow_209
FLMCGFILSMALSVVGNLIVIIVLACDLNIFLVNLSLADLTMAIFC-MPMCPIVVSLQIS
VCVSIYTLTAIGIDRYYAVLAKYIV--F--LIWIVSILLSVVVLVVITYIIPLCILSYT-
-YYNILVIIVVVFSSCFPLQVFNV-ILLAMANSFMNPIIYGFLNE
>unch_2_g1652_Skow_211
ILVSAFTLNMVLSIVGNSAVVCVLMSELTSYLINLAIADLTMAVFC-MPMCHIVIFLQVS
VVVSICTLIAVGIDRYIAVITKIVI--F--VIWIIAITLSVFQVIVLTYFVPLCILMFT-
-YTRVLVVIVMLFAICLPNHIFKL-VWLAMSNSFVNPIIYGFLSE
>unch_2_g16503_Skow_212
LFISAFTLNMLLSIVGNVLVLIVLIWDLNPFLVNLSVADLMMAVFC-MPMCPVLIFMQIS
VIVSICTLTAIGIDRYFAVMTKIVF--I--FIWVIAISLATVQTVMATYTIPLCILCYT-
-YSCVLMIIVIMFAICLPVHIFKV-LWFAMAHSFVNPFIYGFLND
>unch_2_g4251_Skow_213
ATSFVFILTVVLTIVGNSVAICILSFNFNTFLINLAVSDLAMGALC-MPMCPFVSFIQVS
VTVSICTLTVIGIDRYLAVVPILVI--S--LIWLVSCLLGIFQLVVSTYVIPLIILSAT-
-YSAVLMAIVILFALCLPLHCFIL-TWLAMANSFINPFIYTICHE
>unch_2_g9117_Skow_214
ILMIIYVLTIVLTLIGNIIVICVLTFELNKYLINLAVADISMALFC-MPMCPVVFFIQVS
ASVSIFTLTAIGADRYIVVMSSVVL--V--MIWTISMSLAMVELATVAYVIPSCILWYS-
-YQRVLIIVVLAFGLCLPINIFNI-VWFAMANSFLNPLIYTCLHE
>AchatinRec_3_24678_Ctel_215
---TMIVIVMVLTIIGNTSLICIIVYRVNIFLVNLAIGDLMVCFVT-MTLCKLMVYGQVT
LASATFLLTGMSIDRYQVIVIWRKV--T--VAWVLALICAAPQLFMYILVIPTIIMSFC-
-YTNITLTVIIGFLICAPYFVVSL-IIMALVHSALNPILYGMFST
>Achatin_94997_Lgig_216
ERVAIVSFIMICTIVGNTTLILTIVCRVNIFLLNLAIGDLAVACFT-NTLCKVCVYLQVT
FSSATFLLMAMSIDRYQVIVIGRKV--F--LAWLMAFIFASPQLLLYILVIPSSVMLYC-
-YIKITLTVIIGFLVCTPYFIITL-ISIFMTHSALNPILYGLF--
>Achatin_65275_Lgig_217
---ASLVFIMALTLVGNTVIIIVLTCRVNIFIINLAIGDLAVCFCT-MTACKMLTYMQVT
LASTTFILTAMSFDRYMAICAKRMI--A--VSWVLAFIFALPQLLVYILVIPAILISYF-
-YINLTFTIIASFIACTPYFVATL-ITIALFQSALNPLWYGFFNI
>Achatin_79674_Bflo_218
QRVATLSVLMVLSLAGNGVIILVVSARVNIFILHLAIGDICVCVVT-MTLCKIIVYGQVT
LASTTFILTAMSLDRHQAITAKRMI--L--VAWLMAFLVAVPQLFVYVLVAPAVIITCC-
-YVRITICIIIGFVTCTPYFVVTL-YTMALFNSAFNPIIYGFFNL
>Achatin_185504_Bflo_219
-RVATIIVLMVMTLVGNCLIIVILTCRVNFFILHLAIGDLLVCVVT-MSMCKLIVYGQVT
LASTTFILTALSFDRYIAITAKKTI--A--LAWFLAFLFAVPQLFIYVLVCPSTIISYC-
-YIKITLCIIIGFVTCTPYFVVTL-YTMALFNSTFNPIVYGCFSL
>Achatin_146831_Bflo_220
QRVITIAIIMFITLVGNGTIIAVLTQRVNIFILNLAIGDLCVCVVT-MTLCKLIVYGQVT
LASATFILTAMSIDRYMAITAHRMV--A--VAWVAAFMLAIPQLLFYVMVAPGVIITYC-
-YIRITLCIVIGFLTTTPYFVVTL-YTMALFNSALNPIIYGFFSL
>Achatin_g12245_Skow_221
QRVVTICVIMLLTIVGNSLIITVLSCRVNIFILNLAVGDLFVCFVT-MAMCKLIVYGQVT
LASTTFILTVMSFDRFQAICAKKML--I--GAWIMAFIFALPQLFCYILVIPASIVSYC-
-YIRITLCIILAFVTCSPYFIVTL-QTMALANSAINPILYGCFNL
>GPR19_208014_Lgig_229
LEIITLVILWILAVLGNILVCVVIHRTTNYFIVSLACADLTAVVIC-VPLCKFVRFIQLV
PCANIFVMVSICIDRFYTIIAKKLI--A--FSWAFAAILCCLNFYICQFVIPLLIMVIG-
-YTRVLIIVSYTSVLSLPFYIVQL-WLLVLSNGVSKPLIYLCYNS
>GPR19_106237_Ctel_230
----------MLGLFGNIMVCLVIHRTTNSFVVSLACADLLLNLAV-MPVCKLTRFVQYS
PSVAMFVLSCICVDRFYSIIAKRMI--L--ASWTSCFIISSPCFYGLVFFAPIIIDVVG-
-YTRIMMVVTLSNAVCAPYVIVQL-WWTLLLTSISKPGAYLCFNS
>GPR19_GPR19_Hsap_231
TASIFFGILWLFSIFGNSLVCLVIHRTTNYFVVSMACADLLISVAS-TPTCKVVRYFQLT
PGVQIYVLLSICIDRFYTIVAKKMI--A--ASWIFDAGFVTPVLFLVGFVIPSVLIILF-
-YQKVFLILNLLFLLSLPFHVAQL-WWISFSSSASKPTLYSIYNA
>GPR19_XM_002741243_Skow_232
LEMLTLCIMWIGCVFGNTLVCVVVYRTTNYFVVSLAWADLLVAFFC-MPMCKIVRFLQLA
PGSTVYVLLAIAFDRFYTIIAKQMI--A--GSWLFAAIIASPSFYLIIFLVPVVIILVV-
-YIRILSIVNIFYFLSAPFIFVQL-WWVSFASSVSNPIIYSCYNA
>GPR19_XM_001191821_Spur_233
MGTIAASLMCMTCIFGNILVVTVVQRTTNYFVISLAIVDLVMSVLC-MPICKLVRFLQMK
PGATVYVLITIGVDRFYTILAKKMI--I-----------------LIEFIKPLVLLLIT-
-YARILMIVSSVFFVSTPFFVVQE-WWVSLTSCAWNPVIYSCYNP
>GPR19_XM_002591035_Bflo_234
IETVTLVLLWVASVLGNVLVCIVVYRTTNYFVVSLACSDLLVAFMC-MPMCSVVRFVQTC
PGATVYVLLSIAIDRFYTII-------------------------TVDYLVPIVLIILL-
-YTRVLLVVNAVYLLTSPFFLLHL-GWIGFSSSVSNPLIYWVCNP
>GPR83_35369_Ctel_239
VIMCAYSPLVLLSLCINFVVCYVLFKVTNCFTTNLSISDILLTLLN-IPICGCTNFILVS
VYASTFTMAAIALERYRVIMASVTL--V--VIWLLGIIMSLPFAVICQYVVPLLLTGVI-
-YTHILVVVVLLFSICLPLNLYHI-LWLAMTSVCFNPLVYCWTKG
>GPR83_55047_Lgig_240
VLILAYSILAVISIFGNSLVCYVICKPTNFFLANLAVSDLLITCIN-IPLCHLVNFSLVS
VYVSTYTLTVIALDRHRVIVSLFIL--L--TIWLFAISLALPYGIFLQYFIPLTIIGIA-
-YGRILIAVVIVFALCLPINLYHI-LWIAVSSTCYHPFVYCWLNE
>GPR83_65232_Lgig_241
ILILAYSILCVVSIFGNTLVCYVICKATNYFIANLAISDLLVTCVN-VPLCQLVNFSLTS
VYVSTYTLTAIALDRHRVVLAAVIL--I--AIWVVAVTLSLPYGICLQYVLPLTLIGIA-
-YGRILITVVIVFALCLPLNLYHL-LWVAISSTCFNPFIYCWLNE
>GPR150_183735_Ctel_242
TRLIMLYVTVLIGMIGGVLVFVWLFYRVNALILHVALGDMLVICWA-CIACRLLKWLQIA
LMASNNLLVVLSIDRHQAIRVWKMA--L--LGWSSAFVFSSPQLYVLTFYVPLVIIAVC-
-YIRITVVIVSSFIICLPYHILEM-IAMAVANSATNPFVFLVFNV
>GPR150_118408_Lgig_243
IRKVCLYLVIIFGTIGGLLVCLWMWYRVNALIFNLCLADMLVVFVA-CLMCKTYKFCMFS
LFASNNMLVVIAIDRHQAIRVWLLS--L--CGWGIAAVASIPLFFIVSFILPLIILIIC-
-YIRITVVIVAAYIICLPYFVAEM-ISMAAANSAANPFVFLLFNA
>GPR150_g35874_Skow_244
TRIIAAWVLFAFGIVGNILVCLWMWTRMNLFILMLTIADLMVCFLA-MLICKVFNFVQAA
MMASTNMLVVIAVDRHQAIRAGRMV--C--IAWATGFLCSTPQLYFIVFFLPFIIISVA-
-YIRITAVIIFMFIICLPFFIAEM-WIFAVSNSTTNPYVFLLFNI
>GPR150_65210_Bflo_245
SRVIALGVLFAAGLCGNLCVCNWMRVRHNTFVLNLTVADLLVTLIT-VLGCRVVKFGQFA
IIASSNMIVLLALDRHNVIIPWKIT--A--VGWVVSLLLAAPQAYTVVFVIPFCILSYT-
-YTRVTLVIIMAFVLCLPYFIVEI-KVFAVANSAVNPFVFLFFNS
>GPR150_GLEAN_13167_Spur_246
SRIAALSIVFAIGLVGNLLVYVWLYQRIQVYMTSLTTTDVLVLFV--ILACRLFRLYELA
LMASSNMVVGIAIDRYHSVIELWVI--G--IAWLAALLCSLPQLALVAFLIPFFIICYT-
-YLRITMVIITAYVLCVPFFSMQL-IIFASCNSATNPYVFLFFNV
>GPR150_g1500_Skow_247
VRLAAFIIIFIISIIGNSIVCTWMWTRMNKMILSLTMADLFVTLCP-LVVCRGVMVLQFA
IHASTNSVVVISIDRHRALRVKILV--S--GAWIAAFVFSIPQAFLVVFLIPFCIICIL-
-YLQITLVIILTFIICMPYFLMEM-IIFALSNSAANPFVFLFFNS
>GPR150_157899_Bflo_248
VRILTLSIMVVFGVVGNMLVFAWMWRNVNYMILGLAIADLSVVTVT-MLMCKVIKVGQLG
LMASSNMLVVIAIDRHHAIRAKRMI--V--AAYSVALVCSLPQAYMVLFSVPLLIIIVA-
-YARITMVIILTFIICTPYFIVEM-WIFASANTATNPFVFLY---
>GPR150_GLEAN_28207_Spur_249
IQIASLWVMFGFGVLGNTMVMIWMHLRVNTIVLGIASADMSVCFFS-ILMCKVVMYLQAS
LISSANMLALMALDRHQAVLAWKLV--V--ISWGIAGSLALPQFYVITFLVPFIVITVA-
-YLRISVVIIFFFVLCAPYFVVEM-LLFAVANSATNPYIFLYFNT
>GPR150_GLEAN_01850_Spur_251
VRIVSLWFLFVLGLFGNMCVFMWLWMRVNKIIFGLATADLCVCFFT-ILMCKVVMYMQVS
IMASSNMLVLIAIDRHQAVRAWRMV--M--AAWGFALLLSVPQLFVVTFFIPIMIISVA-
-YARISFVIILAFVICLPYFIVEI-MIFAASNSSANPYIFLLFNR
>GPR150_GPR150_Hsap_252
VRLVFLGVILVVAVAGNTTVLCRLCGKMDFLLVQLALADLYACGGT-ALACRFLQLLQSG
RGASAHLVVLIALERRRAVRARALA--A--LGWLLALLLALPPAFVAGFVAPVTVLGVA-
-CGHLSLLLALLFVGCLPYFAARL-AVVAMANSALNPFVYLFFQA
>AstB_Prct_R03A10_6_Cele_260
MYGYMMPFIVTLTVATNSFIVVVLSHPTNYVLLAMAVTELLTGLSC-LPIPYMAAFLPIF
HTMAIWLTVYLAIQRYIYICSKQVI--F--FIISVATIMYTPDLMVAVHLIPSVLLVIF-
-TWKLLVVVILLFLITIPAALIFT-I----VSLKFSFVDY-----
>AstB_Prct_154663_Ctel_261
VYGFVSPALVIFTLMTNSLVCLVLIKPTNVMLLAMAVSDMLTGVWS-VPYLVLYEYMPVF
HTASIWLTVALAVQRYIYVCAIKGV--L--LIYALAFASQINRFVIFIHLIPCTSLVIL-
-NSLLLVTVVGVFLLVFPLAVFFI-LLAILLSYPINFFIYCGMSR
>AstB_Prct_94766_Lgig_262
INGYISPILVFLTIINNSMVCIVLLKPTNTLLVGMAISDMLTGVFP-LPYKYLAELLPIF
HTASIWLTMALAIQRYIYVCAIKGT--I--AIYVVAILSQCTRFFLFIHLIPCIFLVVM-
-NALLLVAVVGLFLLVFPLGIIMI-LLFILLSYPFNFFIYCGMSK
>AstB_Prct_FBtr0070778_Dmel_263
LYGYCMPFLLIITIISNSLIVLVLSKPTNFVLMGMAICDMLTVIFP-APYSIFNEIMPMC
HTISVWLTLALAVQRYIYVCVRRCT--A--YIALLAFLHQLPRFFLFVHLLPCIILVTL-
-NILLLIVVVSVFLLAIPIAVVTA-MFFLVFSYPINFGIYCGMSR
>AstB_Prct_2282_Dpul_264
LYGYIMPFLVVITIIANTLIVLVLSKPTNLVLMAMALSDMFTLLFP-APYNFMNEVIPLF
HTASIWLTLALAIQRYIYVCVKKAI--C--WIYVLALVHQFPRLFVCVHLGPCASLVLL-
-NVLLLIVVVSCFLVVIPLAVLTV-LFFISLSYPINFAIYCGMSR
>AstB_Prct_F42D1_3_Cele_265
VYGQIFPILVLFAVFANAAVALVLSKPTNVVLKYMAIAELLVGLVP-LPQKYSMDAFPVF
HMIAMWLTVLLAAQRYVSISVRLAT--M--IITVTSFLCGLPKSFLGFIILPSFLLVLL-
-NGLLLVAIVSIFLIVLPQAIFMG-LMIVIATYPINFGIYCFMSS
>AstB_Prct_172301_Lgig_267
VQKLLVPLISTIGLLGNGLNILVLRHSTNFYLFILCVADVTYLILT-LCFIVYARPITLA
GNVAVWITVAFTIERYIGVSAKIIS--F--ITILFCIINTFPEFFSIFTFIPFSFLFVF-
-NALLLVTIVIIFLLCLPWTVLLL-YLLVQLNASVNFYLYSFFSR
>AstB_Prct_159536_Lgig_268
VQKLCVPFITTLGLTGNILSILVLTRSTNCYLTALAAFDCLYLVFS-LTWFATGRVLTMS
ANISVILTVTFTLERYIGVAARIII--L--IVAVFGIICTSPEFCTFFTFLPLIFLCVF-
-NGLLLIMVVLVFLVCIPGAVLLM-YLLLQINASINFIIYSLIST
>AstB_Prct_213150_Ctel_269
VQRLLTPVIVTFGVFGNLVNIVVLTRSTNCYLTALAVCDILYLAFA-MSKSPFGRPLVTF
SNTSVWLTLTFTIERYIGVCARYVI--A--LVCVAAAIVTFPEFFGLFTLVPFALLLIF-
-NTLLLIVVVIVFLICLPQAIQKL-YLLVMVNAASNFVLYSSFST
>AstB_Prct_FBtr0070714_Dmel_271
VQRILVPCVFVIGLLGNSVSIYVLTRTTNIYLTALAITDIAYLTCQ-LILYGYFVWLCSF
GYISIYIAVCFTIERFIAIRAKKVI--A--AVAIFCLLSTLSTAFLVFVVFPLLLLATF-
-NSILLIAVVLMFIVCLPWAIYLI-VLLASLHAASNFFLYCVLSD
>AstB_Prct_241971_Dpul_272
VQRV-----------------MVLTRSTNAYLTALAIADLVYLLCV-FWTWPYSLWLTIS
ANTSVWLIVTFTVERYIVVSARKVI--V--GVYLICFTATLSTPFISFVLLPLTLLIVF-
-NSFLLIAVVIMFLVCLPTAATLI-YCLVSVNAACNFLLYCALSD
>AstB_Prct_F39B3_2_Cele_273
LNGYFTAFFVFTGIILNLLSVSIFLRAIQYYLVTLTLWQTALLANA-FLLYPYVYTFATT
HTGSVWIVLTLTIDRYLALCVRRLM--I--VVSAMAVMFSIPRFFVFVTLLPCLILFAL-
-TLRILVLVIAKFLVSLPTVIDVL-EFLIVLNCSSNFWVFFVWGK
>AstB_Prct_T19F4_1b_Cele_274
LMACAILVIVLVGIFGNSLSFILFSRSVNVLLCALSFFDFSLLTLS-IPILKLIYPINMM
QTCSVYIMVMITLERWVAVCSRNAI--L--VIIVSAFLYNFVRFFVTHFLVPFSVMAFA-
-NGHVLLIVTFVFAICLPF-LLNV-SLLVVLNSGTTFIIYFTFSE
>AstB_Prct_JIGTRA00000191218_Ppac_276
------------GLRDSGPIVHLLPHQENEFSQNSNNTDPSKTWVC---ATLVLYPVSIA
QVGSVWMCVAVAVDRFLAVSAAVAV--S--AITMFSVLYRIPAAFLVVLLIPWATIITL-
-NVIISVVVAALFIITFPVALINI-LLLVCCNSANNMIIYIVFNR
>Crz_96936_Dpul_288
VKATVLCVMAVASLIGNLATLISIAVSLYTLLFQLAISDLLVSVWC-LSLCKTFKFSQ--
--------VLIGFDRLRAIRCLKPI--C--VAWILSAVLASPQLLL--------------
-----SIIIVTAFVICAPYYFMMI-TFFGMSNSLVNPLIYGAFHL
>Rya_Lq_Y59H11AL_1b_Cele_NP_001023540_1
LCILFYSILCVCCVYGNVLVILVIVYATNILILNLAVADLLISVFC-IPMCSLLAFLQMA
VFLSAWTLVVISFDRWMAIMALYLV--A--ATWIFSILMALPLLFILQYVVPQAVLIIT-
-YTHIVILISALFALCLPLLILIN-VGLAMSHSMVNPIIYFIRNA
>Rya_Lq_FBtr0085100_Dmel_291
IVYMLYIPIFIFALIGNGTVCYIVYSVTNYFIASLAIGDILMSFFC-VPLCHFVNYSQVS
VLVSAYTLVAISIDRYIAIMATFII--A--GVWFIALATALPIPIALQFVVPLGVLIFT-
-YARIMLTVVIVFTCCLPFNILQL-LWLAMSHCCYNPIIYCYMNA
>Rya_Lq_01056_Tcas_292
AVYSMYAIIFVVALIGNSFVCYIVLSVTNFFILNLAIGDVLITLLC-VPLCPVVNYSQLS
VFVSAYTLVAISIDKYMIIMATYII--A--LVWLIAGITVLPSATFLQYVIPSLVLLFT-
-YTSIMVTVVCVYTICLPYNVLMI-FGLAMSHACYNPIIYCYMNA
>Rya_Lq_ACYPI000981_Apis_293
LVYLTYTIVFVVSLVGNGLVCHVVMFVTNLFIMNMAVGDLLMTLFC-VPLCHTVSFAQVA
VLVSAYTLVAISVDRYIAIMAKCII--A--LVWTVAVITAFPILLVLQYCIPFAVLLFT-
-YVNIMVTVVIAFTVCLPYNILLI-LWLAMSHTCYNPLIYCWMNT
>Rya_Lq_ACYPI002886_Apis_294
VVYLMYTAVFIVSLVGNGLVCYVVMSVTNMFIVNMAVGDLVMTLFC-VPLCQIFTFGKVA
VLVSAYTLVAISFNRYRAIMAKYII--A--FVWTMSVITAFPFLRILQCCIPFSVLLFT-
-NVHIMATVIIAFVVCLPYDILLV-LWLAISHTCYNPLIYFCMNT
>Rya_Lq_GLEAN_15140_Spur_296
LYGVIFALVTVLGVGGNSIVCYIVLGVTNYSIVNLAVSDILMAVMC-VNMCKAVSYIQVS
VSVSIFTLVSIGVDRYIAICALTVI--A--VIWVVACVVALPSLIGIQYFVPLCVLAVT-
-YGRIFAMVVLLFALCLPIHFFNI-LLAAMSNCVYSPFIYCWMNA
>Rya_Lq_g5099_Skow_297
ILAILYACTSILSVVGNLVVCYIVLGVTNYFIVNLAISDILMAVLC-VNMCALVQFVQVS
VSISIFTLVAISLDRYVAIIACVVI--I--TIWVLAASISLPAGIILQYFLPLVILSIT-
-YSIIFALIVLIFALCLPIHTFNL-LWTAMSNCIYNPFVYCWMNA
>Rya_Lq_g5102_Skow_299
ILAILYACTSALAVIGNLVVCYIVLGVTNYFIVNLAISDFLMAVIC-VNMCALVQYIQVS
VSISIFTLVAISLDRYVAIIAFIVI--I--IIWVLAGGISLPAAIILQYFLPLVILSIT-
-YSIIFALIVLIFALCLPIHTFTL-LWTAMSNCVYNPFVYCWMNA
>Rya_Lq_107491_Ctel_301
IIIVMYSTISVLAVGGNLIVVYIVVAVTNYFIVNLACSDILMAVMC-IPMCPIVSYLQVV
VFLSAFTLVAISLDRYRAIMVAMVI--A--VIWMLSLAVPLPIAIILQYFLPLFVLMFT-
-YSSIMITVVIIYALCLPLHTVTI-VWLAMSNCCYNPIVYCWMNS
>Rya_Lq_93159_Lgig_302
VIITAYTTVSIVSVFGNGCVCYLVLSVTNYFIASLATGDILMAVVC-IPLCPIITYLQAI
VFQNAYTLLAISLERYIAILCLMVI--A--VCWLLAFLTPLPTAIVLQYFLPLGVLIYT-
-YARIMIAVVGIYTVCLPLHVTTI-VWLAMSSCAYNPFVYWWMNS
>Rya_Lq_53969_Lgig_303
FMIFLYSIICLVAIIGNGCVCFLVFSVTNFFIASLALSDMLMAIVC-IPFCPVLTYIQVV
VFLSAYTMLAISLERYVAIISILVI--C--LCWILSWLTPLPTVIILQYFIPLVVLIYT-
-YSRIMITVVGIYAICLPLHVITI-TWLAMSSCVYNPLIYWWMNS
>Rya_Lq_72476_Lgig_304
IIITMYTLIIVLAVGGNLIVCYTILRVINFFIISLAISDILMAIFC-IPLCPIVTFLQAA
VFLSCFTLVAISIDRYVAIIASVII--G--CVWFCSFIIPLPTALLLQYFIPLLVLAFT-
-YGRIMIIVVIIYAVCLPLHVITI-IWLAMSNCMYNPFVYCWMNS
>Rya_Lq_105957_Lgig_305
----MYSLLIAVAVGGNLAVCYIILSITNLFLLNLAFSDVVKAVIC-NPMCPLVTYIQVA
VFFSAFTLVVMSLDRYVAVMARYLI--V--LVWILAFIVPVPTAILLQYFLPLLVLVYT-
-NCRIIIIVVTIYAVCLPLHVVTL-IWLAMSHSCYNPFVYFWINP
>Rya_Lq_GRL106_Lsta_306
IIVLMYVLIILVAVGGNLLFSYVIVMVTNLFLLNLAISDIVKAVIC-NPMCQVVTYIQVA
VFLSAFTLVAMSVDRYVAILFAITM--A--TIWILSLSAPLPTAIMLQYFVPLAVITVT-
-NTHIIIIVVVIYAVCLPVHVITL-VWLAMSHSCYNPFVYFSLSA
>AKQ63030_Allatotropin2_Pdum
VLIVLYIQVFTIGLCGNLLVCFAVWRVTNYFIVNLAVADLLVIIIC-LPMCKVVHYMQVS
VSVSVLTLSCISVERWYAICVRSII--V--VTWVVALVILIPELIVALYFLPIILMSVT-
-YGNILIAVVVMFGVCLPVHLTNI-LWLCYFNSAINPVIYNFMSA
>AKQ63076_1_allatotropin1_Pdum
VLIVLYIQVFTIGLCGNLLVCFAVWRVTNYFIVNLAVADLLVIIIC-LPMCKVVHYMQVS
VSVSVLTLSCISVERWYAICVRSII--V--VTWVVALVILIPELIVALYFLPIILMSVT-
-YGNILIAVVVMFGVCLPVHLTNI-LWLCYFNSAINPVIYNFMSE
>Ox_AT_182424_Ctel_352
CLIVLYLIVFTLGLVGNFLVVFVVVRITNLFIVNLSVADFLVLLIC-LPMCKLVHYLQVS
VSVSVLTLTVISIERYYAICARLMI--I--LVWVISLAIVIPELVVALFFLPFCLMGFA-
-YIRILIAVVIMFGICLPVHLLNI-LWLCYFNSAINPLIYNFMSA
>Ox_AT_120990_Lgig_353
LLLTLNVAVFVIGIIGNFLVCYVVYKVTNFFIVNLAVADFVVLLIC-LPMCKIIHGLQIS
FCTSVLTLCAISIERYFGICFILIL--A--VIWIVAVLVALPSLIFSLYFLPICILGIC-
-YTVILMAIVILFIICLPFNLLHVKCWLCYFNSAMNPVIYNFMSA
>Ox_AT_126576_Lgig_354
VIIILHTLAFIVGSIGNFLVCFVVWRVTNLFIVNLAVADFLVVVIC-LPMCKIAIFLQMS
VCCSVLTLCAISVERYYAICVIVTI--I--AIWIASALVSLPNILIGLYLLPILVIGIF-
-YSIILIAIVILFVVCLPVHTLFL-LWLCYFNSAINPVIYNFMSS
>Ox_AT_5310_Ctel_355
ILILLYGMIFVIGLVGNFLVCFAVWRVTNYFIVNLALADFLVILIC-LPMCKIVKYLQVS
VAVSVFTLSCISLERFYAICAKVMI--V--VTWVLALLMAIPDLILVMYLLPLGFMFCT-
-YFRILIAVVVMFCICLPVHLLNI-LWLSYLNSAINPVIYNYMSM
>Ox_AT_XM_968645_Tcas_356
VLIVLHCIVFIVGLVGNALVCLAVYRVTNYFIVNLAVADLLVIIIC-LPPCKIVLYLQVS
VSVSVLTLTFISIDRWYAICAKTAI--I--IIWVMALLFDIPDLLILLYTGPLMFMSFA-
-YCQILVAVVLMFAVCFPVHLLNI-LWLYYANSAINPLIYNFMSG
>Ox_AT_XM_001604532_Nvit_357
ILVILHSLVFIIGIIGNILVCVAVYRVTNYFIVNLAVADFLVILFC-LPMCKIVLYFQVS
VTVSVLTLTFISIDRWYAICAKTAI--G--IIWIVALACDIPEMIVLFYLIPLLFMSIA-
-YLQILVAVVVMFAFCFPVHLLSI-LWLCYANSAVNPIIYNFMSG
>Ox_AT_NM_001134242_Bmor_358
ILIATHTFVFITGLFGNALVCVAVYRVTNYFIVNLAVADFMVILFC-LPLCKVLPYFQVS
VTVSVLTLTFISVDRWYAICAKTAI--L--IIWLVSLCFNIPELVLLIYTLPLVLMAVA-
-YHQILVSVVIMFAVCFPVHLLSV-MVMCYANSAINPLIYNLMSD
>Ox_AT_162749_Lgig_359
VLVCLFIIVFIMGLAGNALVWFSVSRPTNIFLVNLALSDFMVLLLC-LPLCKIITYLQVS
VFVSVLTLTAISLERWMAICSRRIM--V--IIWILSLGAAIPDLVSVFYVIPLGIMTFA-
-YTKVLIVVVLIFAICLPVYMLFI-LWLCYFNSAINPAIYNFMSC
>Ox_AT_52425_Lgig_360
IFVVIYFLTFIMGLVGNSLVVFAVWKVTNVFIVNLAIGDFLVISLC-LPMCKLLLFLQLS
VSVSVLTLSAISIERWYAICARNMI--I--IIWIVSAGAALPELVIVMYLFPLTLMALT-
-YANILITIVVVFALCLPVHLLNM-LWLPYLNSSINPVIYNFMSG
>Ox_AT_127723_Lgig_361
IYCVIFILVFIFGVTGNSLVCFAVWRTTNLFLVNLAVADLLVLILC-LPMCKIVEFYQVS
VIVSVFTLTAISVERWFAICVIITI--G--VIWLVGHLASLPRLIVLFYLLPIIVMGYT-
-YLSILIVVVIVFILCLPVYIWNI-LLLIYINSSINPVIYNFMSG
>Ox_AT_162575_Lgig_362
FFTVLYIIVFIFGLTGNSLVCFVVWRTTNLFLVNLAVADLLVLILC-LPMCKVVEWYQVS
VVVSVLTLTSISIERWLAICVVIAI--I--IIWIIGHVASIPRLITLFFLLPITIMGFT-
-YLSVLIVVVICFILCLPGYVWNI-LLLIYINSSINPLIYNFMSY
>Ox_AT_85775_Bflo_363
ALIIAYILVFLLALIGNGLVCFVVIRVTNYFIANLSAGDLLVTIIC-LPMCKIIPYLQVS
VSVSVLTLCAIAVERWYAIVARTII--C--LIWVVSLSIMTPLIPMVLFGIPIVLMMVS-
-YCMILVAVVVVFAICIPLMILTF-LWLLYLNSAINPLIYNFMSE
>Ox_AT_KH_C2_1109_v1_A_SL1_1_Cint_364
FVMSLYVLVFLISIIGNCLTIAFILRTINYFMLNLALADIMVTIIC-LPLCKFTPYLQAV
TSVSSLSLGAIAVNRWFVVCALLTM--T--SIWLFSLITLCPIIFTVCYALPLMVMAIA-
-YTNVQVALVVVYFLCSPAMVLDL-ILLVYLNSALNPIIYNCFSV
>Ox_AT_ENSCSAVT00000016654_Csav_365
FVISLYAIVFLTSIVGNCLTIAFILRTINYFMLNLALADIMVTIIC-LPLCKFTPYLQAV
TSVSSLSLGAIALNRWFVVCSLISM--A--CIWLFSLITLCPVVFTVCFALPLVVMAIA-
-YTSVQVALVIVYFLCSPAMVLDV-ILLMYLNSALNPIIYNCFSV
>Ox_AT_709340_Trub_366
VLIVAYIIVFCVSLIGNSLVCFAVWKVTNYFIVNLSFADVLVTIIC-LPLCKIVPYLQIS
VSVSVLTLSCIAQDRWYAICARKSI--V--IIWVVSCVIMIPQAVIVTYFAPLCLMVLA-
-YIQILMVVLFVFALCLPISILNL-MWLIYANSAANPIIYNFLSG
>Ox_AT_OX1R_Hsap_367
VLIAAYVAVFVVALVGNTLVCLAVWRVTNYFIVNLSLADVLVTAIC-LPLCKVIPYLQVS
VSVAVLTLSFIALDRWYAICARGSI--L--GIWAVSLAIMVPQAAIVTYLAPLGLMAMA-
-YFQILMVVLLVFALCLPISVLNV-LWLVYANSAANPIIYNFLSG
>Ox_AT_OX2R_Hsap_368
VLIAGYIIVFVVALIGNVLVCVAVWKVTNYFIVNLSLADVLVTITC-LPLCKVIPYLQVS
VSVSVLTLSCIALDRWYAICARNSI--V--IIWIVSCIIMIPQAILVTYMAPLCLMVLA-
-YLQILMIVLLVFAICLPISILNV-LWLVYANSAANPIIYNFLSG
>Ox_AT_GLEAN_12799_Spur_369
VILGFFMLLLLLALGGNSLVVYAVMRVTNYYIVNLSAADILVSLIC-FGACKLIPYFQVT
ECVSIYTLTAIAADRYLAICTVFII--I--AIWIWSFVAVLPQAILLTYILPLCVITVA-
-YSMVLIVVALIFFTCLPINVLNT-IFLVYINSTVNPVIYNFLGA
>Ox_AT_g10470_Skow_370
VLISAYFLVFILALGGNVLVCYAVLRVTNYYILNLSIADILVSLIC-LPACKLIPYFQVS
MSVSVLTLCAIAVDRYFAICAITVI--F--SIWITSFLVPIPQAVLVIYVIPLVMIIIA-
-YVFILIIVVVIFTICLPLHLLNI-LWLAFANSGVNPIIYNFLSA
>Ox_AT_XM_002733567_Skow_371
FLISVYALVFLMALVGNVLVCFAVLRVTNYYIVNLSFADILVSLIC-LPACKIIPYVQVS
MSVSVLTLSAIAVDRYFAICTLTII--F--SIWLVSFIIPIPQAILVIYVIPLLLIGIA-
-YLFILIIVAILFALCLPLHLLNI-IWLAFANSATNPVVYNFLSA
>NPS_CCAP_FBtr0304043_FBtr0084983_Dmel_372
EQFAVLWILFTVIVLGNSAVLFVMFIRMNYFIKQLALADLCVGLLN-VLACKAIRFSQCV
TYSSTYVLVAMSIDRYDAITARHLV--A--GAWLISALFSLPILVATLFAIPALIISAC-
-YAIITLTIVFVFIICSPYIIFDL-LSLAPLNSAANPLIYCLFSS
>NPS_CCAP_02216_Tcas_373
EQFTLLWVLFVIIVAGNVGVLYTLLFRMNYFITHLALADLSVGLIN-VLACKVIRFLQVV
TYASTYVLVALSIDRYDAIRARYLI--L--AAWFFSALYSLPILILSLFIIPASIIATC-
-YAIITFVIVSVFILCSPYIIFDL-LSLAPLNSAANPIIYCLFST
>NPS_CCAP_126859_Lgig_375
PQLTFVSAMFLFIVVGNVCVLAAIQLRMNFFIMHLALADLLVGVIC-VMMCKILQYLQTV
TYLSTFVLVSLSIDRYDAVAARLLI--T--FAWLSALMFALPAPFVVTFILPAIIISGC-
-YIAITLIIVIVFILCSPFFIYNI-LSAAPLNSAANPIIYGIFST
>NPS_CCAP_139356_Lgig_376
EQIGFLVVLFMFIVVGNSIVLAAIALRMNYFIMHLAVADLLNGPLN-VLLCRFIQFTRAV
IYASTFMLVALSIDRLDAVAAKALI--G--TAWASSLLFATPQLFLIIFVIPAIIICIC-
-YVVITFLIVLVFIICSPYFIFNL-CSMAPLNSAANPIIYGIFST
>NPS_CCAP_226790_Lgig_377
EQITFLCMLFAMIVIGNCLVIISISLRMNFFILNLACADLSAGLIN-VLGCKLVRYGQVV
TYGATYALVALSIDRFDAIASKILV--G--LAWGCALTFSVPMLIVVLFIIPAVIIAVC-
-YIIITLVIVLVFIICSPYFVFDL-LSLTPLNSAANPIIYFLFNS
>NPS_CCAP_136071_Ctel_378
PQLAFLCVIFVFIVTGNISVIIAIFMRMHFFILHLAAADLLTGMIT-VVGCKVIRFLQVV
VFAANYILVALSIDRLDAIAAKMLV--S--TAWILAFLFSAPMGIFALFILPAIIISTC-
-YIIITFAIVTVFIICVPFFVFDL-ASLATLNSATNPVIYFIFSK
>NPS_CCAP_NPSR1_Hsap_379
EQLITLWVLFVFTIVGNSVVLFSTWRRMTFFVTQLAITDSFTGLVN-ILVCRVVRYLQVL
LYASTYVLVSLSIDRYHAIVARVLI--V--IAWSLSFLFSIPTLIFLVYFIPLTIISIM-
-YGIVSIIIILAFICCSPYFLFDI-LNLPALNSAINPLIYCVFSS
>NPS_CCAP_231874_Bflo_380
EQLVTLWVLFAFIVVGNSLVLLVMWMRMNFFITNLAIADLGAGLFN-VLMCKLIKYIQGV
LYGSTYVLVALSVDRYDAIISKAMI--C--VAWGLAALFSIPSPVTLVFFIPLVIISHIS
GYDAISLAIITAFIACSPYFVFDM-INLPALNSAINPIIYGFFST
>NPS_CCAP_212588_Bflo_381
EQLVTLWVLFVFIVVGNSLVLLIMWLRMNFFILNLAVADLSAGLFN-VLLCKLVKYTQVL
LYASTYVLVAMSIDRYDAIVSKVMI--S--VAWGLALLFSVPSPVAFVFFIPLGIISIC-
-YIAISVAIILAFICCSPYFLFDI-LNLPALNSAINPIIYGFFST
>NPS_CCAP_GLEAN_21291_Spur_382
IQLAVLWVLFTLIIVGNGIVLIAIWLRLNFFITNLAVADICVGLFS-VGACKLYRYVQYV
VLASSYQLVALSFDRFFAIVSTMLA--A--GGWILPAVLGITSPVSSFFYIPLILITFC-
-YVTITICIVCAYICCMPFSLFYT-LNLPSLNSATNPFIYGIFST
>NPS_CCAP_g7135_Skow_383
EQLILLWFLFAFVVIGNAIVLVSVCLRMNFFIMNLAIADLSVGLLN-ILVCKLVKYVQIV
VYGSTYQLVALSIDRYDAIVSMIMV--I--SMWVVAFILAVPSPV-----LPQTIIHTIF
-FLYITLCIVLSFIVCSPFTLWFI-LNLPSLNSATNPAIYGLFST
>NPFF_SIFa_597191_Trub_410
SFVLAYFSIFLLCMVGNILVCLIVVEVINLFILNLAVSDLLVGIFC-IPVCKMSGFVQVS
VSASVFTLVAIAVERFRCIVAQAAI--L--LIWVLAVAIMCPAALVHIYLVPLTVITIM-
-YVSILILVALLFMLSLPLWTLMM-MWLAFANSSINPIIYGYYNE
>NPFF_SIFa_FBtr0084098_Dmel_428
VYCVAYIVVFLVGLIGNSFVIAVVLRVTNYFIVNLAIADILVIVFC-LPMCKFVPYIQVS
VAASVYSLIAVSLDRFIAIWARIMI--I--GIWVIALVTTIPWLLVACYLLPMSLITLC-
-YVLILVAVVILFVLSLPLYVIFA-RWLGSSNSCINPILYS-VNK
>NPFF_SIFa_198272_Dpul_429
--------------------------VTNYFIVNLAIADILVVLFC-LPMCKLVAYVQVS
VVASIDSLVAVSLDRVLAICARLII--L--LIWIVALTTTIPWPLVFCYLLPLFLILLC-
-YVMILVVVVIIFMLSLPLYAIFI-RWLGASNSCINPVLYAYFNQ
>NPFF_SIFa_130761_Ctel_431
ILSTAYFLVLVMGVINNSLVVAVIYRVTNYFLANLAIADILVSVLV-LPMCKAAPYLQVA
VSASVNTLAAVAVQGYV----------------------------LTCYLIPLLFIATF-
-YLLILVVVFVIFALFLPLYSINL-RWLGAANSCVNPFVYCYYSN
>NPFF_SIFa_225192_Ctel_433
VLTLAYLVVFVLAVVNNCLVVSAIVRITNYFLANLAVADILVSFIV-LPLCKITGYLQVT
VGASVNTLATVAVERYLAIFAAILI--A--IIWLVPVCIQVPWAVLTCYIAPLCVIIIF-
-YSLILIVVAVVFAFFMPLYATRI-HWLGAATSCVNPFIYCYFSL
>Edn_GRP_CCHa_GLEAN_10606_Spur_434
AYTIIIVMELVLGTMTNGTLIYLVASSPNILLANLALGDFLFVLIT-GPYCRLNHFFYTS
FGVSSLSLTAISIERYFAIVTVVIC--L--IIWGIASAIALPSFQVFMYVLPVCSMAIF-
-YGLCLFLITLVFTICLPQYIYSA-WVMYYLASCINPIILYSMSS
>Edn_GRP_CCHa_GLEAN_17325_Spur_435
LYIGFLFAVLIIGMIANTSLIWLVATPPSVLLTNQSIGDLCFLGFS-MILCHLNHFTYTS
FAVSALSLMAISIERYCAIVTSAAC--G--FIWLLASTFGAYAVSIFLYVVPVLCMTVF-
-YGICLMVITLVFSLCLPHYIYYS-WGLYYFASCINPIILYAMSS
>Edn_GRP_CCHa_GLEAN_11360_Spur_436
AYMVVLFVELIIGVPANASLIFLVARAPNLLLANLAVGDLIFLVAS-IPFCRFQHGVYVS
FAVSALSLTVISLERYGAIVTAIIC--V--VIWVISILLAIPGFFVLLYLVPVFCMTTF-
-YAFCLMLITFLFTVCLPNYVYYL-WVFYYIASCINPMVLYAMST
>Edn_GRP_CCHa_GLEAN_21160_Spur_437
AAPIFMICTVIVGTLGNGGLIYILLRIPNLLILNLSLGDFLYLTFN-VPLCRFVNAVQIS
QGVSVLTLTALSTDRYYAIATLGLA--A--GIWLLSIVFAIPSMALFLYVIPLIIISVF-
-YSLTILIAAVCFAICFPFYLFAL-WLLPMLGSCLNPIILFVMSS
>Edn_GRP_CCHa_GLEAN_11719_Spur_438
PQLIVMIIVLVFGVIANLSIIFIVLKTPNIIVVNLTVGDLLCLVLN-LPMCKFAHSSMAS
GCITVYSLMALAIERYLAIATWQIV--L--MIWVGAFLVGAPIWYLFAFLIPLAVIIGA-
-HTLTITVLSAMFFFASPFYLFSI-WVPIYVLSCLNPIALYILST
>Edn_GRP_CCHa_GLEAN_09901_Spur_439
FEMFVLVVIGICGVVGNGTLIYSVLMVPNVLIANVAVGDLLVLSFS-VPMCKVQAFIPVS
EGVSVFTFTALSFDRYNAIVTCVVA--V--CIWVVAVCLGIPSMFLLMYVIPLTIITCY-
-YCLIVLVLVFIFGICFPHFMRSL-WFLVYFNCSANPIALCFLSR
>Edn_GRP_CCHa_76249_Bflo_440
IVAVIFSTIALTGILGNGTVIRIVWSVPNIFIASLAMADLLVLVSC-VPMCKLTPFVQTS
IGVSIFTLTAMSYDRYRAIVTNILA--V--SIWIGSMCLAIPDVVTVMYCIPLITIGVF-
-YVLIVLILVAIFALCLPVHIVNL-WGLMYSNSCVNPFALFLLSK
>Edn_GRP_CCHa_BRS3_Hsap_441
AIYITYAVIISVGILGNAILIKVFFKVPNIFITSLAFGDLLLLLTC-VPGCKVLSFIRTS
VGVSVFTLTILSADRYKAVVTCVKA--G--CVWIVSMIFALPEAILVFYIIPLSIISVY-
-YSLIVLVLVALFALCLPNHLLYL-YVLAFSNSCVNPFALYWLSK
>Edn_GRP_CCHa_614043_Trub_442
VMTSVYILIITVGLLGNITLVKIFITVPNIFISSLAVGDLLLLVTC-VPACKLIPVIQTS
VGVSVFTLTALSADRYKAIVTCLKA--V--SIWLLSVLLAIPEAVLVYFLIPLVIISVY-
-YYHIVLVFVGLFALCFPNHVLYM-YVLSFSSSCVNPFALYLLSE
>Edn_GRP_CCHa_NMBR_Hsap_443
VIPSLYLLIITVGLLGNIMLVKIFITVPNIFISNLAAGDLLLLLTC-VPGCKLIPVIQTS
VGVSVFTLTALSADRYRAIVTCVKA--M--GIWVVSVLLAVPEAVLVYFLIPLAIISIY-
-YYHIVLVFVGCFIFCFPNHILYM-YVLSFGNSCVNPFALYLLSE
>Edn_GRP_CCHa_GRPR_Hsap_444
VIPAVYGVIILIGLIGNITLIKIFCTVPNLFISSLALGDLLLLITC-APGCKLIPFIQTS
VGVSVFTLTALSADRYKAIVICLKA--A--FIWIISMLLAIPEAVLVFYVIPLSIISVY-
-YYFIVLVFVGLFAFCLPNHVIYL-YLLAFTNSCVNPFALYLLSK
>Edn_GRP_CCHa_560270_Trub_445
GIAAVYGVIIAVGLVGNVTLMKTCLSVPNLFLSSLALGDLLLLVTC-APGCKLIPFIQTS
VGVSVFTLTALSADRYKAIVVCLRV--G--AIWLFSVTLAIPEAVLIFYILPLFIISVY-
-YCFIVLVFVGLFAVCLPSHVIYL-YILAFTNSCVNPFALYLMSK
>Edn_GRP_CCHa_707610_Trub_446
AIASVYSVIIALGLIGNITLIRTFCSVPNLFMSSLALGDVVLLVTC-APGCKIIPFIQTS
VGVSVFTLTALSADRYRAIVILLRA--A--LIWVLSLVLAIPEAILIFYVFPLLVITVY-
-YTFIVLVFVGLFAICLPSHVIYL-YILAFTNSCLNPFALYLMSK
>Edn_GRP_CCHa_155652_Bflo_447
THIILSAVIFALGLTGNSLVIRIVATAPNVLLAGLACGDLLFILLC-VPMCKLLPFLQTS
LGVTVLSLMALSADRYIRLSLGVRL--A--LIWSLAALSAVPAAVALYFCLPLAVTAVH-
-YSLMVLCIVALFAVCLPFHLTNI-LTLGSFNSCVNPIALYILSR
>Edn_GRP_CCHa_591761_Trub_448
INTLVSLVVFVVGIVGNSTLLRIIYAGPNVLIASLAVGDLIHIVVD-IPLCKLVPFLQTS
VGITVLSLCALSVDRYRAVVTATEI--I--LIWIISILLAVPEVVSFYFCLPLAWTAIF-
-YTLMVFCLVVVFAVCFPLYLSRI-LNMASLNSCINPIALFVVSK
>Edn_GRP_CCHa_ENDRB_Hsap_449
INTVVSCLVFVLGIIGNSTLLRIIYKGPNILIASLALGDLLHIVID-IPMCKLVPFIQAS
VGITVLSLCALSIDRYRAVATAVEI--V--LIWVVSVVLAVPEAISFYFCLPLAITAFF-
-YTLMVFCLVLVFALCLPLHLSRI-LNMASLNSCINPIALYLVSK
>Edn_GRP_CCHa_559538_Trub_450
VNTIISCLIFVVGIIGNSTLLRIIYKGPNVLIGSLALGDLLYIIIA-IPVCKLMPFIQAS
VGITVLSLCALSIDRYHAVTKAVEV--T--LIWLVAVLFAVPEALGFYFCLPLACTAFF-
-YTLMVFCLVLIFALCLPLHLSRI-LNMASLNSCINPIALYFVSQ
>Edn_GRP_CCHa_ENDRB_Hsap2_451
INTVISCTIFIVGMVGNATLLRIIYQGPNALIASLALGDLIYVVID-LPLCKLFPFLQSS
VGITVLNLCALSVDRYRAVATAIEI--V--SIWILSFILAIPEAIGFYFCMPLVCTAIF-
-YTLMVFCLVVIFALCFPLHLSRI-LNLATMNSCINPIALYFVSK
>Edn_GRP_CCHa_574185_Trub_452
INTVLSCLIFAVGVIGNITLLRIIHQGPNALIASLALGDLIYIAIT-LPLCKLVPFLQAS
LGITVLNLCALSLDRYRAVATVVEI--V--LIWLLSLVLAMPEAVGFYYCVPLVFSAFF-
-YCLMVFSLVLIFALCFPLHLSRL-LNLATINSCINPIILYFVSK
>Edn_GRP_CCHa_708983_Trub_453
INTIISVLVFVVGLVGNATLLRIIYQGPNALIASLALGDLIYIIID-IPLCKLVPFLQAS
VGITVLNLCALSVDRYRAVATVVEI--A--SIWVLSITLAVPEAIGFYFCVPLACTAVF-
-YTLMVFCLVLIFALCFPLHLSRI-LNLATINSCINPIILYFVSK
>Edn_GRP_CCHa_108343_Lgig_454
LVPIAFGIIFLIGIIGNGTLIFTVLFVPNVFIVSLSIGDLLLILVS-VPTCRLNYFLELS
LGVSVFTLTALSIDRYMVIVTVVIA--V--FIWCLAAILAIPDAVMIYFAIPLVVIAVF-
-YILMVMSFVLIFAVCLPRYIYLM-WCLTFINSCVNPFALYFLSG
>Edn_GRP_CCHa_97253_Ctel_455
LVPIIFAFIFIVGIVGNGTLILTVIKIPNIFLVSLAMGDLLLILVS-VPMCKLNESLQLS
LGISVFTLVALSGDRYMAIVTMGIA--A--MIWVVSAMLASLEAVLIYFAIPLLIIGSF-
-YVSMVLLFVVVFVVCLPRHVYLF-WCFSFINSCVNPLALYVLSD
>Edn_GRP_CCHa_24752_Ctel_456
AAPIIFAVIFVVGVLGNGTLIFTVLRTPNILIVSLAMGDLLLILIS-VPMCKMNEFLQLS
LGVSVFTLTALSGDRFVAIVTILIS--T--GIWLLATGLALLDLMLVYFAIPMVIIAGF-
-YTSMILSFIVVFVVCLPRHIYTI-WCLCFTNSCINPVALYFLSQ
>Edn_GRP_CCHa_124159_Ctel_457
TVPVVFAAIFVVGVLGNGTLIYTVLRSPNIFLVSLALGDLLLILVS-VPMCKLNEFLQVS
LGVSVYTLTALSGDRFVAIVTLCIA--G--GIWVFSVVLGIIELVVVYFALPMGIITAF-
-YCLMVLSFIMVFMVCLPRHIYLI-WCLCFINSCVNPLALYLLSH
>Edn_GRP_CCHa_101288_Ctel_458
VIPIAFAVIFFIGVIGNGVLILTVLFRPNIFIVSLAVGDLILLLVS-IPACKLLAFLKLS
LGVSIFTLTALSWDRYSACLTALIA--A--VIWIISTVLAAAEYAVIYFLIPIIAIAML-
-YTPMVLAIVILFMVCLPRHIYLL-WCLCFSNSCINPLALCILSD
>Edn_GRP_CCHa_225325_Ctel_459
IVPVIFSLIFLVGVVGNSLLIFIILRTPNIFIGSLALGDLLLLLVS-VPLCRLNGFLVLS
LGVSIFTLTALSADRYMAIMTVVIA--A--AIWLVAAAFAAVEGSVVYFVVPIVIIGVL-
-YLLMVLSIVVLFVICLPRHIYTL-WCLSFMNSCVNPVALFVLSD
>Edn_GRP_CCHa_125114_Ctel_460
IVPVVFSFIFLVGVVGNSLVIFIILRTPNIFIGSLALGDLLLLLVS-VPLCKVKGFLLQS
LGVSVFMLTVLAVNRYITTMTLLTA--A--AVWILVSAVALWEGYAVFFLIPLLIIGVL-
-YALMVLSMAVIFTICLPRHSYMI-WCLCFINSCVNPVLLYLISA
>Edn_GRP_CCHa_43250_Dpul_461
VVPILFSLIFLVGVLGNGSLIYVLCRVPNTFIFNLALGDLLILIFT-VPVCKASEFAKTS
VGVSVFTLTALSFDRYTAIVVIVCL--L--VIWVTSLILATPAAMLLHYCLPLLTIGTF-
-YVIMVLSFVVLFAVCLPIHVFFL-WVLAYINSCINPIALYCVST
>Edn_GRP_CCHa_6805_Tcas_464
IVPVVFFIIFIVGVLGNGTLVVIFLRVPNTYIFSLALADLLVIITC-VPMCKVSETSKIS
IGVSVFTLTALSAERYCAIVTVISA--G--MIWLLATVLALPDAILIYYIIPLCIIACF-
-YVLMVLIFVFLFFICLPHHVFIL-WCLSFLNSCVNPVALYCVSG
>Edn_GRP_CCHa_FBtr0085975_Dmel_465
IVTVLYTLIFIVGVLGNGTLVIIFFRIPNTYILSLALADLLVILVC-VPMCRISEFFKIS
IGVSVFTLTALSGERYCAIVTVFTA--V--MIWILAILLGMPSVLLVYYLLPLSIIGAL-
-YIMMVVAFVVVFFICFPYHVFEL-WCTSFLNSCVNPVALYCVSG
>Edn_GRP_CCHa_FBtr0086893_Dmel_466
IVPILFALIFVVGVLGNGTLIVVFLSVPNTYILSLALADLLVIITT-VPLCSLSEFMKVS
IGVSVFTLTALSGDRYFAIVTLATA--V--SIWLLAILCGLPALILVYYAIPLVVIAVF-
-YVLIVLAFVVIFGICLPYHVFFL-WCMSFANSCANPVALYFVSG
>QRFP_144441_Lgig_537
VLLVLYVIVISLSVFGNSLVFLTFLFVVNIFIVSLAFSDFFVTVTC-MPSCKIVPFIDLT
VASSSLTLCCIAFDRYNAIVAGLLL--V--IVWVISLGSSIPYAFVVLFIIPFVFMTVT-
-YSVILILVVILFVSCAPLIIYEV-IWLALSGACLNPIVFAFMNE
>QRFP_g26098_Skow_538
ALGIFYSLVFLLAVIGNTLVIMAVVSVTNVFIVSLAISNFMIAVFC-IPMCKILPYITVS
VTSNILTLTCIAINRYYAVCAILMA--A--FIWVVAMIAMSPQLFGTFYILQIGVMIGL-
-YSRILILVVVLFAVCAPFHIVSV-ILVAFCDSCINPFIYAFLNE
>QRFP_g36122_Skow_539
VLILLYVVIFCLGVVGNVLVISVVVIVTNVFIVSLSISDLMVTLVS-VPMCKLVSFLTLS
STSSVLTLMCIALDRYNAICAIQLL--S--AVWVISVIIALPLLYAMTYLVPLALMVVL-
-YARILILVVFLFFVCTPYHIVTI-RLLAFSNSFNNPIVYAFLNG
>QRFP_74637_Bflo_540
VTLVFYVIIFLAALLGNTLVVVVVWKTMNIFICSLAASDLLITIVC-IPMCKLVPFIQIA
VASSILTLTGIAIERYYAIIAGIIL--A--LVWVVSVGVATPMLFVVLFIIPLLTMTSL-
-YIRILVVVVLLFAVCLPYHTVTV-MLIAFSNSFNNPVVYAILNE
>QRFP_GLEAN_24924_Spur_542
LLITCYTIIFVLALSGNLLVIFVVARAINIFFASLAISDLLIAVFC-IPMCKALNYVTVG
VVSSILAMMSIAVERHQAICAVFLL--T--FLWIMSMTFVSPFLFLLLYVSPLFVMIVL-
-YMQVILMVVGLFSVCLPYHVVVL-MLVGLSNSCNNPIVYAFLND
>QRFP_569682_Trub_543
VFIIMYMLIFVMALAGNTLVIYIILKATDIFICSLAVSDLLITFFC-IPVCKTVPFVQTA
IVTGILTMTCIAIERYQGIVAYKML--G--LVWIASVLVGSPMLFVALFLLPLTAMLFL-
-YTRIMVTIVLLFTICAPFHTVHM-LAIGFFNSFNNPIVYAFMNE
>QRFP_QRFPR_Hsap_544
ALVLTGVLIFALALFGNALVFYVVTRVTNIFICSLALSDLLITFFC-IPICKMVPFVQTA
VVTEILTMTCIAVERHQGLVAFTML--G--VVWLVAVIVGSPMWHVILFLLPLMVMLIL-
-YSKIMVTVVALFAVCAPFHVVHM-MIIGFSNSICNPIVYAFMNE
>QRFP_243849_Bflo_545
TVCVLYAIIFVMSLIGNSMVIYAVASITNVFLVSLAVSDLLITVVS-MPMCRVPQFVQVS
VTASLMTLTCIAVDRYIAILVSLTL--L--SVWVVAITFGIPLLVIVLYTMPLVVMTCL-
-YGRVLVSIVGSFAICGPFFVIQV-VLLAHVNCAVNPIIYALLSE
>LK_ACYPI010083_Apis_593
VLSVLYGSISVIAVAGNGLVIWAIVTVTNHYLANLAFADILIALFA-IPMCAFCPFIHLS
ITVSVFTLTAIAVDRRQAILCLCVI--A--LIWIAGLALSSPMAYVVQYVIPLSIMTWA-
-YSGILIIVVALFTLCLPLQTYNL-LWFAMSNSCYNPFIYSIYNE
>LK_FBtr0077149_Dmel_594
LLSIFYGGISIVAVIGNTLVIWVVATVTNMYIANLAFADVIIGLFC-IPMCSFCPFVQLS
VNVSVFTLTAIAIDRHRAIISKFII--G--GIWMLALLFAVPFAIFVQYLVPFCVISFV-
-YIQMLIIVVIIFGLCLPLQLYNI-LWLAMSNSCYNPFIYGIYNE
>LK_ACYPI000762_Apis_595
LLSMFYGTISVMAVVGNALVIWIVTSVTNLYIANLALADIVIGLFS-IPMCPFCPFVQLS
VNVSIFTLTAIAVDRHRAILAKMSI--A--AIWVIAFALATPMAIFVQYLVPVVIITVV-
-YMRMLVIVVGLFVLCLPLQTYNV-LWLAMSNSCYNPFIYGIYNE
>ETH_114263_Lgig_598
WVTILNVIVFLVGSIGNILVIFVVSRSTNYCLMNLSIADLLVLIIC-QPMCKTVAFLEMV
SHASILIIMAISLGRFYAVCKMILI--G--CLWIVAAGWAVPFFLCVFFMAPLAMLIIV-
-YIIILVGIIILFFASLPFRILVL-LLLVYVNSAGNPLIYNIVSV
>ETH_134925_Ctel_599
IVTVVYVFVFIFGVLGNVLVIYVVCTPTNIFLVNLSVADLLVLLVC-MPMCKMTPLLETV
AHTSILTILAISFERYYAICAMKII--S--CIWIFSIAAALPLFFFMLFLLPLVILVVL-
-YAIILITIIVLFFICFPIKIMTL-WVMFYMNSAGNPVLYNIVST
>ETH_63132_Ctel_600
TVTFFYLIVFVFGVIGNIIVIYVICAPTNIFLLNLCFADLLVIIVC-MPMCKLTPFLESV
SHTSSLTILAISFERYYAICSLIII--S--VVWVCGLASALPMIFSAFFIIPCAILVVL-
-YAMILITIIILFFVCLPFRVVTL-WVMFYLNSAGNPILYNIMST
>ETH_12493_Tcas_602
TSMVFCIIIMCLGVIGNVMVPIVIFKSTNIFLVNLSVADLMVLLVC-TPMCKAVPFVETV
AHASVLTILAISFERYYAICASLIC--L--LAWFIAALFTSPMLVFLFFIIPLIILLIL-
-YCIILGTVVLSFFLCIPFRVFIL-WIMVYLNSAINPILYNLMSS
>ETH_FBtr0084054_Dmel_603
TAMFFCIVIMLLGVVGNVMVPIVIVKSTNIFLTNLSIADLLVLLVC-TPMCKAVPFVETV
AHASVLTILAISFERYYAICAILIC--V--LAWGIAALFTSPILWSVFFVVPFVTLVVL-
-YGIILGAVVLSFFVCLPFRVLTL-WIMLYLNSAMNPILYNLMST
>ETH_g16836_Skow_604
TTTVIYVLIFFAGIIGNALVAFVVWKSTNYFLVNLSIADLLVLIIC-MPMCKLSPFLETT
AHASVLTLVSVAIERYYAICTIKIC--L--LIWIIASLSTVPNIIVLFFGLPLLILIVL-
-YSLILLTVVTLFFLCLPERVVNL-YVMFYMNSAVNPIVYNIAST
>ETH_GLEAN_27212_Spur_605
VTTFTFTTLFLVGVTGNILVALVIWRSTNYFLLNLSIADMLVLLIC-VPMCYFVPYSELA
ANASILTLLAIAVERYYVICTLVVC--F--LVWIFSALVNIPLLMVMFFLLPFFFLSCI-
-YYIILANVVVVFFICMPYRAVNL-WVLVYLNSAINPILYNLIST
>ETH_84870_Bflo_606
AVSAAYGAVFLVGVLGNLLVAVVVLKPTNYLLLNLSVADLLVLLVC-MPICYFSPYMEVT
FHASTLTIMVISVERYFVICIAGVL--V--VLWAAAFITSLPVLFVVFYFVPIVLLSGC-
-CLVILLAVVVLFFICLPYRVTML-GIMVYINSTVNPILYNINST
>ETH_75205_Bflo_607
LVSAVYALIFVVGVVGNLLVGVVVLKPTNYLLLNLSVADLLVLLVC-VPMCYFVPYIEST
YHASTLTIIAIGVERYYAICILRIL--C--ALWLTAFLTSVPVIFVVFYFAPLAILSGL-
-YIVILLAVVVVFFLCLPYRTLLL-LVMVFVNSTVNPILYNLTSS
>ETH_72094_Bflo_608
VVTVLHGVIFIIGITGNATVCVVSFFPIKVFLANLSVADLLFLLIS-VPMCKLQPMAELF
YHSSVLTVVVIAVERYQAIFTAAIL--C--SIWTISLIFSLPFTQVLFFFVPFLVLAVL-
-YVAIVVILFLSFLICLPQRSIQL-WTAVYVYCTINPALYNLFAS
>ETH_91415_Bflo_609
AVTVLYCVIFAVGVAGNILVCVVVWRTTNYFLVNLSLADLLFLLIC-VPMCYLFPYVEVV
FQASILTIAAISVERYFAICTFIAI--A--LIWLLCLLLCSPVFTLLFLVCPLGLLCGL-
-YISILISVVALFFVCTPHRVLQT-WTLVYLNSTLNPVLYTLVSS
>ETH_97618_Bflo_610
VVTVVYCIIFVVGVSGNMLVGIVVWKPTNFFLVNLSIADLLLLVVS-MPMCLIQSYNELT
FQASILTISAIGVERYYAICIFCTI--A--AIWAFSLALSSPMFTILFFVVPLLLLFGL-
-YTAILVAVVVTFFVCTPHRVFQM-CIMVYLNSTLNPVLYALFSS
>ETH_94148_Bflo_611
LISVTYGVIFLVGILGNVSVGLAVWGPTNFFLLNLSVADLLLLLFC-LPMCKLAPFIELV
LQLSILTIMAVSVDRYRGVCTAVTI--A--AAWGLSLLTSSPMLAVMFFIIPFFILSSL-
-YSLILIVVVLVFFLCLPNRVFHL-WSLAFLNSGINPIIYSLFST
>ETH_107077_Bflo_612
AVTVVYAVVFLVGVLGNVAVGLAVWGATNYFLVNLSVADLLLLLVC-MPMCKLVPYLEVV
CQASVLTIVAVSIERYLGLTTWRAV--I--LLWVTSLLAGSPVLSVLFFIVPILLLCVL-
-YSIIMVTVVVVFFVSLPQRVVQL-WIMLYLNSTLNPIIYTLFST
>TRH_C30F12_6_Cele_496
TLAFVFSAISVIGVLGNLLVITVVLKPTNCYLVSLAASDTLFFFAS-MPGCVLLTYLPLA
MNTSSLSILAFTIERYYGICATCII--C--GIWIFSMLYHSYWLFVLWYVLPIMCDIII-
-YAKILAIVVAVFAVCLPYRGMVV-YTLVFINCAINPILYNLMSA
>TRH_Contig182_1_100000_Ppac_497
FMTFIFSFLTIVGIVGNVMVITVVRKPTNCYLTSLAISDSLFFIAT-TPGCAVMSFLPLA
INLSSMSITAFTIERYFGICAKLIL--K--VIWVLALAYNAPWIFLSFYAFPMVLNIFI-
-YIKILALVVVVFATCFPYRAMVF-YTLVFINCSVNPILYNLMSQ
>TRH_559406_Trub_498
VTIFLTVLICVVGIGGNIMVVLVVLRPTNCYLVSLAAADLIVLVAA-GLGCLCITYLQLG
INVSSCSITAFTIERYIAICAKRII--A--GVWVFTSLYCIMWLFTLFYVIPLTLATVL-
-YGLILLVVVVLFALLLPYRTLVV-VMCIYTNSAINPIIYNLMSQ
>TRH_595703_Trub_499
VSVFLVSFICGVGIVGNMMVILVVLTPTNCYLVSLAAADLMVLIAA-GLGCLGITYFQLG
INASSCSITAFTVERYIAICAKRII--T--LVWTLTSAYCVMWLFAVFYVLPLVLATIL-
-YGLILAVVVILFAVLMPYRTLVV-VLCIYLNSAINPVIYNAMSQ
>TRH_TRFR_Hsap_500
VTILLVLIICGLGIVGNIMVVLVVMRPTNCYLVSLAVADLMVLVAA-GLGCLCITYLQLG
INASSCSITAFTIERYIAICAKKII--I--FVWAFTSLYCMLWFFGVFYVVPMILATVL-
-YGFILAVVVILFALLMPYRTLVV-VICIYLNSAINPVIYNLMSQ
>TRH_Contig29260_Skow_501
VWLLCWGLVLLCGLVGNIMVVLVVCRPTNCYLVSLAIADSLVLIVA-CLGCKLSIYLQVA
INVSSLSITAFTIERYIAICAKKII--A--ALWIFAILYCVPWLFCAFYVTPAILSVVL-
-YGLILVVVVVLFLTLAPYRILVV-YWCIFLNSAINPILYNFMSI
>TRH_GLEAN_10167_Spur_502
IATIFYLLLGAAAIIGNAMVIIVVLRPTNCYLVSLAVADSMVGAIT-IMGCYSIIALELA
FNVSALSITAFTIERYIAICATKII--I--TLWVFEIIYCSQWCFFLYYIVPVGVSIPL-
-YAIILVIVVALFGILAPYRMLVV-FACLYLNSVVNPILYNFMSI
>TRH_122499_Lgig_504
IAATISAIIFIVGLIGNVLVVIVIARPTNCYLLSLAVADILVLLSA-TLLCSLLIFLQLG
VDASSASITAFTVERYFAICAKKII--V--GIWILTTIYCSPWLGVIFYVIPFIISAVL-
-YCLILFVVVLVFATLMPYRVIVV-YSMVYINSAINPILYNAMSV
>TRH_90908_Ctel_505
IAGIFVSIIFSVGLVGNIMVILVVWRPTNCYLLSLALADVILLISA-PLGCRIIVFLQLG
VNVSSLSMTFFTIERYMAICAKRII--V--ALWVFGICYCCPWLFILFYVIPLLLTCVL-
-YALILAIVVGLFAVLMPYRVFVV-YIMVYVNSAVNPILYNAMSV
>FMRF_XP_969392_PREDICTED_Tcas
INGLLLNIIGILGILGNIISMIILSRSINYLLIGLARIDTVLIITS-ILIAPVVFPLAVV
QTASVYLTLTVSLERFVAVCARIYV--I--AIIVFSAMYNLPKLWIFLYLLPFLGLAIL-
-NAAILLCVVAVFFVCLLPLVLNI-ILLVTINSSVNFIIYVIFGE
>FMRF_EFX87823_hypothetical_protein_DAPPUDRAFT_311889_Dpul
ISLVLLVVVALPGLVGNFISIFILSRSLNVILIGLASFDSILLLTS-ILITPYTFVLGTA
QTSSVYLTLTVTVERYIAVCGRMAV--V--IIGIGSLFYNLPRFFIIMNFVPFTLLAIL-
-NGAILLCVVAVFFIFILAMVVNI-FLLVSVNSSVNFVIYCIFGD
>FMRF_receptor_FBpp0072850_dromelanogaster_
VCGVLINIVGVLGILGNIISMIILSRSINYLLTGLARCDTVLIITS-ILISPAVFPIGIA
QTASIYMTFTVTLERYVAVCAKIYF--I--VCVCFSLAYNMPRFWIVNYIIPFLTLAIL-
-NCLILLCVVIVFFMLFLPLVLNI-SLLITINSSVNFLIYIIFGE
>FMRF_NP_001037007_FMRFamide_receptor_Bombyx_mori
VHGVLLNAIGAAGLLGNALSVVVLSRSINCLLVGLAACDTVLILTS-VLITPYAYPIAAA
QTMSVYLTLIVTVERWVAVCARWYV--L--GTAAFALAYNAPKFLIVMYIVPFSALAAL-
-NACILLVVVLVFFLCLLPLVTNS-FLLVTINSSVNFVIYVIFGE
>FMRF_XP_001947807_FMRFamide_receptor_like_Apisum
TYGVLLNVIGLFGILGNVISMVILSRSINYLLIGLARCDTVLIVTS-ILIAPVVYPIAVS
QTVSVYLTLTVTLERFVAVCARAYV--V--ATIAFAVLYNVTRFLLIMYFIPFGSLAVL-
-NAAILLCVVVVFLLCVWALISNV-VLLVTINSSVNFVIYVIFGE
>tFMRFlike_Spiralia_EKC18090_Cgig
------------------------------------------------------------
--------MAIAVDRFLVVTSKYVI--L--VIWTAATALSSVQFFLCTYIVPLLIISVA-
-YVVVLVIVVTMFGVCLPLHTFML-VWLAMSNSFANPIIYSFTND
>tFMRFlike_Ambulacraria_Pfla_1g6341_t1_17
ILICAFTFNMVMSISGNIVVLLVLIGDLRAFLVNLAVADLLTAVFC-MPMCPTVIFLQVS
VIVSVCTLTAVGIDRYFAVIGKIVF--V--LIWLIAISLATIQTIMITYTSPLFILCFT-
-YMRILVIIVVMFALCLPVHVFKF-VWIAMANSFVNPFVYGFFNE
>tFMRFlike_Ambulacraria_XP_002737358_Skow
ILTTAFTLTMVLSITGNALVIVVLLCDLNIFIVNLAVADVSMAVLS-MPMCPVMLFAQVS
VCVSIYTLTAIGMNRYFAVMNRIFV--L--SVWVVSVILSIVPPICITYFIPLVLLAYT-
-YISILLVVLIMFALCLPLHIFNI-VWLAMSNSCVNPVIYSFLNG
>tFMRFlike_Ambulacraria_NP_001161681_Skow
ILTLAFSSTIILSILGNVVVIVVLLCCLNVYLINLAVADLTMAVFS-MPMCSITLFLMVS
VCVSIYTLTAIGIDRYYAVLNLCIV--L--IIWIISAMSGSVQIACGTYFVPLLAMCYT-
-YIMVLVVVLLMFALCMPLHVFNI-VWIAMSNSFVNPVIYCFMND
>tFMRFlike_Ambulacraria_XP_002731479_skow
GLTILFFLTVALSIVGNVVVICVLTFDFNIFLLNLAVADWTLAIFS-MPMCSVTAFIKVS
EAVSIFTLTAIGIDRYYAVMPRIVI--G--GIWAISTCLSVVKPIVATYVAPLTVLSFT-
-YTKVLVSIVVLFALCMPLNLFYL-IWIAVTDSFINPIIYVFLND
>tFMRFlike_Ambulacraria_Ptychodera_flava_1g10150_t1_5
IFIIAFTLNMILSILGNLVVIFVLSCNLTASLVNLAISDLAMAIFC-MPMCYIVIFMQAS
VIVSIGTLTAVGIDRYSAVMRKIFITFV--IIWFSAIAVSSVQVVVATYFVPLSVLSYT-
-YTRVLVIIVVMFALCLPLHVFKL-IWLAMSNSFVNPIIYGIYND
>tFMRFlike_Ambulacraria_XP_002742045_Skow
CLMVGCIISMVLALVGNTLVIGVLMFDLNIFLINLSLADLTMAIFC-MPMCPVVLSLQVS
ICVSIYTLTAIGIDRYYAVLAKYVV--S--LIWLVSMLLSMIPLIILTYVVPLCVISFT-
-YFRVLVLIVVLFAGCFPLHMFNI-VFLAMSNSFMNPFIYGFLNG
>tFMRFlike_Ambulacraria_Pfla_1g19955_t1_8
ALICAFSFNIALSILGNLIVLIVLSYDLNIFLINLALADLTTAIFC-MPMCPTVIFLQVA
VIVSIFTLTAIGIDRYFAVMSKIIL--A--VIFVIAVSLAVVQAVLTTYFVPLVVLLYT-
-YSRILIVVVFMFALCLPLHIFNL-IWLAMSNSFMNPLIYSFFND
>tFMRFlike_Ambulacraria_Pfla_1g6995_t1_9
ALMVLFFVTVALSIIGNVTVICVLTCEFSMFLLNLAIADWTLAIFS-MPMCPITAYIKIS
ECVSIFTLTAIGIDRYYAVMPKIII--A--GIWSISLSLSLVKPIITTYIIPLTILSFT-
-YTKVLLSIVVLYALCMPFNLFYL-VWIAMTDSFINPLIYVFLND
>tFMRFlike_Ambulacraria_Acanthasterpla_2_86_t1_10
LITAVYSLTILLAVVGNVIVIAVLGFDLNHFLVNLAVADLLSAVFC-MPGCPLIFFIQVV
ICVSVFTLTAVSIDRYFAVVAKTVL--VISGIWVASCMMGLVQLLGATYFAPLIIFCFT-
-YSVVLMMIVFLFIGSLPLYIYHL-IWLAMANSFMNPIVFGFLND
>tFMRFlike_Ambulacraria_XP_006813529_PREDICTED_Skow
ALIAVYTLTITLALVGNIVTIRVLAAEMNKFLINLAISDIMMAVFC-MPLCPLIFFTQLS
PFVSIFTLTAIGIERYLAVVTNVIL--L--MIWAISASLSTVQLVGITYVMPLGVLWYS-
-YQRVLVAIVLAFGICLPINTFNL-VWVAMAHSCLNPIIYTCLHD
>tFMRFlike_Ambulacraria_XP_006814550_Skow
ILMIIYVLTIVLTLIGNIIVICVLTFELNKYLINLAVADISMALFC-MPMCPVVFFIQVS
ASVSIFTLTAIGADRYIVVMSSVVL--V--MIWTISMSLAMVELATVAYVIPSCILWYS-
-YQRVLIIVVLAFGLCLPINIFNI-VWFAMANSFLNPLIYTCLHE
>tFMRFlike_Ambulacraria_XP_002738788_Skow
VLTTAFTFTMVLSITGNALVMVVLLCDLNIFIVNLAVADLSMAVLS-MPMCPVMLFAQVS
VCVSIYTLTVIGINRYFAVMNRIFV--L--SVWVVSVILSIVPPICITYFIPLVLLSYT-
-YISILLVVLMMFAFCLPLHIFNI-VWLAMSNSCVNPVIYSFLND
>tFMRFlike_Ambulacraria_XP_002734699_Skow
TLILTYALTVTLTIIGNTMVIVVLLCELNKFIVNLAVGDMAMGIFC-MPMCPLILFLQVS
VGVSIYTLTAIGINRYQAVTTKFII--L--GIWVLSLIISIEPLILFVFAVPLGVLGWT-
-YTKTLIVIVIAFAVCLPLNIFNI-IWLAMANSFLNPFVYTFLND
>tFMRFlike_Ambulacraria_XP_002730476_SKOW
FLMVVFVISMTLAVVGNVLVICVLTFELNIFLINLSLADLTMAIFC-MPMCPVVLSLQVS
ICVSIYTLTAMSVDRYYAVLAKYVV--C--LVWLVSISLSLIPLIIITYVIPLSIISYT-
-YYRILVVIVVMFAICFPLHVFNI-VLLATANSFMNPFIYGFLNE
>tFMRFlike_Ambulacraria_XP_002730513__Saccoglossus_kowalevskii
FLMCGFILSMALSVVGNLIVIIVLACDLNIFLVNLSLADLTMAIFC-MPMCPIVVSLQIS
VCVSIYTLTAIGIDRYYAVLAKYIV--F--LIWIVSILLSVVVLVVITYIIPLCILSYT-
-YYNILVIIVVVFSSCFPLQVFNV-ILLAMANSFMNPIIYGFLNE
>tFMRFlike_Ecdysozoa_BAO01094_neuropeptide_GPCR_A44_Nilaparvata_lugens_Nilaparvata_lugens
ALVILFSVTATLSLSGNVTVIIVLSLDLKAFLINLAVSDVTMAAFS-IPFCPIVMTMQVS
VIVSVYTLMAIGIDRYKAVMNKLII--A--AIWIMAGSVSAIQLYSFTFGIPLIGLAYT-
-YTSILFTIVILFTLFLPLQTFVV-LWLANANSFVNPLVYCFMSD
>tFMRFlike_Spiralia_XP_009027087_partial_Helobdella_robusta
VLIFLYTMTSALAVLGNILVIVVFSFDLRPFLVNLACSDLVMAIFC-MPMCTLVLFCQFA
VLASVGTSTAIAVDRFLVVIAKIAI--V--AVWSVAFTFSSPQLVISTYLLPLSAIAVT-
-YGVVLLVVVTLFGVCLPLHLFNL-IWLAMSNSFVNPIIYGFLND
>tFMRFlike_Spiralia_XP_009016737_Helobdella_robusta
LLIVIYTFTTLMSVVGNALVIVVFLVDLRWFLVNLAGADLVMALFC-MPMCPVVLFMQLS
VTASVCTITAIGIDRFWVVYSRLVI--T--CIWLLSLLLSSVQIFLVTYLLPLLILTYT-
-YGMVLVLVVTFFGVCLPLHLFFF-VWLAMSNSFVNPIIYGFFNE
>tFMRFlike_Spiralia_ASW15422_1_deorphanized_FLRFamide_receptor_Terebratalia_transversa_Brcha_60
LIITFYTLAIILAAFGNILAIIIFSTDLRTYLLNLALADLAMSVFC-IPMCTIVLFLQAT
VVVSVSTNMAIGIDRFLAVTKRIVV--V--VIWCLSFLLASPNFVIFTYIIPLVILLTT-
-YGIILFTIVLLFGVCLPLHTFIN-VWLAMSNSFQNPIIYGFLND
>tFMRFlike_Spiralia_EKC27294_Crassostrea_gigas
-----------------------------------------MAVFC-MPMCPIVIFMQLS
VSASVFINVAIGIDRLLVVLTKLVL--L--FIWLMSLILACMVAPVLTYALPLLVLIIS-
-YSIVLIVVVAMFGVCMPLHILNV-IWLAMANSFANPIIYSFTNS
>tFMRFlike_Spiralia_EKC18476__Crassostrea_gigas
GLIVLYTLTTLLSITGNIFVVLVFAKDLRPFLINLAVADLVMAFFC-MPICTLVLFVQFS
VAASVMTNMAIGIDRFLVVLSKYVI--T--VIWFCAFSLASVQFFLFTYIIPLLILAIT-
-YAIV----------------------------------------
>tFMRFlike_Spiralia_XP_009054571_LottiaGigantea
-LIILYTLTSLLAISGNVAVVVVFVKDLRPFLINLALADLIMAVFC-LPLCTFVLTMQLS
VSASVFTNMAIGTDRFLVVMAKFVL--L--AIWICAAGLSSVQLALITYILPLCILSVT-
-YTIVLFV-------------------------------------
>tFMRFlike_Spiralia_XP_009054574_LottiaGigantea
GLIVLYSLTAMLAITGNVLVVIVFTKDIRPFLINLAIADLIMAVFC-LPMCPLVLCMQLS
VSASVFTNMAIGSDRFLVVMAKYVL--L--GIWIGAVGLSSVQLVLLTYIVPLCILSVT-
-YTIVLIVFI-----------------------------------
>tFMRFlike_Spiralia_XP_009054575_LottiaGigantea
GLIILYTATALTAIIGNVLVVIVFAKDIRPFLINLAVADLIMAVFC-LPMCPLVLCMQLS
VSASVFTNMAIGTDRFLVVMSKYVL--F--TIWVGAIALSSVQLVLITYIIPLCILSVT-
-YSIVTLCI------------------------------------
>tFMRFlike_Spiralia_XP_005110250_Aplysia_californica
SLIVLYSLTIIFSVVGNILVVIVFVKDIRPFLINLAIADLIMALFC-MPMCPIVLFMQLS
VSASVFTNMAIGIDRFLVVTAKYTI--C--VIWLCSVGLSSVQLVFITYIIPLVILAVT-
-YSIV----------------------------------------
>tFMRFlike_Spiralia_EKC27293_Crassostrea_gigas
GLIFLYAITTFLSLGGNILVVLVFVKDLRLFLINLAASDLIMAAFC-MPLCPIVLFFQFS
VCGSVFTNVAIGIDRFMAVSGKYVI--A--LVWLCAFALSAVQFFILTYMFPLLILLLT-
-YTVVLVIVVVMFGICLPLHLFNL-MWLAMSNSFANPIIYGFTNE
>tFMRFlike_Spiralia_XP_005090267_aplysia_californica
ILVMLYTLTTAAALIGNSLAIVVFTKELRPFLLNLAVADLIMAIFC-IPMCPIVQCCQVS
VLASVSTNTAIGIDRLVAVKSKLVI--L--CIWAFALSLGVIALIIITYFLPVTILSVT-
-YIGILATIVLLFGLCLPLHLFMM-VWLSMANSFVNPVVYGFMND
>tFMRFlike_Chordates_XP_007899584_Callorhinchus_milii
VIIIMYAMATVLSLSGNVLVIWVLTLDITDFLINLAVADLTMAIFC-IPLCPLVRFAQLS
VSVSIYTLMTIGVDRYYAVCSKILI--A--VIWMISCGIASAQLVLVTYVLPLLILTIT-
-YWNVLFIIVAVFALCLPFHIFSV-TYLAMSHSFWNPLIYGFYND
>SexPepEcdysozoa_deorphanized_trB0F4F1B0F4F1_BOMbyx_mori
MYGYIAPFLLATTTVANTLIVVVLSRPTNAVLMAMALCDMFTMLFP-APWNYMNEVIPMF
HTASIWLTLALAVQRYIYVCVMKCL--I--YIGIAAFLHQLPRFFLFVHLIPCTSLVVL-
-NVLLLIVVVTVFLLVIPVAVVTI-LFFIIVSYPINFAIYCGMSR
>SexPepEcdysozoa_deorphanized_lclB0F4E9_AEDesAEgypti
LYGYCTPIFILITLTANSLIVIVLSKPTNFVLMAMALCDMFTLIFP-APWNALNEHLPMF
HTASVWLTLALAVQRYVYVCVKKCI--A--YICIAALIHQSTRFFLFVHLIPCGSLVAL-
-NVLLLIVVVTVFLIVIPLAVITA-LFFLIVSYPINFAIYCGMSR
>SexPepEcdysozoa_lclB0F4F2_TRICA
LYGYVMPFLLIITIIANTLIVVVLSKPTNVVLMAMALCDMFTVLIP-APWFVMHEVIPMF
HTASIWLTLALAVQRYIFVCVYKCL--I--YILVIAALHQGFRFFLFVHLIPCVALVIL-
-NILLLIVVVTVFLIVIPLVVVTL-LFFIILSYPINFAIYCGMSR
>SexPepSpiralia_gnlHelro191624_Helobdella_robusta_Lophotrochozoa_Annelida_628
IYGSFSPCICIITLVTNILVCVVLCEPTNVLLVAMAISDTVTGLWP-LPFFYLTDHLPIF
HTVSIWLTVCLAGQRYLFVCTLKTI--A--VVYLLSLAFHSLRMAILVNLVPCVLLVLF-
-NVVLLVVVVGIFLLVIPLAIFLL-IFLILLSYPLNFFIYCLMSR
>SexPepSpiralia_gnlHelro1122743_Helobdella_robusta_Lophotrochozoa_Annelida_630
--GFISPPIIIFTLFTNFIICLILLKPTNIILVFIAISDMLTGLVP-LPHTLTWDHVPVF
HTASIWLTVALAVQRYFYICAVRAS--I--FIYLLAFTSQLCRILLMVHFVPCTTLVVF-
-SSLLLVAVVGVFLTVLPLAILLI-FFCILLSYPINFFIYCAMSR
>SexPepSpiralia_gnlHelro1122641_Helobdella_robusta_Lophotrochozoa_Annelida_631
MNACFIPLLILTTFIVNILVCLVLLKTTNTILTTMAIADTLTGLSP-IPYFCLIDFLPIF
HTTSIWLTVALAVQRYISVCACIAA--C--CLFGVATLSHIGRFFLFIHFIPCLTLIII-
-NGLLLMVVVALFLIVFPSCMLFV-ILCILLSYPMNFFIYCAMSN
>SexPepSpiralia_gnlHelro1122103_Helobdella_robusta_Lophotrochozoa_Annelida_632
MYKYLLPVIVLLTFVTNLFVCVVLTTPTNMLLVAMAISDTLTGLIP-APKEMTETHLPVF
HTASIWLIVVLSLQRYICVCCRRVI--V--GIYICAFLSQVLRLVVTVNFIPCTLLTIL-
-NALLLFTVVGVFLAVFPLVVLMA-TLLILLSYPVNFFIYCGMSK
>SexPepSpiralia_gi524901652refXP_0051072311_Aplysia_Californica
INGYASPVLIFLTVINNLLVCIVLLKPTNAILVAMALSDMFTGIFP-APFRVLHQYIPIF
HTASIWLTMALAVQRYIYVCVVKGT--I--AIYVVATLTHFTRFFIFIHLVPCVSLVVM-
-NALLLVAVVGLFLLVFPLGLLMV-FFFILLSYPLNFFIYCGMSK
>MyoSupMOd_Spiralia_gnl_Lotgi1_160192_Lottia_gigantea_Lophotrochozoa
IHGYFSIVVCIFGIISNILNIVVLTRPTNYILTALAIADMLTMSTY-PIFILFHNLFITC
HNMAMWLTVSLAVFRYIFVCARVTV--M--AIVGATILICLPNYLVVIKILPCILLTVL-
-STLILVLVVLTFVITLPQGILAL-ILLVLINSAVNFILYCIMSQ
>MyoSupMOd_Spiralia_gnl_Lotgi1_105773_Lottia_gigantea_Lophotrochozoa
VHGYAAPIVCIFGVVANILNIVVLTRPTNVILTGLAVSDGLTMAVY-FIFVMFYAIFSIA
HSISIWLTVALALFRYIFIRAKLTV--V--IVSFVTTVVCIPNAVMLVKLIPCFLLTIL-
-SILLLLAVVILFLVTIPQGILNL-IILALINNGINFILYCTMSK
>MyoSupMOd_Spiralia_gnl_Helro1_67859_Helobdella_robusta
VHGYACLIICIFGISTNLINITVLTRSTNILLTALAMSDLLTMVSC-LPLLLFYVNFSTT
HTISMWLTVTLALFRYLVVCAKQAI--V--GIFCGTLLLCTQQYVVILKIVPCLLLTVL-
-SGLLLVVVVLFFVLILPTGILAM-LLLVLINSSVNFILYCSMSA
>MyoSupMOd_Spiralia_gnl_Capca1_24794_Capitella_teleta
LHGYLAVVVCVFGIIANILNIAVLTRATNCILTGLAVSDGLTMVAY-LPFLLFYACFSVV
HTVSIWLTVTLAVFRYIFIKAKVAV--F--LVYVITLVVCIPNFVILVKLVPCFGLTIL-
-SILLLLSVVVLFLLTFPQGILNL-LILALINNGINFLLYCTMSK
>MyoSupMOd_Spiralia_gnl_Capca1_142791_Capitella_teleta
IHGPIAVVVCAWGVIANLVNIVVLTRSTNLILTWLAVADLLTMASY-LPLMLFHINFTVC
HTIAIWLTIILAIFRYLYICAKIAI--L--CVYLCTAVVCIPNYLGLIKLIPCALLTIL-
-TILLLLAIVALFLLTLPQGVLTL-CIMALLNNSINFVLYCTMSR
>MyoSupMOd_Spiralia_gnl_Capca1_117749_Capitella_teleta
VHGYVSIVVSVFGIVSNIMNIMVLTQPTNYLLTALAIADMATMASY-LPYLIFNTNFITC
HTVAMWLTVALAVFRYIVVCAKITI--N--AVFLMTLVFCVPNYVVVLKVAPCVLLAVL-
-SSLLLVAVVLCFVIALPQGILAF-LIIVLVNSAVNFILYCIMSK
>MyoSupMOd_Spiralia_gnl_Capca1_89325_Capitella_teleta
YHGYVSLGVCGLGVICNVFNIIVLTRTTNYILTALAMSDLLTMLSY-IPFFLFHVNFTTT
HTTSIWLGVVLSVFRYAYVHAKHAV--V--AVYLGSIILLVPNYLVVIKLIPCALMLLF-
-GLLLLVVIIILFLLTLPQGILAL-CIVALVNNGINFTLYCSMSK
>MyoSupMOd_Spiralia_gnl_Lotgi1_105511_Lottia_gigantea
IHGYLSVIVCGFGIPMNLINVTVLTQPINCILTFLSLSDMLTMISY-VPFMLFHINFSTT
HTVSIWLGVTLAILRYKHLYARISV--V--VVYVLSTVGLTPNYIIMAKLLPCILMVIY-
-GGLLLLIVIILFLVTLPQGILII-LMMALINNGVNFILYCSMSR
>MyoSupMOd_Spiralia_lcl_K1RNC7_Crassostrea_gigas
IHGYLAPIICVFGVVANILNIVVLTRSTNVILTGLAISDGLTMAAY-IPFQMGYALFSVV
HSISIWLTVTLALFRYIFIRAKIAV--I--AVVIVVTLVCVPYSVILIKLLPSFLLTIF-
-SILLLLAVVILFLLTTPQGVLSV-MIITLINNGINFVLYCTMSK
>MyoSupMOd_Spiralia_lcl_K1PH83_Crassostrea_gigas
YHGYISIFVCIFGIVTNVFNITVLTRPVNLILTWLAVSDIITMLSY-LPYMIFHINLATT
HTVSIWLCVMLAIVRYLHIRSRYGI--L--FIYVSSALILVPNYMFTAKLVPCLLMLIF-
-GSLLLLAVIILFLLTLPQGVLII-LIVALVNNAVNFILYCSMST
>MyoSupMOd_Spiralia_gnl_Lotgi1_124239_Lottia_gigantea_Lophotrochozoa_Mollusca_1488_960_1000_361_934_696
YHGYVSLCVCMSGILLNIFNVTVLTRPVNHILTGLAISDIITMLSY-VPFLLFHINLTVT
HTISIWLCVSLSIIRFLHIRSKYLV--V--LVYFTSVIVMIPNYLIVAKLTPCLLITVF-
-GCMLLISVIVLFIVTFPQGILIV-LIVALVNNAVNFVLYCTMST
>MyoSupMOd_Spiralia_gnl_Lotgi1_94475_Lottia_gigantea_Lophotrochozoa_Mollusca_1492_964_1004_357_930_698
VHGYYSLIVCLFGVITNFINIAVLTKPINCILTGIAIADLVTMLSY-IPFMAIHVNLTTT
HTVSIWLGVIMAIMRWVFVRAIIII--V--MTYIGSAILIIPNCFVFGKIIPCVLISIF-
-GGFLLLAVIVMYIISVPQSILVV-LAIALINSAINFVMYCTMSQ
>MyoSupMOd_Ecdysozoa_lcl_J9JQ44_ACYPI
YHGYASLLVCAFGSVANVLNIAVLTRPTNAILTGLAVADLLVMVEY-VPFVLLHSDFSAF
HTISIWLTVTLAVWRYVAVVTLSAI--A--LGYLVCPIICIPSYLVVIKIIPCVALTVL-
-SLRLLLAVLLLFLITFPQGILGL-LMLALVNSAINFILYCVMSR
>MyoSupMOd_Ecdysozoa_lcl_D6X512_TRICAS
VHPYLAIVVCLIGIITNITNVVVLTRPVNRILTSLATTDIFLMVDY-IPYMLFHVHFTTL
HTTSICLTLLLAVWRYLALRCTLGI--S--LSFILPVILSIPTYVVFLKLLPCVFLTVI-
-TFWLLVIVLFLFLITIPQGIFAL-LIFALVSGAVSFILYCRMNT
>MyoSupMOd_Ecdysozoa_lcl_E9GNF9_DAPPUlex
-HGILSLIICLAGCLANIVNIVVLSRAINRILCSLAVADFLLMLEY-IPFVLFHAHFTVA
HTVSIWLTLSLAFWRYEVLKCTRTI--A--MAYIGSVLLCIPSFIVVMKLGPCLVLTVL-
-TCWLLVAVLVLFLVTIPQGVMAL-LLLALLNSAINFLLYCSMSR
>NPY4Spiralia_ELU17361_hypothetical_protein_CAPTEDRAFT_228436
LMGIGGTSVCCMGLIGNIVSLVVLSQSTYSYLAALAVCDLLVLVCT-LALFPILHPAATF
QVTSVWLTLAFTVDRYIMICARKVI--A--TLCVASIIFNIPKYFTFVCGVPFVSLAVL-
-NSFLLISVVVVFFICMPALVSRT-IFLIILNSSVNIVPYYFFGQ
>NPY4Spiralia_XP_009009215_hypothetical_protein_HELRODRAFT_63764_partial_Helobdella_robusta
LNGVVGMVVSVLGLVGNLMSGAVLTRSTYSYLTALAVTDFFFVLST-VFYFPYLHPTATL
QVVSVWLTVIFTLDRYIMICARRVI--V--VSIVCCFLFNLPKYFVFVSGLPFVVLFVC-
-NMVLLIGVVVVFFFCTPALFSNI-DLMILTNSSINIVPYYFFGK
>NPY4Spiralia_EKC35974_FMRFamide_receptor_Cgig
LMGICGMAVCAFGIIGNILSIIVLTRSTYSYLTALSVSDLLFLILT-MFLFPFVHPSATF
QVTSIWLTCAFTVDRYIMICARKTI--V--GVFVAGLLFNVIRFFTCVAGIPFLSLLVL-
-NIFLLIGVVVIFLICGPALISRM-IFLVILNSAINIVPYYFFGK
>NPY4Spiralia_EKC37857_FMRFamide_receptor_Cgig
VMGYVALVIICLGMVGNGLSMVVLTRSTNCYLLALAIWDTAVILCT-LLVVVIGYPLATA
QMSTLWLTVSFTVERYIAVCARVVI--V--AVSVVSILFNASRWFLVMFIVPLTSLTVL-
-NIFLLVSIIIVFIICIPALIYNM-AFMVTLNSCVNFILYCALGQ
>NPY4Spiralia_XP_009057864_hypothetical_protein_LOTGIDRAFT_153588
LMGIGGMIICCFGNIGNILSIIVLTRSTYVYLAALAFCDMLVLVFT-MLLFPWVHPITTF
QVTSIWLTLAFTIDRYIMICAKRVV--M--CIYLGGIIFNIPRFFICVCGLPFLLLAIL-
-NAFLLIGVVITFLICVPALVARM-MFLVILNSAINILPYYFFGK
>NPY4Spiralia_ELT97247_hypothetical_protein_CAPTEDRAFT_24477
IDGIVTNLVVILGLVGNLLTIIILSQSTNYYLCALAVWDSIVLVST-CFVVSYVYPLAVA
QTATIWLTVSFTVERYIAVCAKIII--A--GVSFGSALYNIPRWFPMMVIVPLLLLSFL-
-NTFLLVSVVIVFIICVPALVYNL-AFLVTLNSAVNFLLYCALGQ
>NPY4Spiralia_XP_013419045_1_lingula_anatina
LDGVATLIVALLGIVCNILVIIVLTRSTNSYLTALAIWDSTLLLCT-TFLVPYVYPLACA
QTATIWLTVSFTVERYIAVCARIVI--A--IVSVVSFFYNLVRHFIIMFVIPVSTLAVL-
-NTFLLASIVMVFLVCTPALVYNL-AFLVTLNSAINFILYCAIGQ
>Ecdysozoa_XP_003247524_Apis_FMRF
AQQALLPAVVAVGVVGNMLSVVVLTRSTSTYLTALAVSDLFYLLFV-FTWYPYGLWLTAA
SNTSVLLTVSFTVERYIAVCAKRVI--L--MVALFCILCTATTPHITFICVPLLVLAVL-
-NWFLLIAVVIMFCVCTPTAVMML-TFLMVVNAASNFMLYCAMSR
>Ecdysozoa_EFA01332_Tcas
IQRVFVPIVVCIGVGGNTVTVMVLTRSTNIYLTALAVADIIYLLFV-FVFFGLTHWLCAA
SNASVWLTVSFTLERYIAVCAKIII--T--GIAIFCILSTLSTTFLCFALIPLILIATF-
-NCFLLIGVVFLFLICTPTASFLI-YFLVNINAATNFIMYCILSK
>EKC29595_Crassostrea_gigas_proct
--------------------------STNVYLSALAVSDMLYLIFT-FTFIPRARVLSLF
GNTAVWLTVAFTIERYIGVCAKILS--L--LVFGISLVNTFPEFFTFFTFVPFVFLFVF-
-NSVLLITVVLIFLLCLPWTVLLM-YLLVIMNASGNFLLYSYFSS
>EKC19941_Crassostrea_gigas_Proct
VQKCLVPIITCAGVTGNVVSIAVLTHSTNCYLTALAIFDILYLVTS-LAFYLYSRVFAIW
SNISVCLTVTFTLERYVGVCARIIT--C--CVVLFVLIATSPEFLAMFTFIPLAALLGF-
-NIILLISVAFVFIICLPTATMMC-YILISLNAAVNFILYSVMST
>RGWamSpiralia_EKC25208_FMRFamide_receptor_Cgig
NGEILYPCICIPGLLGNILTLVVLSKSTNAFLSALAVSDMVSLIND-IIFYPFAHFVFIA
NSVSSWLTVSVAIERFLLVCAIAGA--V--IINVVMLTVSMPYAFFLRCNIPLTLLIIL-
-NACILVIIIMKFLLCTPDAILST-FMLLAFNAATNFVVYCVLSV
>RGWamSpiralia_ELU00159_hypothetical_protein_CAPTEDRAFT_200662_Capitella_teletaPolychaetaAnnelidaLophotrochozoa_639
TGLVCYPIICFVGMTGNIFILIVLGQSTNVFLSALAISDIIKLVND-FLLYPYAHFIFMS
VCVSSWLTVSVAVERYILVCAKVIS--I--VCFIWMTAIAIPSALLLRSIIPLFVLVFT-
-SSFILIIVILSFLVCIPDAIMSA-FMLLGVNAMINFELYMIFNK
>RGWamSpiralia_XP_009046471_hypothetical_protein_LOTGIDRAFT_156959
TGMIIYPVLCIIGITGNVLALVILSHSTNVYLSALAVSDTLKLLND-LLLYAFAHYIFMS
VCVTAWLTVSVAMERYICVCARIVC--I--AVFVVMILLSLPSAFSLRSIIPLIVLIYL-
-NVRILIIIMVVFVVCTPDAVMST-FSLLAVNSAFNFLLYCSLSM
>RGWamSpiralia_XP_009046545_hypothetical_protein_LOTGIDRAFT_157036
TGVVMYPIICIIGLLGNSLSIIVMSQSTNVYLMSLAISDCVKLLSD-FMLYPYAHYIFAS
LCISAWLTVSVAVERYIYVCARSVS--L--AVFICMSILAIPYAMFLRSIIPLCLLIIL-
-NTCILIIVIVVFLICTPDAIMST-FLLLLVNSASNFVIYCIFNT
>RGWamSpiralia_XP_009052844_hypothetical_protein_LOTGIDRAFT_159904
TGLILYPCICFPGLLGNILTLIVLSQSTNAFLSALAVSDGIKLIND-ILLYPYAHFIFMS
TCVSSWLTVSVAVERYILVCAVYTC--V--GVYLVMIALAIPSALLIRSIIPLVVLVAL-
-NACIMIIVIVVFMVCTPDAIMST-VTLLALNAATNFIVYCVFNK
>XP_002595844_BRAFLDRAFT_232929_GPR139like
-------------LAANALTLYILIRTPGLYLIALAVADSLVLIFI-VFFCPFLITLDGA
HNASIWIIVVYTVERFIGVYAKLTI--A--GVYVCSYVLALPHFFALSYLIPYLVIIVF-
-NGMILITISAMFVLLFPRLVTFL-MMLGVLNSAINVFLYAYADS
>NP_001002911_GPCR139_Homosap
VPVVYYSLLLCLGLPANILTVIILSQSYN-YLLALAAADILVLFFI-VFPDKIIEVLESS
IHTSIWITVPLTIDRYIAVCTRKVI--V--SVYITCFLTSIPYYWFTVYLVPCSIFFIL-
-NSIILFTITSIFATLAPRIIMIL-YMLALLNTAINFFLYCFISK
>AOP17671_GPR142_Hsap
IPVIYYSVLLGLGLPVSLLTAVALARPSYYYLLALTASDIIIQVVI-VFVVRTANILEAA
NHASVWIAILLTVDRYTALCTRRAI--A--AVLSAALLTGIPFYWLTVYFIPCGVFLVT-
-NSAILLGITTLFTLLAPRVFVML-YMVAMLHTAANFGLYCFVSK
>XP_002605589_Bflo_142like
TLRWYPPVFASIGIPGNILIIVTLIRPPYCYLLALAVSDLLYLVSV-LVFCSYNVVVGTA
SYASVWTVVAFSVERYIAICTIKVI--I--AVWLFSFLLALPYHW---------------
---------------------------------------------
>XP_014672721_Trissin_like_Pcau
--------------------------VTNYFLANLAIADFCVGVFC-VLLCRVYVFMSAS
YTASILILMTVSVERFLAVNLHVAT--V--IIWGVAVVNNVPKTLCLWYVVPLAIISGL-
-YTKILVAIILAFALSLPYHVYVL-HLLLYSNSAINPALYAFMSN
>XP_014670044_1_Trissin_like_Pcau
-----------FVSTGNLLVIVVILATTNFFLANLAFADMCVGIFC-VYMCRLYNFVMTS
YTASVLILVVIAIERYLAILLVVTI--V--VIWVLAMSNNAWKFAVLWYVTPLCVITFI-
-YVRILIVVVVTFAVCLPYHVTVL-LVLLYLQSGINPVLYAILSD
>XP_029641905_1_trissin_Ovul
IFCTLYSIIFASCFFGNLLVLYIIIRRTNFFLANLAVADFCVGVFC-VFMCKIYYFAHMS
LTVPVLLLTVISMERYVAILFRIVQ--I--LIWLLMVAYNSPQLIIIWYIIPLVVLTFM-
-YIKILIMIICSFAVLLPYHIRSC-LLLYYANSGLNPLLYALLSE
>OWF56361_trissin_Mizupecten_yes
AFIVCYAIVSAFCIFGNLMVLFAIVKMTNFFLANLAVADFCVGLFC-VLMCKLYYFVWMC
YTASIVILTAIAAERYIAIRLIIAQ--I--VIWTISGLYNIPYLFIVWYALPLIAMTFM-
-YSKILVTVVISFAVCLPHHIRLL-LLILYLNSAFNPILYALFSA
>XP_022287463_trissin_Cgig
------------------MVLTAIVRLTNFFLANLAIADFSVGVFC-VLMCKIYYFMWLS
YTVSILILTAIAVERYIAIRLILTQ--V--GIWLIAGIYSTPYILVAWYSVPLLIMTAI-
-YYCILIAVVVLFALCLPHHIRLL-LLILYSNSAFNPILYALFSA
>NP_001097092_trissin_Dmel
IFITLYTLVFCCCFFGNLLVILVVTLITNFFLANLAFADFCVGLFC-VMLCRMYQFVHLS
YTASIFILVVICMERYFAIVLRMVI--V--TVWITSAVYSTPKFVVLLYVMPLLVMTVL-
-YSKILIIFVLTFALCLPYHARKM-WLVTYFNSGVNPLLYAFLSR
>XP_015836095_Tcas_trissinlike
IFISLYTVVFCLCFFGNLLVILVVTLITNFFLANLAVADFCVAVFC-VYLCKMYMFIQLS
NTASIFILVIICIERYFAIILRLII--L--GVWITCILYSAPKFYVLFYNIPLIIMSLL-
-YSRILIIVVCAFAVCLPFHARKM-WLATYFNSGVNPLLYAFLSK
>Mollusca_Crassostrea_gigas_EKC39590_NPY
LFIMMYSCIIIIAVGGNGIVCYLVYAVPNYFIVNLALSDIIMAIFC-IPLCPAVCYLQVS
VFLSAYTLMAMSVDRYIVIVALFII--L--IIWILSLSIPIPTLFVLHYFAPMLVMMFC-
-YTTIPSSLFAMYGRC--IH-------------------------
>Brch_Hemithiris_psittacea_cdhit099_prot_comp18768_c0_seq1_len_941_p1
-------------------------------------------------FFLVKIVVANL
HNIAMWLTVAMATFRYIIVCVKATI--A--LIVLAVVLVCVPNDIAIMKVLSCVLLTIL-
-SALLLVVIVACFVVTLPQGVLSI-LLLVLVNSAVNFILYCIMSR
>Mollusca_Crassostrea_gigas_EKC33760_TRH
MAVGLPLVIFIIGFAGNILVITVILKPTNCYLLSLCVADCILLISS-NLMCTLCVFLGLG
ANVSSLSIGAFTVERYIGICARRIL--F--VLWTLAILYCSPWLAVVFYVVPLVLSSVL-
-YFFMQIVYVEI----PPMHGLAQ---------------------
>Nmr_Lineus_ruber_Lvir_rna_tri_87735_1_m_128944
LSGICGMTICCFGIVGNILSLIVLTRTTYIYLSALSVCDTLVLLFT-MMMFPYVHPLCTL
QVISIWLTLAFTTDRYIMICARKVI--L--VLSVAGFILHIPRFFIFVCGVPFIALAVM-
-NCFL----------------------------------------
>Phor_Phoronis_vancouverensis_cdhit099_prot_comp83518_c0_seq1_p1
VNGILGTTICVLGLLGNMLTMIILTRSTNCYLLSLAIWDSVVLIST-LLIVPVAYPVATA
QTSTIWLTVSFTVERYIAVCARIVI--I--VVSIVSLLYNITRWLPMMCIIPLAALAVL-
-NTFLL---------------------------------------
>Nmr_Notospermus_geniculatus_g42164_t1
PSGIVYGMTFLIGVIGNALVIFSIARVTNIFLTSLALADLLLILIC-VPLCKFVNYMMVS
AICSVLTLTSMSVERYYAILARRVI--I--ALWFLSFILAIPVLFLLILIIPLGIMSMA-
-YASI----------------------------------------
>Phor_Phoronis_psammophila_cdhit099_prot_comp5475_c0_seq1_len_1087_p1
----------------------------------------IKLVTD-SLMYPYAHYMMMS
VCVSAWLVVAVAVDRYILVCARVVT--M--LVFVSMIIITVPFALLLRSIIPLIILVVL-
-NGFILIIVVLIFCICTPDALMST-ITLLTLNSAVNIILYTVYNT
>Brch_Laqueus_californicus_cdhit099_prot_comp196542_c0_seq1_p1
---------------GNI-------------------------------IHQIVYPLTIS
QQCTIYITVAFTVQRFCAINALVVI--G--VLVLVSTAYNVPRMITVIFMIPFITLLTF-
-NTLLLIAVVAVFIICILPIADNI-FLMVVLNSSINFILYCMFGE
>Phor_Phoronis_vancouverensis_cdhit099_prot_comp41953_c0_seq1_p1
---------------------------TNMLLATIALANMMTCVFP-LPFRITVNAAPIF
HNISIWLTVMLALQQVIVVRTVLAI--I--VVSFILVCAHFVRLVFLMHIVPFLMLLIL-
-YIILLVAILTVFLLVIPVGVAII-IITLIFSYSSNFVIYCSISK
>Phor_Phoronis_vancouverensis_cdhit099_prot_comp10138_c0_seq1_p1
LYGYVWPLATVLVVVTSVLSCSILFSPTNIVLGSIAIANMLTCVPP-VPFKATMIIMPMS
HNVSIWLTVFLAFQRLFVIKTIKVI--I--GLYFAGTVVHLLRLVIFMNVIPCTVLVIF-
-TGVLLVAVVLVFLMVLQSAIILV-L-------------------
>Phor_Phoronis_psammophila_cdhit099_prot_comp65145_c0_seq1_len_885_p1
-------------------------------------------------FLLLFSQLTIF
HTCAIWFTIDLAVFRSLYILSKVAV--F--LTWVGVTLLAIPNYLILFKLLPCALLTIL-
-TILLLLAVVVLFLITLPQGILTI-LILALLNNSVNFVLYCAMSR
>Nmr_Lineus_lacteus_comp10914_c0_seq1_m_13858
VIITLYVIVITLGVLFNGVVLYILSRVTNVFIGNLAISDIFICLFN-LPLCHIIFPSFIP
IYVSTLTMLFIATDRYWLIVAFMGI--L--FALIFSILLCIPMVVAFQFCLPLLCASGM-
-YLKILISIVLV---------------------------------
>Nmr_Cerebratulus_spec_TRINITY_DN64782_c0_g1_i1_m_51629
VSVPLALLVIPTGLVGNCLSFAVFSHSTSILLQALAVADCLLLLSF-FLAYSYLETGAFS
KTFSALLTVSISGERYIAVCARCMI--L--GIACFSFLFSLPIFFLIQVILPLIILTLL-
-TTAVVMAVVVVFLILIPLVVREI-V-------------YKIFPS
>Phor_Phoronis_australis_transcriptome_cdhit099_prot_TRINITY_DN313185_c1_g1_i8_p1
VLTIVYIIIFCTGVFGNICTCVVISRATNYYLFNLAISDLAILILG-QTLCIFKCFIHAT
VSASALTITAFTIERFVAICAVKII--V--LLWCVAIAFAIPYGAFLFFITPMVVITLL-
-YALILGKI------------------------------------
>Arthropoda_Daphnia_pulex_EFX84166_Sif
ALCTAYGLVFCAGLIGNLLVAVVVLRVTNLFLVNLAFADLLVVLAC-LPICKLVPYLQVS
VSASVYTLVAVAVERYWSISCRVII--G--LIWIGSAIITLPWLVTLCYVLPLVIIAAC-
-YALILGVVVAAFALSFPLYATFT-RWLSSANSCVNPLLYHFLDP
>Arthropoda_Daphnia_pulex_EFX67981
LMMLSCGLILVVGLVGNCLVPVVIWNSTNLFLLNLSLADILVLCVS-MPMCKLVPFVETV
AHASVLTILAISFERYYVITALFII--L--AIWVLGCITSSPMLFCLFFLLPLIVLVLI-
-YSVILGTVVVFFFICLPFKIFTL-WVMFYLNSAINPILYNVMSS
>Mollusca_Crassostrea_gigas_EKC30917_NPY
PFGARMFVDPVVAIVGNVIVCYIIVRVTNIFLLNIAVADITKTIIL-VPMCPFVLYAEVV
VLASAFTLVAMSADRYVAIIVACVC--G--LVWVIALLVPIPTAVLLQYFIPLLVLALT-
-YCHI----------------------------------------
>Nmr_Lineus_longissimus_c40197_g1_i1_m_57717
------IFIGFFGLLGNSLAILVISKSTSVLLVALAVADNLVLIAY-ILAASYLYMFVFA
KTTSIYLTICMAIERFVAVRACFAI--C--TVFISSFLYRIPLMFLINSLLPNITLIVI-
-TFVIVMAVVVVFVLLTPGGVYQI-LFLNNLNSFVNFFIYFLTGR
>Arthropoda_Daphnia_pulex_EFX89223_sNPF
HIYILYAVIFTVGLVGNVLVVFVVAQVTNCYIANLALSDILLCVLA-VPLCHLVAYSQTS
VYVSTLTLTSIAIDRFFVILCWITI--C--IIWLVALCATLPYGIVMQFVVPFVIMAFA-
-YTKVLIAMVTIFGASMPLNLINL-LTIAMSSTCYNVFLYAWLND
>Mollusca_Crassostrea_gigas_EKC27937_LQ
---------------------------MNIFMANLAIADLLVGL-N-VGLCKAVKFYSVA
VYGSTYALVAMSIDRFDSVAVRLLI--G--IQWGLAYLFSMPMFMLAVMFVPTLIIAIC-
-YITITFVIVLVFVFCTPYWTFNL-LSLYPLNSAANPLIFFLFNS
>Nmr_Cerebratulus_marginatus_comp57448_c0_seq1_m_62022
ALSIVFSAIVLVSIFGNSMVVYVIVRVTNMFITNLAVADLLITLLN-IPMCHVINFVQVS
VYAFTFTLTSIALDRQQVIMAFIII--G--GIWLAASVLSVPFGMITQYCIPLSVIMIA-
-YGRILIAVVLVFAICLPLNVYY----------------------
>Arthropoda_Daphnia_pulex_EFX71100_scaffold_91_264343_265467_1_gene_DAPPUDRAFT_12943_transcript_EFX71100
IIATAYALVMAISLFGNLLVCYVVFRITYTFLVNVALSDLLMTCLN-IPLCSLVPFVQMS
VYVSSLTMAAIAVDRYRVILGLIIM--A--ILWILASMAALPYALATQYVIPLGISGLA-
-YGAILLVVISLFALCLPLNVYHL-VWLAMSSVCYNPFVYCWLNA
>Brch_Terebratalia_transversa_cdhit099_prot_Ttra_rna_tri_5963_1_p1
-----------------------------------------MATMC-IPMCPLVNFLQMA
VFLSAFTLIVISLDRYVAIIIKVVI--G--IVWCCAVIPPIPIAVGLQFFVPLMVLVYT-
-YIRIMMMVVIMYIICLPYHCITI-HWLAMSNSCCNPLIYFYMNS
>Brch_Hemithiris_psittacea_cdhit099_prot_comp225229_c0_seq1_len_1115_p1
GIAALFSVIEVIGLTGNGLVILIILRATNIFITNLAVADSIILLLG-VPVCKFSRFLVTA
LCGSVMTLVAVCIERYIAILILTTL--A--CMWPVCGLLSLPYALALLYFIPLVLQTVL-
-YSLVLMACVLVYFTCTPIQIEII-YILGY---------------
>Brch_Novocrania_anomala_cdhit099_prot_Nano_rna_tri2_162748_1_p1
VQQICVPIVVLTGLIGNTLNIVVLSRSTNYYLLALAFCDIFYLIAV-FVLIAYLRPLVIL
SNTSIWLTVTFTVERYIGVGARWVI--L--IVSLVIIGILIPVFFTMFTIVPLILLIGF-
-NTLLLISVVMVFLVCLPGTILLL-F-------------------
>Mollusca_Crassostrea_gigas_EKC32107
LFIGLYIIIFILGLSGNTLVVYVVVRITNIFITNLAVSDILICLLS-IPLCHIVPMSQIS
VYVSTLTSTAIAVDRYFVIVCLLVI--V--SIWIISISISLPLGIVLQYVVPCSIITYC-
-YLKVLIAMLVGL--------------------------------
>Arthropoda_Daphnia_pulex_EFX83057_scaffold_16_1608609_1616503_1_gene_DAPPUDRAFT_22381_transcript_EFX83057
VGTFFQGLILLVGVLGNLLVVMVVYRPTNCYLVSLAAADCVVLIAS-VPGCAVFVFLQLG
INASSLSLTAFTVERYIAICAKKIV--G--GVWAFAFCYSSPWLGVVFYLVPLLLSCVL-
-YGLILVVVVVIFATLLPYRGMLV-YTCVYINSAINPILYTAMSI
>Brch_Novocrania_anomala_cdhit099_prot_Nano_rna_tri2_77203_1_p1
----------------------------------------------------------MT
VTSNAVTLTMIAADRFFAIVAPICL--A--LSWLTSLAIAIPQMLVVMYFIPIVITTCC-
-YVVTLIVVLVAFVICTPNHIYLL-WYLGYFNSAINPFLYGVFSE
>Mollusca_Crassostrea_gigas_EKC19986
--------------------------MTNLLITNLAFADLLIMVFG-IPACKVNRYVMTS
LYGSVLTLIALCVERYVAIIIVFVL--G--CIWPCACLAGLPTLLALFYFLPLVIQVTL-
-YVFVLISSVVVYFLSLPHQVLLI-SIVANVNSAANPVLYSIFSQ
>Arthropoda_Daphnia_pulex_EFX84318_MIP_AllB
LVPVVFGLIFVSGVVGNGSLMFIICRLPNLFVFNLALGDLFILLFA-VPVCKASEFAKTS
VSVSVFTLTALSFDRYNVIVIIFTL--A--AIWLASLGLASPSAVLIQYLIPLAIIGTF-
-YTITVQCFVGLFAVCLPIHVYSL-WVLAYINSCINPIALYFIST
>Phor_Phoronis_australis_transcriptome_cdhit099_prot_TRINITY_DN310336_c0_g1_i1_p1
----------------------------------------------------MIRYMQVS
VGVSIFTFVVIALERYFAICSYKAI--G--LIWVAALICMLPTAIFVLFIIPLAFILVS-
-YGCILFAVVLEFFICTPVYVFIT-ILLSYCNTCCNPITYCFMNA
>Mollusca_Crassostrea_gigas_EKC35658_scaffold521_27785_28747_1_gene_CGI_10009383_transcript_EKC35658_FMRFamide_receptor_Acc_K1QP43
--------------------------PTNAILAAMAISDTFTGVTP-LPYRYLGELIPIF
HTASIWLTVTLALQRYVYICVIFAT--F--IIYMLAILSQITRFFIFIHLVPCTILVVI-
-NSVLLVTVVGLFLLVLPLGIIMI-LTFILLSYPLNFFIYCGMSR
>Mollusca_Crassostrea_gigas_EKC42996_scaffold20_803702_804664_1_gene_CGI_10023599_transcript_EKC42996_FMRFamide_receptor_Acc_K1S6F1
YHGYVSTIICVTGIVGNLVSLIVWNLPTYVILSSLAIADSLCLLMF-QIIVMISFHLFAF
HMLSTWLTITMMIFRYIKIVAKISI--A--IVTVSVFFASSANYPVVVKIIPILTIVVL-
-CTLILTVIAFIYVFTLPIGIMSF-ILCTLINSSVNIFVYIYLSP
>Arthropoda_Daphnia_pulex_EFX74271_scaffold_62_676362_679065__1_gene_DAPPUDRAFT_109099_transcript_EFX74271
-----------------------------MFLVSLAVADLLLVAVS-APLCQLQYYVELS
AVASVLNLTAVSLERYLVIVCRRAL--I--AVWIFALLLTAPSVWLIMLVFPLLLMIIC-
-YSRVLILVVLLFLVCGPRLLLNV-ILLPFVHSCINPVIYGQAIS
>Brch_Terebratalia_transversa_cdhit099_prot_Ttra_rna_tri_14922_1_p1
-------------------VI----------------------------MCSISVFLNLA
INVSVLSITAFSIERFVAICAVKII--T--TLWIFSTLYNGSWLFLMFYVIPLLVVCVL-
-YGKILITVVVIFAILIPYRAAVV-YICIYANSAVNPIIYNIMSA
>Arthropoda_Daphnia_pulex_EFX81337_scaffold_21_266459_269108_1_gene_DAPPUDRAFT_2440_transcript_EFX81337
CLVAAYCVLIVVGTIGNSLVVYVVARARNVFVVNLAISDLLLCLIT-MPSCKMVGSLQVS
IFVSTLSITAIALDRYQLIVALLAL--G--GIWVLGIVLALPLFILVQYALPIITVSVA-
-HARILIAISIIFTICLPMNTFNV-VMVGMSSACANPLLYGWLND
>Mollusca_Crassostrea_gigas_EKC30923_scaffold1021_366978_369720_1_gene_CGI_10022492_transcript_EKC30923_Neuropeptide_capa_receptor_Acc_K1QAF5
--------------------------------IAITVCDILS-LCA-LPFCIIKAFITMS
AYASILTITAFTIERWAAICAVKEI--V--VIWILSILCALPYPIFIFFVLPMTLITLI-
-YIRILVAVVVAFFVCAPFHTQRL-WVLYFFSATVNPILYNVMSR
>Mollusca_Crassostrea_gigas_EKC39071_scaffold290_474188_477882__1_gene_CGI_10018551_transcript_EKC39071_Neuropeptide_FF_receptor_2_Acc_K1RW77
--------------------------SANILIVNLAISDILVGCFC-MWLCKFVTFVQVA
VISSVVTLTSLSIERFLIVMLTFLV--V--FSWVAAIGTSAPNLKVFMYFIPITVMMLA-
-YGLIFVVVLTAFIVCTPQQILIL-YFVAYSNSAINPIIYAGMSQ
>Mollusca_Crassostrea_gigas_EKC28427_scaffold1301_69784_74292__1_gene_CGI_10027704_transcript_EKC28427_Tachykinin_like_peptide_receptor_86C_Acc_K1PVP9
VKSVIYGIITISSLFGNVLIIVIVMKVTNYYIVNLAVADLMVTLTC-TWFCKLNTFTKLS
LVASVLSLTQIAYDRFFGIVASISL--I--IIWIFSIIVALPVLIVVLYFIPMVVMSLA-
-YGVILITILAVFCVCLPCQVMLL-Y-------------------
>Arthropoda_Daphnia_pulex_EFX83932_scaffold_13_172581_174390_1_gene_DAPPUDRAFT_2679_transcript_EFX83932_description_Putative_allatostatin_B_receptor___Source_Uni
IVPVLFGLIFLLGVIGNGCLIAILCCLPNMFIFNLALGDLLVLLFT-VPVCKASEFAKTS
VGVSVFTLTALSFDRYTAIVIIVSL--V--AIWLASLGLALPAAILFHYCLPLLIIGTF-
-YAIMVQYFVVLFAICLPMHVFFL-WVLAYINSCINPIALYFLST
>Nmr_Lineus_ruber_Lvir_rna_tri_20625_1_m_42165
SVTCTVGILDISGAILNLVCIGVFSRASILLLQILAVADTLLLLVS-FTYNRFMPGVYIS
RDFAAWMVVLVTINRYIAVSVLIQI--L--LLILYVVLFAIPKLLTLNVCLPTLLVLIF-
-NLILFVAVATTFLICLPHFAHEG-VFCINFNSFVNFFIYCLTGT
>Phor_Phoronis_psammophila_cdhit099_prot_comp62759_c0_seq1_len_1135_p1
IYGYAIPPLALVTVVTNVLVCSVLLRSTNYILTALAISDTLCASLP-IPPDKSLIVSAMF
HTISIWLTVFLSVHRYVKICTLSVI--V--ILYIVGVGIQTARLFVFVKVLPCLCIGIF-
-TALLLVMITGVTLMVVATSIDMM-ALLIMLSYPINFVVYCTMAK
>Mollusca_Crassostrea_gigas_EKC21183_scaffold40744_28179_36974_1_gene_CGI_10004376_transcript_EKC21183_Pyroglutamylated_RFamide_peptide_receptor_Acc_K1PHY8
VKITVYTLLILISLIGNTLIVLVVLKTTNYFLVNLAVSDLVVSLSC-SWFCPFNSFAQTS
LVSSILSLTLVACDRFFGIVAKPVI--I--AVWVISVAVASPLLVVILFFIPIIAMIGA-
-YCGILIAILAVFALCCPLQITIL-YLLAFSNSAFNPLIYAGFNE
>Phor_Phoronis_australis_transcriptome_cdhit099_prot_TRINITY_DN294008_c4_g10_i16_p1
VSVIAYTCIFIISAIGNLTVFITLFRRVNLFIMNLSVADLIVTFVM-VPACRILMFFRFG
FYLSSFILVTISLDRYFAIVGKIML--G--FSWFLSVVVSIPQSILTVYGVPLVIIVLS-
-YTRITITI------------------------------------
>Nmr_Lineus_longissimus_c42017_g1_i1_m_71280
IDLPLTLTIAIIGLPANMLAIIGIGYSTSVLLQGLAVTDSIVLVSA-VLAYPYLMFLIFS
KTASVYITIYVATERFIAVCAYIAL--S--AICLGAFLYRIPLLLLINSCLPIVTLTVL-
-TCLIVVVVVVIFIILLPGAIGQI-LFLSNFNSFVNFFIYCATGR
>Nmr_Lineus_longissimus_c47774_g1_i1_m_131895
PSGIVYGIILLVGVIGNALVIFSIARVTNIFLTSLASADLLLILIC-VPLCKFVNYMMVS
AICSVLTLTSMSVERYYAILARRVI--I--VLWFLSFVLAIPILILLVLIIPLAIMSMA-
-YASI----------------------------------------
>Arthropoda_Daphnia_pulex_EFX81678
EQLAFLWILLILIVVGNMAVLVALSMRMNYFIKHLAIADLSVGVIS-VLACKVIRFSQLV
TYSSTYVLVALSIDRYDAICARILV--S--VAWILSAIFSSPMLVVSLLVLPALLIFAC-
-YIVITFVIVFVFILCAPYIVFDL-LSLAPLNSAANPLIYCLFST
>Phor_Phoronis_australis_transcriptome_cdhit099_prot_TRINITY_DN314306_c0_g2_i2_p1
IYGYVAPALAIVTFIANIIICAVLYRPTNLFLIAIAVFDALTGIMN-TPFCTQPLKLAVF
HTSSIYLTVMLAIQRYMGIYTLIYI--F--VILSVAMALLAVMFFVFIQVIPCILLAIF-
-NVLLLIVIITTTLIAIITTSNLL-VVIVFISYPTNFVVYCTMSK
>Nmr_Lineus_lacteus_comp32635_c0_seq1_m_253188
GYVYFCGPLCVLGFITNFLCIAVLSHSTSFFLQMLALADNGLLAAM-FFTMYLSNGLTIF
KMYAVLMVVLVTVDRCIAIYATFEV--C--GLLVYVVIFNMPRFFLLNLIIPVLGVFIM-
-NIALLVSVVSMFVVCTPIAITTI-LCFQVFNSFSNFFIYCLVGR
>Nmr_Lineus_lacteus_comp19013_c0_seq1_m_34334
VILAVSCVVFIIGCFGNGTLIFLIAKMRNAFLLNIAVADILAALSA-PVMCKFDNFLYVY
QAVVIFTLTFLSVERCVKHFAGTVL--V--FLWFVPLVLGLPDMIVILLALPVLIMAVS-
-FSVMVLALVLVYIICLPNHVFKM-WCLSLVDCCVRAWVVFGIDP
>Mollusca_Crassostrea_gigas_EKC31044_scaffold1016_192564_202987__1_gene_CGI_10016888_transcript_EKC31044_Growth_hormone_secretagogue_receptor_type_1_Acc_K1QIN6
LASLFYSLTFIVGFFGNIFVMTIVFGRMNFFFVNLSVTDMLILLVC-MPMCKMVHYTEVV
TLASVMTILSITTDRYRGICVSVAV--S--VIWTLAVLSSLPTFFTFFFVIPFFLLSGL-
-IICMLTLVVVAFFLCLPQRIVGL-WVMVYINSALNPVIYNCMST
>Phor_Phoronis_psammophila_cdhit099_prot_comp57077_c0_seq1_len_1180_p1
VDTVLGGLVIIIGVVGNILSIATFCTTTSLILTALAVSDSLYLLVH-ALIFSFEYPFGIF
QNLSIWYVSLVALDRYIAICMYVYI--G--VLAAVAVGINFPRFFSFVYLAPIVFLIFV-
-TARLLCVIIVVFVICLPQSVDHV-LAMVAINSSVNFFIYVLFGR
>Mollusca_Crassostrea_gigas_EKC31046_scaffold1016_243615_249720__1_gene_CGI_10016890_transcript_EKC31046_Growth_hormone_secretagogue_receptor_type_1_Acc_K1RAJ4
LASLFYSLTFIVGFFGNIFVMTIVFGRMNFFFVNLSVTDMLILLVC-MPMCKMVHYTEVV
TLASVMTILSITTDRYRGICVSVAV--S--VIWTLAVLSSLPTFFTFFFVIPFFVLSGL-
-IICMLTLVVVAFFLCLPQRIVGL-WVMVYINSALNPVIYNCMST
>Mollusca_Crassostrea_gigas_EKC39941
ILIGLFVVVFLLGISGNLLVCLAVWRLTNVHLVNLAVADFMVIAVC-LPGCKIVTYLQVS
VLVSVLTLTTIGIERYLGICTRVAL--L--GIWVVAMVTAIPDAYFVFFIIPLAIMGFA-
-YTNILIVVVAAFFACLPVYILNI-LLLLYTSSAINPVIYTIMSG
>Phor_Phoronis_australis_transcriptome_cdhit099_prot_TRINITY_DN304444_c1_g8_i1_p1
VHGFLSLFVCTFGITTNIFNIAVLTRPTNVILTGLALSDCLTMVSY-VPFNMFHSNFTTT
HTVSIWLGVALSVFRFVFVKALLVV--C--LVYAYVVILLVPNYMILIKLVPCVLMLIF-
-GSLLLLVVIILFLITFPQGILTV-LMLALTNNSINFILYCSMSK
>Mollusca_Crassostrea_gigas_EKC39563
VHDYLSVILCCFGIPANIVNIIILTRPINIILTGIAVSDMLTMLSY-LVFLAFHICLTTT
YTISIWLGVCMSVVRYMYISSCILV--V--VVFLLSIIAYTPQYAVVGKWIPSILIIVF-
-GILLLLVIILMYIISLPQTVVLV-EMVCLINNSVNIILYCAMSK
>Nmr_Lineus_longissimus_c29461_g1_i1_m_19803
IFFPLALLFGFIGLLGNTFAYIFIGLSTSVLLRSLALVDNLVLIGY-IFSFRYFWTFRFT
KTMSIYITICVAAERYIAVRARIAV--A--VVAILSFAFQSPTLLLLMAVFPMVTLTFF-
-AHSLVTAIVVVFVVLLPSNIWQI-AFLGYLNSVCNFYVYCLLGR
>Nmr_Lineus_longissimus_c44567_g1_i1_m_94126
IYVPLAILAGIVGLVGNTLAFFVIGSSTSVLLQALALADNLVLCSY-ILSKMYFWTLRLT
KTLSVYLTICVGFERYIAVCARIAV--S--IVVLLSIASNFPTIFILMCFCPTFILILL-
-ANSLVTAVVVVFIILAPQNLMQV-YYVGILTSVVNFYVYCLTGQ
>Nmr_Lineus_ruber_Lvir_rna_tri_83105_1_m_125683
---------------GNIINIVVLTRSTNCYLTVLAIYDTLYLMIA-TSYFWIARPLSVC
SNTGTWLTVTFTVERYIGVCARYII--A--AVCALAFLSTLPDFFTVFTFIPLVLLAVF-
-NSLLLISVVVVFFLCLPSACLLI-VVFVMVNSAINFLLYSLFST
>Phor_Phoronis_vancouverensis_cdhit099_prot_comp94590_c0_seq1_p1
IYGYIAPVLAVVTFAANIIICAVLYRPTNLLLIAIAVFDALTGIIN-TPFCTLSLKLAIF
HTSSIFLTVMLAVQRYMGIYTLIFI--F--AILSVATALLAVMFFVCIQLIPCLLLAIF-
-NILLLIVIISTTLVTIITTINLL-ILLLFISYPTNFVVYCTMSK
>Brch_Glottidia_pyramidata_cdhit099_prot_comp38308_c0_seq1_p1
TDIGIIGPMCIFGLIGNALSFVILFRPTFFLLRTVAVADSLMLITS-LLSAVSMWPFAMT
QTSTIWMVLVVAIERYIAICARKEV--I--GVTIFSVLFNIPRFLLVNAVIPLFTVSFI-
-NINLLVLIVVVFIICVPAMITHI-WVMVILNSSLNFLIYCAVGK
>Nmr_Lineus_lacteus_comp27982_c0_seq10_m_181150
VGFSFGLLVFLIGFFGNIGLMATLWKPTCRFIFCLAIADLSVLLTS-ALGCSVLVFMQLS
EDVGGLTLLCIAFERYRSITTNIII--L--SIWLVVGAFCSPWLIILFYLLPFLASMAM-
-YTVILIMATLLFGVMMPYRGLIL-YQAVYTSSALKPLVYIACSY
>Brch_Novocrania_anomala_cdhit099_prot_Nano_rna_tri2_189665_1_p1
INVYIIGFLCIIGLAGNTLTFVVLCKSTFSLLKALSVADNLFLLTC-LLFNIWLFPLQIT
QTFTVGLVVMVTIDRYIAVCAHKQI--I--GLVLFSIVSNIPRFLIIIFLIPLTTLIIL-
-NTKLLIVIVLVFIICLPAVVAQV-ASLVVLNSATNFFIYCIFGK
>Mollusca_Crassostrea_gigas_EKC43219_scaffold3_1029563_1030663_1_gene_CGI_10027318_transcript_EKC43219_Neuromedin_B_receptor_Acc_K1RHG0
VVPIIFAILLVVGVVGNGILIYTVFATPNVLIVSLSIGDMVLLLMS-APVCRSNEYFQLS
VGVSVFTLTALSGDRFFAIVIAITV--A--SIWIISALLAIPEAIIVLFIVPLLIIGFF-
-YCMMVLSFVLLFILCLPRYVYLL-WCLMYIYSSINPYALYFLSS
>Nmr_Lineus_lacteus_comp24473_c0_seq1_m_72650
VYFVLVGLICCFGIVGNSLTVIVFQKTTGFLLQCLAVSDMVTLSCM-FLIIPYIWPLRIA
NTCSLFIITIVTVDRYIRVVTKAIL--V--IAILLAIAINTPRFFVFIYLIPFITMLIF-
-NTKLLISVVMVFLICTPIRVYRV-LALTTVNSSANFVIYSMVGQ
>Nmr_Cerebratulus_spec_TRINITY_DN35694_c1_g7_i4_m_126919
LHVPLMLLIVPLGLIGNCLAFIVIGRSTSILIRALALADCIVIISR-FFVFSCFQALVFA
NTASIFLTISVAVERFIAVCAYVTC--V--CVVCCTFLYRLPIFFILVTVLPLVLLVFV-
-TFSIVLGVTVVFVILTPAAFYDI-AFLYASNSFVNFYVYCAIGK
>Nmr_Lineus_longissimus_c43538_g1_i3_m_84150
IYSCTMLIFMLLAFIGNLMVLTVITRRTNLFIANLAMTDFLVSILN-MPMCQINGFFMLL
FICSQHTLMYMALHKFFTIKAVGMM--S--AAWIISGVLSVLALTILTYVIPVFVMAFS-
-FIQMMFIVMVMFLLCTPYTVYAI-ALCGYMNSSLNPIIYGFRNR
>Phor_Phoronopsis_cdhit099_prot_c128171_g5_i2_p1
IYGYAWPIVTVLTTLTSLLICAVLFRPTNIVLGSIAVANMMTCLSP-MPFKVTLIVLPMF
HNVSIWLTVLLAMQHVLVVRTAISV--I--TLSLIAMLAHIIRCLFFMHFVPCVCLVVL-
-NSVLLIAVVSVFLLVVPIGIILI-IFIILCSYPINFIIYSVMSK
>Brch_Hemithiris_psittacea_cdhit099_prot_comp17741_c0_seq1_len_1405_p1
MDSVLGIIFCAIGFLGNALVLLTLWCSTSFLMITLACADSLYLAHS-ILIEPWEFPFGMA
QSVAIWSVTLIGIERYIAVCVRIQL--L--VVCIVSALLSLPRFFLCVYVIPVGLLIYL-
-NTRLLIVVIAVFITCTPIFINHL-IALVTLNSSVNFFIYFLLGR
>Mollusca_Crassostrea_gigas_EKC21780_cck
VVVPLYILIFCLAVIGNILVILTLVQVTNVLLLNLAVSDLLLAVFC-MPVCIMIRYFQVS
IAVSCFTLVALSLERYFAICSYKII--A--VCWTSALVVILPVPIILLLAIPLIIMSLA-
-YGMI-----------TPIFSTKK-L--SYVSTCCNPVTYCFMNR
>Mollusca_Crassostrea_gigas_EKC35781_npy
TFILLFAVVIFFGFFENLAIVIVIIIVTNIFICTLALSDIMLCAFN-LPLCRIIIPMFMP
VFVSTYAMLMIAIERYIVIVAVCIV--I--IIILFAMTFTVPAIVAFQFVIPKTLISVL-
-YFQILVSITILFTLTLPFQIFSI-TIIAMSSSCINPFFYGWLNN
>Nmr_Lineus_longissimus_c42355_g1_i1_m_73838
TYVPMHLFVEFFGVIGNGLSFVVLGLSTSVLLRCLAISDTLVLLGR-FFGYAYLWAFFFA
KTWSVYITIFVAAERYIAVCARIVC--L--SAMIFSIVYRIPYLFFLMSWFPIFSMGFF-
-THRLVLAVVYIFIILLPGSLIQI-VFLSVVNCFINFYIYCLTGS
>Mollusca_Crassostrea_gigas_EKC42466
YHGYVSVIVCSTGIVLNVINAVIWSSSTNLILTTLAITDIVSLSMY-LVVVVIAFHEFGF
HTTSNWLTISLAIFRFIKVCAKLTI--L--IVFVVTILATFPFYPVVFKVCPCIGMVVL-
-SALMLIIIGLIYVLMLPIGISAF-TLLTLLNATVNFGVYYALSN
>Brch_Lingula_anatina_cdhit099_prot_comp136925_c2_seq1_p1
MHVCVTGFLCVFGLVGNFLSLIVFFKLTFYLLRPLAIADNVLLLMT-IAIADWAWPIGAA
QTASIWSIVLVAMDRFIAICIKISI--G--AVVIFSVFFNIPRLFLIDIIIPLAILSYV-
-NTRLSVVIVTVFTICPPSLVTQV-LVMVVLNSSVNFAVCYIFCR
>Nmr_Lineus_lacteus_comp21822_c0_seq1_m_48995
VYGIMITFFTLVGVPLNILTIVGFSRSHTFLLQTLAGADSFFMLMV-FVNFFVIKNFSIA
SDLAVWMVVLVSADRYIAVYAFIAV--V--TMFLYVMAFNFHDFFFINVVLPMLLVTVM-
-DTRMLVVLATTFVLCIPTAVEIF-MVFSVFNSFINFFIYILIGK
>Brch_Terebratalia_transversa_cdhit099_prot_Ttra_rna_tri_16647_1_p1
IDSLISGLFCIGGFVGNILVIITLWATTSFLLVVLACADTMYLIHS-FLIEPYEFPFGMA
QQMMIWAVVLVGIDRWIGVCVKLQL--I--ILVIVSIIFATPRFFLLEYVIPLTLLLYI-
-NISLLIVVIAVFIFCTPIFINHL-IMLATLNSSVNFFIYCLFGR
>Mollusca_Crassostrea_gigas_EKC19158_scaffold43242_202114_203238_1_gene_CGI_10009553_transcript_EKC19158_Pyroglutamylated_RFamide_peptide_receptor_Acc_K1PCE5
ILMVLYSVIIFVSLVGNMLVLITVCGVTNVFILSLSVSDLLLALIA-TPACKIVPCITFC
VACSSLTLCCIAFERFYAIVLVPLL--I--TVWVTSLISGTPQVFVVLFVTPLLVMTIL-
-YSIILVTVVVLFIICLPIQTFNA-VCLALSSSCYNPIVYAFMNE
>Nmr_Lineus_lacteus_comp23727_c0_seq3_m_64598
TLGCILGVVALVGIVANILSIVVFSRSTTFLIQMLAFVDSVFLLAN-ILVLPYLWGFLIA
RDYAVWLVPAVTLERYVAIYAWKIL--L--GLFLYVIVFNVPSFLVMNLLIPVGLVCFM-
-NCRILVTIAIVFVVCLPKVVESC-FLSQAFNSFINFFVYCLTGR
>Nmr_Lineus_longissimus_c45499_g1_i1_m_104416
IYFPLAILFAFIGLVGNTLAFIVIGCSTSVLLRSLALADNLVLFSF-ILSFRYLWTFRFT
KTMSIYITICVAAERYIAVKARIAV--A--VITIVSFAFQSPTLLFLMAFLPTCILIFF-
-TASLVVGVVVVFVLLSPSSLWQI-SFLGYLDSVVNFYVYCLLGK
>Phor_Phoronis_australis_transcriptome_cdhit099_prot_TRINITY_DN316113_c0_g6_i6_p1
VYGYLFPSVGALTLCTNVSVCVVLMKPVNMLLTAISVADLITALAT-LPFKLTLMYAPTA
HTISVWITVVMAAQRLYVVETGIMI--G--LTCFFGISVNFMRFVIFQSFLPSIFLLVL-
-NTVLLVAVSVVALCAIPNGVGLS-VVLLLLSYTLNFVLYCSMSS
>Phor_Phoronis_australis_transcriptome_cdhit099_prot_TRINITY_DN316113_c0_g6_i7_p1
IYGYLFPSVGALILFTNVSVCVVLMKPVNMLLTAISVADLLTALAP-LPFKLTLMHTPTT
HTISVWLTVAMAAQRLYIVQTGILI--V--LACFLGISVNLIRFVIFQSFLPSIFLLVL-
-NTVLLVAVSVVALCAIPNGVGLS-VVLLLLSYTLNFVLYCSMSS
>Mollusca_Crassostrea_gigas_EKC34106
FMIILFGAVIFLGFIENLMVIIVITIVTNVFISTLSFSDIMLCAFN-LPLCQIIMPMFVP
VFMSTLAMLMIAIERYILIVALVIV--F--VIIIFSVMCSIPIILVLQFFIPYIIISVL-
-YFQILIAITTTFTISLPFQIFSI-VIIAMSSSCVNPFLYGWLND
>Mollusca_Crassostrea_gigas_EKC35560
IEIIVQAVILYLAIFGNVAVLVVFRWRMQWFIVHLCIADLFVAFFN-ILLCKIMKYFQVA
MYASTYVLVVTALDRYISICANVMV--L--VAWVLSLLFSIPQLILSVYFIPFLVLTFA-
-YSRITLTVVLCFLVCGPFFVAQM-WLLASLNSCTNPWIYLAFSG
>Nmr_Lineus_longissimus_c38047_g2_i1_m_45442
TKVYMMPVLALLGFIGNSLSFVVLTKPTAFLLKALAVADNAVLTVY-LCTKSYSWALLFT
KVISVYLVVAVTVERFIAVCARTAV--G--CICMFSLIYNLPKCFMTVFIIPLTTILAL-
-NYQLVVAVCGVFLILLPAVLMNI-LTFSALNSCVNFYIYFLTGN
>Phor_Phoronis_australis_transcriptome_cdhit099_prot_TRINITY_DN297200_c0_g1_i2_p2
VDTVIVGFLCVVGMVGNVISVIAFSRTTSLLLTCLAVSDFLYLAVHGLLVDVWEYPLGMF
QTLSVFFVVLVAVDRYIAVCVKIQI--T--AAVLVGVGVNFPRFFILIYLLPIVILLVI-
-NIRLLCSIILVFLICIPISVNHL-QMLVIFNSAVNFFIYVIMGS
>Brch_Hemithiris_psittacea_cdhit099_prot_comp29839_c0_seq10_len_3136_p1
TGLVFYPIICFFGIIGNVLIVAVFCTSTNVYLTALAVSDLIKLLND-AVVYPYAHYVFMS
VCITAWLTVSVAVERYIFVCARITS--A--AVCLAMATICIPSALLLRSVIPLFVLTIL-
-NSFILICIILVFLVCTPDAILST-CTLIALNSAVNFILYCLFNK
>Mollusca_Crassostrea_gigas_EKC23715_scaffold1863_229985_232626__1_gene_CGI_10016691_transcript_EKC23715_Cephalotocin_receptor_1_Acc_K1Q4E0
VEIAVQAVIFVFAVFGNATVLGVLFPRMHLFMMHLSLADLFVAFCN-VLLCRLVKYLQVA
MYASSYVMLMSAIDRYIAICVHLMV--C--IAWVLSLVLPVPQLLVTVFFLPIIILTFC-
-YGRITLAVVLCYFICTPFFLFQM-WLFASLNSCTNPWIYLAFSD
>Brch_Hemithiris_psittacea_cdhit099_prot_comp18088_c0_seq1_len_2375_p1
YHGYLSLIVCVFGIVSNVLNILVLTRPTNCILTGLAVSDMLTMMSY-IPFQLFHAHFTTT
HTISIWLGVALAVFRYVYIKARVCV--V--VTFMGSIILVIPNYMLLVKLIPCGFMIVF-
-GSLLLVLVIVLFLLTLPQGIVTL-IFMALINNSINFILYCSMSK
>Mollusca_Crassostrea_gigas_EKC19713_scaffold42794_103783_126122_1_gene_CGI_10007698_transcript_EKC19713_Tachykinin_like_peptide_receptor_99D_Acc_K1PDT2
LFITMYVVMIVVAAGGNLAVIWIVMAFTNYFLVNLAVADTLISLFN-TAYCKFSNFINST
LAASVLTFMSIAIDRYLAIIVVLAI--V--VIWQVSIVLAIPNLIIVTYVLPLVTLTVT-
-YARVMIVVVVTFAVCLPYHLYFV-LWMAMSNSMYNPIIYCWMNS
>Nmr_Lineus_longissimus_c42841_g3_i2_m_77903
KQVLSLLIPFILGVIGNSLVLFTIFSVTNILLAALATTDLLTMFVS-VPGCPAIYYLQLF
YHASIYTLVVIALERFLTICTKIIL--V--IVWILALVFSIPASFMFNYIIPLTFMVGA-
-YGAV----------------------------------------
>Brch_Novocrania_anomala_cdhit099_prot_Nano_rna_tri2_139550_1_p1
YHGFVSLLVCTFGIVTNAFNIAVLTRPTNCILTGLAISDMLTMVSY-VPFLLFHANFCTA
HTVSIWLGVTLAVFRYLYVRARISV--L--IAYILSVILLIPNYILLVKILPCLLMSVF-
-GGLLLIVVIVLFLITLPQGVLSL-LAVALINNSINFILYCSMSK
>Mollusca_Crassostrea_gigas_EKC31663
GIIILYALTFIVGLSGNVLVCFAVWRVTNIFIVNLAIADLAVIIIC-LPMCKIALFLQTS
VAVSVFTLSAISVERWYAICAKIII--L--VIWIIAFLLALPEVIVLMYLLPLVLMTVT-
-YSMILITVVIGFAVCFPVHLFNI-LWLPYLNSSINPIIYNFMSV
>Brch_Lingula_anatina_cdhit099_prot_comp138391_c2_seq1_p1
IEIGIIGPMCIFGLIGNALSFVILFRPTFFLLRTVAVADSLMLVTS-LLTAVSIWPFAMA
QTSTIWMVLVVAIERYIAICARKEV--I--GVTIFSVLFNIPRFFLVNAVIPLITVSFI-
-NINLLVLIVVVFIICVPAMITHI-WVMVILNSSLNFLIYCAVGK
>Mollusca_Crassostrea_gigas_EKC42463_scaffold59_133529
IHGYVSGTICFVGIILNILNGFVWSRSTNILLTVLAFTDAMSLFLY-LVIVVICFHEFAF
HTVSNWLTISLAIFRYLKVCAKLTI--G--IVFVVTTLATVPFYLVIFKVVPCMAMIVL-
-SALLLVVIVLIYILMLPVGIMAF-LMTVLLNATLNFFVYFCISK
>Brch_Lingula_anatina_cdhit099_prot_comp138249_c1_seq1_p1
ILCISMAIFIALTFTGNILVLTVIIKKTNAFIANLAVADLLVAIVD-MPLCVLNGFTVFF
LTVSVHTLMYIAVFKYITITVGYMI--A--APWIWGLIASSMGAFFSCYFVPIIVMVGS-
-YISILLIMIIVFFVCTPFMVYCI-FWLGYMNSVCNPIIYALRVP
>Brch_Novocrania_anomala_cdhit099_prot_Nano_rna_tri2_152443_1_p1
---------------GNLAVLFVFARTTNFFLGNLAVADFCVGVFC-VLMCKLYHFVQLS
YTASVLILVAISAERYLAILLKITA--V--VLWIISAVCNIHFFWVIMYILPLSFLCFA-
-YSRILIAVVVCFALCLPFHVRLM-WLFLYLNCGINPLLYAFLSG
>Brch_Terebratalia_transversa_cdhit099_prot_Ttra_rna_tri_639_1_p1
NGLFLFPGICSVGIIGNIFIIVVLCKSTNIFLIALAISDLIKLLND-SLLYPYSHYVLMS
ACVTAWLTVSVAVERYIFVCSMITS--S--IVSVSLAVISIPSALLLRAVIPLVVLTVF-
-NIFILISIIAVFLICTPDAVLST-IMLVAFNSAVNVFLYAAFNK
>Nmr_Lineus_lacteus_comp14851_c0_seq1_m_21282
VKCIFYALILGTAFFGNLSVLVIVTMTTNIFIANLAIGDMFIAVCP-MWICKLWPFLQTS
MCGSVFTLTAIACDRFFAVVVFVII--A--VIWVLSLAIGIPEAFAVTNWLPMIIMTAV-
-YISILFIILMAFIVCVPFQINVV-YLLTHLNSALNPVIYAGLNE
>Phor_Phoronis_psammophila_cdhit099_prot_comp62303_c0_seq1_len_1450_p1
MYGVVLNVICIGGFIGNVLSIIVLCQSTSTYLAVLMICDCVVLISA-YCTSVYVASFGLC
RDCGVLLTVAVTVERYIYVCAKITC--A--ILITCTVIYHIPTFLVLFYIIPIVTLTVL-
-TVILLISVVIVFILCSPTMVFQI-LVLVFSSSAVNFILFCSFGQ
>Mollusca_Crassostrea_gigas_EKC32461_scaffold833_189546_194107_1_gene_CGI_10016734_transcript_EKC32461_FMRFamide_receptor_Acc_K1RED3
YHGYISSIICLFGVISNIVNIIVLTRPTNCILTALAITDMVTMSIY-FVFIIVNNLAVTC
HNMAMWLTVSLAVFRYIFVCAKLTI--I--LIVVVSIVLCVPNYFVIIKIAPCILLTIL-
-STLILVMVVLFFVVTFPQGILAG-ILLVLINSAINFLLYCIMSQ
>Nmr_Cerebratulus_spec_TRINITY_DN25483_c1_g1_i1_m_78900
LLALLYGSISVLAIIGNGAVIAVIIRVTNMFIANMACADVFIGIIS-IPMCPLAPFVQLT
VNVSIFTLMIISIDRYLAVIAKIVI--G--VTWTFAGVSSIPWILVIQYIMPLSVITCA-
-YCRILIVVVALFALCLPLQTYHL-LWLAMSNSCYNPFIYGLLSE
>Mollusca_Crassostrea_gigas_EKC27779
WLGLSFGILVLLSLCFNSLICCIIFRVTNIFLANMAMSDILLVSIN-VPLCKALTYSIVS
SYVSTFTLTAIAFDRQRVLLGAAVI--V--VIWIMAFTLALPYGFLVQYVIPLTIIGVA-
-YVRILIAVVMVFAVCMPLNLYHL-LWVAVSSTCINPFLYCWINP
>Phor_Phoronis_australis_transcriptome_cdhit099_prot_TRINITY_DN320848_c0_g7_i2_p1
VYGYLYPSVGALTLFTNVSVCVVLMKPVNMLLTAISVADLVTSLAT-LPFKLMLMHTPTT
HTISVWLTVAMAAQRLYIVETGILI--F--LSCFLGISVNLIRFVIFQSFLPSIFLLVL-
-NTVLLVAVSVITLCAIPNGIGFS-VVLLLLSYPLNFVLYCSMSS
>Mollusca_Crassostrea_gigas_EKC26551_cck
------------------MVLTAIVRLTNFFLANLAIADFSVGVFC-VLMCKIYYFMWLS
YTVSILILTAIAVERYIAIRLILTQ--V--SIWLIAAVYSTPYILIAWYSIPLLIMTAI-
-YYCILLAVVVLFALCLPHHIRLL-LLILYSNSAFNPVLYALFSA
>Mollusca_Crassostrea_gigas_EKC39562
IYGYLILVLGCFGIPTNIVNIAILTHPVNNILTGIAISDLITMVII-VPFLEIYAMVTTT
QTVSIWLGVCLSFFRYIYIKSCILV--I--FIFLIIIAVFTPVYNIIGKWIPCFLITLF-
-GGCLLLIIILMYIVALPQSILLI-IILSMINNSINFVLYCAMSR
>Phor_Phoronis_australis_transcriptome_cdhit099_prot_TRINITY_DN299625_c0_g1_i10_p1
IHGYIALVVCLFGVFTNIVNIIVLMQATNYLLTALAVADFFTMFFY-LPFVLFLNNSFIS
HAISNWITVSLAVFRYIAVCAKFTI--V--LVTTLSVLITFPVYFIVIKIASSILLSVL-
-SGLLLVAVVLSFVVTAPQGVVAL-LILTLINSSVNFIMYCSMSR
>Phor_Phoronis_australis_transcriptome_cdhit099_prot_TRINITY_DN316113_c0_g5_i1_p1
IYGYLFPSVGALILFTNVSVCVVLMKPVNLLLIAISVADLITALAT-LPFKLTLMHTPTT
HAISVWLTVVMAAQRLYVVRTGIMI--G--LTCFFGISVNFMRFVISQSFFPSILLLAL-
-NTALLVAVSVITLCAIPNGIGFS-VVLLLLSYPLNFVLYCSMSS
>Nmr_Lineus_longissimus_c44831_g2_i1_m_96916
GITFFFSLILVVGIIGNLLVIYAILSVTNLFIINLAIADFLIMIFG-VTLCKFQRFIMCG
LYVSVMTLLSLCVERYIAIVILGVI--A--CVWPLAVVMGLPTVLGLFYIIPLVIQICL-
-YTVILVACIIIYFLCLPPQVLLF-YALAYINSAANPIMYSIFSQ
>Nmr_Lineus_ruber_Lvir_rna_tri_65055_1_m_110223
IHGYLAAIVSVFGLVSNILNIIVLTRSTNYLLIALAVADMFKMVSY-LPFILIHNSFITC
HTIAMWLTVSLAIFRYIVVCAKVTI--V--AICAATILFCIPNYIVVFKIAPCIILSLL-
-SALLLVAVVLCFVITLPQGMLML-LVFVLINSAVNFILYCIMSR
>Phor_Phoronis_psammophila_cdhit099_prot_comp65362_c0_seq1_len_1606_p1
IHGYIALLVCLFGIFTNIVNIVVLMQPTNYLLTALAGADLLTMVFY-LPFVLFANNSFIS
HSISNWITVSLAVFRYIAVCAKFTI--L--LVSCVSVLITFPIYFIVIKIASSILLSVL-
-SGLLLVAVVLSFVVTAPQGVLAL-MILVLVNSSVNFIMYCTMSR
>Mollusca_Crassostrea_gigas_EKC42464
VHGYIAGGLCLLGVVLNIINAIVWCKCTNFLLTFLAFADGLSLFFY-FMLVVICFHEFAF
HTFSNWLIISLAIFRYLGVCAKVTV--I--SVFAATSLATVPFYLVIFKVLPSLAMIVL-
-CLIMLIIIVTVYFLTLPVGIVAF-LLTALFNSCVNFFVYIAMCS
>Phor_Phoronis_australis_transcriptome_cdhit099_prot_TRINITY_DN310865_c10_g1_i2_p1
IYGIAWPIATLLTAITSMLICGVLFRSTNIVLGTIALANMMTCLVP-LPFKLTAVVAPMF
HNMSIWLTILMAMQQVVMVRTVLAT--I--AISFVAVFGHFNRVIFLMHIFPCIMLVVL-
-NCVLLVAIISVFLLVLPSGIMLI-LLIILCSYPFNFIIYSTMSR
>Phor_Phoronis_psammophila_cdhit099_prot_comp54691_c0_seq1_len_1677_p1
IVGYLQNIVACATVVTNILICATLLQPTNMILLGMAVADMLTGVIP-LPVKVFYDIVPMF
HTASIWLTVGLGVQRYVYVCVLICI--G--FIYGFAIIMHVPALLVAIHIIPCISLVIL-
-NALLLVTVVTVFLLVIPLGILFT-LFFIILSYPLNFVIYCSMSR
>Brch_Terebratalia_transversa_cdhit099_prot_Ttra_rna_tri_1004_1_p1
ILITIYIALMVVSLLGNTVVCYVILRCHNALIVNLAISDILLTTVC-MPWCKLIPTLQSI
VLMSAFSITAIALDRYNMIILLVMI--V--TTWITAWTMGSPLLYVIQFFIPAGLLLCA-
-HFKILAMTILVFSFTLPLTVINI-LITAMSSACINPIIYGWYNS
>Brch_Lingula_anatina_cdhit099_prot_comp149944_c0_seq3_p1
IHGGLAVTICIFGIVANILNIIVLTRSTNFILTALAVSDGLTMAAY-LPFLLFYANFSTV
HTVSVWLTVTLAVFRYLYIGAKMAI--G--LNYFLCPVFCIPNYIFLLKLIPCFILTIM-
-SILLLLVVVILFVITLPQGILNL-IIIALTNSGINFILYCTMSK
>Nmr_Lineus_ruber_Lvir_rna_tri_56129_1_m_99603
GHGYLASIICVLGIIANGVNIIVLTRATNMILTAMAVADGLTMMAY-LPFFLFYIYFSLA
HSISIWLTVTLAVFRYLFIRAKLSV--V--LVFFANLFVCIPNFIALVKLLPCFLLIIA-
-SILLLLAVVVLFVICLPQGIVGI-FIIALLNNGINFILYCTMSK
>Arthropoda_Daphnia_pulex_EFX80789
IVPVVFGIIFLVGVVGNGSLMFILCRAPNTLIFNLALGDILVLVCS-VPVCKASEFAKTS
VGVSVFTLTVLSFDRYTAIEIAVCV--S--VIWVASIGLALPAALIVHYFQPLLIISTF-
-YAIMVQCLVVLFAVCLPMHIFFL-WVLAYINSCINPIALYCVST
>Phor_Phoronis_australis_transcriptome_cdhit099_prot_TRINITY_DN307973_c0_g4_i3_p1
VHGYFATAVCFFGVCTNLINIIVLTRATNCILTALAISDMLAMSAY-LPFIIFYASISLL
HTISIWLTVTLAVFRYIYIRAKFAV--F--CVYLVSLIISIPNFVLLIRLLPCFGLTIM-
-SILLLVAVVVLFLVTFPQGIIAL-LILTILNGSINFILYCTMSK
>Brch_Terebratalia_transversa_cdhit099_prot_Ttra_rna_tri_19855_1_p1
ARCVYYMLIILVSMVGNTMLIVVVSTTTNYYIVNLAVSDILVTLLC-TWFCRISACTQLV
LVASVLTLTLIACDRFFGIVADVFI--A--IVWICSLAMSVPLVSVILFFVPLIVMSIS-
-YIMILVVLLVVFTICTPFIFTVL-YCMSLTNSAINPIIYGFFNA
>Phor_Phoronis_vancouverensis_cdhit099_prot_comp91166_c0_seq1_p1
IHGYIALVVCLFGVFTNIVNIIVLMQPTNYLLTALAVADFFTMFFY-LPFVLFATNSFIS
HAISNWMTVSLAVFRYIAVCAKFTI--V--LVSSLSVLITFPVYFIVTKIASSILLSVL-
-SGLLLVAVVLSFVVTAPQGVLAL-LILTLINSSVNFIMYCSMSR
>Mollusca_Crassostrea_gigas_EKC29112_bradykinn
IHGYASLFTCIFGIFTNLFNISILTRPTNCLLTWLAVSDILTMIPY-IPYMLVLVNLATT
HTISIWLGVSLAVFRFTQLRVKCTT--I--LVYILSTLCLIPNYMIIAKFIPCALMIVF-
-GGSLLLVVIILFLVTFPQGIVIF-MFLALVNNAINFVLYCSMSN
>Mollusca_Crassostrea_gigas_EKC42465
VHGYISGTICFLGVLFNVCNVAVWSRSTSLLLTTLSVADGCSVFMY-LLLVVICFHQFAF
HTFSNWITISLAIFRYLKVCALLTI--G--IVFVATTLASSPFYLVIFKVGPCLAMIIL-
-CSLILIIIVVIYVAALPIGVVSL-VTLTVINGSVNLIVYVTMSR
>Brch_Terebratalia_transversa_cdhit099_prot_Ttra_rna_tri_696_1_p1
AHGYVLMCICVFGIIANILNIIVLIQSTNSLLCALAATDMLIMLIH-LPFMLVKILLAIL
HNIAMWLTVALAIFRYIIVCVRIAI--F--IIVAVTIIVCIPNDIAIMKTMSSILLTVL-
-SIMLLVLIVACFVVTLPQGIFSI-LLIVLVNSATNFILYCLMSR
>Mollusca_Crassostrea_gigas_EKC39593_scaffold248_292908_297570__1_gene_CGI_10017233_transcript_EKC39593_Neuropeptide_Y_receptor_Acc_K1R160
IIITAYSFTILLSVGGNGTVCYIVFRVMNFFIVSLALSDIFMAVFC-IPMCPVVTFLQVT
VFLSSLTLVAISIDRYVAIIAFIVI--S--VIWLFSFVISIPTAMLLQYFIPLVIFVCA-
-YGRIMIVVVVIYATCLPLNIINI-AWLAMSNCMYNPFIYCWMNS
>Nmr_Lineus_lacteus_comp26487_c0_seq3_m_113522
INGYINPLVIIFTLVTNSLVCVILLKPTNMILVFMAVSDTLTGLSP-VPQSLLNRALPVF
HTMSIWLTLALAIQRYIYVCVVKVS--A--GIFIVSVVVHILMFIIFIHLIPCIMLVVI-
-NALLMVAVVGVFLVVLPSGIFFA-ILLVLISYPINFFIYAGMSR
>Phor_Phoronis_australis_transcriptome_cdhit099_prot_TRINITY_DN304620_c2_g1_i1_p1
TGLFVYPTVCTFGVVGNVIAVVVFYHSTNIYLIALALADGVKLLND-FLLYPYSHFIMCT
SFLTAWYTISVAAERYIYVCAKIVC--L--TLCLVMAVLAVPSALLVRAVIPLVLLIVL-
-NSRILVGVIIVFLICTPDAILST-FALLTLNSAVNIILYSIFNK
>Mollusca_Crassostrea_gigas_EKC18826
VKITICVSIELVAIVGNLLIIIIIAQVTNYYILNLAISDLLVGLFA-IWLCKFNPFMQTA
MCASVFTLVAIAGDRFFAIVVSVII--I--VIWLAAIAIGLPVLFVVLNWVPMVLMMVA-
-YFVILFAILVVFIFCGPFQVTKL-FTLLYTNSALNPVLYGGLND
>Mollusca_Crassostrea_gigas_EKC31595
VHGYLSVMVCLFGMVANSVNIVVLTRSTNVLLTWLAVADLFTMLSY-FPFLLFHASFSVC
HTVAIWITIALAIFRFLYIWAKLAI--T--VTIVSTIACLVPNYIIFVKLIPCIMLTIL-
-TVLLLFTVVVLFLITFPQGVLTL-MMMALLNNSINFVLYCTMSR
>Nmr_Lineus_lacteus_comp14851_c0_seq4_m_21287
VKCIFYALILGTAFFGNLSVLVIVTMTTNIFIANLAIGDMFIAVCP-MWICKLWPFLQTS
MCGSVFTLTAIACDRFFAVVVFVII--A--VIWVLSLAIGIPEAFAVTNWLPMIIMTAV-
-YISILFIILMAFIVCVPFQINVV-YLLTHLNSALNPVIYAGLNE
>Nmr_Lineus_lacteus_comp34129_c0_seq1_m_254905
ISCFFYSVIFLVGFVGNVMVVIVVSKPTNCYLVSLGVADILVLVSA-CLACSILIFLNLG
VNVSSLSITAFTIERYIAICAKRII--V--VLWTFGICYNAPWLAMLFYAIPLVLTCVL-
-YGLILAIVVGLFAILLPYRAWVV-FMMVFMNSAINPILYNAMSV
>Phor_Phoronis_vancouverensis_cdhit099_prot_comp78802_c0_seq1_p1
LYGFLFPSVGVITLFTNISVCVVLMKPVNLLLTAIAVADLITALVG-LPFKLTLMHTPTA
HATSFWLTVFMAAQRLYVVRTGILI--A--FACFLGVAVNFTRFMIVQNFLPSIILLVL-
-NSALLVAVSAVTLCAIPCGIVLS-VVLLGLSYPLNFIIYCCISS
>Mollusca_Crassostrea_gigas_EKC22066
LASVMYSLIFIAGVIANLSVVIVVGARMSFLFANLSLADLLVLIVC-MPMCKCVPFVELV
SLASVLTILVITYDRYRGVCVPTII--F--IVWLLAGLASLPVIFVVFFIVILAILSVL-
-IFRMLIIVIVTFFLCLPQRIVGI-WVLMYISSATNPIIYNIMST
>Phor_Phoronis_australis_transcriptome_cdhit099_prot_TRINITY_DN316673_c0_g8_i1_p1
AHGYFSMLVSIFGILSNVANIVVLTRSVNLILMWLAVADFLTMVVY-LPYLLIFSHTSVF
HTCAIWLTIDLAVFRVLYILAKIAV--V--STIAAVTVTAVPNYLTLFKLVPCTLLTIL-
-TVLLLLAVVVLFLITLPQGIFTI-LILALLNNSVNFVLYCTMSR
>Mollusca_Crassostrea_gigas_EKC42129
--------------------------PINTILTWIALFDIITMAAY-LPFLLFYVNLSLT
HTVSIWLGVSLAIFRYIHIQCRIVV--F--VVLVGSILLLIPNYMIVAKLIPCFLMIIF-
-GALLLLIVMVLFLVTLPQGILLI-LILALINNSINFVLYCSMSI
>Phor_Phoronis_vancouverensis_cdhit099_prot_comp100621_c0_seq1_p1
AHGYISMLVSIFGILSNVANIVVLTRSVNLILMWLAVADLLTMVVY-LPYLLIFSHTSVF
HTCAIWLTINLAVFRVFYIMAKIAV--I--STIAAVTVTALPNYLTLFKLVPCTLLTIL-
-TVLLLLAVVVLFLITLPQGIFTI-LILALLNNSVNFVLYCSMSR
>Mollusca_Crassostrea_gigas_EKC21184
IKIVACTVTSVVSLVGNFLVILVVAYTTNFYIVNLAVADLLVTLSC-YWFCKFNAFAQTS
LVASIMSLMLIACDRFFGIVACHSI--I--VIWVFSIAAGTPMLVFILYFIPLVVMAVA-
-YICVLVFILAVFGLCMPLQVAVL-YVLAFSNSAINPLLYAGFND
>Brch_Terebratalia_transversa_cdhit099_prot_Ttra_rna_tri_14095_1_p1
TIVTIYIIILVFGVITNSFVAFVIIRVTNIFIVTLALSDIGMCVVN-LPLCRSIMSTFIP
IYTSTFTMLIIGFDRYCLIVAIILI--M--AAFIVTFTLAIPLILVLQFCLPLLLTSIL-
-YTRILVAIVMLFTVCLPWQLFNL-LAFAMSSSCVNPFLYGWLNE
>Mollusca_Crassostrea_gigas_EKC42912_scaffold22_972247_973470__1_gene_CGI_10028887_transcript_EKC42912_FMRFamide_receptor_Acc_K1R0P6
VFGYVTPILCLVVLVTNVLFVVVFSKPTHFVLRCIAIVDTLTILLP-TPWEYMTVFLPIT
HTASIWLTTLLALQRYICVSTYIFA--F--FIFILAIGCHLSRFFIAVNIIPCVAMIVF-
-STIMVILIVNSVCIVMPIAAYYV-MLLVQVSYPIHFVLYCTMSE
>Nmr_Lineus_lacteus_comp16225_c0_seq1_m_24913
ALGCVVGILAVAGLFLNVLSMIVFSRASIFLMQVLAAADSAFLISN-FLSIPYIASFEVS
RDFAVWMVVLVTFERYLAIYTAKTV--I--VMFAVVALFNIPSFLLINLVAPISLVLCF-
-NFRILFTISSLFIVCLPHLGYLL-MIFQNINSFINFFIYIMMAR
>Nmr_Lineus_lacteus_comp23185_c0_seq1_m_59481
MTIPFYVVIFVVGVTGNSLVVFVVARITNIFITNLGCADIMMCLLA-VPMCQIIPMSLVS
VFVSTLTSTAIAIDRYFVIVCLLLI--I--SIWIISCSVSLPLAIFLQYVVPCCVITFC-
-YSRVLIAMVAIFVGCMPLNIVLL-TIIAMSSAIYNPFLYAWMNE
>Phor_Phoronis_australis_transcriptome_cdhit099_prot_TRINITY_DN309928_c2_g1_i4_p1
SLNITTLVACICGIIGSGFTFIVLSQSTNVYLLALTSADVIFLFIL-TMYHTYSLIFLIA
LLASIWITVALAVERYIAICARCVI--I--GVFVLALAFRAPQFWVTTAIIPFLALFFL-
-NIRLLISIVTVFFVCSPLVMFSA-ILLAVIKCTLNFVLYCWFSE
>Brch_Lingula_anatina_cdhit099_prot_comp134144_c0_seq3_p1
ISIVAYACLMFLAAVGNLTVFITLFRRVNMFIMHLAIADMEVTFVM-IPSCRLLAFCRFG
FYLSSFILVAISLDRYFAIIAKIML--G--ISWCLAMVCSIPQSVTAVYAMPLVVITMS-
-YSFITVMIVLFFVICTPYYVISA-WLLAVSNSCINPVVYGMFTT
>Nmr_Lineus_lacteus_comp21379_c0_seq1_m_46312
ALGCVLAVICIVGIVANIISIVVFSRSTTFLIQMLAVADSVFLLSN-LFVLPYFKGIMVA
RDASVWMVAMVTVDRYVALYIARVL--A--LLFLYVVAFNVPSFMVMNLLLPVFIVLIL-
-NFRILVIIAIVFVLCLPKVAESY-FLTQAFNSFVNFFVYCLTAR
>Mollusca_Crassostrea_gigas_EKC35844
PSLTFYVLIGLLGLAGNILVIVAILAITNVFLLSLASADLLLVLIC-VPLCTFVAYIQVS
MVCSVLTLTVMSIERFVAIIAKFVT--I--FIWIGSFVIASPTAFFILFAIPLGVMLVT-
-YIRILMVIVLLFAICGPILLNNL-LLMSYANSCVNPIVYGIMSK
>Nmr_Lineus_longissimus_c51921_g1_i1_m_196292
INGYLIPPLILFTIITNSLVCIVLLKPTNMLLVAMAVSDTLTGLTP-VPNSVLGRALPIF
HTASIWLTLALAAQRYICVCVLRTI--A--VIYFLSFVVHISTFLVFIHIFPCISLVIL-
-NALLMVAVVGVFLTVIPAGIFIL-FFFILLSYPVNFFIYCGMSR
>Nmr_Notospermus_geniculatus_g5921_t1
IRVNILIVCVVVGTIGCFGVSLWMWYRVNTMIMHLTLSDLLVLWMA-TMFCKIFKFLQYS
IMASNYILVVIGIDRHQAIRVWKMA--G--MGWGLAGLLSTPQLYVINFFLPLIILTVC-
-YIRITIVIVMNFILCTPYYVGEM-IALPTTNSVMNSYIFLFFNA
>Phor_Phoronis_australis_transcriptome_cdhit099_prot_TRINITY_DN305640_c0_g1_i3_p1
QVAIATIVVCCLGLVGNLLSLVVLTRTTYIYLTGLAICDLLVLVFT-IILFPWMHPFATF
QVTSVWLTLAFTVDRFIMICARITI--G--VLYASGLLFNIPKFFTFVCGVPFIALAVF-
-NGFLLIGVVVIFFICVPALVSRV-IFLITLNSAINFVPYYLFGQ
>Phor_Phoronis_vancouverensis_cdhit099_prot_comp89710_c0_seq1_p1
SLNITTLVACICGIIGSGFTFIVLSQSTNVYLLALTSADVIFLVIL-TMYHTYSLIFLIA
LLASIWITVALAVERYIAICSRCVI--I--AVFVLAFAFRAPQFWIITAIVPFLALFYL-
-NIRLLISIVTVFFVCSPLVIFSA-ILLAVIKCTLNFVLYCWFSE
>Mollusca_Crassostrea_gigas_EKC17199
LKTAFYISSIVINLVGNSLVILILAFTTNLLILNLSVSDILIACFC-SWMCKFTSFAQAA
VVSSVLTLTVISLERFQAIVTMVVI--V--CSWIISMGTASPYLFVIMYAMPILVMGVT-
-YSIILIMVLVFYVICTPQWGLLL-NYIAYTNSAINPIMYAGFNE
>Brch_Lingula_anatina_cdhit099_prot_comp151676_c3_seq5_p1
YHGFVSLVVCTFGIISNMFNIAVLTRPTNLILTGLAVADMLTMMSY-VPFLLFHANFATT
HTASIFVGVVLAVFRYAYIRAFFSV--M--FAYALSVVFLIPNYLIAIKITPCIFMTVF-
-GGLLLVVVIILFLFTFPQGVLAL-LIVALINNSINFILYCSMSK
>Brch_Terebratalia_transversa_cdhit099_prot_Ttra_rna_tri_19448_1_p1
PLLVFYALLILFGTISNCNVIYSIIRPRNIFILNLVISDLIICVFT-QPVCKLVPFFQVN
VFASAFSITAIALDRHYQILLAIIV--V--LIWLVAIVLSSPMLVFIQFLLPIMLVGFS-
-HIRIIAAISIIFVLSLPLNICNL-ILIVLGSACSTPVLYGWLNT
>Nmr_Lineus_lacteus_comp34308_c0_seq1_m_255134
LFVPVTCIIVILGLINNTLCYIIMRKTPNFVMRVLAVADNLVLFSL-ILMKGYLWFFMFS
KTFSVYTIVLMTFDRYVALCAWFGV--V--FVIIFSVLYNMPKLWLVMFIVPLLVLLTL-
-NIFLIIGVVTMFIVLSPSIIANV-LVLSAINSFINFYIYVLVGR
>Brch_Lingula_anatina_cdhit099_prot_comp135507_c1_seq1_p1
MNVYVTGILCVFGVIGNILSLIILLQITFYLLRAVAVADTCLLITT-LFLQAWVWPFAMA
HTGAVWTVVTVTFDRYIAVCGRAGI--G--LVTAFSVLYNLPRFFAINIICPISILTYL-
-NIRLLIVIVIAFILCLPSVVTQA-MAMVILNSSINFLIYCVFGR
>Phor_Phoronis_australis_transcriptome_cdhit099_prot_TRINITY_DN311038_c0_g2_i1_p1
VNGILGTIICVLGLLGNMLTMIILTRSTNCYLLSLAIWDSIVLIST-LLIVPFAYPVATA
QTSTIWLTVSFTVERYIAVCARIVI--V--VVSIVSLLYNITRWLPMMCIVPLAALAVL-
-NTFLLGSVVIVFIICVPALVYNV-VFSVTLNSAVNIILYCSFGQ
>Arthropoda_Daphnia_pulex_EFX81934
VMIPLYSVIFILSVLGNILVIVTLTQVTNVFLLNLAIADLLLGVFC-MPMCKTIPYFQVS
VAVGVWTLVAISLERYFAICAYKMI--I--AIWILSLSLCLPVAVVILLVLPLLIMGLA-
-YWLIAESSAPLENICSSCTVYEY--LLAYLSSCCNPITYCFMNE
>Brch_Novocrania_anomala_cdhit099_prot_Nano_rna_tri2_91610_1_p1
YHGYISAVICCFGIMANIANIVVLTRAINWILTWLAVADLATMLSY-LPFLLIHSSFTVC
HTVAIWLTIMLAAFRFIIMQAKITI--L--VVYITTVIIILPNYLVLIKLIPCLLLTIL-
-TILLLLAVVVLFLITLPQGILTV-LIITLLNNAINFVLYCTMSQ
>Brch_Terebratalia_transversa_cdhit099_prot_Ttra_rna_tri_18207_1_p1
AETVILGVILVLCIVGNVTIIYILLRRMLLFLLHLAIADLVTGIFT-VLLCKSVKFLQVG
WYSSTFILVATALDRFYAVFAHILV--G--FSWGFAFLLSIPQAILVLWIVPSLVLVFV-
-YSIITLVVSIIYIVCAPFWIVAL-WMLGNINCCVNPFIYLFIID
>Nmr_Lineus_lacteus_comp20969_c0_seq1_m_43816
VLIVLYIIVFIVGLVGNFLVCFAVWRVTNYFIVNLAVADFMVILFC-LILCRILKYLQIS
VSVSVLTLSCISIERWYAICARTAI--V--LIWVVSLSIMVPEVVVCLYAGPLVLMAVC-
-YSMILIAVVVMFAVCFPVFLLTI-LWLCYFNSAINPVIYNFMSA
>Mollusca_Crassostrea_gigas_EKC32751
MSVIAYACLFLFAASGNLTVLVTLLKRVNTFIMHLSIADLIVAFIM-LPACRILMFFRLG
FYLSSFVLVAISLDRYFSIVGKIML--T--MAWLLSIIASLPQSIITVYLLPLVIITTS-
-YSLITLVIVTVFVLCTPYFLMVS-WIFAVSSACLDPIVYGMFTA
>Brch_Hemithiris_psittacea_cdhit099_prot_comp22028_c0_seq1_len_1862_p1
IQGYVYPFITLITLVNNAIVCYILTRGMNIFLVGLAVADTMTGLSS-SPRMYLSEVLPMF
HTASIWITLILGVMRYMCVCCIAAV--V--FVYILSVAVHLFRALVFIHFIPCTVLIVC-
-NYKLLIIIVGIFLLVTPLGIYFL-LLAILLTYPTNLVVYCVISR
>Brch_Lingula_anatina_cdhit099_prot_comp150025_c0_seq1_p1
IHGYLSILICFVGIICNILNVIVLTRPTNYILSALAIADLLTMVPY-LPINLMNNVISTM
HSVAMWLTVALAFFRYIIVCTKLTI--A--AICIFTLLFLIPNFLVGVKIATCILLVIF-
-SGLLLVTVVLLFVVTLPQGILLL-MMIVLLNSSINFMLYCTMSQ
>Brch_Terebratalia_transversa_cdhit099_prot_Ttra_rna_tri_18471_1_p1
TFTSIYVLIFITGLLGNVFTCVVIARATNYYLFSLAVSDVMAIIIC-LPFCVFKVYVLMT
AVASCLTITAFTVERYIAICVIKII--I--AVWVIAAICALPYGVFLLFVGPMTIIIVL-
-YVLILVAVVVGFFLCCPFHIQRL-LITYFMSSIINPLLYNVMSR
>Mollusca_Crassostrea_gigas_EKC35843_CCK
PVSIAYGLTLVLGITGNILVIASVIRVTNVFLLSLASADLLLVVVC-VPLCKFVNYLQLS
IICSVMTLTGLSLERYYAILARRSV--I--CIWILSFLMATPTLALVILMLPFILLSYA-
-YASILVTIIVLFMICGPVTTNNL-LVLSYINSCVNPIVYGFMSK
>Brch_Terebratalia_transversa_cdhit099_prot_Ttra_rna_tri_13791_1_p1
VLLVFYIALIIFGTVGNCMVIYSVIRARNFFILNLVVSDLILCVFT-QPMCKMVPFLQVN
VFISTFSITAVALDRYYHIVVAIIV--I--FMWLASFILASPVLVCIQYVLPIILLLFA-
-HLGILAAIAILFVLSLPLNVCNL-ILIVLASACSTPILYGWLNH
>Phor_Phoronis_psammophila_cdhit099_prot_comp68548_c0_seq1_len_2388_p1
AFDIILPIVCICGIVGSIFTVTVLSQSTNMYLIALASADLIFLVLL-TSYFSYSIIFLIS
LLASIWMTVALAVERYIAICARCII--V--VVYVLAFTSHASRFWAITVIIPFIALFFL-
-NIRLLISIVTVFFVCAPIVVFST-VVLAAIKCTLNFVLYCWFSE
>Brch_Glottidia_pyramidata_cdhit099_prot_comp48765_c0_seq1_p1
YHGYVSTVVCTFGIIANIANIITLKHSINFILTWLAVADLGTMLSY-LPFLQFHSSFTVC
HTIAIWLTIVLAIFRFLYMHAQRTV--A--LVYILPAIVCLPNYLVLVKLIPCLVLTIL-
-TVLLLLLVVVLFLITLPQGIMTI-LTVALLNNSINFVLYCTMSK
>Brch_Lingula_anatina_cdhit099_prot_comp139060_c1_seq3_p1
YHGYVSAVVCTFGIIANIANIITLKHSINFILTWLAVADLGTMLSY-LPFLQFHSSFTVC
HTVAIWLTIVLAIFRFLYMHAQATV--A--LVYILPAIVCLPNYLVLVKLIPCLVLTIL-
-TVLLLLLVVMLFLITLPQGIMTI-LTVALLNNSINFVLYCTMSK
>Mollusca_Crassostrea_gigas_EKC21149
ILSILFIFIGVLGIVGNSLVITVILIVTNVFIMNLAIADLLIMISF-IPMCKFNRYILTC
LYVSVLSLVSVCIERFVAIVNFIVV--S--LIWYVGFMCALPTALALFYFIPVCIQIIL-
-YAIILVASVIVYTGCAPPQVLLF-YVIAYINSAANPILYSIFSQ
>Nmr_Lineus_longissimus_c45497_g1_i2_m_104402
TKVYMMPIIAVFGFIGNSISFVVLSKSTTVFLKALAVADNAVLIIY-LLTQSFSWALLFT
KVISVYVVVGVTVERFIAVCATITV--G--CICLCSLLYNLPKCFVLVFIIPLTTILVL-
-NYQLVVAVCCVFTILLPAVVMNV-LMFSTLSSCVNFYVYFLTGT
>Nmr_Notospermus_geniculatus_g6587_t1
-----AELKVQSKIDGNATVIYVILRITNFFLANLAFADFCVGIFC-VLMCKLNYFIQMA
FVASVTILTAIAIERYVAIILIFFI--V--LIWSIAILYNVIQLVVLWYLIPLILMTAM-
-YSKILVLVVSCFAACLPFQVRTL-LLLMFSNSGLNPILYAFFSD
>Nmr_Lineus_lacteus_comp15231_c0_seq1_m_22288
LRINVLSVCVVIGTIGCFGVCLWMWYRVNTMIMHLTVSDVLVLWLA-SLFCKIFKFLQYS
IMASNYILVVIGIDRHQAIRVWKMA--G--VGWGLAGVFSTPQLYVVNFFLPLFIIGIC-
-YIRITIVIVLNFIICTPYYVAEM-IAVTTANSVTNSYIFLLFNA
>Phor_Phoronis_psammophila_cdhit099_prot_comp59691_c0_seq1_len_1673_p1
-------------------------------------------------LCIFKTFLQAT
VYASVLTITAFTVERFVAICAVKII--V--LLWIVAITFAIPYAVFLFFIAPMTIITVL-
-YIFILVAVVVAFFVCAPYHAQRL-MVSYLISSTVNPILYNLMSK
>Brch_Novocrania_anomala_cdhit099_prot_Nano_rna_tri2_114841_1_p1
TWGVAANITVLLGLIGNVLSFIVLSHSTSCFLKAMTIFDTLVLISM-SLMDPYAYPIAIA
QTSTIYTTVTLTVERFIAVCARKSV--L--GVLLCAIIYNIPRMLIVIFLIPFLILTVL-
-NIRLLISVIVVFLICLPAIADNI-FFMVVLNSAVNFLIFCVFGR
>Phor_Phoronis_vancouverensis_cdhit099_prot_comp90034_c0_seq1_p1
LIEILQPILVVFGILGNIINVTVLTRSTNCYLTALAIYDLLYLMVV-TTYAAYARPISVF
SNTAVWLTVVFTVERYIAVSARWVI--L--ATCILVFMLLIPEFFLLFTVVPMVLLSIF-
-NTFLLIAVVIVFFCLMPNAVALL-YFLALINSTINFVLYSSLST
>Brch_Hemithiris_psittacea_cdhit099_prot_comp23157_c0_seq1_len_2480_p1
YHGYIASVVCVLGLMANIANIVVLTRSVNLLLTWLAVADLLTMTVC-FPFLLIYSHFSYF
HTIAIWLTICLAIFRYLFVSAKITI--A--LVYTTVSVMLIPNYLILFKLIPCFLLIIL-
-TLLLLLVVVILFLITLPQGIISL-LMSAILNNSINFVLYCTMST
>Brch_Terebratalia_transversa_cdhit099_prot_Ttra_rna_tri_20664_1_p1
IRIPMYSMIFILAVVGNILVIVTLIQVTNVFLLNLSVSDILLAVFC-MPMCVLIRYLQVS
VFVSVYTLVAISMERFFAICSYKII--G--IVWAGGFLLMIPIAVVVLLIIPCVVMLVA-
-YGRILFVVVLEFFICTPLYVTYT-WLLSYVSTCCNPITYCFMNA
>Mollusca_Crassostrea_gigas_EKC26657_gpr83
ILITAYAILICISLFGNSIVCYVIMRVTNFFIANMAISDLFVTCLN-VPICHLVNFSLIS
VYVSTFTLTAIALDRQYVLLGIVIL--V--LIWVISFFLSLPYGIIIQYFIPLTIIGFS-
-YGRILITVVVIFALCMPLNLYHI-LWIAISSTCYNPFVYCWMNE
>Phor_Phoronis_psammophila_cdhit099_prot_comp63962_c0_seq1_len_2089_p1
LIEIVQPIFIVFGILGNIINIIVLTRSTNCYLTALAVYDMMYLIIV-PTYTAYGRPISAL
SNTTVWLTVVFTVERYIAVSARWVI--L--ATCLLVFLLIIPEFFLLFTIVPLVLLGIF-
-NSFLLIAVVLVFFCLTPNAIALL-YFLALVNSTINFVLYSSLST
>Brch_Novocrania_anomala_cdhit099_prot_Nano_rna_tri2_23478_1_p1
LLGIVGSILCTVGILGNCMSIAVLFQSSNTYLIGLSIANAGVLVSA-FLVYPYANPVAIF
QMASVWMTVAFTIDRYIFICAWKVT--A--VIFILSILYSLVRFWVFVLGIPLGTIAVL-
-NCLVLFAVIVLFMICIPLFAANV-MFLVIVYSSLNVFLYCYFGK
>Brch_Terebratalia_transversa_cdhit099_prot_Ttra_rna_tri_20446_1_p1
YHGYLAAVVCIFGIMANIANIVVLTRSVNLLLTWLAVSDLLTMVAY-LPFLLFYSHFSYC
HTTAIWLTISLAIFRYLYISAKVTI--L--LVFLSTLVALVPNYLTMFKLIPCILLIIL-
-TMLLLLVVVVLFMITLPQGIFTM-MILALLNNSINFVLYCTMSR
>Mollusca_Crassostrea_gigas_EKC27836
--------------------------FYDTISFASAASDLLVGLVI-VGLCKLLQYIKVV
IYSSTYVLVSMSIDRLDAVAAKVLI--A--AAWILSFVFGLPILVLAAFIIPTLIIMVC-
-YCFITVFIVLAFIICCPYFGFML-YSLSPLNSAVNPIIYGIFST
>Brch_Terebratalia_transversa_cdhit099_prot_Ttra_rna_tri_2988_1_p1
MSIVACSILMVISAIGNLTVFITLFRRVNLFIMHLNVADLIVTFIM-LPACRIGMFYRFG
FYLSTNVLVAISLDRYFAILGKIML--A--LSWILAAVSSIPQSIVVVYAIPLVVISIA-
-YGLITLMIVITYVVCTPYFTICL-WMFAMSNSCINPIVYGMFTT
>Phor_Phoronis_psammophila_cdhit099_prot_comp65011_c0_seq1_len_2634_p1
AWGIVANIIVLLGIIGNILSIVVLNHSTSCYLTALAIFDSLLLISM-SLMHPIGYPLSTV
QLCTIYTTVAFTVERYIAVCARKGI--I--AIVVCSILYNIPRTLIVYFVVPFFLILAL-
-NVLLVIALVIVFLICFPSIIDNI-FLMVVINSATNFVIYCLFGN
>Brch_Lingula_anatina_cdhit099_prot_comp135034_c0_seq1_p1
IIVAVYSILIAMGVLENVFIVYIVFRVTNIFICTLAISDITLLTFN-TPMCKVLFASFIP
IYTSTLTMLMIAFDRYRLILAVLLI--C--MSNMIAFVIAIPLFIVTQFLAPLVIAIVL-
-YGQILAAIVILFIICLPWSLFST-VAFAVSSACINPFLYGWLNE
>Nmr_Lineus_longissimus_c51027_g1_i1_m_179850
AQVVFLFILFKFIVIGNLAVLVAIGVRMNFFIMNLCIADLSNAFFN-VLGCKIFRFLQVT
QTAATYALVALSIDRLDAIAAKVLV--G--TAWGLSFLFSTPMIVISLFIIPAIIIAVC-
-YGIITLVIVIVFIICTPYFLFDL-LSLAPLNSAANPIIYGIFST
>Brch_Lingula_anatina_cdhit099_prot_comp155243_c0_seq1_p1
VCEIFVPIVVTFGVIGNVLNIIVLSRSTNYYLLALASCDSLYLILA-LTAMAWIRPLTIF
SNASVWLTVTFTVERYIGIRARWII--L--CVFIFVTIITLPEFWISCVILPLSLLIIF-
-NTLLLITVVIVFLVCLPSAISYL-VLLVEINAALNFVLYNFFSA
>Nmr_Lineus_lacteus_comp8614_c0_seq1_m_10261
PSGFVYGITFLVGVIGNALVIFSIARVTNIFLTSLASADLLLILIC-VPLCKFVNYMMVS
AICSVLTLTSMSVERYYAILARRVI--I--VLWVLSFILAIPILILLVLIIPLAIMTMA-
-YASILVAGIVLFGICGPFLVDNV-MLLTYVNSCVNPVVYAFMSK
>Phor_Phoronis_vancouverensis_cdhit099_prot_comp85923_c0_seq1_p1
QVAIATIVVCCLGLIGNVLSLVVLTRTTYIYLTGLAVCDLLVLIFT-IILFPWVHPLVTF
QVTSVWLTLAFTVDRFIMICARVTI--C--VLYAGGLLFNIPKFFIFVCGVPFIALAVF-
-NGFLLIGVVVIFFICVPAFVSRV-IFLITLNSAINFVPYYLFGQ
>Brch_Laqueus_californicus_cdhit099_prot_comp46217_c0_seq1_p1
VQQICLPVIVIFGLLGNILNIIVLSRSTNYYLMVLAVFDTLYLVFS-LVARAYIRPMLIC
NLIAVWITVTFTIERYIGVCARYVI--V--AVIIIGTGVVVPEFFIISLLLPLAALVVF-
-NTLLLISVVVVFIICTPAAVMTL-YLLLQINAAINFILYSYFSN
>Brch_Terebratalia_transversa_cdhit099_prot_Ttra_rna_tri_18623_1_p1
VQQVCLPVIVIFGLLGNILNIIVLSRSTNYYLMVLAVFDTLYLLFF-LVAIAYIRPLLTC
NLIAVWITVTFTIERYIGVCARYVI--I--AVIIIGTGVMVPEFFIISLLLPLTALTIF-
-NTMLLISVVVVFIICTPAAVMTL-YLLLQINAAINFILYSYFSN
>Brch_Terebratalia_transversa_cdhit099_prot_Ttra_rna_tri_21407_1_p1
IRAVVLGTLFIVSLIGNSLTLFQTWRTIHILILHLAVADLIVTFMA-ILMCKIVKFLQFG
LYLSTYMVVVISIDRCCSIAVRIMI--T--ISWILSAVFSAPQAYVLLFGVPLVAIVTS-
-YCTITICIVILFVMCGPYYTCYM-GFGGMANSALNPLIYGAFHV
>Mollusca_Crassostrea_gigas_EKC2848
TAAVCYAVIFVLALVGNILVIATLVQVTNVFLLNLSFSDLLLAVFC-MPVCYLSRYFQVS
VGVSSFTLVAISLERYFAICAYRSI--L--LIWGVAFVIMIPIPVLMLLVIPLIAMSVA-
-YGIVLFAVVIEYFICTPMYAVQT-WMLAYLSSACNPVTYCLMNK
>Brch_Hemithiris_psittacea_cdhit099_prot_comp11512_c0_seq1_len_1857_p1
INHVIGAVIIAFGLLGNVLSIVILTRSTNHYLAAMAVWDCIVLISS-VFAVPVIYPIATG
QMATIYITVAVTVERYIAVCARIVI--L--SVSLGAVIYNIPRCLVVMGAVPLTSLCVL-
-NTFLLIAVVIVFIVCIPALVYMV-VALAVTNSAINFILYCTLGK
>Nmr_Lineus_lacteus_comp4269_c0_seq1_m_4191
AYFLFFGAMIITALSGNIVIMWIVLAVTNYFLLNLAIADASITAFN-TLYCKFSLFTSAT
ISSSVFTFMAIAIDRYTAIIAIGAI--A--LIWVISVVLAVPNLWFSNYVVPLLACTVA-
-YSRVMIIVVLIFGACLPQHVYFI-VWVAMSNSMYNAFIYCWMNS
>Phor_Phoronis_australis_transcriptome_cdhit099_prot_TRINITY_DN314670_c3_g6_i4_p1
FIEILQPLLVVFGILGNIINVIVLTRSTNCYLTALAIYDMLYLMIV-PTYTAYARPISVF
SNSAVWLTVVFTVERYIAVSARWVI--L--VTCTLVFMLLIPEFFLLFTVVPLVLVSIF-
-NTFLLIAVVIVFFCLMPNAVTLM-YFLALINSTINFVLYSSLST
>Brch_Novocrania_anomala_cdhit099_prot_Nano_rna_tri2_187312_1_p1
STGIIANIIIAIGLVSNVLTVVVLLRSTNCYLFALAVWDTIVLICS-VFIGLIIYPLGTA
QTATIWLTVAFTVERYIAVCARIVI--V--FITFVSALYNLPRWFPIMVFIPLMTLAVL-
-NFFLLVAVVVVFIICIPAAVYNV-ATLVMVNSAVNFLLYCAFGQ
>Brch_Terebratalia_transversa_cdhit099_prot_Ttra_rna_tri_1007_2_p1
PLVITYSITFLVGLFGNTVVIFSLVLVTMVVFISLAIADIIFLMVC-APVCKMWHFVQLS
AVASILNLMTVSVERYIVIVARKII--V--IVWFMSFALASPMLYSVMFAVPSVLMVFC-
-YIRVLITIIIIFLLCGPKLIIEL-LVLPYVQSCLNPIIYSFMSS
>Nmr_Lineus_lacteus_comp24802_c0_seq1_m_76709
VELAVMSIVFILAVIGNGGVICVLLPRVHHFMLNLSIADMLVAFWN-VLLCRFLRFMQFP
VFGSSYILVMCAIDRFIAICTYMLV--T--LGWGIGFLLASPQFLSFSFFIPLIILVIT-
-YGCITFIVVCAFIVCTPYSVMMI-WLLTQLNSCCNPYIYVVFNY
>Phor_Phoronis_australis_transcriptome_cdhit099_prot_TRINITY_DN306346_c3_g4_i1_p1
LYGYVWPIATVLVVITSVLSCTILFSPTNLVLGSIAIANMLTCLPP-IPFKATIFIIPMS
HNVSIWLTVFLAFQRLLVIKTIKVI--I--GLYFAGTIAHLSRAFIFMYVIPCTVLVIF-
-TCMLLVVVLLVFLTVMLGAIIVV-LVIILCSYPFNFLIYSTMSK
>Phor_Phoronis_australis_transcriptome_cdhit099_prot_TRINITY_DN310221_c1_g2_i5_p1
AWGVVANIVVCLGVIGNILSITVLNHSTSCYLTALAVFDTLLLISM-SLMHPFAYPLATA
QLCTIYTTVAFTIERYIAVCARKGI--M--AIVICSILYNIPRILIIFFVAPFCIILIL-
-NILLVIALVIVFLICFPSIIDNI-LLMVVINSATNFVIYCLFGN
>Nmr_Lineus_lacteus_comp17895_c0_seq1_m_30035
IEIGVQAVIFILAFFGNATVLLVLALRMHTFIMHLSLADLFVAFFN-VLLCRFVKYVQVA
MYASSYVLVATALDRYTAIVIALMV--G--AAWILSLIFAVPQPIMLVYFLPLLILIFS-
-YGRITLAVILCYQICSPFFISQM-YLLASLNSMTNPWIFLLFND
>Mollusca_Crassostrea_gigas_EKC41435
VRVASVMAVMIFTLIGNFLLIALLTYRVNIFIINLAVGDLAVAFIT-MSLCKFAVYLQVT
LSSATFLLTGMSVDRYQVIVIWTKV--V--SAWVLAFLFALPQLATYVLIVPSIVMLYC-
-YYKITLTVIVGFLVCTPYFIISF-LIIFMVHSALNPVLYGIFAL
>Brch_Lingula_anatina_cdhit099_prot_comp151673_c0_seq1_p1
TGLYVFPVLCTFGIIGSILTLVVLSQSTNVYLSALAVSDMIKLIND-FLLYPFSHFVFMS
VCVSSWLLVSVAVERYVLVCATVVS--V--VIYLVMSGIAIPSALLLRSVIPLFILAIM-
-NFQILLSVIVLFLMCTPDAIMST-VTLLCVNAAVNIILYSAFNS
>Nmr_Notospermus_geniculatus_g6586_t1
LFITAYTVVFCICVVGNAAVIYVILRITNFFLANLAFADLCVGIFC-VLMCKLNHFVQMA
YVASVTILTVIAVERYVAIILICVI--I--HIWIIAIFYNVIQLVFLWYLTPLVIMTVL-
-YTRILVLVVASFAACLPFQALTM-IIIMFFNSGLNPILYAFFSE
>Arthropoda_Daphnia_pulex_EFX86411_scaffold_8_783189_784643__1_gene_DAPPUDRAFT_44675_transcript_EFX86411_description_Putative_myosuppressin_receptor_1___Source_U
MHGYISLVVCLFGMLANTLNIIVLTRPTNAILTGLALADNLVMIEY-IPYVLIHAHVTVF
HTISIWLTLLLAVWRYLSVAALLAI--L--LAYVVSPLVCIPIYLVVVKLIPCVALTFF-
-SFRLLLAVLVLFLVTFPQGILAL-LILALINGAINFLLYCVMSR
>Nmr_Lineus_longissimus_c21658_g2_i1_m_11967
LFITAYAIVFTICVVGNAAVIYVILRITNFFLANLAFADFCVGIFC-VLMCKLNYFIQMA
YVASVTILTVIAIERYVAIILICII--V--HIWIIAISYNVIQLVFLWYLIPLIIMSVL-
-YTKILVLVVASFAACLPFQAYVL-ILIMFFNSGLNPILYA----
>Brch_Lingula_anatina_cdhit099_prot_comp146581_c1_seq4_p1
LLGVCGMIVCVLGIIANIMSAIVLTRSTYTYLAALSACDALVLLMT-MILFPYVHPLAMF
QVTSVWLTLAFTVDRYIMICARKVV--C--GISVLGVLFNLVRFFVFVCGVPFLALAVL-
-NAFLLIGVVMVFFICVPALIARE-IFLVALNSAINIVPYYFFGK
>Brch_Hemithiris_psittacea_cdhit099_prot_comp23423_c0_seq1_len_3581_p1
LMGIGAMFVCVFGVVANILSIVVLTRSTYSYLTALSVCDLLVLVCT-MVLFPVVHPLAMF
QVTSIWITLAFTVDRYIMICARKVV--A--VICLMGLLYNIPRFFVFVYAVPFIMLAIS-
-NGYLLISVVVIFFICFPALINNI-ILLVILNSAINIIPYYFFGK
>Nmr_Lineus_longissimus_c37436_g1_i1_m_42735
LFITAYSIVFGVCLLGNAAVIYVILRITNFFLANLAFADFCVGIFC-VLMCKLNYFVQMA
FVASVTILTVIAIERYVAIVLIFFI--V--LIWSIAIFYNVIQLFIMWYFVPLLLMTFI-
-YTKILVLIVGSFAACLPFQVRVL-ILLMFFNSGLNPILYAFF--
>Brch_Terebratalia_transversa_cdhit099_prot_Ttra_rna_tri_2988_2_p1
MSIVACSILMVISAIGNLTVFITLFRRVNLFIMHLNVADLIVTFIM-LPACRIGMFYRFG
FYLSTNVLVAISLDRYFAILGKIML--A--LSWILAAVSSIPQSIVVVYAIPLVVISIA-
-YGLITLMIVITYVVCTPYFTICL-WMFAMSNSCINPIVYGLFAT
>Nmr_Lineus_lacteus_comp20014_c0_seq1_m_38598
IEIGVLSTVFILALVGNGIVVGFLLLRMNLFIVHLSIADLAVAFFN-ILLCRLHPYAQVP
LYASSYMLVIIAVDRFYAICSYLMI--L--LTWLIAFALSSPQLVILMYLIPTILLSIL-
-YGTITFVVILTFILCTPYWVSMV-LLLSALNSCSNPFIYLFFNF
>Phor_Phoronis_australis_transcriptome_cdhit099_prot_TRINITY_DN294008_c4_g10_i2_p1
VSVIAYTCIFIISAIGNLTVFITLFRRVNLFIMNLSVADLIVTFVM-VPACRILMFFRFG
FYLSSFILVTISLDRYFAIVGKIML--G--FSWFLSVVVSIPQSILTVYGVPLVIIVLS-
-YTRITITIVLVFIVCTPYFVINI-WLFAVSNSCMDPIVYGMFTI
>Brch_Terebratalia_transversa_cdhit099_prot_Ttra_rna_tri_11018_1_p1
GIIIAYTVIIVISLFGNVLVCQVVYRVTNIFIVNLAIADILMSSLN-IPVCHVFYFIPVS
VYVSTFTLTLIAIDRHQVIVGVIVL--G--VIWTLAITLAAPFAISIQYCLPFVIISIM-
-YGRILVIVVCIFGLCLPLNLYHI-LWLAFSSVGYNPFVYCWLND
>Nmr_Lineus_longissimus_c40072_g1_i1_m_57034
IFILIYSLVFCLCIIGNLLVIFVVLRVTNYLLANLALADLFVGIFC-VLMCKLNFFVQFS
YSASVSLLVVISLERYIAITLVLVT--V--GVWVVSFSYNAMQLFFLWYAMPLSLVTFV-
-YIKILIVVVGSFALCLPYHFRSL-MFLMFFNSGLNPILYAFLSM
>Nmr_Notospermus_geniculatus_g6126_t1
IFILIYGLVFCLCIIGNLLVIFVVLRVTNYLLANLALADLFVGMFC-VLMCKLNFFVQFS
YTASVSLLVVISLERYIAITLVCVT--I--GVWSTSFAYNAMQLFVLWYAVPLILVTFV-
-YIKILIVVVASFALCLPYHFRSL-TFLMFFNSGLNPILYAFLSM
>Nmr_Notospermus_geniculatus_g3484_t1
LFIMAYSIVFCICVVGNAIVIYVILRITNFFLANLAFADFCVGVFC-VLMCKLNYFIQMA
FVASVTILTVIAIERYVVIVLIVFI--A--LIWVVSILYNVIQLVFLWYLLPIILMTAM-
-YTKILVLIVISFAACLPYQVHVL-ILFMFFNSGLNPILYAFFSE
>Mollusca_Crassostrea_gigas_EKC39231
CLLAIYCFIFVTGVVGNVCTAIVIVRTTDYYLCSLAISDILILVSC-LPFCIGKALLTMT
SYASVLTITAFTVERYIAICSVLII--I--GIWTVSFLIALPYPVFLFFIVPMTAIIIL-
-YVLILVAVVVAFFFCAPFHTQRL-YVLYFVGSTVNPFLYNVMCK
>Arthropoda_Daphnia_pulex_EFX81998
ALITLYSVLIMAGSLGNCLVIWAVIRLRNTFITNLAVSDLLLCLVT-MPSCKLAGGLQVS
IFVSTMSITAISLDRYQLIVAAAGL--L--SIWALSFLLAAPMFLVVQYAAPILIVSVV-
-HAKILVTIAFIFAVCMPLNVYNL-VVLGMSSACANPWLYGWYND
>Arthropoda_Daphnia_pulex_EFX83169
CLVAAYCLLIIFGTIGNSLVVYVVACARNVFVVNLAISDLLLCLIT-MPSCKMVGSLQVS
IFVSTLSITAIALDRYQLIVALLAL--G--GIWILGVVLALPLFILIQYALPIITVSVA-
-HARILVAIAIIFTICLPMNTFNV-VMVGMSSACANPLLYGWLND
>Brch_Terebratalia_transversa_cdhit099_prot_Ttra_rna_tri_11898_1_p1
LMGIGAMCFCVFGMAANIMSVIVLTRSTYSYLTALSVCDFLFLVCT-MLLFPVIHPLAVF
QVTSIWLTLAFTIDRYIMICARKVI--V--SVCISGLIFNIPRFFIFVCGVPLICLAIL-
-NAFLLIGVVVIFIICLPALITNV-IFFVIINSAINIVPYYFFGK
>Mollusca_Crassostrea_gigas_EKC33871
PVTIIYGILFVTGILGNICTCFVIARATNYYLFNLAVADLLLLVIG-LPLCVMRAFVCIS
TNTSILTITAFTVERYVAICAARVI--A--CVWIVAVCTAIPIADCFFFILPMIFISVL-
-YSLILVAVVVAFFVCAPFHAERM-MIFYFINCTVNPVLYSVMSF
>Phor_Phoronis_australis_transcriptome_cdhit099_prot_TRINITY_DN311098_c1_g5_i1_p1
AVPVVFGVVFLVGVIGNGTLLHIICWPPNAYIFNIAFGDFILMVAS-VPICKLSQSIQIS
VALTAFSLAGVSIERFRVITLCGTI--T--FAWIFALLLGIPDAMGLTYVAPLVLVPFF-
-YCLIVFALTLSLIICLPRHVYVL-RCLAFLNSCLNPVIIYFIDR
