# Supplementary material for: Nemertean, Brachiopod, and Phoronid Neuropeptidomics Reveals Ancestral Spiralian Signaling Systems
Source: Mol Biol Evol. 2021 Jul 17;38(11):4847–66. doi: 10.1093/molbev/msab211 (PMC8557429; doi:10.1093/molbev/msab211)
Supplement: msab211_Supplementary_Data [file msab211_supplementary_data.zip › Supplementary_Material_13_Alignment_GPCR_GammaRhodopsin.txt]

>AKQ63071_DH31-like_receptor_2_PDum
LLLLNLAIADISFLLICIPFTAYK-YVWTFGDVLCKTVKYFVTAYVTIYTLVAISVLRYL
TIVWNTSTRQRTKKNITRLILVIWLVILIVNAPVLAIHQVFFVCSYVLPLFVICFLYLLI
VWHLQERGNNRTTHVARVIFTVVLVFGTSWLPLHINSLVLWNCLAYGNSCANPFIYNYVS
AEFKRAFKE
>AKQ63071_FLamide_receptor_1_Pdum
LLLLNLAFADLTFLLICPPFTALS-FAWPFGNVVCKLMHYLVTVYVTIYTLVLISVIRYM
TILHNTETIRRTKRNIMMMCFAIWLLMLVVNIPILVSYGVFFVFAYLLPLFIILVVSVLI
LQHIQVKSGDRKKKASRLLILVVVIFALLWLPVHIHLLMLWNTLAYFNSCVNPFIYNYAS
KEFRDSFRE
>EFX71121_Galanin_receptor_Dpul
LLIINLALADLLFIVFCVPFTASD-YAWPFGEVWCKIVQYLVTAYASVYTLVLMSLDRYL
AVVHPFTSKSRTKANTFWAIAVTWVVIFAACVPLLMAHGQFFATSYAIPLLLICALYISM
LLRLSAEIQRGKKRVTRMVCIVVGSFALCWFPIQLFLVISSHILAYMSSCVNPFLYAFIS
DNFRKAFRK
>ELU13025_ctel
FLLLNLAVADMAFLVVCIPFTAHK-FIWIFGDTACKVVQYFVTAYITVYTLVAISALRYM
TIVWSTQTQFRTKRNVIAFIVSIWTVTFGANIPVMLLHEVFFILSYALPLIAIIFLYMLI
LFHLLDQTRDRTNHAFRIIVAVIVVFALTWLPHHVNSLVLWYCMAYGNSCANPLIYNYGS
QEFRKSFKE
>Phor_vancouverensis_PF00001_GPCR_Acomp78997_c0_seq1_p1_SS
TYILNLALADTIFLA-GLPFLLIS-LHWIFGEVMCKLFYCSINIFTGVFFICVLSADRYL
AVCYPMK-MHRSKTVSYIAVGCVWIVSFIVMIPIFLYSSISFLLAFVIPLALSAVFYIMV
VIRLSREKKRRTRKITIMVLSVIAVYFCCWLPYWVFQANALSILSYSNSMLNPILYAFMS
ENFRRAFTK
>Phor_australis_PF00001_GPCR_ATRINITY_DN286045_c0_g3_i1_p1
TYILNLALADTIFLA-GLPFSLLS-YRWIFGEVMCKLFYCSINIFTGVFFICVLSADRYL
AVCYPMK-LHRSKMVSYITVGCVWIVSFIVMIPIFLYSSLSFLLAFVIPLALSSVFYIMV
VIRLSREKKKRTRKITIMVLSVIAVYFCCWLPYWVFQANALSILAYSNSMLNPILYAFMS
ENFRRAFTK
>Phor_australis_PF00001_GPCR_ATRINITY_DN321291_c0_g3_i14_p1
FLITNLAVNDLLFLIIVMPSTVLR-YTWLFGVFFCKFIRYTVTAYNSVYTMVSMSLIRFY
VIMYPVRANYKRYYLVPKIIGVTWLVTLCVNTPALIFHYVFFIFGYVLPLLMISICYGFI
LVKLTVETAQGRKHATYLVFAIVLIFTICWLPAHVMALIICNMLVALSSTLNPVLYSFLS
ENYRDAFKR
>Phor_psammophila_PF00001_GPCR_Acomp57367_c0_seq1_len_1093_p1
YLITNLAIADLTFVAIVVPFLGIR-YAWPGSEISCKIVKYLTTAWGSIYTLVFMSMVRYV
AIVFPIMSLKHSVKNISFAMVAMWIVIFLVNIPTYQYHGKFLIFGFILPVVIITLLYTFI
LRALTRENLRSKKRATRMVFVVVLAFIICWLPIQMLLILFCNILAITNSCLNPILYAFLS
VNFRQGFAK
>Phor_vancouverensis_PF00001_GPCR_Acomp92972_c0_seq1_p1
LLITNLALADLTFLGIVVPFLAIR-YAWPGGETSCKIVQYLTTAWASIYTLVIMSMVRYV
AIVFPILSLKHSRRNISIAIATVWIGVALVNIPTYLYFGKFLAFGFVLPLLIISVLYTFI
LRALTKENLRSKKRATRMVFIVVMAFVVCWLPLQLVLNLFSNILAFANSCVNPILYAFLS
VNFRKGFAK
>Phor_australis_PF00001_GPCR_ATRINITY_DN296209_c2_g6_i2_p1
LLITNLALADLTFLCIVVPFTAMR-YAWVGGDESCKIVQYLMTAWASIYTLVIMSMVRYV
AIVFPILSLKHSRRNISVAIATVWIGVALVNIPAYLHFGKFLTFGFVLPLLIISVLYTFI
LRALTKENLRSKKRATRMVFVVVMAFVICWLPLQLMLIVFSNTMAFANSCINPILYAFLS
VNFRQGFAK
>Brch_Novocrania_anomala_PF00001_GPCR_ANano_rna_tri2_106435_1_p1
ILFLNLASSDLLFVMFCVPIQGAI-YALRLGGPVCKLLYYLVTMGVSVYSLVAICGFRFI
AIKCPLTSTRLSKRNAIIVSLGAWLLMFLLNIPILLTFDENVVMDFLLPAIAIMTLSGLI
LHSVGVSGRAKIRRLIVMVTIVAVVFVACWAPLQVIFLIFALCLAFLSSCVNPIIYNFLS
REFRKAFAR
>Brch_Lingula_anatina_PF00001_GPCR_Acomp128901_c3_seq1_p1
ALFFNLALADLFFIIVCVPVQITN-YAVALGPVICKISYYVFTMALSIYSLVAICVLRYV
GIKHPLHARKLRRRNVILASSVIWVFTLVLNIPVAFFYNETSGFDFVIPFILVSTLSTLI
IVTILQQSKKNTKRLIVLVILVTVVFFVCNGPLNLTLIILIQVLAISNASLNPLIFNFAS
KEFRKEFAK
>Brch_Lingula_anatina_PF00001_GPCR_Acomp145365_c0_seq2_p1
PLFLNLAVADLLFNLFGLPIYAAF-YAILIGDVTCKTLYYLVTMGVSIYSLVAICLLRYL
SIKYPLHLRTLGRGTSYKAAAVTWVVMLLLNIPLLIIMTEVFGIDFITPATIIAVLSTFI
VIHVHKASKMATKRLMILVILVFSLFIVCWAPMHVLFLLIAQILAFSNSSVNPILYNFVS
KEFRLAFAR
>Brch_Lingula_anatina_PF00001_GPCR_Acomp146154_c0_seq11_p1
PLFLNLAVADLLFSLFALPIYSAF-YAILIGDFTCKILYYLVTMGVSIYSLVAICLLRYF
GIKYPIHIRTLGRGTSYKAAGVTWLVMLLLNIPILILMTEVSGVDFIVPAIIIAILSTFI
IIHVHRASKRATKRLMLLVILVFSLFIVCWAPMHVLFLLIAQMLAFCNSSLNPILYNFVS
KKFRMTFSR
>Brch_Lingula_anatina_PF00001_GPCR_Acomp145770_c0_seq1_p1
SLFLNLAVSDLVFLVFCLPIQCAY-FALHLGRMTCKLLYFITTLGASIYTMTVISVFRLF
AVVLPLKSFGLTCRHAVVSSLVVWIFVSLVNIPILIYYDEMTGMDFFLPLVVTGFASLYL
LWELDTCIHTRNKQLVVLIGAVDLSFLICWGPAQILFIVIVYSLAFGHSCVNPILYNFAS
RGFRRATRK
>Brch_Lingula_anatina_PF00001_GPCR_Acomp138861_c4_seq2_p1
MLFLNLAVADLLFLLFVVPLETAV-NVLQLGDGLCKMLKYTVTMAVSAYSLAAICVFRCR
AIVSPIRASKLKRRHAACVSLLIWLLMLASNVPVAMYHREFSGVDFILPLTITAVATAII
VYQLSLASAGYNRRLIVLVVTVTAIFVVCWGPFHVIIIIVSLFMGYANSCINPIIYNFVS
REFRKAFLR
>Brch_Lingula_anatina_PF00001_GPCR_Acomp142947_c3_seq4_p1
MLFLNLAVSDLLFLVFCVPLQAAY-FVLKIGTHACKMLKYTVSTAVGAYSLAAICAFRCR
AIVSPIQASRLTTRHSMVTSLIIWLVMLAVNTPFAIYYREMLGADFLLPVLFVIGATAVI
VRHFSVTANGYNRKVIVVVIAVAAVFVVCWGPFNFLALLVTTFLAYSNSCLNPIIYNFAS
NEFRKSFRK
>Brch_Lingula_anatina_PF00001_GPCR_Acomp145988_c0_seq4_p1
MLFLNLAIADMLFLVFCVPLQSAF-YILTLGEPLCKLFKYTVTMSVSAYSLMIICVFRCI
AVAFPLHASRLTKRYALVASAAIWLSMAIVNSPLALYYTETVGVDFLLPIVICFVGTTFI
ITALIETSRRSTRKLVILVVSVAVVFFVFWAPFLIISVVTAQILAFSNSCVNPIIYNFVS
TDFRRAFRR
>Phor_australis_PF00001_GPCR_ATRINITY_DN315872_c2_g12_i2_p1
ALITNLAVADLAFIIICVPFTAYR-YTWPFGEFWCKFMNYTTSAWTSIYTLVLMSFDRFL
AVVYAVPSLKRTPRNAGICIGVLWVVMLSVNGPAVLVHGLFFVFGYLLPLCLVCALYGCM
LKRLQPNSQNSRKRATRLVFVIVSIFAICWLPIHIVLMIASNVLAFSNSCVNPILYAFLS
DKFRQGFNR
>Phor_vancouverensis_PF00001_GPCR_Acomp93686_c0_seq1_p1
VLITNLAFADLFVIIICIPFTAVR-YSWPFGITWCKIVNFVCSAWGSVYTLVLMSLDRYL
AVVHAIKSLRRTTRNALLCIAVMWLVIFGVNIPSLIFHDLFLVFGYMLPLSLVCVLYGFM
LHRLSEESLRSKKRVTRLVVIVVCIFAMCWLPIHVVFMLGANVLAWLNSCVNPILYAFLS
ENFRRGFKK
>Phor_australis_PF00001_GPCR_ATRINITY_DN297259_c1_g3_i1_p1
VLITNLAFADLFVIIICVPFTAVR-YSWPFGITWCKIVNFVCSAWGSVYTLVLMSLDRYL
AVVHAIKSLRRTTRNAILCIAVTWLVIFAVNIPSLIFYNIFLVFGYMLPLSLVCVLYGFM
LRRLSVETLRSKKRVTRLVVIVVCIFAVCWLPIHVVLMLGANVFAWLNSCVNPILYAFLS
ENFRRGFKK
>Phor_vancouverensis_PF00001_GPCR_Acomp83381_c0_seq1_p1
VLITNLAVTDLTFIIICVPFTAVR-YSWEFGQIWCKFIHFICTAWASIYTLVLMSLDRYL
AVVHAVSATSRTPRNATVSLVIMWCCIILINIPTWMSHDQFLVFGFLLPLSLICVLYGFM
LHRLSAKTVRSKKRVARLILIVVSFFTVCWLPLHVMLMVSANVLAFMNSCVNPIIYAFLS
KHFRYGFKK
>Phor_australis_PF00001_GPCR_ATRINITY_DN309583_c0_g8_i3_p1
VLITNLAVTDLAFIIICVPFTAVR-YSWEFGQIWCKFIHFICTAWASIYTLVFMSVDRYL
AVVHAVSATSRTPRNATVSLVIMWCCVVLINIPTWMSHDLFLVFGFLLPLFIICILYGFM
LHRLSSKTAHSKKRVTRLILIVVSFFTACWLPLHVMLMVSANVLAFINSCVNPIIYAFLS
KHFRYGFKK
>Phor_psammophila_PF00001_GPCR_Acomp40779_c0_seq1_len_926_p1
------------------------------------------------------------
------SSMRRAMRNAVICTVVMWVIILLVQVPAWIFHEEFLVFGFVLPLSLVCVLYGFM
LRRLSAESLRSKKRVTKLVVIVISIFAACWLPIHIVLMLFANVFAFMNSCVNPILYAFLS
ENFRRGFKK
>Brch_Lingula_anatina_PF00001_GPCR_Acomp144576_c1_seq3_p1
ILIMNLAVADLSFIILCVPFTALS-YIWPFGKLFCSLMYYVVTAWASVWTLVLMSLDRYL
AVVHAVKSMTRTQKNTIIAIAILWAIILAVNIPSFLQYNLFFIFAYAVPLLIVCTLYFLM
LRRLSAESTRAKKKVTRMVVVVVVIFALCWLPIQILFLIIGICLAYMNSCVNPILYAFFS
QNFRKAFAK
>Brch_Novocrania_anomala_PF00001_GPCR_ANano_rna_tri2_112414_1_p1
ALIVNLAVSDLSFIIICVPFTATM-YSWPFGDFWCRIVSYMTTAWASVYTLVLMSADRYL
AVVHPVRSMTRTEKNAYIAIGILWAVILLANIPTYFEYSYFLIFAYLCPLAVVCVLYCLM
LRKLSAESLRTKKRVTYMVVVVVLIFAICWLPIQVILVLVSSCLAYLNSCVNPILYAFLS
ENFRKGFYK
>Brch_Novocrania_anomala_PF00001_GPCR_ANano_rna_tri2_84457_1_p1
ILIVNLAVADLSFIILCVPFTAIM-YSWPFGNFWCHFVMYMVTAWASVYTLVLMSFHRYL
SVVHPITSMWRSERNALIAVAVLWIVILLVNIPTYQEYSYFFAFAYVLPLLVICILYIIM
LIRLSKKSIQAKRRVTYMVVTVVVIFALCWLPIQIVFVLIASCLAYMNSCVNPILYAFLS
ENFRIAFCR
>Brch_Lingula_anatina_PF00001_GPCR_Acomp154645_c2_seq2_p1
ILIANLAVADLCFIVVCVPFTGAA-YNWPFGDFWCRFTSFVVSAWASIYTLVLMAVDRYI
AIVHPLRSLTRTTRRVLTVIGFTWVTCILANVPTYQQYHLFFIFAYVLPLTVICILYSLV
VRQLRSNSDRGKRRLTMLVVIVTLMFALCWLPAQIIFIILSTCLAFLNSCVNPIVYAFVY
VKFREALFK
>Brch_Lingula_anatina_PF00001_GPCR_Acomp136620_c0_seq3_p1
ILIANLAIADLIFIIICVPFTAAM-FIWPFGDFWCHFVYYIVSAWASIYTMVLMALDRFL
TLVLVFRSLTKTERNTYIVIIVLWVVILLINIPAYNEHGIFCLFGYALPLTLTIVLYLLI
VRKLSGQMSRARRQLTHVVVIVTAAFAICWLPIHIAFIISAQCLAYMNSCMNPILYAFVY
SKFRRGFQK
>Nmrt_Malacobdella_grossa_comp197729_c0_seq1_m_155195_internal
---------------------SSH-YG--------------RAAYVSIYTLVLMSFDRYL
AVVHAIAFMNRTERNAVIAVVIVWVVLLVANTPVFFVYKVFFLFGYLIPLLAIVVLYGLM
VYRLSSETIRSKRRVTRMIVIVIVIFALCWLPNQILFINISRILAYTNSCVNPILYAFLS
ENFRKGFRQ
>Nmrt_Tubulanus_polymorphus_comp13004_c0_seq1_m_5371_3prime_partial_SS
MYILNLAVADVLFLI-GLPLLIIT-MFWVFGKHMCKIFFILTNWFTSVFSLTVMGADRYL
AVCHALTSMRRTPMASRLVCLGVWTLSLLVMVPVMLYAELTFLLGFAIPVALIVVFYSLV
LARLQSKKKK---KV---------------------------------------------
---------
>Nmrt_Cerebratulus_spec_TRINITY_DN21093_c0_g1_i1_m_53485_5prime_partial_SS
------------------------------------------------------------
-----------TPMISKIVCVIVWALSLLVMMPIMLYTRTTFLLGFAIPTALISVFYFLV
ISRLSKERRRSHRKVTRLVLTVIAVYFFCWIPYWIFQVQVITILSYANSSLNPILYAFFS
DNFRKSFLK
>Nmrt_Tubulanus_polymorphus_comp18352_c0_seq1_m_8223_3prime_partial_SS
TYITNLAITDIAFLVICVPFTMTF-YAWIFGETMCKLVMYMVTTMSTCLTLTAMTIDRYA
AICHPLKSIDRTPRLAVITSVGIWIVSLVLSIPYAVYYKASVCVTYVLPLGIIILCYSAI
LRQF--------------------------------------------------------
---------
>Nmrt_Lineus_ruber_Lvir_rna_tri_73351_1_m_118200_complete_kiss
LYILNLAIADILFLV-GIPLMIVT-MMWVFGYHMCKIFFILVNWFTSMFTLTVMSADRYM
AVCHPVTSMRRTPMISKIVCVIVWGLSLLVMMPIMLYTRTTFLLGFAIPTALISVFYFLV
ITRLSKERRRSHRKVTRLVLTVIAVYFFCWVPYWIFQVQVITILSYANSSLNPILYAFFS
DNFRKSFLK
>Nmrt_Tubulanus_polymorphus_comp170249_c0_seq1_m_147745_3prime_partial
ILIIGLAVADLSFIVMCVPFTAAQ-YAWPFGELWCKIVNYMVTAYASVYTLVLMSFDRYL
AVVHAIWAMNRTERNAYICIIVLWIIILVLNSPVSLLFNVFFAVGYTLPLFLVCILYGLL
LHRLSAETVRTKKRVSRMVIVVVVIFGLCWLPNQIMFMLIANVLAYVNSCINPILYAFLS
ENFRKGFRK
>Nmrt_Cerebratulus_spec_TRINITY_DN24149_c0_g1_i1_m_69318_complete
VLIANLALADLGFIIFCIPFVTVS-LTWPFGDVWCRIVQYAVTAYASIYTLALIALDRYL
LLAHPRTSANRTDRNACIGVAIMWLVLLAVNIPVCFTYRVFIAFGFVVPLLLIIILYAFM
LIGMDRQESEEKSRVTCMVAVLVLAFVICWLPNHVCLMVFVRILTFANSCINPFLYAVLS
ERFRNGFRG
>Nmrt_Lineus_longissimus_c43119_g1_i1_m_80147_complete
ILITGLALADLCFLITCISMRTIP-YFWPLGDAMCKIVQFLALAYISIYILVWMSIIRYL
AISCPLASINRTNRNAYIVLAVTALVIFGANVPVLGIFHVFFVIGYLVPLTLIFVLYGLI
LRTLSLRSTTSKWRAARMVITVVLTFMLCWLPAEILFIVFAQVFAYANSCINPILYALLS
ANFRKGFRI
>Nmrt_Lineus_longissimus_c48776_g1_i1_m_145181_complete
ILIIGLAVADLSFIIICVPFSAIS-YTWPFGMAWCKIVQYMVTASVSIYTLVLMSFDRYL
AVVHAIAAMHRSERNAYIGVIITWVVLLAVNIPVCFVFSVFLVFGYLLPLTLIIILYGFM
LKRLSAESMRGRRRVTKMVVIVVVIFALSWLPNHITFMTISQILCYGNSCVNPILYAFLS
ENFRKGFRR
>Nmrt_Lineus_ruber_Lvir_rna_tri_62423_1_m_107457_complete
ILIIGLAIADLSFIIICVPFTAIT-YTWPFGLAWCKIVQYMVTAYVSIYTLVLMSFDRYL
AVVHAIAAMNRSERNAYIGVIITWVVLLAVNIPVCFVHLVFFVFGYLLPLTLIIILYGFM
LKRLSAESMRGRRRVTKMVVIVVVIFALSWLPNHIVFMTISQILCYGNSCVNPILYAFLS
ENFRKGFRR
>Nmrt_Notospermus_geniculatus_g25770_t1
ILIVSLAIADLSFIIFCVPFTTVS-VAWPFGLIWCKIVQYVVTAYVSIYTLALMSFDRYL
AVVHAIAAMNRTERNAYACVIITWIILLAVNLPVCFAYSIFLVFGFVLPLTLIIILYGFM
LNRLSAETIRSRRRVTRMVIIVVVIFAVSWLPNHICFMSIARILAYANSCVNPILYAFLS
ENFRKGFRK
>Nmrt_Cerebratulus_spec_TRINITY_DN37674_c0_g2_i2_m_50078_complete
ILIVSLAIADLSFIIICVPFTTVS-VAWPFGIIWCKIVQYVVTAYVSIYTLALMSFDRYL
AVVHAIAAMNRTERNAYVCVTITWIILLAVNVPVCFTYGIFLAFGFVLPLVAIIILYGFM
LNRLSAETIRSKRRVTRMVIIVVVVFAICWLPNHICFMSFARILAYANSCVNPILYACIS
ENFRKGFRK
>Nmrt_Cerebratulus_spec_TRINITY_DN37674_c0_g2_i5_m_50088_complete
ILIIGLAIADLSFIIICVPFTAIS-YTWPFGVAWCKIHQYMVTAYVSIYTLVLMSFDRYL
AVVHAIAAMNRSERNAYICVIITWVVLLSVNIPICFVYDVFFVFGYMLPLSLIIILYGFM
LKRLSAESMRSRRRVTRMVVIVVVIFALSWLPNHIVFMTMSQVLCYGNSCVNPILYAFLS
ENFRKGFRR
>Nmrt_Lineus_longissimus_c48776_g1_i1_m_145180_complete
ILIVSLAIADLSFIIFCVPFTTVS-VTWPFGEIWCKIVQYVVTAYVSIYTLALMSFDRYL
AVVHAIAAMNRTERNAYICVTITWIILLAVNVPVCFAYNIFLAFGFVLPLVAIIILYGFM
LNRLSAETIRSRKRVTRMVIIVVVIFAVSWLPNHLCFMSFARILAYANSCVNPILYAFLS
ENFRKGFRK
>Nmrt_Baseodiscus_unicolor_TRINITY_DN100274_c0_g5_i2_m_47360_complete
ILIVSLAIADLSFIIFCVPFTTVS-VTWPFGVIWCKIVQYVVTAYVSIYTLVLMSFDRYL
AVVHAIAAMNRTERNAYASVIVKWTIMLAVNVPICFAFDVFLVFGFLLPLLAVIILYGFM
LNRLSAESIRSKRRVTRMVIIVIVIFGLCWLPNHVCFMSFARVLAYGNSSVNPILYAFLS
ENFRKGFRR
>Nmrt_Lineus_ruber_Lvir_rna_tri_34244_1_m_66199_complete_kiss
CYIVNLAITDLAFLFFCVPFTMTF-YAWIFGNLMCKFVMYIVTMMATCLTLTAMTIDRYF
AIVHPLKSMNRTPRVAIITSCTIWIVSFILCIPFFIHNRVVVSVCYVIPLIIIVICYTLM
LRHLRDLQDKNRRKVAKMIAIVVVLFALSWLPIHVLLTIFAHTLSYTNSCVNPFVYSFMG
DGFRRAFRR
>Nmrt_Cerebratulus_spec_TRINITY_DN31980_c0_g1_i1_m_131981_complete_kiss
CYIVNLAITDLAFLFFCVPFTMTF-YAWIFGNIMCKFVMYIVTMMSTCLTLTAMTVDRYF
AIVHPLKSMNRTPRVAIITSCTIWIVSFILGIPFFMYNKVVVSVCYILPLIIIIICYTLM
LRHLRDRQDKNRRKVAKMIAIVVILFALSWLPIHVLLTIFAHTLSYTNSCVNPFVYSFMG
DGFRRAFRE
>Nmrt_Lineus_longissimus_c34471_g3_i1_m_31059_complete_kisspeptin
CYIVNLAITDLAFLFFCVPFTMTF-YAWIFGNIMCKFVMYIVTMMATCLTLTAMTIDRYF
AIVHPLKSMNRTPRVAILTSCSIWIVSFILCIPFFIHNRVVVSVCYVIPLIIIVICYTLM
LRHLRDLQDKNRRKVAKMIAIVVILFALSWLPIHVLLTIFAHTLSYTNSCVNPFVYSFMG
DGFRRAFRR
>Nmrt_Notospermus_geniculatus_g1876_t1_kiss
CYIVNLAITDLAFLFFCVPFTMTF-YAWIFGNIMCKFVMYIVTMMATCLTLTAMTIDRYF
AIVHPLKSMNRTPRVAIITSCTIWIVSFILCIPFFIHNNVVVSVCYVIPLIIIIICYTLM
LRHLRELQDKNRRKVAKMIAIVVILFAVSWLPIHVLLTIFAHTLSYTNSCVNPFVYSFMG
DGFRRAFRR
>Gal_AstA_616887_Trub
LFILNLCAADLLFLFFCVPLHATI-YSWVFGAFLCKFAHFFVSMLVSIFTLASMSVDRYI
AVVRSGTS--RSRKNALFGLCVIWTLSLLCSVPVAQHQVLVLLLGFLLPLLLISCCYIRV
LFHLSKKSKHSKTKTAQTVLLLVAAFTICWMPHHIIAMIVSHCLSYGNSCVNPILYAFLS
ENFRRARHQ
>Gal_AstA_GALR3_Hsap
LFILNLAVADLCFILCCVPFQATI-YTWLFGALVCKAVHLLLTMYASSFTLAAVSVDRYL
AVRHPLRSRARTPRNARAAVGLVWLLAALFSAPYLSYYGTTFAAGYLLPVAVVSLAYGRT
LRFLAEARRRATGRAGRAMLAVAALYALCWGPHHALILLASHCLAYANSCLNPLVYALAS
RHFRARFRR
>Gal_AstA_GALR2_Hsap
LFILNLGVADLCFILCCVPFQATI-YTWVFGSLLCKAVHFLLTMHASSFTLAAVSLDRYL
AIRYPLHSRERTPRNALAAIGLIWGLSLLFSGPYLSYYRQTFVFSYLLPVLVLGLTYART
LRYLGSGARRAKRKVTRMILIVAALFCLCWMPHHALILILSHLVSYANSCVNPIVYALVS
KHFRKGFRT
>Gal_AstA_GALR1_Hsap
LFILNLSIADLAYLLFCIPFQATV-YAWVLGAFICKFIHYFVSMLVSIFTLAAMSVDRYV
AIVHSRRSSSRVSRNALLGVGCIWALSIAMASPVAYHQGLTFVFGYLLPLLLICFCYAKV
LNHLSKKSEASKKKTAQTVLVVVVVFGISWLPHHIIHLITAHCLAYSNSSVNPIIYAFLS
ENFRKAYKQ
>Gal_AstA_571135_Trub
IFILNLSIADLSYLLFCIPFQSTI-YMWVLGAFICKFIHYFVSMLVSIFTLSAMSVDRYI
AIVHSRKSSSRVARHALIGVLVIWVLSLAMASPIMYYQNITFVFGYVLPLLLITFCYAKV
LNHLSKKSEASKKETAQTVLVVVVVFCLSWLPHHVVHLIAAHCLAYSNSSVNPVIYAFLS
ENFRKAYKQ
>Gal_AstA_562631_Trub
LFILNLSVADFSFIIFCVPFQATI-YSWVFGSFMCKVVHFFLTMYASSFTLAAVSVDRYL
AIRYPLRSRERTPRNAVVAIVIIWGLSLIFAGPYLSYYDLTFLFGYIIPVLIVSLSYTRT
IKFLMSESKRAKRKVTKMIIIVTVLFCICWLPYHVVILLLSHCMAYANSCVNPIVYALVS
KHFRKGFKK
>Gal_AstA_217292_Bflo
VFILNLSIADLFFIIFCVPFQATV-YSWVFGLFMCKFVHFCTTMLASIFNLVAMAIDRYL
AVVHPVTSMDRKPQSAWLAELVVWVLAMGTASPYLVYYDIQFTFGYVLPLMIITICYCLV
IKRLRSQANRAKKRITKMLIVVVVVFGICWLPHHIMHLLFSHCMAYANSCLNPIIYAFLS
TEFRKAVGE
>Gal_AstA_BRAFLDRAFT92624_Bflo
IFILNLSIADLLFIVFCVPFQATV-FSWVFGLFMCKFVHFFATMLASAFNLMAMSMDRYM
AIVHPVDSIDRKPQMAWAVELAIWVLAMGTSTPYLVYFNILFVLGYVLPLVIIAACYYLV
VRELKSQANRSKKRVTKILMVVVIVFGICWLPHHVVNI-SAHIQDEAQTVQDPGKLGVV-
-RFRRFVFR
>Gal_AstA_BRAFLDRAFT74737_Bflo
VFILNLAIADLMFIVFCVPFQGTI-YTWIFGGFMCKFVNYLVTMLSSTFTLTAMSFDRYL
AVMYPITTAYRTWKVATVSCLVIWAVSFATASPYAIYYNLLFFIGYVLPFLIITFCYINI
LRELMKKAIVAKKKAVKMVIVVVTVFGLCWLPHHVTTMLTAHCLAYANSCMNPFIYVFLS
DNFKKDIKR
>Gal_AstA_BRAFLDRAFT90618_Bflo
IFILNLSIADLLFLIFCGPFQTYL-FSWIFGTFLCKFVHYGTNMIASIYNLLVMSVDRYI
AIVHAVKSRERNPRYAWIVESVIWSMSLLMAIPIAIAYKTLFVCCYVIPLLCISLCYILL
VRSL-HGQQNTKKKVTKMVTVVVIMFAVCWFPHWMILMMLANTLMYLNSCCNPFIYAFMS
KNFRKGFHK
>Gal_AstA_ZK455_3_Cele
TLIIGLAISDLMFLLLCVPFTAVD-YAWIFPEWTCSMINFFTSAYCSVWTLTLMALDRYL
AVVYPVESMTRTPRNTVIALCFIYIIIIASQIPVGRMHGIFNVFGYVLPLGISVVLYGLM
LRKLRPEATAAKRKVTRLVLCVLITWALCWLPLNVCFFIASQVLAYTNSCLNPILYALMS
QSFREGFIR
>Gal_AstA_DAPPUDRAFT60654_Dpul
LLIINLALADLLFIVFCVPFTASD-YAWPYGDVWCKIVQYLVTAYASVYTLVLMSLDRYL
AVVHPFTSKSRTKTNTYWAIAVTWVVICLACVPLLMAHGQFFATSYVIPLLLICGLYMGM
LTRLSAEIQRGKKRVTRMVCTVVGSFAVCWFPIQLFLVITSHILAYMNSCVNPFLYAFIS
DNFLKAFRK
>Gal_AstA_FBtr0070575_Dmel
LLIINLAVSDILFVIFCVPFTATD-YVWPFGNVWCKFVQYMVTCHCSVYTLVLMSFDRFL
AVVHPVTSMSRTERNATLAIMCAWITIVTTAIPVALSHSVFFLSSYVAPLTLICFLYMGM
LARLSAESRKGKRRVTRMVVVVVLAFAICWLPIHVILVIISHVVAYTNSCINPILYAFLS
DNFRKAFRK
>Gal_AstA_FBtr0085316_Dmel
LMIVNLAAADLMFVILCIPFTATD-YMWPYGRFWCRSVQYLVTAFASIYTLVLMSIDRFL
AVVHPIRSRMRTENITLIAIVTLWIVVLVVSVPVAFTHDVFFISSYLLPLMIISGLYMRM
IMRLSKESQRGRKRVTRLVVVVVIAFASLWLPVQLILLVTAQTLAYSSSCINPLLYAFLS
ENFRKAFYK
>Gal_AstA_LOTGIDRAFT108200_Lgig
ILILNLAIADLFFIVFCVPFTASG-YAWPFGNIWCKVVQYMVCAYASVYTLVLMSLDRYL
AVVHAIRSMRRTERNTSIAVILTWVVISVCNIPLLLMYEEFFAFGYILPLGAVCVMYGLM
LKRLSAESVRAKKRVTRMVIIVVVLFAVCWLPIQVILVMASNCLAYMNSCVNPILYAFLS
ENFRRSFRK
>Gal_AstA_CAPTEDRAFT213569_Ctel
ILLMNLAISDVSFLLICGSFTAVY-YVWPLGDALCRIVQYLVSAYVTVYTLTAVSAVRYV
TVLYGSKAVFRSKRNIVLLAVGIWVVFLVAKIPILVVHGVFFVFAYALPLVVIATLYLMI
VCHLSPSSDDRKRHITKVLVLVVAVFAVCWLPLHIHLLILWNTLAFLNSVLNPIIYNFCS
QDFRLSFKE
>Gal_AstA_CAPTEDRAFT54029_Ctel
ILLLNLAFADLAFVLVIPNFTAFQ-YAWIFGGAFCKIMHYLVTAYVTVYTLVLISVVRYA
TIVKGMATVRRTKKNIVIAILSIWVVVLILNTPVILSYGIFFVFAYLLPLIVIAILSICI
LHHLGKKTDQKKRKAGRLLILVVVVFAILWLPVHIHLLVLFNLMAYFNECVNPIIYNQAS
KEFRDAFRE
>Gal_AstA_CAPTEDRAFT113004_Ctel
ILLLNLAVADLSFVMVIPPFTAYQ-FAWPFGDAVCKLMHYLVTAYVTVYTLVLISAIRYM
TIVHHTATAQRTKRKVILMIIGIWSLMLLLNSPVMVVYSSFFTFAYLIPLLIIGVLSVCI
LYYIRTKSFKKKRRASRLIILVVVIFAILWLPIHIHLLVLFNCAAYANSCVNPFIYNHAS
REFRQAFRE
>Gal_AstA_CAPTEDRAFT25099_Ctel
LLLLNLAFSDIIFSGICVPFVTYH-FVWLIGDVACKLLNFFVCVYVTVYTLVGISVVRYM
AVVYSNGSSRRTKRNICMAVGVLWAVMLIINCPMLFLYRVFFFLTYLIPLTFICTFYMLL
LRYLSRKSQTKTALASKILIVVVGVFGICWLPLQLLLLPLSHWLAYSNSMMNPLIYNYVS
QDFRKSF--
>Kiss1_711644_Trub
FYIANLAATDIIFLVCCVPFTATL-YPWIFGNFMCKFVAFLVTVQATCITLTAMSGDRCY
ATVYPLKSLRRTPKVAMIVSICIWIGSLILSTPVLVYQRLQFIAAYLLPVLTISFCYSLM
VKRVSERTISIRSKVSKMVVVIVLLFAICWGPIQIFVLTWANCMSYANSSVNPIVYGFMG
TTFQKSFRK
>Kiss1_KISSR_Hsap
FYIANLAATDVTFLLCCVPFTALL-YPWVLGDFMCKFVNYIVSVQATCATLTAMSVDRWY
VTVFPLRALHRTPRLALAVSLSIWVGSAAVSAPVLALHRLNLLALYLLPLLATCACYAAM
LRHLAERAGAVRAKVSRLVAAVVLLFAACWGPIQLFLVTWAHCMSYSNSALNPLLYAFLG
SHFRQAFRR
>Kiss1_g17564_Skow
FYILSLAVSDFAFLFFCVPFTATT-HAWLAGNFMCKFTFYLVTVQATCITLTAMMVDRYY
AIAHPLKSLKRTPKVAVMVSAGVWTVALLSSIPVARYRSVMIIAAYLAPLLIISVCMGMI
MRLVQQARQRQKIRKTRMVCVVIFIFAICWLPVHIMNILFGNCISYANSCVNPIIYAFMS
DNFRRRFQE
>Kiss1_g2013_Skow
YYILNLAISDVAYLTCAVPFSATS-HVWVFGEFMCKFSFYAVTVQATCITLTAMSVDRYY
AIVHPLKSLKRTPKVAISAIAAIWLCSCMVAVPVAIYKKITFIAVYALPICIITICYSKM
LRQLHTQSIKQKKKITKMVFMVTLLFFICWMPIHIQTILFANCLSYANSCLNPFIYAFMG
ENFRKCFRK
>Kiss1_GLEAN_22468_Spur
YYIVNLAITDVSFLLCCAPFTAIV-YAWIFGRFMCKFVFFMVTAQATCLTLTAMSVDRYK
AIVRPLQSLKRTTRAAVIINVCIWAGSACAAVPTAIYFDVGMVALYLVPLTIICVCYSIM
LRKLALMALQQKRKITRMIMVVVLLFALCWLPLYIFTTVFAHMLSYANSCVNPFVYAFLG
ENFRRYFKK
>Kiss1_GLEAN_22376_Spur
YYIMNLAITDIAFLVCCAPFTAAV-YAWIFGRFICKFVMYMVTAQATCMTLTAMSIDRYQ
AIMRPLRSLGRTQSGVLVVSACIWGVSALIAIPIAVYFDVTVIVLYVIPLFIIVVCYVSM
LRTLHRRAHKQKRRVTLMVLSVVIVFAACWFPVYVVNLVFAHLLTYANSCINPFVYSFMG
RNFQRYFRK
>Kiss1_GLEAN_21219_Spur
FYILNVAVGDLVYMLACAPLTAAL-YAWRFGNFLCKFNAFLVTVQATCATLTVMTVDRYY
VITNPFTSRQRTILRAGVICCIVWIVSGLMHVPAALIYGTVIGVTYVIPLAIISVCYGLI
LAHLSVQTATKKWKTTRIVLIVVMLFAICWAPIHAINLMFCLILAYSNSCVNPVVYALAG
NSFQVYFRQ
>Kiss1_g33250_Skow_XP_006824006_1
MYIMNLAKTDICFLVVCALPTASQ-LVWNFGEFMCRFTAYIVTVQATCATLTMMALDRYF
VIYNPLKARARTKKAALTIIAIIWLASFLMHIPMAVYTEVAVLVMYAIPLYVITICTTCI
INKITEDSIEQKWRITLMVLIVVIFFVVCWGPVHAVTLAVALCLSYLNSCVNPFVYAFVG
NNYRRHLAE
>XP_022096714_1_G_protein_coupled_receptor_54_like_Apla
YYIVNLALTDLTFLLFCIPFTTMT-FISFLNDGICTVVMYVASVHATCMTLTVMSADRYF
AIVFPIKSLKRTRRLAFLLNLGVWILSYIMAVPSAVFVEVVFLTTYIIPLAIISVCYSLL
LFEMARKNLQQKRRTTRMLLMVVFLFFVFWLPTHIFNCIFSYTLAYSNSCVNPFVYAFMG
NNFRTSFKK
>NP_001161573_1_kisspeptin_receptor_1_Skow_
YYIVNLACTDIAVLLLCVPFTSSV-YAWVFGDAMCRFVAWTASWQATCLTLTVISADRYY
AIVYPIRSIKRTPRAAVLINISIWIFSYTITTPTLYLYRVYALLSYFLPLVVIFVCYMLM
IVRLSEQAVRQKKKITRMVLVVVILYAVCHLPNHVLNLILAHTLVYFNSIINPIVYNVLG
DNFRKSLKK
>XP_019626072_1__G_protein_coupled_receptor_54_like_Branchiostoma_belcheri_
YFILNLAVTDLSFLVFVVPFTAST-YPWVFGQFMCKFVIYYITVTATCITLTAMSVDRYF
AIVHPIKSKQRTPRMAKVVSAGVWLGSIVGSLPMAIFSRLTFVAAYILPVVIITACYSQM
LRRLNQNAMQQKRRTTRIVLVVVVCFTVCWGPIMILNLIWAHCMSFANSSVNPFVYAFMG
GNFRKAFRK
>XP_022096858_1_G_protein_coupled_receptor_54_like_Apla
YYIVNLAVTDISFLLCCAPFTATL-FVWLFGAFMCKFVFYMVTGQCTCLTLTAMSIDRYQ
AIVHPIRSLKRTTKVACIVNACIWIGSFLISIPVAVYFNLSFILLYVIPIFIITVCYSIM
LRKLNLQNARQKRRVTRMVLVVVLVFAVCWLPIYIINLMAAHTLSYANSSANPFVYAFMG
ENYRRCFKK
>XP_006811896_1__G_protein_coupled_receptor_54_like_Skow_
YYILNLAISDVAYLTCAVPFSATS-HVWVFGEFMCKFSFYAVTVQATCITLTAMSVDRYY
AIVHPLKSLKRTPKVAISAIAAIWLCSCLVSIPVAIYREVTFIAVYALPVCIITICYSKM
LCQLHTQSLRQKKKITKMVFMVTFLFFICWMPIHIQTILFANCLSYANSCLNPFIYAFMG
ENFRKSFRG
>XP_022096775_1_G_protein_coupled_receptor_54_like_Apla
YYIVNLAITDISFLVCCAPFTASL-YAWLFGQFMCKFVFYMVTAQATCATLTAMSIDRYY
AITDPLKSLKRTPRIAIVVSVAIWTWSALFAIPVAVYFNTSFVMTYLIPLSIIAVCYVIV
LSRLHLRMLMQKRRVTRMILAVVLAFAACWVGVHIVKLIFSHILSYLNSCVNPFVYAFMG
GNFRKQMAR
>XP_019645310_1__G_protein_coupled_receptor_54_like_Branchiostoma_belcheri_
YFILSLAVTDMAFLAFSVPFTAST-YLWVFGEFMCKFVMYMVTVTATCITLTAMSVDRCL
AIARPLTSHRRTPRMAKLVSVCIWLVSFLASVPVAVYARLSFVAAYLLPVVIITACCGWM
VRRLRDSLTQQKRKTTLIVMAVVALFAICWGPIQVLNMIWAHCMSYANSSVNPVVYAWLG
ENFRKSFRK
>XP_002733728_1__G_protein_coupled_receptor_54_like_Skow_
YYIANLALADITFLVICTTSTAAL-YAWYLGDFTCRFAGYMVSVQATCATLTAMTVDRHF
LIVHAVRSRNRKPMMAMMISVFIWIGAFLLHVPVAIYTRQSFIVMYILPLVIITVCYTMI
LQQVIERSIRRKRKITRMVLIVVVLFAICWGPLQIMNQIFCLCLAYTNSCVNPFVYAFTT
NSFRKYFKR
>XP_022094356_1_ArKPL5_like_Apla
YFIANLAITDIFTLVMCTLPTAL--YALFPVPATCKAINYIVMVQATCCTLTAMSIDRYN
LIVHAVQSRKRTTSKVIIINTFIWAASFLLHCPVAIYSNIATMTMYVLPLSINLVCYISI
LHQVQERSVRRKRKITRMVFVVVLLFAICWAPAQIVRMFVALCLAYANSCVNPFVYAFTT
TSFKKYFKK
>XP_784787_2__G_protein_coupled_receptor_54_Spur_
YFLANLAATDVAMLTICAIPSAVAIFT--IPLSVCKGINYIVTVQATCLTLTAMTIDRYN
LIVHAVKSRKRTIRKTVITNIFIWAGSFILQAPVATSSTINTLSMYVLPLAIILVCYVKI
LVQVQERSIRRKRKITRMVFVIVLLFAICWLPTHVFRLLFALCLVYANSCVNPFVYAFKT
TSFKEHFKK
>XP_011669579_1__G_protein_coupled_receptor_54_isoform_X1_Spur_
FFIANLAVTDIALLVMCTIPTAAN-IALPISDAMCKGVSYMVTVQATCVT-SLLCPSIGI
SNRHAVKSRTRTTNKAVFINVSIWLVSFLVHLPVAIYQTFSFISMYLLPLIIILVCYANI
LLMVHERSIRQKRKITRMVFIVVLLFAVCWLPIQCILLFFSLCLSYANSCVNPFIYAFTT
ASFKKHFKR
>XP_796690_2__G_protein_coupled_receptor_54_Spur_
YFVLNLAVTDIALLIICAVPTGVV-YAWPLGDFMCRMTGFIVTVQATCLTLTAMTIDRYF
LIVHAVRSRNRTTRRAILINVGIWFFSGVLYAPVLVFNKTILLATYGVPLSVIMFCYVQI
LYQVNARALRRKKKITRMVFIVVTLFALCWAPLHAVNLTFCLCLAYANSCVNPFVYAFTT
TSFKKYFKK
>XP_022094314_1_ArPK6like_Apla
YFIANLAVTDVAMLAICAIPTAAN---MPIGEGLCKGINYMVTVQATCCTLTAMSIDRYL
LIVHAVRSRNRTTTRAIIINVAVWIGSFVVHSPVAIFYVLSFLSMYVIPLVVILMCYAKI
LVIVHERSIRQKRKITRMVFIVVLLFAVCWAPIHCMILFFAFCLSYANSLTNPFIYAFTT
ASFKKHFKR
>XP_022095426_1_ArKP7_Apla
SFVASLALTDIAILVICVIPTAVV-YVWKLGEFLCRAASYTVTVQATCFTLTAMTVDRYY
LIVHAVRSRNRTVTKAVIINVFIWIVSSLIHLASFIYVHLSFLGMYIVPLICIMFCYTQI
LIQIHTRALRRKRKITRMVFIVVVLFAFCWAPIQIFTVVSFVCIAYANSCVNPFVYAFTT
TSFRKYFRK
>XP_022111167_1_G_protein_coupled_receptor_54_like_ArKP8_Apla
FYIMNLAVSDIVFVVVCAPLTSVQ-FAWHFGEFFCKLNAYVVSVQATCTTLAAMTVDRYY
VIMCPLASRRRTIFRAGMICTSIWIFSALVHAPMAFFFVILSMSTFVIPLLIIAVCYIRI
LSHLSARTASKTWKTTRIILSVVMLFAVCWAPKQAVNVAITLCLIYANSCINPFVYALAG
ANYRHHLRQ
>XP_022086915_1_G_protein_coupled_receptor_54_like_ArKPLR9_Apla
FFIMNNAITDMVFIVICAPITASQ-FIWIYGDFICKTVAFMVSVQASCSTITAMTIDRYM
VVLHPMKSLHRTVRRATFINIVIWITSFLLHIPVAVFYEMAVSIMYVLPFIVMAFCYRRI
LRTVTLAQRRRRWKITRMTLLVVVLFGVCWGPIHAMHLIFCLCLSYSNSAINPFVYALSG
RSYRSLLVA
>XP_793873_2__G_protein_coupled_receptor_54_Spur_
FFIMNNAVSDMMFLLVCAPITAST-FAWIYGDFMCKAVVYMVTVQASSATLVAMTADRYR
VILRPMHSLHRTVTRANAINFVIWIASFILHIPAMLLMEEAKLILYILPFIVMSYCYLRI
LRTVSEAQRKKRWKVTRMTLLVVILFGVCWGPIHAINLFFSLCLAYSNSALNPFLYAFSG
RSYREMLLY
>NP_001161574_1_Kiss_Skow_
LYISSLAMTDIMFLICCGVTTTTI-TLWLFGDFMCRFVAYMVTVQATCGTLTALTVDRYK
VITMPLRSMARTTKKTMILIAIIWLGSLLLHIPIPIYTGVSLISTYLLPLAIVAVCSGLI
LRALEERVRRQKWRVTKMVFTVAGVFAICWAPIQMLNLYFCLCLSYSNSTMNPFVYALSG
RKYRRYLRR
>Aplanci_oki_90_66_t1_posible8_XP_022096747_1_2
YYIVNLAASDILFLAFCAPPTAAH-YTFYFGRFMCKTVYYLVTAQATCFLLTAMSVDRFH
AIVRPLKSLRRTLQMAVLISVSIWLFALIIYIPVLIFFDISFVLVFSLPLAAIAVCYGAM
IRHLTARSLMQKRRITWMVLAVVVVFAVCWFPIHVVNMTVGHVMSYCSSCANPFIYAFLG
ANFRRSFRK
>Aplanci_oki_90_67_t1_posible4_XP_022096747_1_1
YYIVNLAVADILFLAFCAPKTAND-YLFTLGRFMCKVVLYLVTSHSTCFLLAAMSVDRFQ
AIVRPLKSLKRTLQTAITISVLVWLSAFLLYIPFPLYFDLTFLFPYALPLVVIAVCYTVM
LRHLTERNLRQKRKITLMVLTVVIVFTVCWFPLHFYSLTAGHVLSYVNSCANPFIYAFLG
ENFRKSFRK
>XP_787561_2_Kiss_Skow
YYILNLALTDIAFLLCCAPFTASV-YAWLFGRFMCKFVFYMVSAQSTCITLTAMSVDRYQ
AIVYPLKSLRRTPQIALVVSVGIWTCSALLAIPVAVYFDATFLLVYAIPLSIISVCYTIV
LLRLQTRFLNQKRRITRMVLAVIIAFAVCWLPLHIINLTTAYCMAYANSCVNPFVYAFVG
GRFRERVRK
>ELU15450_1_Ctel_
CYIINLAATDLVFIIVVIPFTMIN-YVWILGRWMCKFHTYMVCLHGTCLTLTAMSIDRYF
AIVHPIKSIVRTPKVAVVVSVSTWIVSILLCIPFGVFVDTVVIVNYVIPLMVIMLCYSLM
LKRVSRVQGQKRRKVAKMVAVVIWLFATCWLPIHIFRLILAHALSYANSCVNPIVYSFLG
DGFRKAVRK
>XP_009067091_1_hypothetical_protein_LOTGIDRAFT_51656_partial_Lgig_
YYIIDLALADLAFITISFPLTSSM-FAWLYGAFMCKLVNYIVTLHATCITLTAMTIDRYF
AIVHPIRSIRRTPKTSLLISLGIWIASLMVCVPYLIFYRQVVLTTYVVPLIIIVVCYTLI
LKHLSSQSDKRRKKVTKMVAIVVILFATFWFPIHAFNLMFALTLSYASSCVNPFVYAFMG
DGFRRAFHR
>AKQ63059_1_kiss_Pdum
CYIVNLAFTDLAFVLVCVPFTMLH-YIWPLGQFMCKFTLYMVLVGATCLTLTAMTVDRYF
AIVHPIRSLNRTPRMATIISISIWIVSFITATPFAIYSDVVVTTTYIIPLTIIIVCYTFI
IRNLQTNQMRKRRKAIKLVAVVVALFAFLWMPIHIFQLIIAHTLSYASSCVNPFVYSFLS
DGFRKALKK
>XP_022095449_1_galanin_receptor_type_1_like_Apla
VFILNLSVADLLYLLICLPFQATI-ITWIFGGFMCKMVQFLVSMCASIFTLVAMSMDRYF
AVAYPLKFFGRTLRNSIFIIVSIWVIALGCSAPFLRVFLILFAACYMVPLLLMVLSYVLI
LRTLDSSSNKAKKKVTLIVSVVVLAFGICWLPHHVLYMMMAVTLSSLNSSLNPIIYSIMS
ENFRQALKR
>XP_011678514_1__galanin_receptor_type_1_like_Spur_
VFILNLSVADFLFLVFCVPISVVI-FTWHLGLFICKLYEFLASMLASIFTLVAMSLDRFS
AVVYPLKLLQRSISNAKIIVIVIWLVSCACAAPHLVYNEVVFLVGYLIPLFFVTCAYVMI
LRALESSMGKSKRKVTIMVSVVVLVFGICWFPHHLIFMAASLCLSYINSCLNPIIYSIMS
ENFRKAMKK
>XP_002604982_1_hypothetical_protein_BRAFLDRAFT_92625_Branchiostoma_floridae_
IFILNLSIADLLFIVFCVPFQAAV-FTWIFGLFMCKLVHFFATMLASAFNLMSMSVDRYM
AIVHPVDSIDRKPGLAWAVELVIWLLAMGASAPQLVYFKVLFVLGYIVPLVIIASCYYLV
VRQLHSQANRAKRKVTKMLIVVVVVFGMCWLPHHILNMLLAMCLAYVNSCVNPIIYAFLS
SEFRHGVGE
>XP_002731810_1__galanin_receptor_type_2_like_Skow_
IFICNLAVADLLLSVFCTPFFMTL-FLWIFGEFMCKLTNFLCTMFASIFTMVVMSFDRFL
AVVYPIRSMKRTPTFALGAIIVIWTLSVAGSMPYWIVYKTVLVFGYMLPFLFITVIYLLM
LKRLSHDNVKSKKKVTKMVIMVVVVFGVCWLPHHIITMLVAMFLSAFNSCINPIIYAFMS
ENFRKSFKK
>XP_005097945_1__allatostatin_A_receptor_like_Aplysia_californica_
ILILSLAVADLLFILFCVPFTATG-YAWPFGDIGCKVQSYAVCAYASVYTLVLMSLDRYL
AVVHAIRSMTRSERNTWFAIAVVWIIILCGNTPLLVQFGEFLFFGYIIPLGVTVLLYSLM
LKRLSAESIRAKKRVTRMVVIVVVIFALCWLPIQIILFMAANCLAYMNSCVNPILYAFLS
ENFRRSFRK
>XP_011447370_1__allatostatin_A_receptor_isoform_X2_Crassostrea_gigas_
ILIVSLAVADLFFIIFCVPFTAAS-YAWPFGAIWCKIANYLVSAYASVWTLVLLSLDRYL
AVVHPIPSMRRNRRNTYLLVYITWTFICCGNVPIFLQYGVFFAFGYMIPLMLICLLYGFL
LKRLRADSIRAKKRVTKMVVIVVLIFALCWLPIQVIFLIAANCLAYMNSCVNPILYAFLS
ENFRRSFRR
>AKQ63073_1_allatostatin_A_receptor_1_Platynereis_dumerilii_
LLILNLAVADLLFIIICVPFTAEL-YAWPFGNVWCKLYQYLVSVYVGAYTLVLIAIDRYI
AVVHPFKAITSTKKHCCGIICFVWFIICIFNTPILYHYSEFFAFCYVIPLTMVCVIYGTM
LKSLSAKNLQSERRVTKMVFCVIAVFAISWLPLQAIFMIASTCLAYMNSCMNPVLYVFMS
KNFRKSFSK
>ELU06086_1_hypothetical_protein_CAPTEDRAFT_45060_partial_Ctel_
FLLLNLAVADMAFLVVCIPFTAHK-FIWIFGDTACKVVQYFVTAYITVYTLVAISALRYM
TIVWSTQTQFRTKRNVIVFIVSIWTATFGANIPVMLLHEVFFILSYALPLIAIILLYVLI
LFHLLEQTRERTNHVFRIIVAVIAVFAFTWLPHHVNSLVLWYCMAYGNSCANPLIYNYGS
QEFRKSFKE
>NP_001355490_1_NeuroPeptide_Receptor_16_Cele
VYMIGLCLADFIYLADLILVAATS-LNWPFGPTICHLFHGTTGKYASVLFVVLLAADRYI
AMCKSDLCGRRTYRTAIFLSGLAWIAAFICSLPLYVYADECSVMIFILPGLVIFYCYYHV
FCKLNKRSRSSYQRVTRSVQRVVLFHLLCWSPFWLFNLNIIHLFPYVNCALNPVLYAYRA
ENFRTAFKS
>NP_503056_4_NeuroPeptide_Receptor_32_Cele
IYVLGLSIVDLLVIL-HLPFLVVD-LLWLFGVAMCKVYWFGVNKLLSSFLMTVLSWDRYM
AVCSPVKSMKRSNATALKVLLACTIFATVLLLPVLYEAAVTFVIGFAAPAFLIIIFYVQV
IYALPDGSSNRVKKVTKRIVAVILFYFLCWTPQWTLNIFVAHLLVCFNSAANPVLYAYIN
RELRSQHVM
>NP_510833_3_NeuroPeptide_Receptor_24_Cele
IYIFNLAVADLLFLC-GIPVSLFAQSSWIWGPIMCKLYISGVSQFASAVFIAILSFDRYL
AVCRPIQSKSRTTQAAFALSVAAWIMVILEMTPLFLFVKLTFALSYLIPLVAVWYFYFKI
ILKMRTATKKRTTKVTIMGLAIVISYTHCWLPFWIVQWHFAFALQYINSAANPFLYVFLS
DSFQKNIQK
>NP_001280521_1_somatostatin_receptor_type_2_Tribolium_castaneum_
MYIVNLAIADECFLI-GIPFLLVT-MIWIFGNAACKAYMISINQFTSSIFLCIMSADRYI
AVCHPISSPKRTPLISRIVSLLAWTCSIMLMTPIFEHATETFVFSFAIPLLLILVFYCLV
IEKLSKEKKRSHRKVTNLVLTVVTVYVFCWLPYWITQILMASCLSYSNSAMNPILYAFLS
DNFKKSFLK
>ELT88806_1_hypothetical_protein_CAPTEDRAFT_63550_partial_Ctel_
LYILNLSIADLLFIL-GLPLLITT-TLWPFGYACCKIYYMLINMFTGAFTLTVMSGDRFL
AVCYPINSMRRTPKYALIVIALTWIISFLVMMPIVLYAQSNLILGFVIPVLLISILYTLL
IVRLSSIKRRPHRKVTRLVSLIIGVYIICWLPYWAFQVKVFTMLSYANSMINPLLYAFTN
DNFRESFIS
>XP_009065270_1_hypothetical_protein_LOTGIDRAFT_108441_Lgig_
MYVLNLAVSDVMFIF-SLPFLTTT-TLWVFDFVMCKIYFVLINVFTSVFTLTVMSADRYL
AVCHPVRSVKRTPRIALFVCLCIWTISFLVMLPIILYSTTTFLLGFAIPVSLTSVFYFLV
VLRLSKEKKKSHRRVTRMVLSVISAYVVCWLPYWLFQVNSFTVLTYTNSMLNPFLYAFLS
ENFRKSFMK
>AKQ62999_1_allatostatin_C_receptor_1_Platynereis_dumerilii_
MYILNLSIADTLFLL-GLPLIMTT-VIWIFGYAMCKIFYILINTFTGAFTLTVMSGDRYF
AVCFPITSMKRTSKYASLAIAMTWLVSLLLMIPIFLYATKTMLIGFVVPVLLISILYTLL
VVRLSAEKRRSHRKVTKLVTMIIVVYIFCWLPYWAFQLQCFTVLSYANSMVNPCLYAFTN
ENFRESFIN
>ALF99986_1_opioid_receptor_mu1c_partial_Petromyzon_marinus_
TYIFNLALADTLVTT-TLPFQSAD-YLWPFGEVICKVVMSIYNMFTSIFTLTIMSVDRYI
AVCHPVKALDRTPSKAKLINICIWILSSAIGIPVIVMGTAVFIFAFILPVLIIVVCYSLM
VLRLSKEKDRNLRRITRMVLIVVAIFVICWTPIHLFVIYICVALGYTNSCLNPVLYAFLD
ENFKRCFKE
>ALF99985_1_opioid_receptor_mu1b_partial_Petromyzon_marinus_
IYIFNLALADALATS-TLPFQSAD-YMWPFGPILCKVVMSIYNMFTSIFTLTMMSVDRYV
AVCHPVKALDRTPTKAKLINVAIWLLSSIIGVPIMIMGTIVFIFAFIMPVMIITICYGLM
ILRLSKEKDRNLRRITRMVLVVVAVFIVCWTPIHLFVIYSCVALGYTNSCLNPVLYAFLD
ENFKRCFKE
>ALF99984_1_opioid_receptor_mu1a_partial_Petromyzon_marinus_
IYIFNLALADTLATS-TLPFQIVN-YFWPFGRVLCKLIISIYNMFTSIFTLTMMSIDRYI
AVCHPVRALDRTPVKAKLVNICIWSLSSAIGLPVMIIAVTVFVFAFFIPVCVITVCYGLM
ITRLSKEKDRTMRRITRMVLVVVAAFVVCWTPIHLYVIHVCIALGYVNSSMNPFLYAFLD
ENFKRCFRE
>NP_000902_3_delta_type_opioid_receptor_Homo_sapiens_
IYIFNLALADALATS-TLPFQSAK-YLWPFGELLCKAVLSIYNMFTSIFTLTMMSVDRYI
AVCHPVKALDRTPAKAKLINICIWVLASGVGVPIMVMAVTVFLFAFVVPILIITVCYGLM
LLRLSKEKDRSLRRITRMVLVVVGAFVVCWAPIHIFVIHLCIALGYANSSLNPVLYAFLD
ENFKRCFRQ
>NP_000903_2_kappa_type_opioid_receptor_isoform_1_Homo_sapiens_
IYIFNLALADALVTT-TMPFQSTV-YLWPFGDVLCKIVISIYNMFTSIFTLTMMSVDRYI
AVCHPVKALDRTPLKAKIINICIWLLSSSVGISAIVLGGTVFIFAFVIPVLIIIVCYTLM
ILRLSREKDRNLRRITRLVLVVVAVFVVCWTPIHIFILYFCIALGYTNSSLNPILYAFLD
ENFKRCFRD
>NP_000905_3_mu_type_opioid_receptor_isoform_MOR_1_Homo_sapiens_
IYIFNLALADALATS-TLPFQSVN-YLWPFGTILCKIVISIYNMFTSIFTLCTMSVDRYI
AVCHPVKALDRTPRNAKIINVCNWILSSAIGLPVMFMATTVFIFAFIMPVLIITVCYGLM
ILRLSKEKDRNLRRITRMVLVVVAVFIVCWTPIHIYVIHFCIALGYTNSCLNPVLYAFLD
ENFKRCFRE
>MCHR1_Petromyzon_marinus_ALF99968.1
VFICSLSLVDALFLL-GMPFLLHQ-LVWKFGAALCTTIAATACQFASTYILTLMTLDRYL
ATVYAVRSAPRTPRLALCVVLCAWALSLLTVTPVWLFARLQFVLAFAAPVLVICATYARI
LRHMLVAFSSKTRRITRMALAVCVSFVACWAPFYALQLDVAIGLGYLNSCVNPFLYVALS
DTFKKSLLG
>SSR1_Petromyzon_marinus_XP_032820866.1
IYILNLAVADELFMM-SVPFLATS-TAWPFGSSLCRLVLSVINMFTSVFCLTVLTFDRYV
AVVHPIKAARRRPSVAKTINAAVWALSMVIILPIVVYADTTFTVGFLLPVAAICLCYALI
VAKMWQQRKRSERKVTLMVTMVVAVFVACWMPFYVVQLQLAVILGYANSCANPILYGFLS
DSFRHSFQR
>BRAFLDRAFT_90879_Branchiostoma_floridae_SS_receptor_type_2_Homo_sapiens_
IYIMNLAMADVLFMM-GIPFLAAS-FAWPFGTVMCKIVLSLINMFSSVFNLTVMSVDRYL
AVVHPVKSADRRPRIAKVVNVCVWVASIIVISPVIVVAKPTFVIGFVAPLIIIAVCYTLL
LRKVRGTRKRSRRKVTRMVIVMVVVFVICWLPFYTLQLHFIVTLSYANSCVNPILYALLS
ENFKKSYQK
>BRAFLDRAFT_88027_Branchiostoma_floridae_SS_receptor_type_2_Homo_sapiens_
MYIMNMACADELFLL-SLPFLAAY-YAWPFGLVVCKVVLSVLNQFTSIFCLVVMSFDRYL
AVVHPVKSVGRTPSMARYVNISVWAVSLVMTLPVAIFATTTFVFGFAVPLSIIVASYILL
TRRLSREKERAYRRIERLVYTVVFVFVMCWMPFYVFQIHLVSALMYVNSCCNPLLYGYLD
ENIKRCIRE
>BRAFLDRAFT_90874_Branchiostoma_floridae_SS_receptor_2B_Homo_sapiens_
LYILNLALADELFVL-LLPLSAAS-IGWPFGTVMCKIALYVLNQFVSIFCLTVLSVDRFV
AVACPVISVNRNTRMARTVNISVWAISLVVSSPVVIFANTTFTLGFAVPLIVIVTCYSLM
TRRLRRHREKAIKKVERLVAVVVTVFVICWLPFYIFQIYFTITLSYANSCCNPVLYAFFD
ENFKKSFQE
>BRAFLDRAFT_64711_BFLO_MCH
VFIFNMALADEVFLL-GVPFFAHQ-FVWPFGAIMCKIIYALNNQFASVYILACMSIDRYL
AIGHPIRSLGRTRKVAAITNVGIWLASLVSISPVWIFSSLHFTLAFVLPLTVITVCYLMV
LHKLESNAEKRTKKVAKMVLLVVVMFVVCWLPFYVVALFFSIGLGYANSCVNPFIYVLFS
SKFRKRTLE
>NP_001040_1_SS_receptor_type_1_Homo_sapiens_
IYILNLAIADELLML-SVPFLVTS-TLWPFGALLCRLVLSVVNMFTSIYCLTVLSVDRYV
AVVHPIKAARRRPTVAKVVNLGVWVLSLLVILPIVVFSRTTFLMGFLLPVGAICLCYVLI
IAKMWQQRKRSERKITLMVMMVVMVFVICWMPFYVVQLQLSVILGYANSCANPILYGFLS
DNFKRSFQR
>NP_001041_1_SS_receptor_type_2_Homo_sapiens_
IYILNLAIADELFML-GLPFLAMQ-VAWPFGKAICRVVMTVINQFTSIFCLTVMSIDRYL
AVVHPIKSAKRRPRTAKMITMAVWGVSLLVILPIMIYAGLTFILGFLVPLTIICLCYLFI
IIKVSSKRKKSEKKVTRMVSIVVAVFIFCWLPFYIFNVDFVVVLTYANSCANPILYAFLS
DNFKKSFQN
>NP_001042_1_SS_receptor_type_3_Homo_sapiens_
VYILNLALADELFML-GLPFLAAQ-NAWPFGSLMCRLVMAVINQFTSIFCLTVMSVDRYL
AVVHPTRSARRTAPVARTVSAAVWVASAVVVLPVVVFSGVTAALGFFGPLLVICLCYLLI
VVKVCQRRRRSERRVTRMVVAVVALFVLCWMPFYVLNIFLVVALPYANSCANPILYGFLS
YRFKQGFRR
>NP_001043_2_SS_receptor_type_4_Homo_sapiens_
IYLLNLAVADELFML-SVPFVASS-AAWPFGSVLCRAVLSVLNMFTSVFCLTVLSVDRYV
AVVHPLRAATRRPSVAKLINLGVWLASLLVTLPIAIFADTTFLLGFLLPVLAIGLCYLLI
VGKMWQQRRRSEKKITRLVLMVVVVFVLCWMPFYVVQLHVSLILSYANSCANPILYGFLS
DNFRRFFQR
>NP_001044_1_SS_receptor_type_5_Homo_sapiens_
IYILNLAVADVLYML-GLPFLATQ-NAWPFGPVLCRLVMTLVNQFTSVFCLTVMSVDRYL
AVVHPLSSARRRPRVAKLASAAAWVLSLCMSLPLLVFADVTAVLGFFAPLLVICLCYLLI
VVKVGCVRRRSERKVTRMVLVVVLVFAGCWLPFFTVNIFFVVILSYANSCANPVLYGFLS
DNFRQSFQK
>NP_005288_3_melanin_concentrating_hormone_receptor_1_Homo_sapiens_
IFIINLSVVDLLFLL-GMPFMIHQ-LMWHFGETMCTLITAMNSQFTSTYILTAMAIDRYL
ATVHPISSTKRKPSVATLVICLLWALSFISITPVWLYARLQFFLAFALPFVVITAAYVRI
LQRMQRSIRLRTKRVTRTAIAICLVFFVCWAPYYVLQLNAAISLGYANSCLNPFVYIVLC
ETFRKRLVL
>NP_001035269_1_melanin_concentrating_hormone_receptor_2_Homo_sapiens_
IYICNLAVADLVHIV-GMPFLIHQ-WAWVFGGPLCTIITSLCNQFACSAIMTVMSVDRYF
ALVQPFRLTRRTRYKTIRINLGLWAASFILALPVWVYSKVLTITTFFFPLPLILVCYILI
LCYTPSVPKQRVMKLTKMVLVLVVVFILSAAPYHVIQLYLSICLSYASSSINPFLYILLS
GNFQKRLPQ
>SPU_XP_011667299_MCH
TFIFNLALADFFFMF-TFPFLGHQ-MWWIFGRVMCKILIPYMTQFTVVFFLVVMGFDRYL
AICHPIRSMHRTIFNGRVVSVGVWICSFLVSLPVWIYTDQTLFFDFCAPLTVIFICYFLI
IWSLRNTSRRASRKVAVLVICIVFVFVSCFLPFFIVQFIISWFLMYSHSIINPVVYTMLG
ENFRQNLPR
>SPU_XP_011670235_1_008212_1_R2_ss2_like
IYILNLAIMDFLFVL-TLPFQAVQ-SAWPFGAFLCKLIVGCVNQFASIYTLTFMSADRYI
AVVYPLSSIRRTKNKTRIFCGLVWVLSILLTLPTFLFYNTNLVLGFLLPLVVILMAYTTL
LYKMCSAAQRASKRVSLLTISVIVVFFVCWMPFHIMQISLAICWCYSNSCFNPLVYTFIG
ENFKKNLAD
>SPU_XP_011665623_1_R3_ss4_like
VYILNLAFADNLFLI-ALLFLATA-TVWIFGKVLCHLVYSILNLFTSIFCLTLMAIDRYV
AVCYAVRASCRNMRVATIINVGVWLLALAAASPIMVFTRYTFTMGFLIPVVVIAACYSMI
MIRLKTGKWEKSRKVNRLVLCVIIVFVVFWSPFFFFRFEITILLSYMNSCANPFLYGFLS
DSFKKSFKK
>SS_receptor_5_AplaMCH_XP_022079320.1
NFILNLALADFFFMI-SYLFMGHQ-FKWVFGTFLCRLIVPYMTQFVVIDFVMIMSVDRYF
AICLPIKSMNRTLRNGRITSGVIWLVAILSTLPMWIYTDHTVIIGFCVPLVIICICYLLI
LHQLKNTSRRAARRVAILVICIIIVFILCFLPFYVVQFIITLHLMYSHSIINPIVYTLVG
ENFRKNIAF
>SS_receptor_1_Apla_arssr2_XP_022096004.1
VYILSLALVDFMFVL-CLPLQAYQ-ISWPFGQILCKFSGIVLNQFASVNILTIMSADRYL
AVVYPLSSMRRTKKTARIACGIVFLVSFVLSTPTWYFMNAMFLVAFLIPLVIIILCYSTL
LIKITGTAQRASKRVLILTLSVILVFVACWLPFNVVSLNISSLWCYTNSCFNPIIYTFIG
ENFKKNLMD
>SS_receptor_3_Apla_arssr4_XP_022080909.1
SYILNLAIADDLFMI-ALVFLSVATIAWMFGPVMCHVVYAILNMFTSVFCLTAMSMDRYV
AVCHARRVRGRTLRLAICVNIGVWVLALAAASPMNIVTRYTSLMGFVIPLIIISVCYSSI
VVRLRTGKMKKSRKVNRLVFFVVLAFFMCWWPFYVWRTDFTMCLSYLNSCANPLLYGFLS
GNFKKSFKK
>SS_receptor_4_Aplancii_arssr5_XP_022093677.1
CYIMNLAMGDTLFLI-FLTFLAVASLQWVFGPVLCKVVFSVMNMFISLFCLTAMSIDRYV
AVCHAMKSRARNLRVATAVNSGIWVLAILAAIPIIYFTQYFFIVGFVVPLIVIIACYASI
MVRLKTGKPEKSRKVNRMVLIVVITFVVCWWPFYLFRFEMCMGLSYLNSCINPLLYAFLS
DNFRKSFQK
>SS_receptor_type_2_Crsostrea_gig_XP_011429560_1
LYILNLAVSDALFLA-SLPFLIVT-TIWIFGAAMCKMYFVLINFFASVFQLTALSADRYL
AVCHPVRSSRRNTTIAFFICLVMWSVSFLVMLPIILYSSTTFLLGFLIPVSLISVLYISV
ILRLSKERKRSHRKVTRMVLAVISVYVVCWLPYWVFQINGLTVLQFANSMLNPLLYAFLS
ENFRRSFVK
>NP_001027135_2_allatostatin_C_receptor_2_isoform_E_Drosophila_melanogter
IYILNLAIADECFLI-GIPFLLYT-MQWPFGNYMCKAYMVSITSFTSSIFLLIMSADRYI
AVCHPISSPRRTPFVSKLVSAFAWMTSVLLMLPVILFASTSLVLGFATPLTFILVFYCLV
IRKLSKEKKRSHRKVTKLVLTVISAYIFCWLPHWISQVLACGCLSYSNSAMNPILYAFLS
DNFKKSFMK
>NP_649040_2_allatostatin_C_receptor_1_Drosophila_melanogter
IYILNLAVADECFLI-GIPFLLYT-MRWRFGEFMCKAYMVSITSFTSSIFLLIMSADRYI
AVCHPISSPRRTLHIAKVVSAIAWSTSAVLMLPVILYASTTFFLGFATPLCFILSFYYLV
IRKLSKEKRRAHRKVTRLVLTVISVYILCWLPHWISQVLLLGALVYSNSAVNPILYAFLS
ENFRKSFFK
>XP_002740034_1_SKOW_MCH
IFIFNLAIADILFMV-GLPFLAYA-LAWNLGTAVCKIVLSILNQFTGIYLLTVMSVDRYI
VFVHPMKTMARTATKAKLVALCVWIFSSIVIFPLLLYSKLTFILAFVLPLLIIITCYLLI
SLELKTNAKKSSQKVIKMVILYVTIFIVCWLPFYVIQFLTSICLSYANSAINPYIYTLST
GAFRRNIQQ
>XP_002740035_2_SKOW_MCH
VFIFSLALADLLSMM-GIPLMAYA-LVWQLGGAVCKILLSVLNQFTGIYILTTMTLDRYL
AIVHPMTTTNRTPTKAKWITLLVWLFSLLIVLPLFIYSDVTFILGFVVPLTVIVISYALI
MSDLLSTMQNASKKVIKMVILYVSLFVICWLPFYVIQFFLSVCLSYANCAMNPFIHTIIG
ESFRTHFKR
>XP_003978783_Urotensin2_Trub
IYIINLALADLLYLL-TIPFVVCT-YFWYFGDVGCRILISMLTMHASIFTLTVMSTERYF
AVVKPLDTVKRSKSYRKSIALLIWVASLVLTLPMIVSIQLLFCTSIVAPGLIIGYLYIQL
ARTYRQTKKLPNQKVLYLIFTIVLLFWACFLPFWIWQLYLTTCLTYSNSCINPFLYTLLT
KNYKEYMRK
>XP_011616846_1_Urotensin_Trub
ISIINLAVVDLLYLS-TIPFVVX--YFWYFGDVGCRILLSLLTMHASIFTLTVMCTERYL
AVTKPLDTVSRSKSYRKALAWGVWLLSLVLTVPMMTMVTQLFGTSIMAPGIIIGYLYIRL
AHTYKGGKRSPKQKVLIMIFTIVLVFWACFLPFWIWQLYLVASLTYSNSCINPFLYTLLT
KNYREYLKN
>NP_001368826_Urotensin_Hsap
VYVVNLALADLLYLL-SIPFIVAT-YVWHFGDVGCRVLFGLLTMHASIFTLTVMSSERYA
AVLRPLDTVQRPKGYRKLLALGTWLLALLLTLPVMLAMRLLFATSIAGPGLLIGLLYARL
ARAYFKRARRPGARALRLVLGIVLLFWACFLPFWLWQLYLTTCLTYGNSCANPFLYTLLT
RNYRDHLRG
>XP_002739245_1_Urotensin_Skow
IYIINLAMADIFYIS-GTPFLAIS-AYWLFGDVGCRLIYCLLTMHSSIYTLVVMSIERYL
AVAHPISAMQSTSKYARLFCLFIWFFAACSALPMFVYTKQLFVLDYVLPSIIMFVLYTKL
IKIYNQNLNMSKRKIAKTLFIIIVVFWLCYTPFWVFILVVVICMVYANGCANPFLYTLMT
KQASQIQRN
>XP_003730470_1_Urotensin_skow
TYIVNMAGADLLYIFGCLFYTLTN-YNWLFGDIGCRLILSILTMHVSVYILTVMSIERYV
AVVHPMLSLKRSVCFARLIVVVIWVSALVLASPMVVGMALVFLITFAIPSIIMVVAYLLL
MAHFSQQVRRSKRRVAQIVFLVVLVFWICYTPFWVYQLLIALVISYLNSCVNPFLYTLLP
KRYNVWQKM
>XP_003728476_1_Urotensin_skow
TYIVNVAFSDLLYIFGCLFYTLTN-YNWMFGDIGCRLILGQLTMHVSTFILTIMSVERYV
AVVHPMISLRRSVGFARRISGAVWLTGLVVTLPMIIYMSEIFLITFLIPSVITATVYVLL
LFHFNRRTKRSKRKVAQIIFVIVFIFWLCYIPFWTYQLLVTLVLSYLNSCVNPFLYTLLP
RRYNMWKRI
>XP_002732796_1_MCH_SKOW
VYILNLASADLLFMF-GIPFLTYQ-YAWIFGELMCKIIFAIMNMYTGIFTLTAMSVDRYL
AIVHAVWSMRRTLNTARAICLILWLLSTVVTIPLWIYSKTSFVVSFLLPLIIISACYIGI
MTSLKKRRKSKLGRVGVMVLLAVALFIVCWLPFWTVQLYTSLCMSYANSSLNPVVYTFSR
KNFRQDLTR
>Nemertea_Lineus_lacteus_comp57941_c0_seq1_m.275382
-----------------------P-YIWPLGDAMCRIVQFLALAYISIYILVWMSIIRYL
AISCPLASVNRTNRNAYIVLAATALVIFGANIPVLSIFHVFFVIGYLVPLTLIFVLYGLI
LRTLSMRSTTSKWRAARMVIIVVLTFMLCWLPAEILFI----------------------
---------
>Phoronida_Phoronopsis_cdhit099_prot_c135886_g4_i6.p1
LLITNLALADLTFLGIVVPFSAMR-YAWPGGDLSCKIVKYLSTAWGSIYTLVLMSIVRYV
AIVFPIMSIKHSMKNISVSIIVMWIAILL-----------------------IRLFDMKQ
IRSMTVSVYRAQK--------FVPVSTRCYLKI---------------------------
---------
>Brachiopod_Novocrania_anomala_cdhit099_prot_Nano.rna.tri2.206317.1.p1
MYIFNLALTDILFLF-MLPLAIAM-LIFIFGVVMCKVYFILMNHFGSIFTLMVLSVDRYM
AICHPVVAMERTPARARVICAGVWLLSVLAMLPVIIFTKLTFILGFAIPTSAISILYALV
VHRVEAERRRTHRK----------------------------------------------
---------
>Arthropoda_Daphnia_pulex_EFX62248
LLIVNLALADLLFIVFCVPFTASD-YAWPFGEVWCKIVQYLVTANASIYTLVLMSLDRYL
IVVHPLSSISRTKTKTYWAIAVTWVVIFSACVPLLMAHGHFFATSYVVPLLLICGLYIGM
LTHLSVRRQRGKKRVTRMVCIVVCTFAICWLPIQLYLLITSHILAYMNSCMNPFLYAFIS
DNFRKSFRK
>Brachiopod_Glottidia_pyramidata_cdhit099_prot_comp26058_c0_seq1.p1
-------------ISICVPVQVLI-YTVPLGDFVCKVNFYFVTMGVGIYSLVAICILRYI
GITRPLRCRTLSKKSALWVSLGIWITMCSINIPIILFHRGVSGCDFFLPATILPIITTLI
IREVVRAAKSSSKRLIVIIALVAACFVLCWGPIHVLLLFAANILLYGNSSLNPILYNFVS
AEFRKSFVN
>Arthropoda_Daphnia_pulex_EFX75149
LLIINLALADLLFIVFCVPFTASD-YAWPFGDAWCKIVQYLVTAYASVYTLVLMSLDRYL
AVVHPITSMSRTEANTYWAIAVTWVVIFVACVPLLMAHGEFFATSYVIPLLLICGLYICM
LMRLSAESRRGKKRVTRMVCIVVVIFAVCWCPIQLVLVIISHVLAYMNSCVNPFLYALIS
DNFRKAFRK
>Mollusca_Crassostrea_gigas_EKC28733
-----------------------------------------VTLHATCFTLTALTIDRYH
AIVNAVSSLHRTRRTSTIVSLLVWAVSFLISIPFAMYHEVVIFTTYINPLAIIIVCYTQI
LRNLRRSRTRRRSKVTRMVFIVVLLFAVCWLPVHVFQLMISHTLSYANSIVNPFVYAFLN
DGFRKAFRR
>Arthropoda_Daphnia_pulex_EFX72686
LYILNLAVADECFLI-GIPFIMTT-MGWPFGNVMCKIYMTTVNQFTSSLLLTVMSADRYI
AVCHPIDAATRTPFYAKVVSMTTWGISFLMIVPIFLYAHTTFTLAFAIPLVLILVFYILV
IRKLSKEKRRSHRKVTRLVLTVVTVYVLCWLPYWVSQVLLAGCLGYSNSAVNPILYAFLS
DNFKKSFMK
