# Supplementary material for: Nemertean, Brachiopod, and Phoronid Neuropeptidomics Reveals Ancestral Spiralian Signaling Systems
Source: Mol Biol Evol. 2021 Jul 17;38(11):4847–66. doi: 10.1093/molbev/msab211 (PMC8557429; doi:10.1093/molbev/msab211)
Supplement: msab211_Supplementary_Data [file msab211_supplementary_data.zip › Supplementary_Material_14_Alignment_GPCR_Secretin.txt]

>AKQ63006_1_PDUM_DH31_1
CNATWDCWN-YTKAGSRAPDGTWA-NY-TACVAGYAISIVFLLLSLIIFTLHKNLFISYI
LNGIAWILCQFLHVVCNFFWMFCEGFYLHTIIVSAFT-T-GKCFIVGWPFVSTVIYGAAR
W-IVLGPILLTIVL-NLFFLCNIVRVLITKLKAV-RATLILIPLLGLQYILL-PFRPVS-
-ALFVSTIFCFFNGEVISVLKRK
>Nemertean_Riseriellus_occultus_TRINITY_DN30152_c0_g1_i1_m_30200_internal_1831
-----------------------------------LFSLASLVIAVALYNLNINLFIAFI
LMGLSTIICRVLKVLATYWWLFCEGLYLRDVLINPIG-S-NRHIIIGWPIPPTIAWMVVR
Y-IVVVPNLLALLL-NLILLITVQVELMRHF-----------------------------
-----------------------
>Nemertean_Lineus_longissimus_c44472_g1_i1_m_93132_internal
------------------LDGRWT-NY-SDCMVGLCLSLVSLTLSLIIFRIHRNLFIAVI
VQVVINLICEMLYTLVKFMWMLIEGIYLHNMIAISVF-S-GRYYSIGWP-----------
------------------------------------------------------------
--------ICVL-----------
>Nemertean_Notospermus_geniculatus_g6054_t1_1412
CNSTFDCWP-TTPAGQYALNGLWA-NY-MSCFSGYSLSILALSVALFVFTIHSHLMLTFL
LAAISWIA----------------------------------------------------
-------------------------AFIKKL-----------PL------------P-G-
-HIWV------------------
>Nemertean_Cerebratulus_spec_Contig7357_m_218973_internal
------------------FNGTWA-DY-QPCYTGFSLSILALSIALFVFTIHSHLMLTFL
LSALAWIACKLLVTVANYFWMFIEGLYLTTMIVFAYS-T-DKYALIGYPLPIIVAWVVVK
F-IYITPILLVLLL-NVLFFITILWVLITKLKAA--------------------------
-----------------------
>Nemertean_Cephalothrix_hongkongiensis_comp20046_c0_seq1_m_10796_5prime_partial
------------------------------------------------------------
----------------------------------AFR-P-PELYIIGWPSIFVTIYSIFR
W-IYYIPNMLCLVV-NLLFLCNILRVITSRLKAL-KAVFVLIPLFGLQLFVT-IYRPFH-
-SFFVAIIFCFLNREVMSQVRYV
>Nemertean_Cerebratulus_marginatus_comp1500770_c0_seq1_m_150002_internal
-----------------------S-YY-NNCITCYLTSTVALIPAIVIFRLHLNLFLAFL
LNSICLVICKLLSTLTCFVWMFCEGFFLHQLLNNTFR-P-QQYHIFGWAVIPTIAYAIIR
W-IHYVPNLAAILL-NLVFLINILRILLTQLRAL-KATFILVPLFGLQWLLT-IYRP---
-----------------------
>Nemertean_Paranemertes_peregrina_comp328645_c0_seq1_len_745_m_178152_internal_1780
------------------STGDWS-NL-SSCSVGYSVSLVSLVTAVIIMTIHTHMFIAFI
VRSIIALVCKLLLTFVCYAWIFIEGLYLYILINIAVF-S-ENFIAAGWPIIPVIPWVVLR
W-VLKGPIVATILG-NFYFFVTIVRVLFTKL-----------------------------
-----------------------
>Nemertean_Notospermus_geniculatus_g42147_t1_1430
-------------------------------L----------------------------
--------CQVLSALTNYFWMFCEGYYLHRLLSDAFR-P-PELYIIGWPAVPVTIYGIIR
W-LYYVPNMLCLLV-NLCFLCNILRVITSRLKGL-KAVFILIPLFGLQLFVT-IY-----
--------------QVMNHLKMS
>Nemertean_Lineus_longissimus_c49020_g4_i1_m_148714_complete
CNVTWDCWE-YTPADSAAEDGEWT-NY-TECNIGYGVSLVSLVTAVIIMTIHIHLFCSFI
LRSLMSIL----------------------------------------SIKQIPPSV---
------------------------------------------------------------
---IRSILFVFY-----------
>Nemertean_Notospermus_geniculatus_g19250_t1_1439
------------------------------------------------------------
--------CEILYTLVKFMWMLIEGIYLHNMIAISVF-S-GKYYSLGWPVLITTAWALTT
W-ILEGPRAAVIAV-NIFFLLNIIRVLVTKLKAV-KAAIVLLPLLGITNFINMVPEPIA-
-HFFIALLYCFLNGEVQSALKKQ
>Nemertean_Lineus_ruber_Lvir_rna_tri_75477_1_m_119986_internal_1184
--------E-YAAAGSTTENATWT-EY-GNCIACYLTSVVALIPAIVIFRLHLNLFISFL
LNSICLVICKLLSTLTCFVWMFCEGFFLHQLLNNTFR-P-QQYYIFGWALLPTIIYAIIR
W-IHYVPNLAAIVL-NLIFLINILRILLTQLRAL-KATFILVPLFGLQWLLT-IYRPAH-
-RV--------------------
>Nemertean_Notospermus_geniculatus_g32644_t1_1472
---------------------MWT-NY-TVCFYMGIVSLVFLLITMFLFTIHKNLVLSFI
LRFLVILICRILISFANVFWMFVEGFFLHNRVAIAVF-S-SEFYIIGWPFAFVIPWFITS
L-LLILPVGIALGV-NLLFLINIVRILVTKLKADNIRHHATFPGYS-SQLCL-LLSKTAP
PAVIVSDV---------------
>Nemertean_Tubulanus_polymorphus_comp36650_c0_seq1_m_55931_3prime_partial_1901
CGATWDCWL-ATKAGETSDDGTWS-NY-SACNVGYTVSLLSLVTAVLIMVIHINLFVSFI
LRAAMSLMCKLFFTVANYAWVLAEGMYLYTLIHVAVF-T-ESFIIGGWPILPIIPWVIVR
W-ILKVPIILTILA-NFVFFISIIYVLFTKL-----------------------------
-----------------------
>Nemertean_Cerebratulus_spec_TRINITY_DN22372_c1_g1_i1_m_179225_3prime_partial
CSAAWDCWP-ATPANTTLESGKWT-NY-TVCFYMGIISLVFLLITLFLFTIHKNLVLSFV
LRFLIILICRTLITSANVFWMFVEGFFLHNRVAIAVF-S-SEFYIIGWPALFVIPWFVIN
L-LLILPVGV--------------------------------------------------
-----------------------
>Nemertean_Tubulanus_polymorphus_comp9295_c0_seq1_m_3962_5prime_partial_1907
-----------------------------------------------------NLFASFI
MRAAMLLMCKLFFSAANYTWILVEGLYLHMLIYMTVF-T-ENFILMGWPFLSIIPWTIIR
W-VLKGPIVLTIIV-NFVLFVSLVRVLFTKLKLA-KSTLVLIPLFGVHYILF-LWLPYE-
-MIFISFLFCFMNSEVQGEIKKK
>Nemertean_Lineus_ruber_Lvir_rna_tri_51942_1_m_93906_5prime_partial_1214
-------------------------------FAFNLFSLASLVIAVALYNMNINLFIAFI
LMGLSTIICRALKVLATYWWLFCEGLYLRNVLINPMG-S-NRHIIIGWPIPPTIAWMVSR
Y-IVMVPNLLALLL-NLILLITVQVELMRHFQGI-KVTFSLVPVFGVQIIVL-SYRPIA-
-NILVALMYCFITKEIRIAYQRF
>Nemertean_Lineus_lacteus_comp27870_c0_seq3_m_172734_5prime_partial
-----------TPAGEVAINGTWS-NY-TTCIAGYSASMVAMVLSLIIFTLHKNLFISYV
LNGLLWILCRVMHICCNFFWMFNEGLYLHTIIVVAFS-S-GKCHLIGWPIIPVTIYTLLR
W-INAGPVVASLVL-NLIFLCNIIRVLVTKLKAV-RATIILVPLLGLQYIII-PFRPVA-
-AVFVALIFCFFNGEVVALMKRK
>Nemertean_Notospermus_geniculatus_g40053_t1_1558
-------------------------------IGTNVLSIMLLVPAIIIFKVHTNFFFSLL
MCAICAVICQVLSALTNYFWMFCEGYYLHRLLSDAFR-P-PELYIIGWPAVPVTIYGIIR
W-LYYVPNMLCLLV-NL-------RIRTSR-RAL-RRC----------SFVT-IYRPFH-
-YFFVALIFCFFNQEVMNHLKMS
>Nemertean_Cerebratulus_spec_TRINITY_DN28609_c0_g1_i1_m_29249_5prime_partial
-------WN-M-----SS---------------------------VIIFKVHTNFFFSLL
LCAICAVICQVLSALTNYFWMFCEGYYLHRLLSDAFR-P-PELYIIGWPAVPVAVYSIIR
W-LYYVPNMLCLAV-NLCFLCNILRVITSRLKGL-KAVFILIPLFGLQLFVT-IYRPFH-
-YFFVALIFCFFNQEVMNHLKMT
>Nemertean_Cerebratulus_marginatus_comp60730_c0_seq6_m_84087_internal
CPAIWDCWS-AVEENSMVENGTWT-NY-SDCFACHVISLASLVIAVALYNLNLNLFIAFI
LMGLFTIVCKVLKIFATYWWLFCEGWYLHEVLSNPLA-R-SRYLIIGWPLPPIIAWAVLR
------------------------------------------------------------
-----------------------
>Nemertean_Lineus_lacteus_comp27870_c0_seq8_m_172754_5prime_partial
-----------TPAGEVAINGTWS-NY-TTCIAGYSASMVAMVLSLIIFTLHKNLFISYV
LNGLLWILCRVMHICCNFFWMFNEGLYLHTIIVVAFS-S-GKCHLIGWPIIPVTIYTLLR
W-INAGPVVASLVL-NLIFLCNIIRVLVTKLKAV-RATIILVPLLGLQYIII-PFRPVA-
-AVFVALIFCFFNGEVISIMKRK
>Nemertean_Tubulanus_polymorphus_comp37713_c0_seq1_m_66118_complete_1939
CNATFDCWN-YTLAGTIAVNGTWS-NY-TSCVAGYSISIAAMIISLIIFTLHKNLFISYI
LNGLIWILCQVLHVFCNFFWMFNEGFYLHTIIVLAFT-S-GKCNVIGWPLLIVAIYTGVR
W-INAGPIVASLII-NVIFLCNIIRVLVTKLKAV-RAIIILIPLLGLQYIII-PFRPVA-
-ALFVASIFCFGNGEVVALVKRK
>Nemertean_Notospermus_geniculatus_g37307_t1_1611
CNRTFDCWD-DTPAGTVANNGTWS-NY-TTCIAGYSASMIAMVISLVIFTLHKSLFVSYV
LNGLLWILCRLMHFFCNFFWMFNEGLYLHTIIVIAFT-S-GKCHFIGWPIIPVTIYTLLR
W-INAGPVVASLVL-NFVFLCNIIRVLITKLKAV-RATIILVPLLGLQYIII-PFRPIA-
-AIFVALIFCFFNGEQFLLL---
>Nemertean_Notospermus_geniculatus_g34273_t1_1622
CPAEWDCWS-SAEANSVTADGEWT-NY-TDCFAFHVLSLAALVIAVALYNLNINLFVAFI
FMGLTSIICRALKVLATFWWLFCEGLYLREVLINPMG-S-AKHLCIGWPIVPTVAWAIVR
F-IVIVPSLVALLL-NLILLIMVQVELMRHFRGT-K------------------------
-----------------------
>Nemertean_Notospermus_geniculatus_g1875_t1_1632
CSAAWDCWP-STPANTTIESGMWT-NY-TVCFYMGIVSLVFLLITMFLFTIHKNLVLSFI
LRFLVILICRILISFANVFWMFVEGFFLHNRVAIAVF-S-SEFYIIGWPFAFVIPWFITS
L-LLILPVGIALGI-YAYPII--------------WTPHFLSPGYS-SQLCL-LLSKTAP
PAVIVSDV---------------
>Nemertean_Malacobdella_grossa_comp25345_c0_seq2_m_39232_complete_1337
CNRTFDCWN-DTLTGTIAENGTWS-NY-TKCYTGYAISIVFLSVALFIFTLHKNLFISYI
ATGLVWILCRILHFFSNFFWMFSEGLYLHTMIVFTFT-S-GKCYLVGWPLLPSLIYVVLR
W-INAGMIIGSFML-NFLFVCNIIRVLLTKLKAV-RATMILIPLLGLQYIII-PFRPVS-
-ATLVALIFCFFNSEVITLVKRK
>Nemertean_Baseodiscus_unicolor_TRINITY_DN58016_c0_g1_i1_m_213406_3prime_partial_79
CNSTFDCWP-TTLGNSFAANGTWS-DY-SNCYTGFSLSILALSVALFIFTIHCHLMLTFL
LCAVTWIACKLLVTITNYFWMFVEGLYLTTMIVFAFF-T-EKYAVIGYPLPIIISWVIVK
F-IYIAPILLVLFL-NVIFFVTILYVLITKLKAA-RATLVLIPLLGITYVLF-ITPPIV-
-AIWIAIFYCFLNGEVRQAVKKR
>Nemertean_Paranemertes_peregrina_comp29400_c0_seq1_len_2471_m_56043_complete_1817
CNRTFDCWN-DTMAGTVAENGTWS-NY-TKCYTGYAISIVFLSIALFIFTLHKNLFASYI
ATGLVWILCRVLHFFSNFFWMFSEGLYLHTLIVVAFM-S-GKCHLIGWPLFPSLIYVGLR
W-INAGMIVASFIL-NFLFVCNIIRVLLTKLKAV-RATMILIPLLGLQYIII-PFRPLS-
-AMLVALIFCFFNSEVIALVKRK
>Nemertean_Cerebratulus_spec_TRINITY_DN30284_c0_g1_i1_m_171939_3prime_partial
CNGTWDCWP-AQAAGTTAPGGRWT-NY-SDCMVGLCISLVSLALSLVIFRIHRNLFIAVI
VQVIIQLICEILYTLVKFMWMLIEGIYLHNMIAISVF-S-GRYYSLGWPVLITTAWALTT
W-ILEGPRAAVIAV-NIFFLLNIIRVLVTKLKAV-KAAIVLLPLLGITNFINMVPEPTS-
-HFFIALLYCFLNGEVQSTLKKQ
>Nemertean_Lineus_lacteus_comp22147_c0_seq1_m_51162_complete
CNGTWDCWP-AAPAGTLALDGRWT-NY-SDCMVGLCLSLVSLTLSLIIFRIHRNLFIAVI
VQVVINLICEMLYTLVKFMWMLIEGIYLHNMIAISVF-S-GRYYSIGWPVLITLAWAITT
W-ILEGPRAAVIAV-NIFFLLNIIRVLVTKLKAV-KAAIVLLPLLGITNFINMVPEPTS-
-HFFIALLYCFLNGEVQSTIKKH
>Nemertean_Lineus_longissimus_c47437_g3_i1_m_127897_complete_1022
CSAAWDCWP-STPANTTLESGKWT-NY-TVCFYMCIVSLIFLLITMFLFTIHKNLVLSFI
LRFLVILICRTIISSANVFWMFVEGFFLHNRVAIAFF-N-SEFYVIGWPAAFVIPWFVIN
L-LLILPVGIALGI-NLLLLINIVRIIVTKLKAV-RATVVLFPLLGITNMAF-FFDPTY-
-AVLVSFVYCFLNGEVQTAIKRW
>Nemertean_Lineus_ruber_Lvir_rna_tri_33950_1_m_65663_3prime_partial_1278
CNGTWDCWP-AASAGTQALDGRWT-NY-SDCMVGLCLSLVSLTLSLIIFRIHRNLFIAVI
VQVVINLICEMLYTLVKFMWMLIEGIYLHNMIAISVF-S-GRYYSIGWPVLITLAWAITT
W-ILEGPRAAVIAV-NIFFLLNIIRVLVTKLKAV-KAAIVLLPLLGITNFINMVPEPTA-
-HFFIALLYCFLNGEVQSTIKKH
>Nemertean_Lineus_longissimus_c51030_g1_i4_m_179891_complete_1026
CNRTWDCWN-DTPAGELAINGTWS-NY-TTCIAGYSASMIAMVLSLIIFTLHKNLFISYV
LNGLLWILCRVMHIFCNFFWMFNEGLYLHTIIVVAFS-S-GKCHLIGWPLIPVTIYTLLR
W-INAGPVVASLVL-NFIFLCNIIRVLVTKLKAV-RATIILVPLLGLQYIII-PFRPVA-
-AVFVAMIFCFFNGEVVALMKRK
>Nemertean_Cerebratulus_marginatus_comp57709_c0_seq2_m_63286_complete
CNRTWDCWD-DTAASTVAEDGTWS-NY-TTCIAGYSASMIAMVISLVIFTLHKNLFVSYV
LNGLMWILCRVMHFFCNFFWMFNEGLYLHTIIVVAFT-S-GKCHLIGWPLIPVTIYTILR
W-INAGPVVASLVL-NIIFLCNIIHVLVTKLKAV-RAIIILVPLLGLQYVII-PFRPIA-
-AIFVALIFCFFNGEVVALMKRK
>Nemertean_Cerebratulus_spec_TRINITY_DN38497_c4_g2_i2_m_93860_complete
CNRTWDCWD-DTPAASVAEDGTWS-NY-TTCIAGYSASMIAMVVSLVIFTLHKNLFVSYV
LNGLMWILCRVMHFFCNFFWMFNEGLYLHTIIVIAFA-S-GKCHLIGWPLIPVTIYTILR
W-INAGPVVASLVL-NIIFLCNIIRVLVTKLKAV-RAIVILVPLLGLQYVII-PFRPIA-
-AIFVALIFCFFNGEVVALMKRK
>Nemertean_Riseriellus_occultus_TRINITY_DN40186_c0_g1_i1_m_206_5prime_partial_1848
CNRTWDCWN-DTPAGELAINGTWS-NY-TTCIAGYSASMIAMIISLIIFTLHKNLFISYV
LNGLLWILCRVMHIFCNFFWMFNEGLYLHTIIVVAFS-S-GKCHFIGWPLIPVTIYTLLR
W-VNAGPVVASLVL-NLIFLCNIIRVLVTKLKAV-RATIILVPLLGLQYIII-PFRPVA-
-AIFVALIFCFFNGEVISIMKRK
>Nemertean_Lineus_lacteus_comp22970_c0_seq1_m_57610_complete
CNSTFDCWP-TTLGGHTAYNGTWA-NY-LQCYTGFSLSILALSVALFVFTIHSHLMLTFL
LAAVAWIACKLLVTFANYFWMFIEGLYLATIIVFAYS-T-DKYAIIGYPLPILLAWVVVK
Y-IFIGPILGVLLL-NVLFFATILYVLITKLKAA-RATLVLIPLLGITYVLF-IAPPIT-
-AIWLAIFYCFLNGEVRQAVRRR
>Nemertean_Tubulanus_polymorphus_comp33068_c0_seq1_m_33215_5prime_partial_1951
CNGTWDCWP-AALAGSLAVNGTWT-NF-STCMVGLGLSFISITFSIAIFRIHLNLFIAII
LQEAILLVCELLYALVVFMWMFIEGVYLHNLIAISVFSS-GKYYFIGWPLIFTTAWALTN
W-ILEGPRATVVAV-NLIFLLNIVRVLVTKLKAV-KAAIVLLPLLGISNFITMVPEPIS-
-HFFIALLYCFLNGEVQQTLKKQ
>Nemertean_Cerebratulus_spec_TRINITY_DN25378_c0_g1_i1_m_87109_complete
CDLTWDCWG-YTPAGATVPDGRWT-NF-TECDVGYGVSLISLITAVIIMTIHVHLFFSFI
FRSSMSLMCKLFFTLANYAWILVEGCYLHTLLCVVTF-T-ENFVVAGWPVVTILPWVIVR
W-ILKGPIVLTIVI-NFAFFIRIVCILKTKLKLA-KSTLVLIPLFGVHYIIF-IGLPFE-
-LFFVATLFCFMNGEVKAEILKK
>Nemertean_Lineus_longissimus_c50800_g1_i1_m_176040_complete_1032
CDLTWDCWG-YTPAGTTAPDGKWT-NF-TECDVGYGISLISLITAVIIMTIHVHLFFSFI
FRSSMSLMCKLFFTVVNYAWILVEGCYLHTLLYVVVY-T-ENFVLAGWPLLSILPWVIVR
W-ILKGPIVLTIVI-NFVFFIRIVRILFTKLKLA-KSTLVLIPLFGVHYIIF-IGLPFE-
-LFFVATLFCFMNGEVKAEILKK
>Nemertean_Lineus_lacteus_comp18037_c0_seq1_m_30505_complete
CDLTWDCWG-YTPAGTTAPDGKWT-NF-TECDVGYGISLISLITAVIIMTIHVHLFFSFI
FRSSMSLMCKLFFTVANYAWILVEGCYLHTLLYVVVY-T-ENFVLAGWPLLSILPWVIVR
W-ILKGPIVLTIVI-NFVFFIRIVRILFTKLKLA-KSTLVLIPLFGVHYIIF-IGLPFE-
-LFFVATLFCFMNGEVKSEILKK
>Nemertean_Lineus_ruber_Lvir_rna_tri_28661_1_m_56538_complete_1284
CNRTWDCWN-DTPAGQLAVNGTWS-NY-TTCIAGYSASMIAMVISLIIFTLHKNLFISYV
LNGLLWILCRVMHIFCNFFWMFNEGLYLHTIIVVAFS-S-GKCHLIGWPLIPVTIYTLLR
W-INAGPVVASLVL-NLVFLCNIIRVLVTKLKAV-RATIILVPLLGLQYIII-PFRPVA-
-AVFVALIFCFFNGEVISIVKRK
>Nemertean_Lineus_ruber_Lvir_rna_tri_59491_1_m_103890_complete_1285
CNSTFDCWP-TTLAGHTAYNGTWA-DY-LQCYTGFSLSILALSLALFVFTIHSHLMLTFL
LAAVAWIVCKFLVTFVNYFWMFIEGLYLATIIVFAYS-T-DKYALIGYPLPILIAWVVVK
Y-IFIGPILGVLLL-NVLFFATILYVLITKLKAA-RATLVLIPLLGITYVLF-IAPPIT-
-AIWLSIFYCFLNGEVRQAVRRR
>Nemertean_Lineus_longissimus_c49020_g1_i1_m_148705_5prime_partial_1035
CNVTWDCWE-YTPADSAAEDGEWT-NY-TECNIGYGVSLVSLVTAVIIMTIHIHLFCSFI
LRSLMSILCKFFFTLANYAWILVEGLYLYMLLYVTVF-S-ENFAILGWPLISIIPWVVTR
W-ILKGPIVLSVVI-NFVFFVSILRVLFSKLKLA-KSTLVLIPLFGVHYILF-IGLPYE-
-MFFVALLFCFLNGEVRGEIRKK
>Nemertean_Lineus_longissimus_c50988_g1_i1_m_179307_complete_1037
CNSTFDCWP-TTLGGHTAYNGTWA-DY-LQCYTGFSLSILALSVALSVFTIHSHLMLTFL
LAAMAWIVCKLLVTFANYFWMFIEGLYLATIIVFAYS-T-DKYALIGYPLPIIIAWVVVK
Y-IFIGPILGVLLL-NVLFFATILYVLITKLKAA-RATLVLIPLLGITYVLF-IAPPIT-
-AIWLSIFYCFLNGEVRQAVRRR
>Nemertean_Lineus_ruber_Lvir_rna_tri_79494_1_m_123049_3prime_partial_1288
CRSTWDCWD-EMPPG-TERNGTWT-NF-KTCLGTNILSIMLLVPAIIIFKVHTNFFFSLL
LCAICAVICQVLSALTNYFWMFCEGYYLHRLLSDAFR-P-PELYLIGWPAVPVIIYSIIR
W-LYYVPNMLCLAV-NLCFLCNILRVITSRLKGL-KAVFILIPLFGLQLFVT-IYRPFH-
-YFFVALIFCFFNQEVMNHLKMS
>Nemertean_Baseodiscus_unicolor_Contig14444_m_250158_complete_80
CNMAWDCWD-YTAAGTEAENGQWT-NF-TECNIGYGLSLVSLITAVAIMTIHIHLFLSFI
FRSLVAILCKLFFTLANYAWVLVEGLYLYMLLYVTVF-S-ENFAVIGWPLFSVIIWVIVR
W-ILKGPIVLSIAI-NFFFFISIVRVLFSKLKLA-KSTVVLIPLFGVHYILF-IGLPYE-
-MFFVALLFCFLNGEVRAEVKKK
>Nemertean_Lineus_longissimus_c51612_g1_i1_m_190000_complete_1049
CPATWDCWE-HAAAGSTTENATWT-DY-GNCIACYLISVVALIPAIVIFRLHLNLFLSFL
LNSICLVICKLLSTLTCFVWMFCEGFFLHQLLNNTFR-P-QQYYVFGWALLPTIVYAIIR
W-IHYVPNLAAIVL-NLIFLINILRILLTQLRAL-KATFILVPLFGLQWLLT-IYRPAH-
-RVFVALIFCYFNGEVVQQLKRT
>Nemertean_Lineus_lacteus_comp26737_c0_seq3_m_120730_complete
CPAVWDCWS-AANESTLSAGGRWT-NY-TDCFAFHLFSLASLVIAVALYNLNVNLFIAFI
FMGLSTIICRLLKVLATYWWLFCEGLYLRDVLINPVG-S-SRHIIIGWPISPTIAWAVAR
Y-IVVVPNLLALLL-NLFLLITVQVELIRHFQGI-KVTFSLIPVFGVQILVL-SYRPIA-
-NTLVALMYCFITKEIRIAYQRY
>Nemertean_Lineus_longissimus_c47481_g2_i8_m_128382_complete_1051
CPAVWDCWS-AAKASTLSAGGHWT-NY-TNCFAFHLFSLASLVIAVALYNLNINLFIAFI
FMGLATIICRVLKVLATYWWLFCEGLYLREVLINPIG-G-NKHIIIGWPIPPTIAWVVAR
Y-IVVVPNLLALLL-NLILLITVQVELMRHFQGI-KVTFSLIPVFGVQILVL-SYRPIA-
-NILVALMYCFLTKEIRNAYQRY
>Nemertean_Notospermus_geniculatus_g34271_t1_1690
CPAEWDCWS-SAEANSVTADGEWT-NY-SDCFAFHVLSLAALVIAVALYNLNINLFIAFI
FMGLTSIICRALKVLATFWWLFCEGLYLREILINPMG-S-AKHLCIGWPIVPTVAWAIVR
F-IVIVPCLVALTL-NLILLIMVQVELMRHFRGT-KVTFSLIPIFGVQILVL-SYRPIA-
-SVLVALMYCFVTKEIRVAYAHY
>Nemertean_Lineus_lacteus_comp23010_c0_seq4_m_57973_complete
CPATWDCWE-YAAAGSTTENATWT-DY-GNCIACYLTSVVALVPAIVIFRLHLNLFLSFL
LNSICLVICKLLSTLTCFVWMFCEGFFLHQLLNNTFR-P-QQYYVFGWALLPTLVYAIIR
W-IHYVPNLAAIVL-NLIFLINILRILLTQLRAL-KATFILVPLFGLQWLLT-IYRPAH-
-RVFVALIFCYFNGEVVQQLKKT
>Nemertean_Cerebratulus_spec_TRINITY_DN21182_c0_g1_i1_m_35622_5prime_partial
CDIAWDCWE-PTAAGRVAPDGEWT-NY-TDCNIGYGVSLVSLVTAVIIMTIHIHLFFSFI
LRSLMSLLCKFFFALANYAWILVEGLYLYMLLYVTVF-S-ENFALLGWPLPSIIPWVITR
W-ILKGPIVLSVMI-NFFFFVSIVRVLFTKLKLA-KSTLVLIPLFGVHYILF-IGLPYE-
-MFFVALLFCFLNGEVRGEIRKK
>Nemertean_Tubulanus_polymorphus_comp40229_c0_seq1_m_105222_complete_1957
CSATWDCWG-HTVGGVTVANGRWT-QY-QGCFGCNLISMLALVLAAFAYRLHLSLFMSFF
LLHLVLTICRFLHSLATYWCLLCESIYLHQKIHAWSI-S-NVYFVIGWPILPVVAWIVAK
L-IVQLPNILTLLI-NLILMCNVQRILLTTMRVL-RATSAMIPMCGLQMLFL-MYRPIE-
-NVFVSIFYCFINKEVRNEVRSA
>Nemertean_Lineus_longissimus_c51408_g1_i1_m_186202_complete_1060
CRSTWDCWD-EMPPG-TEPNGTWT-NF-KTCLGTNILSIMLLVPAIIIFKVHTNFFFSLL
LCAICAVICQVLSALTNYFWMFCEGYYLHRLLSDAFR-P-PELYLIGWPAVPVIIYSIIR
W-LYYVPNMLCLGV-NLCFLCNILRVITSRLKGL-KAVFILIPLFGLQLFVT-IYRPFH-
-YFFVALIFCFFNQEVMNHLKMS
>Nemertean_Notospermus_geniculatus_g28541_t1_1707
CPATWDCWE-YASAGSTVENGTWT-QY-GNCITCYLVSTVALIPAIVIFRLHLNLFLAFL
LNSFFLVVCKLLSTLTCFVWMFCEGFFLHQLLNNTFR-P-QQYYIFGWALIPTIAYAVIR
W-IHYVPNLAAIVL-NLIFLVNILRILLTQLRAL-KATFILVPLFGLQWLLT-IYRPAH-
-RVFVALIFCYFNGEVVQQLKRT
>Nemertean_Notospermus_geniculatus_g1904_t1_1742
CKVTWDCWG-FTPAGSVAPNGEWT-NY-TDCNIGYGVSLASLIIAVIIMTIHIHLFCSFI
LRSLMSILCKIFFTLANYAWILVEGLYLYMLLYVTVF-S-ENFAVLGWPIPSIIPWVITR
W-ILKGPIVLSVVI-NFVIFGTIVRILIRKLKLA-KSTLVLIPLFGVHYIVF-IGLPYE-
-MFFVAVLFCFLNGEVRAEIKKK
>Phoronis_vancouverensis_PF00002_GPCR_B_Secretin_comp95603_c0_seq1.p1
CNGTWDCLP-PVPAGDTYIDGTWT-NY-GGCICGFSLSLVCLVVAIFTFSVHKNLFFSYV
FVCIASLVCQAVHVLCNYFWMFAEGIFLHTSLLFTFV-S-SKCYGIGWPLLITALYTGFR
W-IVSIPPTLSLVL-NLGLVINIIRILVTKLKTV-RATAILIPLLGLHQIVL-LVQPVA-
-AILVAMIYCFFNGEVISLVKRK
>Phoronis_vancouverensis_PF00002_GPCR_B_Secretin_comp97244_c0_seq1.p1
CNSTWDCIP-TTLGGTMMPMGIWT-NY-SNCVVGYGMSTIALGLAVFIFTIHCHLMVSFI
LRNICSMICKMIVTLTNFFWMFVEGLYLHTLIVWAFT-I-DKYVGIGWPAPFVILWIILK
W-LLIAPTLFVLLV-NLVFVATIIWVLITKLKAV-KATIILVPLLGLTYVLF-ISEPVN-
-AVWVALFYCFCNGEVQACIQKK
>Phoronis_vancouverensis_PF00002_GPCR_B_Secretin_comp94409_c0_seq1.p1
CDAVWDCWT-ATPAGQRVENGTWT-NY-SLCFIGGVISLFFLSLTLFIFSIHKHLILSFI
FRFIIIIICKVLTALAIIFWTFVEGLFLTIRILMA-L-S-KEFYLIGWPLPFTITWALCM
W-IIAAPIAAALAV-NLCFLVVIISILVGKLKAI-RAIAVLVPLLGITNFLF-FYKPTN-
-AIFVSVIYCFLNGEVQTACQKK
>Phoronis_vancouverensis_PF00002_GPCR_B_Secretin_comp96561_c0_seq1.p1
CGRMWDCWK-DTLSSETANNGTWT-DY-RQCLGCNILSLLALVPGVIVYKIHINFFLSFI
FSNVVIILCKLLSSLNNYVWMFCEAYYLHRLITNALN-P-PKLYVFGWPALPVTVYSVLR
W-IIYAPNLMFIVA-NLVFLLRILFVMAT-LRAL-KATFILIPLFGLQLFVQ-VYAFIT-
-TVFVALVFCFLNGEVMQCIRDS
>Phoronis_vancouverensis_PF00002_GPCR_B_Secretin_comp90401_c0_seq1.p1
CNRTWDCWP-DVPAGVLSEDGTWT-NY-TACNVGYSVSLVCLVISVAVMCVHINLFVSFI
LRACASLVCKLFFTIANYMWILMEGLYLHMLIFVSVF-S-EKYMVAGWPFLWVIPWAIVR
W-IMRAPITLTILI-NFIFFVNIIRVLFTKLKLA-KSTLVLIPLFGVHYIIF-LGFPFE-
-MFMVSMMFCFLNGEVQAEILKK
>Phoronopsis_PF00002_GPCR_B_Secretin_c124444_g1_i1_.p1
-----------------------------------------LVI----------------
----------------NFAFIF--------------------------------------
W-LFIVPNLVVLLV-NLIFLATIVWVLITKLKAV-KATLILVPLLGLTYVLF-ISAPIN-
-AVAVALFYCFLNGEVKACIQKK
>Phoronis_psammophila_PF00002_GPCR_B_Secretin_comp123496_c0_seq1_len_1120.p1
------------------AGGTWT-DY-LGCVSGYSLSLAFLLVAFVIFSVHKNLFVSYI
LVCVVSITCQVLHVACNYFWMFAEGIYLHTSLVFTFV-S-SKCYLIGWPVLIVAPYAGLR
W-IVNIPPTLSVVL-NLCLVINIIRILVTKLKTV-RATAILIPLLGLHQILI-LVLPFT-
-AIMVALIYCFLNGEVISTIKRK
>Phoronis_psammophila_PF00002_GPCR_B_Secretin_comp58396_c0_seq1_len_1655.p1
CNSTWDCLP-TTPANTMMASGSWT-DY-SRCYIGFSISVTSLILAVMSFLIHGNLMVSFV
IYGVMWIACNFLVTLCNFFWMLIEGANLHLMMCWMYE-I-ERYMIVGWPLPFVLIWVALK
W-LIIAPVLFVLLV-NMVFMATILWAVIKR-KTV-VPTMILIPLLALTYALL-VFAPLN-
-AIAVALLYCFVSGEVRTCVREM
>Phoronis_psammophila_PF00002_GPCR_B_Secretin_comp65679_c0_seq1_len_1783.p1
------------------DDGMWT-NY-TPCFFGSVISLVFLLFTLFIFSIHKHLVVSFI
LRFIIVIVCKLLTAVANIFWMFVEGLYLTTRIAMA-L-N-KEFYLIGWPIPFTVAWALLM
W-VIAGPVIAALVV-NFCFLIVIISILVGKLKAV-KATAVLLPLLGIIFFLF-FWKPTN-
-AILVSVIYCFLNGEVQTACQKK
>Phoronis_psammophila_PF00002_GPCR_B_Secretin_comp66540_c0_seq1_len_1953.p1
CNSTWDCIP-TTLGGTTMPNGTWT-NY-DACFLGFGTSTIALILAVFIFTIHCHLMVSFI
LRNVCWMVCKAVVTLTNFFWMFIEGLYLHTLIVWAFA-I-DKYVVIGWPLPFVVIWVILK
W-LFIAPILLVLLV-NMVFLATIVWVLITKLKAT-KATLILVPLLGLIYVLF-IAAPLN-
-AIFVALFYCFLNGEVQACIQKK
>Brachiopod_Novocrania_anomala_PF00002_GPCR_B_Secretin_Nano.rna.tri2.186692.1.p1
------------------------------------------------------------
------------------------------------------------------------
W-IIQGPRIGVVLI-NMIFLCNIIRVLITKMKAV-KAAILLLPLLGITEALVMIKPPIS-
-HFFVALLYCFLNGEVQKTIRKQ
>Brachiopod_Novocrania_anomala_PF00002_GPCR_B_Secretin_Nano.rna.tri2.181151.1.p1
-----DCWP-PTPAGSEVLSGRWT-NY-SDCIVGLFLSLFALVASLFIFRIHRNLFLSIT
IQVLANLLCEMVYTLVMFMWMFIEGLFLNNQITVSVF-A-GSYHLLGWPILQTTAW----
---------------------------------------------GLTQ-----------
-----------------------
>Brachiopod_Novocrania_anomala_PF00002_GPCR_B_Secretin_Nano.rna.tri2.134215.1.p1
---------------------------------------------MFIMTIHSNLFVSFI
LRASIALLCKLLFSVSNYSWILIEGIYLHMLIFVSVF-S-ESYIVLGWPLAVVLPWVIVK
W-IIKAPTILSILI-NFCIFLNIVRVLFTKLKLA-KSTLVLIPLFGVHYILF-VGLKLE-
-MFVVTLLFCFLNNEVQSVIRKR
>Brachiopod_Novocrania_anomala_PF00002_GPCR_B_Secretin_Nano.rna.tri2.147393.1.p1
CNATWDCWP-LTPANTTIADGRWT-NY-TTCFIGSIISLVLLVVTFIIFSIHKNLVVSFI
LRYLIVFICKTFVTLANIFWMFVEGLFLHNRIAISVF-S-TEYYIIGWPAVFVLAWSLCM
W-IIVGPIIAALVV-NLLFLIKIISILVTKLKAV-KATAVLLPLLGITNLLF-FVKPTN-
-ALFVPVIYCFLNGEVQSAIKKK
>Brachiopod_Novocrania_anomala_PF00002_GPCR_B_Secretin_Nano.rna.tri2.99939.1.p1
CKPVFDCWN-YTLANTRVADGTWT-DY-TGCISGYSISIVALVISLCIFTIHKNLFVSYV
LTSIVWIICQMLHVLCNFFWMFCEGIYLHTIIVCAFL-T-GKCCLTGWPVVATSVYAIVR
W-ILSGPIVYSIFM-NIVFLCNIIRVLMTKLKAA-RAILILIPLLGLQFVLF-PFRPAS-
-AIFVSLIFCFLNGEVITLVQRK
>Brachiopod_Novocrania_anomala_PF00002_GPCR_B_Secretin_Nano.rna.tri2.46475.1.p1
CNSTWICWP-TTQAGQNADNGTWA-DY-AQCCVGFGMSSLALIIALSIFTIHCHLILTFI
LRNLTWIICKAVVCFTNFFWMFIEGLYLHIMIVWAYS-A-DTLIISGWPAVIIVIWAVVK
Y-VYVAPILLMLLL-NMLFLTSIVWVLVTKLKAV-KSTLILLPLLGLTYVLF-LIPPCN-
-AVSVAVFYCFLNGEVKTAVMKR
>Brachiopod_Novocrania_anomala_PF00002_GPCR_B_Secretin_Nano.rna.tri2.79855.1.p1
CPRTWDCWD-DVPAGEISENGTWT-NY-TTCVSCNGASILLLAPAIFIFQIHINLFISFV
LSNITYIICKILNALTNYFWMLVEGYYLHRLLVNTFR-P-PKFYIIGWPAVPVIVYSIIR
W-IIYTPNLLTLLL-NFCFLCDILRILLTQLKAL-RATFVLVPLFGLQLLVI-IYRPFS-
-AVLVSLIFCVFNGEVISYVKST
>Brachiopod_Laqueus_californicus_PF00002_GPCR_B_Secretin_comp46652_c0_seq1.p2
------------------------------------------------------------
------------------------------------------------PTLFATAFALCL
W-IIFTPIIIALVV-NSFFLVKIICILVTKLKAV-KATAVLLPLLGVTNLFF-FIKPIN-
-SIFVSVIYCFMNGEVQSAIRKK
>Brachiopod_Laqueus_californicus_PF00002_GPCR_B_Secretin_comp29017_c0_seq1.p1
CP-----------------------------NIGYFISFVTTVIALLIMTVHWNLFLCYG
LRSLINILCKLFITLASYTWIFVEALYLHMLIFVSVF-S-ENYIVIGWPIIWMVPWSIVM
W-IIKAFILFIIVI-NFVLFLNIIRVLFTKLKLA-KSTLVLIPLFGVYYIVF-GLIQVE-
-GT--------------------
>Brachiopod_Laqueus_californicus_PF00002_GPCR_B_Secretin_comp27314_c0_seq1.p1
CNSTWNCWP-TTPGNTTSGNGTWA-DY-SQCNIGFGVSTVALILALAIFRIHSNLLVTFI
LRNIVWMTCKVLISIANFFWMLVEGIYLHLMIVWAFS-V-DKFVIIGWPLLIISVWIPVK
Q-IIFSSIFFVLFM-NIIFLCSIEWVLFTKLKAV-KASMFLLPLLGLTYILF-LVPPGN-
-AIFVAIFYCFLNGEVRAIIRNR
>Brachiopod_Hemithiris_psittacea_PF00002_GPCR_B_Secretin_comp25687_c0_seq1_len_2413.p1
----------KQPSTKTRYSSKHTDDIFLSCIT-YFCSLNCFLCTVYLFQIHMNFFVSFI
INCIVTVLCRLLTALTNFAWMFCEGFYLHNLLVNALE-P-LRSYIVGWPIIPVAVYSIVR
W-IISGPNLLCLCA-NLFFLIKILRVI-THLRAL-KATLILVPLFGVHLAIQ-MYHLFI-
-IFFLSCIFCYFNGEVLTVLKEA
>Brachiopod_Hemithiris_psittacea_PF00002_GPCR_B_Secretin_comp20788_c0_seq1_len_1652.p1
CYPL---------------------------KIGYSVSLVTLILALAIMIVHWNMFLCYA
LRAAITLLCKLLMTVASYTWIFVEALYLYKLIFVSVF-S-ENYVILGWPMIWMTPWVAVM
W-IIKGCILCIFVI-NSGLFIKIMRVLFTKLKLA-KSTLVLIPLFGVYYVLF-GVIQLE-
-FTIVALLFCFFNGEVQSEIKKK
>Brachiopod_Hemithiris_psittacea_PF00002_GPCR_B_Secretin_comp138985_c0_seq1_len_1560.p1
CPMTWDCWE-ETSAGSTRNNGTWT-DY-ETCVGCSALSVLALLPAISIFQIHMNLFVSLL
CSNIFYILCRLILILTTFFWMFLEGFYLHRLIIKTFN-V-PKYFVFGWPLIFSTAYVIIR
W-IIYSPNLACLFF-NVAFLVNIMRILLTKLRAF-KATCVLVPLFGLQLTVL-IYRFTR-
-SLLVSVI---------------
>Brachiopod_Hemithiris_psittacea_PF00002_GPCR_B_Secretin_comp16639_c0_seq1_len_2161.p1
CNATWDCWP-HTAAGSSIPNGAWT-NY-TLCFYGSILSLVLLITSLIIFSIHKNLVLSFI
LRYMIVVVCKLLVVLANIFWMFVEGLFLYNRLVVSVL-H-PDCYFIGWPAVFVTIFAICL
W-IIFVPIMLALVV-NAFFLIKIIAILVTKLKAV-KATTVLLPLLGTTNLLF-FLKPLN-
-STFVSVIYCFMNGEVQSALRKK
>Brachiopod_Hemithiris_psittacea_PF00002_GPCR_B_Secretin_comp25687_c0_seq11_len_2143.p1
CPRKWDCWP-DTPVGQEPANRTWV-DY-KRCIAVNIISIVALAPALMIFQIHMNFFVSFI
INCIVTVLCRLLTALTNFAWMFCEGFYLHNLLVNALE-P-LRSYIVGWPIIPVAVYSIVR
W-IISGPNLLCLCA-NLFFLIKILRVI-THLRAL-KATLILVPLFGVHLAIQ-MYHLFI-
-IFFLSCIFCYFNGEVLTVLKEA
>Brachiopod_Glottidia_pyramidata_PF00002_GPCR_B_Secretin_comp24663_c0_seq1.p1
------------------------------------------------------------
LTCIIFIICKILYMLTNYTWMFLEGFYLHRLIVRTFQ-T-PKIYPTGWPLLPVVAYSVIK
W-IIYTPNLLSLVM-NLFFLGNILRILLTQLRGL-KATFVLVPLFGLQLLAI-IYRPLS-
-AVLVAL----------------
>Brachiopod_Glottidia_pyramidata_PF00002_GPCR_B_Secretin_comp39696_c0_seq1.p1
-------WP---------------------------------------------------
-------------------------------------------------WFFIIVWAVAK
Y-IIFAPNLFVIAI-NLVFLFSIVWILVSKIKAV-RATILLILLLGVAYIFF-IIPPCV-
-SVFAAAFYCFMNSEVQSTIKRR
>Brachiopod_Glottidia_pyramidata_PF00002_GPCR_B_Secretin_comp50463_c0_seq1.p1
CNSTWTCWP-TTRAGQLAPNGSWA-DV-GPCFVGFGLSTFALLAALVIFTIHCNLMLSFL
LRILAWVLCKISAAFSMFFWMFVEGLHLHIMVFWAYS-A-EKYAAFAWPSLFVITWGVVR
Y-IVHAPALLAISI-NLVFLFSIVWILISKIKAV-RTTIILMLLLGVAQIAV-ITPPCS-
-ALCAAAFYCFMNGEVRAALTRK
>Phoronis_australis_transcriptome_PF00002_GPCR_B_Secretin_TRINITY_DN299143_c0_g2_i1.p1
CNATFDCWP-ATPSGLTASDGVWT-NF-TECVSGSCVSLVALIISVSIFKIHVNLFTAMA
LYVVVRLLCEMMYTLCVFMWMFLEGFHLNSTLTD--F-P-TEYVFIGWPMLCTSLWALTQ
W-IVEGPRVVIILV----------------------------------------------
---HRSYVRGF-GGPPPNGHDQK
>Phoronis_australis_transcriptome_PF00002_GPCR_B_Secretin_TRINITY_DN299143_c0_g2_i5.p1
L-----------------SDGVWT-NF-TECVSGSCVSLVALIISVSIFKIHVNLFTAMA
LYVVVRLLCEMMYTLCVFMWMFLEGFHLNSTLTD--F-P-TEYVFIGWPMLCTSLWALTQ
W-IVEGPRVVIILI-NFALLLNIVRILYTKLKAI-KAAFVLLPLLGLTHIVCTVETASS-
-CLYLSVLYCFQNGEVRNVLNRK
>Phoronis_australis_transcriptome_PF00002_GPCR_B_Secretin_TRINITY_DN324540_c7_g14_i6.p1
------------------VNGTWT-NY-LQCRSGFSLSLVCLLVAIFTFSVHKNLFVSYA
FVCIVSLICQAVHVLCNYFWMFAEGIYLHTSLLFTFV-S-SKCYGIGWPLLVTVPYIGLR
L-IVAIPPTLTVVL-NLGLVINIIRILVTKLKTV-RATAILIPLLGLHQILI-LAPSFA-
-AILVATIYCFFNGEVISLVKRK
>Phoronis_australis_transcriptome_PF00002_GPCR_B_Secretin_TRINITY_DN324540_c7_g14_i3.p1
CNGTWDCIP-HIAAGETKVNGTWT-NY-LQCRSGFSLSLVCLLVAIFTFSVHKNLFVSYA
FVCIVSLICQAVHVLCNYFWMFAEGIYLHTSLLFTFV-S-SKCYGIGWPLLVTVPYIGLR
L-IVAIPPTLTVVL-NLGLVINIIRILVTKLKTV-RATAILIPLLGLHQILI-LAPSFA-
-AILVATIYCFFNGEVISLVKRK
>Phoronis_australis_transcriptome_PF00002_GPCR_B_Secretin_TRINITY_DN322149_c7_g26_i2.p1
CNSTWDCIP-TTLGGTKMPLGVWT-NY-DNCFVGYSVSTIALVLAVFIFTIHCHLMVSFI
LRNISSMICKMIVTLTNFFWMFVEGLYLHTLIVWAFT-I-DKYVFIGWPVPFVIIWIILK
W-LLIAPTLLVLLV-NLVFVATIIWVLITKLKAV-KATIILVPLLGLTYVFF-ISKPAN-
-AVWVAMFYCFFNGEVQTCIQKK
>Phoronis_australis_transcriptome_PF00002_GPCR_B_Secretin_TRINITY_DN285723_c2_g3_i1.p1
CDAVWDCWA-ATPAGERVENGTWT-NY-SLCFIGGVISLFFLSLTLFIFSIHKHLILSFI
FRFIILIVCKLLTALAIIFWTFVEGLFLTIRILMA-L-S-KEFYLIGWPLPFTLTWALCM
W-IIAAPIAAALAV-NLCFLVIIISILVGKLKAI-RAIAVLVPLLGITNFLF-FYKPTN-
-ALFVSVIYCFLNGEVRTACQKK
>Phoronis_australis_transcriptome_PF00002_GPCR_B_Secretin_TRINITY_DN320359_c1_g7_i4.p1
CPRTWDCFK-DTMPGHTAENSTWT-NY-TACIACNAISIVVLIPAVIILKLHLNFFTCFI
INGIVFILCKFLHALCTYLWMFLEGYYLHRLIVKTFV-Q-PKFYIIGWPAIPTAIYSVIR
W-IIYTPNLLSLLV-NMVFLFNILRILLTQLRAI-KATFILIPPFGIQLLII-IYRPIA-
-AVFVALVFCFCNGEVHTHLQKT
>Phoronis_australis_transcriptome_PF00002_GPCR_B_Secretin_TRINITY_DN307634_c2_g3_i5.p1
CPMVWDCLP-STPSGERIVDGNWT-NL-TSCLIGYSLSSLAAFASILLFRIHTNLFVAII
FNGVANIVCKVCHFAVVYWCMFCEGLLLLRRLTSTLS-V-GRYVAVGWPAVCGVVYVVVR
L-IMHIPNVASLVV-NFIILCYISR-TVTRMRTL-RATFTLVPLLGIQLVFV-IYRSIA-
-NLVVSLIYCFFNREVRNEIRIK
>Phoronis_australis_transcriptome_PF00002_GPCR_B_Secretin_TRINITY_DN306071_c0_g1_i7.p1
CGRTWDCWK-DTPSGKTANNGTWT-DY-IQCLGCNILSLLALVPGVIVYKIHINFFISFI
ISNVVIILCKLLSSLNNYVWMFCEAYYLHRLITNALN-P-PKLYVFGWPAIPVTIYSVLR
W-VIYAPNLMFIAA-NLIFLLRILFVMAT-LRAL-KATFILIPLFGLQLFVQ-VYSFIT-
-TVFVALVFCFLNGEVMQCIKDS
>Phoronis_australis_transcriptome_PF00002_GPCR_B_Secretin_TRINITY_DN305681_c3_g2_i1.p1
CNRTWDCWP-DVPAGSTSEDGTWT-NY-TACNIGYSVSLVCLVVSVALMCVHINLFVSFI
LRACASLVCKLFFTIANYMWILMEGLYLHMLIFVSVF-S-EKYMIAGWPFIWVIPWAIVR
W-IMRAPITLTIVI-NFFCFVNIIRVLFTKLKLA-KSTLVLIPLFGVHYIIF-LGFPFE-
-MFMVSIMFCFLNGEVQAEILKK
>Brachiopod_Lingula_anatina_PF00002_GPCR_B_Secretin_comp146275_c0_seq6.p1_4
----------EAVPRSSVHSGTWT-DY-RDCVGCNALSIILLLPAVMIFRVHTNFFVALL
LCSTVNILCRILWAATTFAWMFCEGYYLHTLISHALS-P-HILYIGGWPVLPTLAYSIVR
W-ITDAPNLFCIVA-NIYFLVSIARSI-KRLRIC-RAVVILFLLFGL-------------
-----------------------
>Brachiopod_Lingula_anatina_PF00002_GPCR_B_Secretin_comp128951_c0_seq1.p1_20
CNTSWHCWP-MTLAGHRLPNGTWV-DR-SRCFTGFGLSTLTLLVALAIFTIHCHLIVSFL
LRNMAWLICKLATAFANFFWTFIEGLYLHVIIVWAYS-S-EKYLFIGWPAIVIIVWGLVR
Y-IHVVPTLLVLLG-NIIFLISIIWVLIAKLKAI-RATIILLPLLGVTYVLV-LVPPCN-
-AIFVAVLYCFVNREVRAAVLRK
>Brachiopod_Lingula_anatina_PF00002_GPCR_B_Secretin_comp151337_c1_seq14.p1_22
CNSTWNCWP-TTLAGTLAVNGTWA-EY-AACYSGYGLSSLALLVALTIFTIHCHLMVSFL
VRNISWMLCKAILVVTNYFWMFVEGLYLHLMVVWAFS-A-DKYLLIGWPAPTSIAWALTK
Y-IVTGPILFVLGV-NLIFLGTIVWVLITKLKAV-KATLILMPLVGATYMLF-LYPPTN-
-AFFVALFYCFFNGEVQNALKRK
>Brachiopod_Lingula_anatina_PF00002_GPCR_B_Secretin_comp151625_c1_seq1.p1_23
CNATYDCWP-PTPAGTVAITGHWT-DY-LGCVAGLAVSLVALAVSLFIFKIHVNLFSAML
IQVLCRLVCEALYILVMFMWMFIEGLYLHNQITVSVF-S-DGYHCIGWPLIITIPWVITV
W-IIQGPRLVIFAI-NLTFLVIIISVLVNKLKAV-KAAILLLPLLGITNIMGMVK-PTS-
-HILVALFYCFLNGEVRQALSKH
>Brachiopod_Lingula_anatina_PF00002_GPCR_B_Secretin_comp150699_c0_seq1.p1_25
CYRTWDCWD-DTPAGTTVSNGTWT-KY-YNCLAGYGVSTLAILISLVIFTIHKNLFVSYV
LTGVGWIICQGLHVLCNYFWMFCEGLYLHTIIVVAFT-T-GKCCVIGWPAVITFIYASVR
W-ILNGTVAFSLLL-NLAFLCNIVRVLMTKLKAV-RATLILIPLLGLQFVLF-PFTPAS-
-AFFVALIYCFLNSEVLTVLRRK
>Brachiopod_Lingula_anatina_PF00002_GPCR_B_Secretin_comp152829_c2_seq2.p1_26
CNATWDCWP-VTEANKTVADGQWT-NY-TACFYGSIVSLLLLMITWVIFSVHKNLVVSFI
IRYLIVFVCKLIQALANIFWMFVEGLFLHNRIAISVF-S-TEYYFIGWPGLFVMVWAICM
W-IIAAPSIAAIVI-NLFFLIKIICILVTKLKAL-KAILVLFPLLGITYLL--YVLPVN-
-AIFVSIIYCFLNGEVQAAIKKK
>Brachiopod_Lingula_anatina_PF00002_GPCR_B_Secretin_comp141361_c1_seq12.p1_27
CNSTWTCWP-TTRAGEIAPNGSWA-NV-DQCFIGFGLSTIALLLALVIFTIHCNLMSSFL
LRMFAWIMCKISAAVSLFFWMFVEGLHLHIMVFWAYS-V-DKYAAFAWPVLFVITWGVVR
Y-IVHAPTLVAISV-NLVFLFSIVWILISKIKAV-RTTIILMLLLGVAYIVV-ITPPCS-
-ALCAAAFYCFMNGEVRAALTRK
>Brachiopod_Lingula_anatina_PF00002_GPCR_B_Secretin_comp150617_c0_seq5.p1_29
CNRSWNCWP-TTLAGHWAPNGMWS-NY-DNCFVGFSISSLALISALLIFTIHSHLMGSFL
LRILVWVMCKILTALANFFWMLMEGLYLHIMVFWVYS-A-EKFAIIGWPWFFVIIWAIAK
F-IIYAPNLTVIGV-NLVFLFSIIWVLVSKIKAV-RATTLLVLLLGVAYIFF-VIPPCV-
-AVCAAAFYCFMNGEVQATIKRR
>Brachiopod_Lingula_anatina_PF00002_GPCR_B_Secretin_comp154071_c0_seq10.p1_30
CNRTWDCWP-DTPAGTTSEDGSWT-NY-STCSIGYGISLICLVVALVVMTIHCNLFLSFA
LRAGITLLCKLLFVMANYSWVLMEGLYLHMLIFVAVF-S-ENYIVLGWPLLFVIPWAILK
W-VLRGSHVLTCLV-NIIIFLNIVRVLFIKLRLA-KSTLVLMPLFGVYYLLF-ITFTLE-
-MFVIAFLFCFLNNEVKTEIRKR
>Brachiopod_Lingula_anatina_PF00002_GPCR_B_Secretin_comp146327_c1_seq5.p1_31
CPYTWDCWDSDVRAGSRGDKGTWT-NY-SSCIACNAVGIVALVPAVIIFQIHVNLFISFI
LTGIIYIICKILYMLTNYTWMFLEGFYLHRLIVRTFQ-T-PKIYPVGWPLLPVAVYSLIK
W-IIYTPNLLSLVM-NLFFLCNILRILLTQLRGL-KATFVLVPLFGLQLLAI-IYRPLS-
-AVLVALIFCFFNGEVIGQLRQS
>unch_4_PDF_like_C18B12_2_Cele_NP_510496.1
CSVDFDCWA-SAHIGQQMSMGVW--NY-TMCLTLSFVSVILLVAAIVLFSIHKNLATAFV
FRFAVLAICKAILWFASVMWMLIEGAFLYSRFTVFAM-RHSDYLACGWPFVVVTAWALVH
W-ILAGTMGSALIM-NLIFLLMIVVILVQKLRTI-KATLLLVPLLGISNIPL-FYEPGS-
-AIFIAVLYCFLNSEIQGALKRQ
>unch_4_PDF_like_scaffold11415_162190_264718_Skow_
----FDCWP-TTPANTTVPNGTW--------IIGNSIGIILLSVALFIFSIHKNLVVSFI
VKSVIQILCRPVLSFANLSWMFLEGLFLLSRITVSVF-S-KEFYIIGWPIPFVAVWATVL
W-ILYAPMCAFLFVANFIFLTMIVFILVTKLKAA-KATAVLLPLLGVTNILF-MFENIQ-
-ALLVAILYCFLNKEV-------
>unch_4_PDF_like_114577_Ctel_ELU13014.1
CEPYWDCWP-ETPVNTTVANGTWT-NY-TLCFFGSIISAVLLTITLFIFSIHKNLVLSFI
VRCTILVICKLLTCLANIFWMFVEGLFLHNRVAVSVF-N-SEFYAVGWPALIVLAWAVCL
W-IIIVPIMIALMV-NLIFLCNIIRILITKLKAV-KALAVLFPLLGTSNLLF-FLKPTN-
-AIFVSVIYCFMNGEVSNLLVP-
>unch_4_PDF_like_66998_Bflo_
CNSTWDCWP-SIPAGHTIEDGEWT-NY-TACVVGSSLSLLTLCVTLFIFRIHKHFVLSLI
LRAIILIVCRGLVVLTNIFWMLIEGLFLYVRCVVAVM-R-HIFYVIGWPVVFVAVWTVVM
W-IISGPIVGALLV-NLYFLFHILAVLVTKIKAL-RALFVLLPLLGLTNLLF-FVDPFN-
-AL-----------QVKSVIRDR
>unch_4_PDF_like_110555_Bflo_
-------------LGDT-ERGEWT-NY-TACFVGSSISLILLAATFFIFKIHKHLVLSLI
FRSIVLIVCRSMLVLTNVFWMLIEGLFLYMRCVVAVF-H-YIFYIIGWPVCFVAAWTVVM
W-IVSGPIVLALLV-NLYVLLHILAVLVTKLKAL-KALFVLLPLLGLTNVLF-FVNPFN-
-AVFVSMIYCFTNAEVQTVIRDK
>PDF_Cer_EQ125293_44474_102476_Apis_
CNWFYDCWP-IAKANTNVENGSWT-DY-SSCVVGCLVSIISLIISLCIFKIHMNLFVALS
LQMFIKLICEGSQVIASFMWMYNEGVYLYRIIKSRVLRI-NSY-LFGWPALMTSVWLLVT
W-ILEGPRMIILVV-SL--------------KVS-KAAIALVPLLGITNFILVIIPESA-
-HIMVSILYCFMNKEV-------
>PDF_Cer_299720_Dpul_
CRVTWDCWP-PTRPGETVDSGIWT-NY-SQCLTGLTVSLISLMISLFIFRIHKNLFAAIG
IQVIIRMTCEWFYIVTMFVWMFIEGLFLHNLITVMVF----RYLALGWPIILTAIWAAFT
W-ILEGPRLTIIFI-NLLYLLNILRVLVTKLKSV-KAAMVLLPLLGITNALVMIK-ASS-
-HFFVALLYCFLNGEVRSTLAKK
>PDF_Cer_FBtr0070436_Dmel_
CNWTWDCWP-PTPAGVLALDGRWT-DY-GPCIVGLCLSLFALIVSLLIFKIHKNLFVAMV
LQVIIRLTCEASYVLAMFMWMFIEGLYLHNMVTVAVFQG-SFFSRLGWPILMTTVWARCT
W-ILEGPRLAVILL-NFCFLVNIIRVLVMKLKAV-RAAIVLLPLLGITNLLHQL--AGT-
-HFFIALIYCFLNGEVRAVLLKS
>PDF_Cer_134519_Lgig_
CNATWDCWP-AARVGTVTAEGRWT-NY-TNCIVGLWVSLVSSLISLFIFRIHRNLFVSIS
VQTIVRLICEFLYAMVQFMWMLIEGLYLHNMIAVSVF-S-GRFYLMGWPLPFTIGWVTTM
W-IIEAPRVAVIAI-NLMFLLNIIRVLVIKLKAV-KAALVLLPLLGITNFVVMTDPPTT-
-YFLISLLYCFLNGEVQLTLRKR
>PDF_Cer_219483_Ctel_
CPGTFDCWP-ATLGGTTAADGQWT-NY-TQCAVGLCTSFVSLAISIIIFRMHRNLFVAIL
IHVSIQLVCECLLTLVMFMWMFIEGMYLHNMLVVSVF-S-GKYYIMGWPCVPTLAWAITT
W-IQEGPRAAIITI-NLFFLLNIIRVLVTKLKAV-KAAIVLLPLLGITNFIQMVD-PAA-
-HFFIALIYCFLNGEVQNTLRLQ
>PDF_Cer_Contig457_Ppac_
CPATFDCWP-STPPGSHSRDGRWT-NY-TSCFVGLGLSLVSLLISIFIFLLHLQLMIAIL
MVVIIRLICESMFFLVAFGWSFLEGFYLHNQLVLTVF-A-SEYLLAGYPLVHASCWLLYM
W-ILDGPRMGELLI-NLFFICNVIRVLWSKVKSV-KAALMLIPLLGIPNIMQTIPFSCA-
-SFMITIIYCFTNKEVNTVLKGF
>PDF_Cer_C13B9_4a_1_Cele_
CNATYDCWP-PTPANSSVVSGVWT-NF-TMCFVGLGLSLVSLILAISIFLLHLHLMIAML
MVVILRLVCEGMFFFVTFCWMFLEGIYLNNQIVFGFF-N-SEYFIAGYPLVHTMLWLLVV
W-ILDGPRMAELVI-NLFFICNVIRVLYSKVKSV-KAAMMLLPLLGVPNIMQTIPFATA-
-SFMVASIYCFTNKEVNHVLKTF
>PDF_Cer_XP_030845954_1_Spur
CLPDWDCWP-LTVASQEVSNGTWG-HY-SDCIVGNSISWISLLVALCIFKIHKHLFVSLL
IRLTIEVICEIFEVLCAFAWMFIEGMYLNSLISLAVF---GKYYLIGWPIPFVSAWAIAM
KGLIEVPRNVLLAI-NAIFLINIVRILVTKLKAV-KAAIVLLPLLGIVNLLWVLPEAVF-
-RFFVALLYCFLNREVRMVLRRK
>PDF_XP_022080156_1_Acanthaster_planci
CPPDWDCWP-ATPANSSVANATWG-TY-RDCLIGVCLSWVTLVVALLIFKIHKHFFAAFL
IRMTLEVICETFETICAFFWMFIEGFYLTCLVSANVF---GKYYIVGWPVPIVISWAIAM
L-IIEVPRNGALII-NVLFLVNIVRVLVTKLKAA-KGAVLLIPLLGVANLVWFIPNPLF-
-LFFLCVMYCFLNQEVRMTIHRK
>PDF_XP_030845952_1_PDF_Spur
------------------SDGSWL-NY-QQCLIGLFLSWTGLMVALFIFKIHQHLFFAFI
FRLTIEIICKTFEVLCTFAWMFIEGIYLNTLLSSAVF---GTFYVIGWPISFVIAWAIVM
WVFIEIPRNLMLVA-NVLFLFNIIRVLVTKLKAL-KAAIVLLPLLGIANLVWLIPRPLF-
-LFFVAVLYCFVNAEVRATLRRK
>XP_022080057_1_PDF_Acanthaster_planci_
CPVFYDCWV-ASRVNTTAADGTWV-NY-DLCIVGLFLSFCSLVLALLVFKIHKHLFAAYI
ARLTFEIICVTLEVFCTFAWMFIEGMYLNSLLSSAVF---GKFYIIGWSAPLIIAWAIAM
WVFIEIPRNVLLSM-NLLFLINILRVLVTKLKAI-KATFVLLPLLGVANLVWLIPEPGL-
-LFFVAILYCFMNAEVRSVLRRK
>PDF_Cer_g36147_Skow_
CDGFWECWP-NTPENNSVIGGSWG-LF-GGCIVGYSISLACLLVAFFIFTIHKQLFLSLL
IRTVLDIICETFEYFCVFSWMFVEGLYLNGMITAAVF---QKYYFIGWPLFPVTAWAITM
W-IVEIPRNLILLI-NLGFLINIIRILVTKLKAV-KAAILLAPLLGVTNLLFLPDNPGV-
-MIIVSLLHCFVNGEVRLLLRRK
>PDF_Cer_g36154_Skow_XP_006825104_1
CQPLDDCWP-TTLENTTAAGGVWN-VF-SLCAVGYSISLTSLVAALFIFQIHKQLFISYI
VWIGIEFICETFEFVCVFTWNFVEGIYLHRLLTAAVF---HKYYFVGWPLLPVIGWAVAM
W-LIEGPRNAILFI-NLIFLINIVRVLITKMKAV-KAALVLVPLLGVTNLLFLPDRPAT-
-SIVCAMIFCFCNGEVQQAIKRR
>CRH_DH44_ELH_ACYPI007338_Apis_
CNASSDCWP-PTPAGVIVENNTWT-DF-NDCIAGHCLSLIMTSLAIFVFKIHSNLMASYL
LAGIMWILCALLVLPTNYFWAFIEGMYLFILVVDTFF-T-DRYMAIGW--IFIISILFCL
W-IYQSPIVIVLLI-NSIFLVKIMRVLITKIKAT-KALLVLIPLLGITFCLD-MINPSK-
-VVTVSLLYCFFNNEVQNTLKYH
>CRH_DH44_ELH_290680_Dpul_
CNSTWDCWP-TTLGGSTSPNGTWS-NY-RSCFTGYTVSIVALTLAIWIFTIHTHLLITYI
MADLLWIVCIIVIFLTNFFWMFVEGFYLYMLVVETFS-A-DKYAFIGWPLPVVIVWAVVK
W-IYMTPAIVVLFV-NILFLVKIMWVLITKLKGS-KALLVLIPLLGLTYVLV-IAGPIR-
-AVLVTLFFCFLNTEVRNTLRHH
>CRH_DH44_ELH_FBtr0087485_Dmel_
CLTQFDCWP-RTARGTLAANGTWT-NY-DACYIGYTLSLVSLSLALIVFTIHANLFFTYI
MSALFWILCIALITLTNFFWMLVEGLYLYMLVVKTFS-G-DNYASIGWPALFVVTWAVAK
W-IYQGPVCAVLII-NLTFLLRIMWVLITKLKAA-KALLVLIPLFGITYLVV-LAGPLR-
-AVSVSLFYCFLNSEVRNALRHH
>CRH_DH44_ELH_FBtr0113075_Dmel_
CPSSFDCWP-RTNAGSLAPNGTWS-DY-DRCAGGYFLSFATLVVALIIFTIHANLFLTYI
TSALLWILCITLVIMTNFFWMFVEGLYLYTLVVQTFS-S-DNYALIGWPAVCILVWSIAK
W-IFKVPASLALLV-NLVFLIRIMWVLITKLKAS-KALLVLIPLFGITYLLV-LTGPIR-
-AFFVALFYCFLNSEVRQTLRHG
>CRH_DH44_ELH_7104_Tcas_
CAVDFDCWP-QTAPNSLAANGTWS-NY-TSCFIGYTVSLVALLFAVYIFTIHMNLMCSYI
LADFMWIFCIFLIILTNFFWMFVEGLYLYILVVKTFT-G-ENYAVIGWPILFVLVWGIAK
W-IYQGPAIAVLII-NVIFLCIIMWVLITKLKAA-KALLVLIPLLGVTYILV-IVGPIR-
-AITVALFYCFLNAEVKNTVRHH
>CRH_DH44_ELH_ACYPI54924_Apis_
CPSHWDCWR-TSKPGAVVLNGVWS-DY-MNCYGGYTISLVALVAAVSIFTIHTNLMCTYI
LSDFTWILCVLFTFSTNFFWMFVEGLYLYILVVETFT-R-ENYMFIGWPLVIMIVWGVSK
W-IYQGPAIIVLIV-NLVFLSKIMWVLITKLKAS-KALLVLIPLLGVTYILT-MVGPGR-
-ATMVAIFYCFVNSEVKNTFKHH
>CRH_DH44_ELH_12799_Tcas_
CPVTTDCWP-PTPINETTANGTWA-DY-SKCFVGYVLSLITLSIALGIFRIHMNLMWSYM
LMYIMWILCIFVITLSTFFWMFVEGLYLYILVVETLT-R-ENYVCIGWPMIFILVWVIVK
W-IFQGPTMLVLLL-NLAFLLAIMWVLITKLKAA-KALLVLMPLLGITYVIT-IYAPVR-
-AVAITGLHC---RSILLLLKHG
>CRH_DH44_ELH_141716_Lgig_
CNTTQDCWP-ATPEGTYAEDGVWS-NY-NDSNVGFIITTIALVAALIIFVIHCHLIVTFI
LRHILWVICKLIVTVTNFFWMFVEGLYLFTIIVWAYS-A-DKYVIIGWGLLFLLVDVMLM
Y-ILHAPIFFVLVS-NIFFLSAIIWVLITKLKAV-KATIILFPLLGVTYVLF-LIPPAN-
-ALFVAVFYCFLNGEVRAVLRKK
>CRH_DH44_ELH_93223_Ctel_
CNSTWDCWP-TTPAGQLAPNGTWS-DY-DHCYVGFTTSIVALIVALCIFTIHCHLIVTFI
FKYILWLICKIIVALANFFWMLVEGLYLHTMIVWAFS-I-ERYAVLGWPALVVLAWAIVK
Y-IYITPILGVLLV-NVIFLGSIVWVLITKLKAV-RATLILFPLLGVTYVVF-ISPPFN-
-AIAIAVFYCFLNGEVRSTIRGR
>CRH_DH44_ELH_g20166_Skow_
CNTTHDCWP-TSRPG-LVEDGTWS-DY-SYCVFGCGVSLVALAVAFFIFNIHWNLLSTFI
LRNVVYLVCRFLITVTNFFWMFVEGLYLHTVIVMAFQ-A-EKFMVIGWPLIFTFVWATVK
Y-IYQGPILVVLLL-NFIFLFNIVRVLITKLKAV-KATVVLLPLLGLTYMLF-FMNPFN-
-TLSVAVIYVFLNGEVRSVIRRK
>CRH_DH44_ELH_223952_Bflo_
--QEWDCWP-YGTPGERVLSGNWL-NH-TECTIGYSISLVSLFIAFIILYVHMHLFVSYM
LRAFFILLCKLLYTCTNYFWILVEGLYLHNLIFVSVF-S-ERFIAIGWPLTFVVPWVVVR
W-IYKAPIVVSIVV-NFLLFLNILRVLVKKLKLA-KSTMVLIPLFGVHYIVF-VGMPFE-
-LFFVSILYCFLNGEVRAEFKRR
>CRH_DH44_ELH_91170_Bflo_
CNGTWDCWP-AAPAGTLVKNGTWA-NYIDNCNVGHAISLVCLVIAFGLFNIHWNLVATFI
LRNTSWFICRVAVTLTNFFWMFVEGLYLHIMIAHAFG-T-ERYAMIGWPVPIIVPWMMVK
F-IYHGPIILVLLV-NFVILGNIVRILVLKLKAV-KATVVLLPLLGITYILF-FVHVFN-
-SFFVSIIYCFTNTEMTAITAAP
>CRH_DH44_ELH_CRFR1_Hsap_
CNASVDCWP-RSPAGQLVANGSWV-NY-SECYLGHCISLVALLVAFVLFIIHWNLISAFI
LRNATWFVCRLVTAATNFFWMFGEGCYLHTAIVLTYS-T-DRFICIGWPFPIIVAWAIGK
Y-IYQGPMILVLLI-NFIFLFNIVRILMTKLKAV-KATLVLLPLLGITYMLF-FVNPFN-
-SFFVSVFYCFLNSEVRSAIRKR
>CRH_DH44_ELH_555564_Trub_
CETSIDCWP-RSAAGHMVANGTWG-NY-SMCFLGHCISMVALLVAFFLFIIHWNLITAFI
LRNATWFICRLVTASTNFFWMFGEGCYLHTAIVLTYS-T-DKFICIGWPFPIIVAWAIGK
Y-IYQGPMILVLVI-NFIFLFNIVRILMTKLKAV-KATLVLLPLLGITYMLF-FVNPFN-
-SFFVSVFYCFLNSEVRSAVRKR
>CRH_DH44_ELH_711229_Trub_
CNATTDCWP-RSSAGKIVDNGTWS-NY-SNCYLGHCISVGALVVAFILFIIHWNLITTFI
LRNVMWFLCRLITTITNFFWMFVEGCYLHTAIVMTYS-T-DKFLFIGWPCPIIVAWAIGK
Y-IYQGPVILVLLI-NFVFLFNIVRILMTKLKAV-KATLVLLPLLGITYMLF-FVNPFN-
-SFFVSVFYCFLNGEVRSAVRKR
>CRH_DH44_ELH_CRFR2_Hsap_
CNTTLDCWP-RSAAGALVENGTWI-NY-SQCYLGHCVSVAALVAAFLLFVIHWNLITTFI
LRNVMWFLCRCITTITNFFWMFVEGCYLHTAIVMTYS-T-ERFLFIGWPFPIIVAWAIGK
Y-IYQGPIILVLLI-NFVFLFNIVRILMTKLKAV-KATLVLLPLLGITYMLF-FVNPFN-
-SFFVSVFYCFFNGEVRSAVRKR
>CRH_DH44_ELH_reftig_220_Csav_
IYMAYDCFP-GTSAGTVATNGTW--NY-QQCIVGRSVSLFALCLAFICFIVHWNFVVALI
LRNVTWFLCRVFATLVTFSWMMIEGVIIYRKLE---------------PILIMLLWAVLK
Y-VYQIPICVVLLV---------------------KAFIFYFSLLGLTYLVF-MVNPTN-
-VVFVCLFHFFCNGQIREAVYRK
>CRH_DH44_ELH_KH_C5_115_v1_A_ND11_Cint_XP_009858716.1
CQATVDCFT-QTKPGRVAMNGTW--NY-DSCIVGRSISLFALCIAFASFIIHWNFVMSLI
IRNVTWFLCRVFAILVTFSWMMVEGIMIHRKLESPFM-SMADCVLLGWPIPIMMFWAILK
Y-IYLVPIGIVLLI-NGFIFCNFVCILAKCRRSVSKAFVFYFSLLGLTYLIF-MVNPTN-
-VIFICLFHCFCNTHMREAVLRR
>XP_022082516_CRHDH44_Acanthasterplanci
CGSLFDCWP-ASEPG-IIPDGTWS-NY-SSCYVGYSLSFTALVGAFCIFYIHWNLVSSFV
VLYISYFTCRLLYVLTNFFWMFVEGIYLYTLVVRALT-V-RRYCIFGWPVPFVVAFTIVK
Y-IIMSPIFLVIAV-NLYFLIHIMAILVTKLKGV-KGTLFLLPLLGVTYLLF-LLGPFS-
-TLFVAVIYVFLNQEVQNVIKRK
>CRH_DH44_Spur_XP_030845739.1
CPSYYDCWV-ASPPG-LVFNGSWS-DY-TDCYTGYSLSFTTLLGAFVILYIHLNLVTSFL
LLYLIFF-CRLQATATSFFWMFVEGLYLHTMVVRALA-V-RRYCLIGWPVIFSVAYAITV
Y-IIRVPIIAVILV-NVCFMVHIMIILVTKLKGV-RGIVVLLPLLGASYFML-LLEPLN-
-AFFVAIIYVYMNQEVQNVIKRL
>Calc_DH31_13321_Tcas_
CPEIFDCWP-ETLGGTTVENGSWT-NY-TTCVIGYSISLAALVISLAIFRIHIQLFISFA
LNNLMWIICQALHLVANYMWMFCEGLHLHLALVVVFV-R-DAFFALGWPFIIVLIYSVVR
W-ILTAPVCISLLV-SLIFLINVLRVILTIMRAA-RAALILIPLFGLQHILI-PFRPVT-
-VVCVSCLFCFANQDVHQAIRGF
>Calc_DH31_FBtr0073753_Dmel_
CPLNFDCWP-RTPAGTVLENGSWS-NY-TNCVKGYALSLLALLISIIIFRIHVHLFASLA
CTCVAWILCIGLHLVVNYFWMFCEGLHLHLVLVVVFV-K-DTFIVISWPIPIAIVYGLAR
W-IFSVPITLSLLA-SFIFLINVLRVIVRKLKAV-RATIILVPLFGLQHFLL-PYRPLS-
-VVVVSFLFCFANHDVTFAIRTL
>Calc_DH31_EQ113819_1_50888_Apis_
-------------------------------------------------TLHTHMFTSFA
INNLLWLLCQILHVITNYAWMLAEGFYLHTLLVFAFT-S-EDSWTLAWPLVVISLYTLLR
E-VLVVPVCMSMAL-NLVFLCNIVRVLWVKLQAF-RATLLLLPLLGLHYLLT-PFRPVS-
-ATCVATLFCFLNGEV-------
>Calc_DH31_FBtr0087755_Dmel_
CAGTFDCWP-DTAVGTSALDGEWS-NY-TTCEVGYGTSLLAILLSLAILTLHMNLFASFA
ANNSLWLVCVALHITSNYSWMLCEGFYLHTVLVAAFI-S-EKLIAFGWPAIVIFVYSMAR
N-ILMVPVCISMFL-NLLFLCNIVRVVLLKLQAF-RATLLLVPLLGLQYILT-PFRPIS-
-AFCVAILFCFCNGEVIAQMKRK
>Calc_DH31_EQ122405_1_39196_Apis_
-PLARTAIK-SLCVGIILPDGSWS-NY-TTCKWGYTVSLAALAVSIFIFQIHKNLFISLA
VNNCLWLVCKLLHVLATYFWMFCEGLYLHTLLVVTFL-T-ESLHTIGWPALLVSTYAALR
W-ILSGPVCLSMLA-NLVFLINIVRLLLVKLKAV-RATLILIPLLGLQYIVT-PFRPTS-
-AVCVALLFCFCNGEVKT-----
>Calc_DH31_299723_Dpul_
CPPTFDCWN-ATPAGRISEEGTWS-NY-TTCIAGYSVSLIALVMSLAILYIHRNLFASFI
INNAMWLLCKILHVLSNYFWMFCEGLYLHTVLVVAFL-S-ENFHLIGWPAVVTSIYAGVR
W-ILSGPVCLSMLT-NAFFLVNIVRVLVTKLRNC-KATLILLPLLGLHYVVM-PFRPVS-
-AICVAFLFCFCNGEVLKVLRKE
>Calc_DH31_241491_Bflo_
CNRTWDCWG-DTPAETVKRDGSWS-NY-TICLAGYGLSLIALVISLGIFTIHKNLFFAFI
LNSILWIICRVLHVLCNYFWMLCEGIYLHTLIVVAVF-S-EKYYLLGWPAIPTIIYTVVR
Y-VNQGPIIAALLV-NLFFLLNILRVLITKLKAV-RATLILVPLLGVQFVVV-PFRPAS-
-TVFVALIYCFFNGEVMDV----
>Calc_DH31_297457_Trub_
CNRTWDCWA-DSFPGDV-PDGQWT-NY-TRCMVGHGLSIVSLIVCLVIFSLHKNMFLSFI
INSIVTIMCKVLAVLSNIFWMLCEGIYLHTLIIVAVF-V-GEYYVLGWPFVPAITYAVAR
Y-IIHGPIYAALIV-NFFFLLNIVRVLITKLKAV-RATLILIPLLGAQFILF-PWRPVF-
-HIAVAIIVCFCNAEAQAALHRK
>Calc_DH31_553538_Trub_
CSRNWDCWD-DTPAATYAEDGQWS-NY-TLCIVGHALSIASLLISLAIFTLHKNLFCSYV
LNSALTIICKVLHFFCNYFWMLCEGIYLHTLIVVAVF-A-EEYYLLGWPLVPASIHAVAR
Y-AVHGPIVAALLV-NLFFLLNIIRVLVTKLKAV-RATLILVPLLGIQFVIF-PWRPIM-
-HILVATIFCFFNGEVQAALKRQ
>Calc_DH31_CALCR_Hsap_
CNRTWDCWD-DTPAGVLSEKGVWS-NY-TMCIVGHSLSIFTLVISLGIFTLHKNMFLTYI
LNSMIIIICKILHFFCNYFWMLCEGIYLHTLIVVAVF-T-EKYYLLGWPLVPTTIHAITR
Y-IIHGPVMAALVV-NFFFLLNIVRVLVTKMKAV-KATMILVPLLGIQFVVF-PWRPVM-
-HSFVATIYCFCNNEVQTTVKRQ
>Calc_DH31_CALRL_Hsap_
CNRTWDCWN-DVAAGTESQDGNWT-NY-TQCIIGHGLSIASLLISLGIFTLHKNLFFSFV
CNSVVTIICKVSQFICNYFWMLCEGIYLHTLIVVAVF-A-EKYYFLGWPLIPACIHAIAR
Y-IIHGPICAALLV-NLFFLLNIVRVLITKLKAV-RATLILVPLLGIEFVLI-PWRPIM-
-HILVSTIFCFFNGEVQAILRRN
>Calc_DH31_735161_Trub_
CNMTWDCWD-QTAAGTTTENGEWT-NY-ENCIIGHTLSLVSLLISLTIFTLHKNLFLSFV
LNSIVTVICKLLMFACNYFWMLCEGIYLHTLIVVAVF-A-EKYYLLGWPLMPTVLHSVAR
Y-IIHGPICAALVV-NLFFLLNIVRVLITKLRAV-RATLILIPLLGIQFVLL-PYKPIM-
-EILVSTIFCFFNGEVQSVLRRH
>Calc_DH31_575035_Trub_
CNRTWDCWD-DTKAGVISDGGYWT-NY-TRCLIGHGLSLTSLFISLGIFTLHKNLFFSFV
LNSVITIICKVSMFICNYFWMLCEGIYLHTLIVVAVF-A-EKYYLLGWPLIPASIHAVAR
Y-IIHGPICAALLV-NLFFLLNIVRVLITKLKAV-RATLILVPLLGIQFVLF-PYKPIM-
-HILVATIFCFFNGEVQAVLRRH
>Calc_DH31_172709_Lgig_
CNATFDCWD-YTPAGETVEDGTWT-NY-TECISGYALSIILLIICMVIFTIHQHLFLSFI
LAGMFWIICICLHVVCNYCWMFCEGFYLHTLIVLAFT-K-EKSIIIGWPTVPTVFYLGFR
W-FIIGPVVVSLIV-NLLFLVNILRILVSKLRAV-RAVLILIPLLGLQYLVI-PFRPIS-
-AFFVAVIFCFFNGEVITVMKRK
>Calc_DH31_221530_Ctel_
CDPYWDCWN-YTLAGTNAVNGTWS-NY-TTCIAGYTVSILFLIASLLIFTIHKHLFTSYI
FNGAVWILCQAVHVICNFFWMFCEGLYLHTIIVVAFS-T-GKCYVLGWPIFITALYTAAR
W-IVAGPIVLTIVI-NFIFLCNIVRVLVTKLKAV-RATLILIPLLGLQFILF-PLRPVS-
-AVFVAVIFCFLNGEVHTVIKRR
>Calc_DH31_128185_Ctel_
CPATWDCWP-ATPQGLTAPNGTWT-NY-TTCMACNSASLLALIPAISIFQLHVQLFLSFV
LYALVNLLCKLLYVLCNFSWMFCEAFYLHRLIVHAFQ-P-PSLFVLGWPWLPVIAYSGIR
W-LIYVPNLLSLAA-NLFFIVDILRILLTQLRGL-KATFLLVPLFGLQLLMV-IYRPLA-
-AFFVALIFCFLNGEVR------
>Calc_DH31_234777_Lgig_
CPRTWDCFD-DTLAGDETNNGTWT-DY-LGCLICNIISIVLLVPACVVFKLHICLFVSFV
FTSVVMILCRVLYILTAYVWMFLEGFHLHRLIVKAFK-V-PKYHFIGWPVIPIIAYTVIR
W-IVYLPNLFCIAF-NVFFLMNILRILMTQLRAL-KATFILVPLFGLQLFFI-IYRPIS-
-KIVVALILYF------SYISEY
>Calc_DH31_170937_Lgig_
CPRTWDCVD-AAKKRTTVGNGSWT-DY-TKCIICNVISLLLLLPGCLIFRIHLNLFISFL
LRNIVYILCKILYILVNFCWMFLEGFHLHRLIVSAFK-I-PSYYFCGWPMLAVSVYSTIR
W-VLYTPNLICIIA-NVFFLCGILRILLSQLRAL-KASIVLVPLFGLQLFLV-IYRPVA-
-AVIIALWLCYFNKEVHQKVRAH
>Calc_DH31_109332_Lgig_
CIGTWDCWR-DANPDTENSNGTWT-DY-TPCLGCNIASILLLLPAIAIFRLHISFFLSFI
LSDVTAILCKALSFFTNYVWMFCEGFYLHRLISNAFK-P-PKLYLTGWPMIYSVIYAALR
W-IIYAPNLLCLVV-NLFFLCNILRVLVTQLRAL-KATFVLIPLFGIQLFVT-LYRVFT-
-TFFVALIFCFCNGEIKEAFLFR
>Calc_DH31_170147_Ctel_
CLHTWDCWT-TQSPGTTAANGTWT-DY-TSCISLNVISIVFIIPAIVIFKVHIHLLIALG
LCSFVTMLCQVLAVLSTYWWMLCEGIYLHRLLVNAFH-P-PKFCVLGWSAVCIVIYAAIR
W-IVYAPNLLCLIV-NMATLVNILRILLFKMRGV-KAAFMLIPLFGLQMLLT-IYRPFT-
-FIFVAVIFCYLNGEVISNFRRL
>Calc_DH31_155191_Ctel_
CQQVWDCFD-YAKPGSAMANATWT-DY-TACVAVSSLSIALLVPAIIIFRLHIHFFASLT
LSFVASILCQLLSFATNYFWMFCEGYYLHRLISNAFE-P-PSLYVLGWPAIAVLVYSFMR
W-IIYAPNLLCLFA-SVGFLCNILRILIFQLRAL-KAAFMLIPLFGLQMFLT-IYRPVF-
-YVFVALIFCFFNGEVATQLKLR
>Calc_DH31_Contig11_300000_350000_Ppca_
CPATWDCFP-DSEPG-VAPNGTWT-DY-RFCLAAFSITVIFIVPAIAIIIIHKHLLISFL
IASLTFIFCRLLFTIATFTWMLAEGVYLYRLLSPFQY-D-DRYKIVCWPMILTIIYSILR
W-VVMGPCLVLICA-NLVLLSLIMCVVINKIKAL-RVVFMLVPVFGLHFLLT-IYRIIN-
-LIVVSVIVCYSNKSVHECLSKT
>Calc_DH31_ZK643_3b_Cele_
CPPTWDCFD-SATPG-VVSNG-WT-DY-TGCLLTYSASVIFLIPAVFLLILHRHLLISCL
LYGAFYLICRLLFSITNFTWMLAEAVYLWRLLHTAQH-SEGEYKVICWPGVITVVYIFVR
W-MIITPSLLAMGV-NLLLLGLIVYILVKKLKAV-RGALMLIPVFGVQQLLT-IYRFTD-
-QSFVSFIVCYTNRSVVECVLKF
>Calc_DH31_221050_Ctel_
LTHRNDTFP-PNPDAPSNNVGQWS-NY-SACFAGNALSVTFLLAAIVFLQLHFSLFIAVL
FNGIFTILCRLLHTVATFMCMLCEGLYLFRRILNVLQVGLKEYLIIGWPFAIVGSYVIVR
F-VHIVPNLLSLIC-NLVFLISIEWMLCTKMHAL-RATLSLIPIFGLQFLFI-IWRPIV-
-AILVAVLYCFATQEVKEEMQRI
>PTH_GCG_PACAP_Spur_XP_030846273_1
CNRTWDCWP-DTLANSVHADGIWT-NY-TMCSIGYSLSLISLVVAMGIFMIHMHLFMSFI
LRAIFVFICKVAFTLANFYWLLVEGVYLHSLITLAVF-S-EKYIALGWPAFVVVPWAIVR
W-IIKAPVMISVIV-NFVLFLHILCVLATKLKLA-KSTLILIPLFGVYYIIT-VGMHFE-
-LILLAILYCFMNGEVKNEVKRK
>PTH_XP_022079891_Acanthasterplancii
CNRSYDCWL-EAPVNTTVENGVYT-NY-SLCSIGYSLSLVALTVAMAIFTIHMHLFVSFI
LRAVFVFVLTIAISFSNYYWLLVEGVYLHALITLAVF-S-ESYIALGWPILFVVPWVIAE
W-IIKAPVMWSVVI-NFILFLNILRVLATKLKLA-KSTLVLIPLFGVYYIIT-IGMYIE-
-LGLVAVLYCFMNGEVRAEIRRK
>PTH_GCG_PACAP_XP_006814557_1_Skow
CNRTWDCWP-DVAAGTVAVTGHWS-NY-SECKIGYAMSLVALTIAMGIFIIHMNLFLSFI
LRAIIVFVCKLVHTLCNYYWLLVEGVYLHTLITVAVF-S-EKYIALGWPMLFVIPWIVVQ
W-IIQGPVMLSTAV-TFLLFLNIIRVLATKLKLA-KSTMVLIALFGLYYVIT-LVIPWD-
-LIAVAILYCFMNGEVKAEISKR
>PTH_GCG_PACAP_reftig_324_Csav_
CPGFFDCWP-HTLPGAMARDGTWI-NR----TAGYSFSIICMVIALLILYIHMNLMLSFI
IRYVAVIVCRLVLSLANYFWLLAEGIYLQ-LLLVFVM-T-EYFMAFGWPWIPLGIWVALR
-------------I-NFFIFINIIRIIVSKLRLA-RSTLALIPLLGIHYIVF-MVFSLE-
-FVLIAILYCFLNGEVQAEIRKC
>PTH_GCG_PACAP_KH_XP_026696618_Cint
CPGFFDCWP-HTPAGQLSFDGSWV-NR-IQCTAGYIFSLVCMVIALFILYIHMNLMLSFI
VRYVAVMVCRLVITLANYFWLLVEGVYLQ-LLLVFVM-T-EYFMAFGWPWIPIGIWVAFR
W-ILSAPILISIAI-NFIIFINIIRMIVSKLRLA-RSTLALIPLLGIHYIIF-MGVSFE-
-LIIIAILYCFLNGEVQTEIRKC
>PTH_GCG_PACAP_Trub_XP_029691925_1
CKGTFDCWP-HSAPGN-VENGTWR-DD-SECIIGYSLSLFSLTVATLVMYIHMNLFVSFI
LRAMAVILCRVSAVCCNYFWLLVEAVFLHTLLFSAVL-T-KRYMLLGWPVLFVTPWTVVK
W-IIRGPITLTFVV-IFCIFIKILMLLLSKLSLV-RATLVLIPLLGIHEVVF-MVLTVN-
-LTLVAVLYCFANGEVQAELKKR
>PTH_GCG_PACAP_GLP2R_Hsap_
CNGTFDCWP-HSSPGN-VAQGTWQ-DD-SECTVGYSFSLISLFLALTLLYIHMNLFASFI
LRTLAVLVCRSVQVLANYLWLLVEGLYLHTLLEPTVL-P-ERYLLLGWPVLFVVPWGFAR
W-IIRGPMMLCVTV-NFFIFLKILKLLISKLRLA-KSTLVLIPLLGVHEILF-SFITIQ-
-LTLVALQYGFANGEVKAELRKY
>PTH_GCG_PACAP_GLR_Hsap_
CNRTFDCWP-DTPANTTAPDGQWR-DA-SQCTVGYSLSLGALLLALAILAIHANLFASFV
LKASSVLVCRVAAVFANYCWLLVEGLYLHNLLGLATL-P-ERYLGIGWPMLFVVPWAVVK
W-ILRFPVFLAILI-NFFIFVRIVQLLVAKLRLA-KSTLTLIPLLGVHEVVF-AFVTFD-
-LFLVAVLYCFLNKEVQSELRRR
>PTH_GCG_PACAP_GIPR_Hsap_
CNGSFDCWD-YAAPNATASDGQWR-DH-TQCTVGYSLSLATLLLALLILYIHINLFTSFM
LRAAAILSCRTAQIVANYTWLLVEGVYLHSLLVLVGG-S-EEYLLLGWPALFVIPWVIVR
W-IIRTPILMTILI-NFLIFIRILGILLSKLRLA-RSTLTLVPLLGVHEVVF-APVTFE-
-IFLVSVLYCFINKEVQSEIRRG
>PTH_GCG_PACAP_GLP1R_Hsap_
CNRTFDCWP-DGEPGSFVAEGLWR-DL-SECTVGYALSFSALVIASAILYIHLNLFASFI
LRALSVFICRLVFLLANYYWLLVEGVYLYTLLAFSVF-S-EQYVSIGWPLLFVVPWGIVK
L-IIRLPILFAIGV-NFLIFVRVICIVVSKLRLA-KSTLTLIPLLGTHEVIF-AFVMTE-
-LSMVAILYCFVNNEVQLEFRKS
>PTH_GCG_PACAP_SCTR_Hsap_
CEGMWDCWP-SSVPGRMVQDG-WP-RP-NLATVGYSSSLVMLLVALGILYIHMHLFVSFI
LRALSNFICKLVMVLANYSWLLVEGLYLHTLLAISFF-S-ERFVAFGWPAIFVALWAIAR
W-IIRGPVILSILI-NFILFINILRILMRKLRLA-RSTLLLIPLFGIHYIVF-AFSPFE-
-LAVVAVLYCFLNGEVQLEVQKK
>PTH_GCG_PACAP_VIPR1_Hsap_
CKGMWDCWP-SAKIGEHVADG-WSLEI-AVNTIGHSVSLISLTTAIAILYIHMNLFVSFI
LKAIAVFVCKAVIVFASFFWLLVEGLYIHALLAVSFF-S-ERYILIGWPTVFIMAWSFAK
W-IIKTPILASILM-NFILFICIIRILRQKIRLA-KSTLLLIPLFGINFIIF-AFIPFD-
-LIVVAVLYCFLNGEVQGEIKRK
>PTH_GCG_PACAP_608319_Trub_XP_029706734
CNRTFDCWP-DAPAGSLVSDGLWR-DK-SQCTVGYSISLLTLSTALVILYIHANLFLSLI
LRAVSVIICRMAQAVANHCWFFGEAVYLYSVLIASVF-I-DNYICLGWPLLFVIPWVVMK
W-IIRLPILFASLI-NFLIFMKILKVILSKLRLA-KATLTLIPLFGIHEIIF-IFATFT-
-LTLVSVLYCYANKEVRTELRRK
>PTH_GCG_PACAP_550769_Trub_XP_029692324
CNRMFDCWP-DGLPNTTVATGQWK-NT-SECTVGYSLSLVALVLALGILNIHMNLFASFI
LRALSVLICRIAFVMANSYWLLVEGIYLHNLLVITVF-T-ERYLCIGWPLLFLVPWVMAK
W-IIRSLILLAVVI-NFLIFIHIIKILVSKLRLA-KSTLTLIPLLGIHHMVT-IFVTID-
-LFLVAILYCFVNKEVQSEILKT
>PTH_GCG_PACAP_599828_Trub_XP_029707142
CNRTFDCWP-DGLPGTTVADGEWK-NT-SECTVGYSLSLGALLLALGILNIHMNLFASFI
LRAVSILVCRGAMVMANNYWLLVEGIYLHSLLVITVF-S-EKYMAIGWPLMFVVPWITVK
W-IIRSPILFAYLI-NFFIFIRIIKILMSKLRLA-KSTLTLIPLLGIHAILF-TFVIYD-
-LLLVAILYCFVNKEVQSEMLKK
>PTH_GCG_PACAP_557362_Trub_XP_011604482
CKGMWDCWP-PASLGETVASG-WI-PH-EDATIGYALSLVALTVAIAIFYIHIQMFVSFI
LRAIFIFICKVVLMFANYSWLLVEAHFLFTLVSRSFF-S-LRYIILSWPGVVIIFWGSAK
W-ILRVPVLLTISM-NVVFFVGILRILVSKLKLI-KSTFFLVALFGLHYILF-VFLPAE-
-LAVVAMLYCFINGEVQHELKRR
>PTH_GCG_PACAP_740052_Trub_XP_011617227
CTGMWDCWP-SADVGEVVEDG-WSIDY-TEDTVGHSVSLISLTIGIIILYIHIHLFVAFI
LKAVTVFICKAVMAFASFFWLLVEGLYLHTLLAVSFF-S-ERYILIGWPSVFISAWVLTK
W-IIKTPILGTILV-NFILFIRIIRILRQKMRLA-KSTLLLIPLFGINYIIF-AFLPFD-
-LIVVVVLYCFLNGEVQAEIKRK
>PTH_GCG_PACAP_577808_Trub_XP_003968044_2
CQGMWDCWP-SAGVGEVVADG-WPLDI-AVNTVGYSVSLVSLITAIVILYIHMHLFVSFI
LKAIAVFVCKVVIVFASFFWLLVEGLYLHALLAVSFF-S-ERYILIGWPTVFIAAWSVAK
W-IIKTPILASILI-NFILFICIIRILRQKIRLA-KSTLLLIPLFGINFIVF-AFIPFD-
-LIVVAVLYCFLNGEVQGEIKRK
>PTH_GCG_PACAP_GHRHR_Hsap_
CPATWDCWP-TAGSGEWVITG-WP-PY-PVATVGHSISIVALFVAITILYVHTQLFTTFI
LKAGAVFLCKVSVAATNFSWLLAEAVYLNCLLASTSP-S-SRLVLAGWPVLFTGTWVSCK
W-IIKGPIVLSVGV-NFGLFLNIIRILVRKLRLS-KSTLFLIPLFGIHYIIF-NFLPLE-
-LGIVAILYCFLNQEVRTEISRK
>PTH_GCG_PACAP_583302_Trub_XP_029683779
CRPFWECWP-PADVGETVSAG-WP-PY-HIATIGYSVSLVLLAVAVSILFIHIQLFVTFI
LKAVAVFVCKASVVFANFFWLLVEALYLNSLLVSSFC-H-ARFSLLGWPVLFISVWIASR
W-IIKGPIVASIAV-NFMLFMNIIRILVQKLRLA-KSTLLLIPLFGTHYMLF-NFLPIE-
-LCFVAILYCFLNQEVQKEIHVQ
>PTH_GCG_PACAP_VIPR2_Hsap_
CSGVWDCWR-PANVGETVSDG-WP-DF-VDATLGYSVSLMSLATGSIILYIHLNLFLSFI
LRAISVLVCKLSLVFANFFWLLVEGLYLHTLLVAML--P-PRYLLIGWPTVCIGAWTAAR
W-VIRIPILISIIV-NFVLFISIIRILLQKLRLA-KSTLLLIPLFGVHYMVF-AVFPFE-
-LCVVAVLYCFLNSEVQCELKRK
>PTH_GCG_PACAP_600007_Trub_CAC83861_2
RKGVWDCWE-RAEVGEIVSAG-WP-NI-TSVTLGHSLSLIALITGSAVLYIHLNLFLSFI
LRAVAVLACKTSLVFANFFWLLVEGLYLHTLLVVIF--S-ENYLFIGWPAVFVFVWVMMR
W-VINGPIGFSIMV-NFLLFVSIIRILVQKLRLA-KSTLLMIPLFGIHYVIF-VTLGFD-
-LAVVAILYCFLNSELQVELKRI
>PTH_GCG_PACAP_613373_Trub_
-RGEWDCWQ-SAAVGEVTEAG-WP-AI-TVATLGHSLSLVTLLTSTFIMYIHLNLFVSFM
LRAVAVLACKAILVFANFFWLLVEGLYLHTLLLIIR--N-ASYMLIGWPFVFMVAWVICR
R-LINWPIMASVII-NFIFFISIIRILVQKLRLA-KSTLLLIPLFGINYVVF-VYMMFE-
-LGIVAVLYCFLNSEVQSELRRM
>PTH_GCG_PACAP_745100_Trub_
CPTSWDCWS-RAEVDEVAEDG-WP-PY-EEATAGYATSLISLIMAILVFYIHINLFFSFI
LRASAVFICKAAVAFANYFWLLVEGMYLQTLLALTFA-F-QKYIVIGWPTTIITVWILTR
W-IIRVPITASLLV-NFLIFINVIRILVQKLRLA-KSTLLLIPLFGMHYMVF-ALLPIE-
-LGVVALLYCFLNGEVQAELKK-
>PTH_GCG_PACAP_564580_Trub_CAC82589
CTTLWDCWP-WAEVGQVVADG-WP-PY-QRATVGYATSLITLITAIVVFYIHVNLFSSFI
LRASAVFICKSAVAFANYFWLLVEGMYLQTLLALTFV-S-QRYILIGWPSAVLVLWVLTR
W-IIKGPITVSLLV-NILIFINVIRILVQKLRLA-KSTLFLIPLFGMHYTVF-AFLPIE-
-LGVVALLYCFMNGEVQTELRRW
>PTH_GCG_PACAP_Bflo_AKC34087
CPGGPDCWP-DAAPGQVV-NGSWE-DY-RSSTVGYALSLVSLTVAAGT-YIHLHLFVSFI
LRAVFIFVCKIVVTLANYFWLLVEGLFLHSLIAVGFF-S-ERYMVLGWPWLFMVPWISVR
W-IYRGPILVSVLI-NFILFLNIVRILAVKLKLT-RSTLVLIPLFGVHYIVF-IGLPFD-
-TFIVAVLYCFLNGEVQTELKRR
>PTH_GCG_PACAP_144236_Bflo_XP_002599445.1
GNQSWDCWP-YSKPNRSVPDGEWA-NY-TECTVGYSFSLASLTVALAILYVHMHLFVSFI
LRAIFVLVCKLAMSLTNYYWVLVEGLYLHNLIFISVF-S-EKFIAIGWPLTFVIPWVLTN
W-IYRGPIVAAILI-NFLLFVNILRIVVQKLKLA-KSTLVLIPLFGVHYIVF-VGMPFD-
-LFFVAILYCFLNGEVRAEFQKR
>PTH_GCG_PACAP_Cint_XP_018671172
CKGEWDCWP-NSAPGRTVSDGTWN-DY-SRCTVGYSFSLVALVFAMIILYIHMHLFASFI
LRAVVIFVCKLVMTLTNYYWILVEALYLHSLIFVAFF-S-DKFSVTGWPILFVVPWAIVR
W-IYNGPIVVANVI-NFLLFLNIIRVLWYKMKLA-KSTLVLIPMFGVHAIVF-IGMPFD-
-LFFVAIIYCFCNGEVQAEFRKA
>PTH_GCG_PACAP_VIPR1_Hsap_2
CSKMWDCWP-ATPRGQVVDEG-WPGPY-PIATIGYGLSLATLLVATAILYIHMHLFISFI
LRAAAVFICKAAMVFANFFWLLVEGLYLYTLLAVSFF-S-ERYILIGWPSTFTMVWTIAR
W-IIKGPILTSILV-NFILFICIIRILLQKLRLA-RSTLLLIPLFGVHYIMF-AFFPFE-
-LVVVAILYCFLNGEVQAELRRK
>PTH_GCG_PACAP_PACR_Hsap_
CPGMWDCWK-PAHVGEMVEDG-WP-HY-FDATVGYSTSLVTLTTAMVILFIHMNLFVSFM
LRAISVFICKAVMVFSNYFWLFIEGLYLFTLLVETFF-P-ERYTIIGWPTVCVTVWATLR
W-VIKGPVVGSIMV-NFVLFIGIIVILVQKLRLA-RSTLLLIPLFGIHYTVF-AFSPFE-
-LGVVAVLYCFLNGEVQAEIKRK
>PTH_GCG_PACAP_PTH2R_Hsap_
CFPEWDCWP-RGTVGKISPNGTWA-NY-SDCTVGYSISFGSLAVAILIIYIHMHLFVSFM
LRATSIFVCKIAVVMTNYYWILVEGLYLHNLIFVAFF-S-DTFILIGWPAAFVAAWAVAR
W-IYQAPILAAIGL-NFILFLNTVRVLATKIKLA-KSTLVLVLVFGVHYIVF-VCLPCE-
-LFFVSIIYCYCNGEVQAEVKKM
>PTH_GCG_PACAP_563330_Trub_
CPPEWDCWP-RGSPGLVTINGSWT-NY-SECTVGYAVSFSSLMVAILIMYIHMHLFLSFM
LRAVSIFVCKVTVVLTNYFWILVEGLYLHSLIFMAFR-T-ANFILMGWPAVFVAVWAIVR
W-IYQVPILMAIAL-NFILFVNIVRVLATKIKLA-KSTLVLVLVFGIHYIIF-VGMPCE-
-LFFVSIIYCYCNGEVQTEIKKT
>PTH_GCG_PACAP_608335_Trub_
CIPEWDCWP-QSRAGQLVASGHWA-NY-TECTVGYSVSLASLLVAVFILYIHIHLFTSFI
CRAVSIFVCKVAVTFTNHFWILVEGLYLHSLIFMAFL-S-DKLIIIGWPAVFVSIWVSAR
W-IYQVPILAAIVV-NFLLFINIVRVLASKLKLL-KSTLVLMPLFGVHYMVF-MALPYE-
-MFFVAFIYCFCNGEVQTEVKKA
>PTH_GCG_PACAP_PTH1R_Hsap_
CLPEWDCWP-LGAPGEVVRNGSWA-NY-SECTVGYSVSLASLTVAVLILYIHMHLFLSFM
LRAVSIFVCRVAVTFTNYYWILVEGLYLHSLIFMAFF-S-EKFTVFGWPAVFVAVWVSVR
W-IIQVPILASIVL-NFILFINIVRVLATKLKLL-KSTLVLMPLFGVHYIVF-MATPYE-
-MLFVAIIYCFCNGEVQAEIKKS
>PTH_GCG_PACAP_617467_Trub_
CSPEWDCWP-EGPPGKLVFNGTWA-NY-NECTVGYSISLGSLIVAVLILYIHMHLFVSYM
LRALSIFVCKVVVTLTNYYWILVEGLYLHSLIFMTFF-S-DRFTLIGWPAMFVTVWATVR
W-IYQVPILVAVVV-NFVLFLNIIRVLATKLKLL-KSTLVLMPLFGVHYIIF-NAMPYE-
-MLLVAIIYCFCNGEVQAEIKKS
>PTH_GCG_PACAP_62404_Lgig_
CGMVWDCWD-ESPAGELVEDGEWT-NF-SSCSIGYGISLASLIIAVSIMTLHLNLFFAFM
LRAALSFLCRLLVALVSQMWIFTEGLYLHMLIYRTLY-T-DRYIYLGWPLLFFLPWAIVK
W-IMHGPLMATVVV-NCFFFLDILRVLCTR-RLA-KFILVLIPLFGVMYIIFYVSFPIE-
-MTILSLLFCFLNEEVHKELQRV
>PTH_GCG_PACAP_238709_Lgig_
CDMVFDCWD-YTPAGQSAETGEWT-DM-LSCRIGYSISIVFLLLAIAIMTIHVNLFLSCL
LRAVLCLLCKLFYTMTNYMWVLVEGLYLHNLIFFTVF-SIRKYIILGWSILIVLPWVFVR
W-IIRGPIIASICI-NFFFFINIIRVLFTKLKLA-KSTLVLIPLFGVQYIVF-VPLTIE-
-MFIVGLLFCFLNGEVRTEIKKF
>PTH_GCG_PACAP_220667_Ctel_
CPRRWDCWP-PTAAGVQAADGEWT-NY-SQCNVGYALSIVMLLVAVILMTVHINLFVTFI
LRAVLSFLCKLLMTVANCTWIFVEGLYLHMLIFMAVF-S-ENYIAIGWPLLFVIPWVVVR
W-IIRGPLTFLMVV-NFLFFLNIVRVVFTKMKMA-KSTLVLIPLFGIHYMVF-IWIDFE-
-MFFIALLFCFFNGEVRAEVKKS
>PTH_GCG_PACAP_203438_Ctel_
CAQVWDCWA-ESLPGI-SENGEWT-NF-TGCNVGYGLTLCSLLAAVVIMTLHLHLFTSFI
LRASITLLCKLLLSMSNCMWVFVEGLYLHVLVSMAVF-T-EKYILLGWPLLFVVPWVVVR
W-IVRAPITLAMVV-NFIFFVNILRVLFTKLKLA-KSTMVLIPLFGVHYIVF-IWIEFE-
-MTFIALLFCFLNEEVQTEIKKS
>PTH_GCG_PACAP_130410_Ctel_
CPLLWDCWP-LSKPGT-IADGEWT-NF-SGCSVGYGLSLITLLAAVILMTLHVHLFVSFI
VRAAVSFLCKLLYVLANCMWIFVEGLYLHMLIFMSVF-S-ENYIIFGWPLVFILPWIAVR
W-IVRAPVTAAMAI-NFVFFLNILRVLFTKLKLA-KSTLVLIPLYGVHYVVF-IWIEFE-
-MTFIAMLFCFLNGEVQSEIKKK
>PTH_GCG_PACAP_299719_Dpul_
CPRIWDCWP-PTPANVTSEEATWT-NY-SSCQVGYGVSLGTLLIALCILTLHMHLFISFI
MRAFMALLCKLVTSLANYSWILMEGLYLHNLIFLALF-T-DSYIILGWPFIFVSSWVVMR
L-LIRGPITASILV-NLIFFLHIAWVLLSKLKWA-KSTLVLVPLFGVHYTVY-CIMHSD-
-QLLVALLYCLMNGEVRGELSRR
>PTH_GCG_PACAP_10267_Tcas_XP_969953_1_iPTHR2
CPAFWDCWP-DTPSGTVIENGSWS-NY-SSCETGYIVSFATLIIAFAIMILHMHLFASFI
LRALTFIVCKLLTSLANYSWILMEGLYLHNLIFRALF-A-DSYVVMGWPLIIVGFWVAAR
L-IIGIPTMVSILI-NLLLFMRISMVLYSKLKWV-KSTLVLVPLFGVHYALF-LALYCD-
-LLFVAILYCFLNGEVKSEIQPH
>PTH_GCG_PACAP_08110_Tcas_XP_XP_008192153_1_iPTHR1
CELIFDCWP-PTPAGLLASDGQWT-NY-SQCQCGYILSTVSLIISLFVFKLHIHLFASFV
MRALMSLICKAIISLSNYMFLLMEGAYLHNLLFLKLL-S-ENYYSLGWPLLFIIPWIVLK
M-LIDVPIGLTVVI-NFILFTIIVRILFVKLKLI-RAILILVPLFGIPYTIS-FVLSFD-
-QTFASLVYCLLNSEVQMEIMRK
>Phoronida_Phoronis_vancouverensis_cdhit099_prot_comp95603_c0_seq3.p1
------CRP-------------------------------------MTF-----------
------------------------------------------------------------
---VSTSFVLHFQL-NLGLVINIIRILVTKLKTV-RATAILIPLLGLHQIVL-LVQPVA-
-AILVAMIYCFFNGEVISLVKRK
>Nemertea_Cephalothrix_hongkongiensis_comp10487_c0_seq1_m.5226
------------------------------C-----------------------------
------------------------------------------------------------
-----TTILAVLLI-NVIFLTTIVYVLITKLKAV-RATVILLPLLGLTYVLL-IMPPCN-
-AIWVSIFYCFLNSEVRTAIKKR
>Brachiopod_Glottidia_pyramidata_cdhit099_prot_comp241059_c0_seq1.p1
------------------------------------------------------------
----------------------------------GFT-T-GKCCVIGWPAVITIIYTAIR
W-ILSGSVACSLIL-NLAFLCNIVRVLVTKLKAV-RATLILIPLLGLQFVLF-PFRPAS-
-AFFVALIYCFLNSEVITVLRRK
>Nemertea_Cerebratulus_marginatus_comp596619_c0_seq1_m.124035
CSSTWDCWD-EMPPG-TGPNGTWT-NY-GTCLGTNILSILLLIPAIIIF-----------
------------------------------------------------------------
------------------------------------------------------------
-----------------------
>Nemertea_Cerebratulus_spec_TRINITY_DN22565_c0_g1_i1_m.182108
------------------------------------------------------------
-----YLPC---------------------------------Y-----------PWAV--
-------------------------------KAA-RATLVLIPLLGITYVLF-IVPPIS-
-AVWIAIFYCFLNGEVRQAVKRR
>Phoronida_Phoronis_vancouverensis_cdhit099_prot_comp97244_c0_seq24.p1
CNSTWDCIP-TTLGGTMMPMGIWT-NY-SNCVVGYGMSTIALGLAVFIFTIHCHLMVSFI
LRNICSMI----------------------------------------------------
---------------------------------------------------------VN-
-SAWIDF----------------
>Nemertea_Cephalothrix_hongkongiensis_comp25242_c0_seq1_m.15828
CPAIWDCWG-YSEAGTTPFNATWT-NY-DSCLGGNLLSMIGLLFASLVYNLHLSVFAAFF
FMHLMLSI----------------------------------------------------
------------------------------------------------------------
-----------------------
>Nemertea_Cerebratulus_spec_TRINITY_DN17583_c0_g1_i1_m.19586
CSSTWDCWD-EMPPG-TGPNGTWT-NF-KTCLGTNILSIMLLVPAIIIF-----------
------------------------------------------------------------
------------------------------------------------------------
-----------------------
>Mollusca_Crassostrea_gigas_EKC25659_PTH
CVRIWDCWP-PTPAGQLADNGTWT-NF-SQCNIGYGLSLGSLVIAVTIMFIHINLFVSFI
LRATMTFICRLFFTLASYMWIFVEALYLQILISVSVF-M-EKFMLLGWPLTSILPWVLVR
------------------------------------------------------------
-----------------------
>Nemertea_Notospermus_geniculatus_g12563.t1
CRSTWDCWD-EMPPG-TGANGTWT-NF-KPCIGTNVLSIMLLVPAIIIF-----------
------------------------------------------------------------
W-IFAS------------------------------------------------------
-----------------------
>Brachiopod_Terebratalia_transversa_cdhit099_prot_Ttra.rna.tri.7911.1.p1
CNRTWNCWP-TTLANTTSSNGTWA-DY-EQCNIGFGVSTVALILALAIFRIHSNLFVTFI
LRNIVWMSCKVLIAIANFFWMLVEGTYLHLMIVWAFS-V-DKFAIFGWPLLIISVWIPVK
Q-IIFCSIFVVLFM-NIIFLCS--------------------------------------
-----------------------
>Mollusca_Crassostrea_gigas_EKC23584_Dh31
------CWN-YTEAGTRARNGSWS-NY-LGCVVGFCVSLILLICSLVIFTVHKNLFVSYI
ITAFCFVICQVLHVISNFSWMFCEGLCLHTLMMHTFI-S-GNCLIIGWPLVLTGIYAGLR
W-IMFAPVVFSMLI-NIIFVINIMRLLVTKLKAV-RATGILIPLLGLQFLVF-IKRPAV-
-AI--------------------
>Nemertea_Riseriellus_occultus_Contig22112_m.149257
-------------------------------MVGLCLSFICLTLSLIIFRIHRNLFIAVI
VQVVINLICEMLYTLVKFMWMLIEGIYLHNMIAISVF-S-GRYYSIGWPVVITLAWAITT
W-ILEGPRAAVIAV-NIFFLLNIIRVLVTKLKAV-KAAIVLLPLLGITNFINMVPEPTS-
-HFFIALLYCFLNGEVQSTIKKH
>Mollusca_Crassostrea_gigas_EKC24929__PTHR
CNSTWDCWP-DTEPNTTVPDGQWT-NY-SQCNIGYGLSFATLTVAVFIMTVHLNLFIAFM
LRALVSLLCKMLFTVASYMWIFVEGLHLHTLIMVSVF-S-ERYLCIGWPFIFLIPWIIVR
-------------I-NFVFFINILRALFTKMRLA-KSTLVLIPLFGVHYVIF-LGLPFE-
-MFLVAILFCFMNNEI-------
>Mollusca_Crassostrea_gigas_EKC28808__CRF_DH44
CNATLDCWP-ATPGGHYAPNGTWA-NY-NACNLGFSISTVALAIALFIFVIHCHLIVTFI
LRNVVWFVCKLQVAVTNFFWMLVEGLYLHIIIVWTYS-A-DKLIVLGW----------FE
Y-IHIVPTLLVLAI-NMLFLATIIWVLVTKLKVV-KATLLLLPLLGITYLLF-LYSPIN-
-TFFVALFYCFLNEEVKSVLKKK
>Arthropoda_Daphnia_pulex_EFX69526__scaffold_113_Dh44
CNSTWDCWP-TTVAGSTSPNGTWS-NY-RSCFTGYTVSIVALTLAIWIFTIHTHLLITYV
MADLLWIVCIIVIFLTNFFWMFVEGFYLYMLVVETFS-A-DKYALIGWPLPVVIVWAVVK
W-IYMTPAIVVLFV-NILFLVKIMWVLITKLKGS-KALLVLIPLLGLTYVLV-IAGPIR-
-AVLVTLFFCFLNTEVRNTLRHN
>Mollusca_Crassostrea_gigas_EKC23585_DH31
CAPKLDCWN-YTEAGTRAENGTWA-DY-SACIALFCLSFVMISISLVIFTIHKNLFISYL
LTDLFYLVCQFLHVICNFAWMFCEGLYLHTVMMSAFT-S-GKCLIIGWPVPLTIIYGAVR
W-IMYAPVVLSMAI-NVVFVVNIMRLLITKLKAV-RATAILIPLLGLQFLIF-IKRPVL-
-AI--------------SLLKRK
>Brachiopod_Terebratalia_transversa_cdhit099_prot_Ttra.rna.tri.12424.1.p1
CQAVWDCWP-ATPANTSRSSGTWT-NY-TKCFYGSIISLILLILSLVIFSIHKNLVVSFI
LRYLILIICKVIVIIVNIFWMLIEGLFLYNRIAVSVF-S-TEFYMIGWPTVFATAFALCL
W-IIFTPIIIALVM-NTFFLVKIICILVTKLKAV-KATTVLLPLLGVTNLFF-FIKPIN-
-SIFVSVIYCFMNGEVQSAIRKK
>Mollusca_Crassostrea_gigas_EKC18980_pth
CPAAFDCWP-ETKAGTTAEDGEWT-DF-LQCMIGYSISLVGLLIAVFLMAIHINLFVSFV
LRSVICLICKLFFSVANYVWIFIEGLYLHNLIFITTF-K-KSYILFGWPLLCVVPWVIVR
W-IIRGPIVITIAI-NFLFFLNIIRVLFTKLKLA-RSTLVLIPLFGVYYMIS-VVMPVE-
-SGIVAVLFCFGNGEVQHEIRKK
>Mollusca_Crassostrea_gigas_EKC33340_CRF
------------PGNQT--------------------------------TIHKHLVVSFI
LRFVIIVFCKTIIVLSNILWMFVEGLFLHNSIVVTVF-S-TDFCAIGWPGVIAISWAIAM
Y-IVSGSILLALAV-NLFFLVNIIRVLVTKLKAI-RATVILMPLLGLTNLIM-LFNPTN-
-VVLISIFYCFLNGEVRRVIRQK
>Mollusca_Crassostrea_gigas_EKC18501__PTHR
CPPIWDCWN-ATEAGTTVENGTWT-DF-TGCIIGHSISLVSLTIAVGVLMFHINLFLAYI
LRATTSILCKLLVTFASTFWLTLDAHVLMKLIDVDLR-YLQKHIAIGW----VIPHLVLR
--LLNRPRPA-----NVNYFIKIVRFMYQRMKMT-KHICILIPLFGVPYMIFTIM--AE-
-MFLLSVTLCFTDKRVIQESRQI
>Mollusca_Crassostrea_gigas_EKC40284_DH31
CGRVWDCWD-DAEPGTRSTNGEWT-DY-NPCLGCSIASLVALVPALLIFRLHINLFLSFL
LKEVMDILCKLLSFLCTYTWMFCEGFYLHRLMSNAFS-P-PRMYVFGWPLLSSTLYGILR
W-IFDAPNVLFLFL-NLVFLSNILRILLTQMRAV-KATFILIPLFGIHLFFT-LYRIVS-
-VIFVSMIFCFLNGEVISNIKRS
>Mollusca_Crassostrea_gigas_EKC19188
CPRTWDCFD-DTSAGSTAPNGTWS-NY-STCLGCNLISLSLLIPSCAIFRLHICFFSSFI
ASAIIAILCKFLYVLATYFWMFCEGFYLHRLIVRAFE-I-PKYYFIGIPWISTIVYAIIK
W-LIYTPNLLCLFA-NVFFLGNILYILLTQLRAI-KATFVLIPLFGIQWGPV-IYRPLR-
-IVFVSLIFCIFNGEVHGHLKNC
>Brachiopod_Terebratalia_transversa_cdhit099_prot_Ttra.rna.tri.3061.1.p1
CPPVWDCWD-ASTPARIHSNGKWT-NF-TTCNIGYFISLVTTVVALLIMTVHWNLFLCYG
LRSLVNILCKVFITLASYTWIFVEALYLHMLIFVSVF-S-ENYIVIGWPLVWMIPWTFLM
W-IIKAFIIFVVVI-NFVLFLNIIRVLFTKLKLA-KSTLVLIPLFGVYYILF-AAIQVE-
-GTIVALIFCFLNGEVQSEIKKK
>Mollusca_Crassostrea_gigas_EKC30801
CGRIWDCWN-DAASGSLNKDGQWT-VY-SPCLGCSVTSIVFLIPSIVILRLHLNLFLSLT
LKEVMEILCKLLSFLCCFTWMFAEGFYLHRLMSNAFS-P-PRVYILGWPLLSSSIYGILR
W-IFDAPNVVFLVL-NLIFLSNILRILMTQLKAV-KATFILIPLFGIQLFVT-IYRVVT-
-VI------------VISNLRRS
>Mollusca_Crassostrea_gigas_EKC19772
CGRIWDCWD-DVAPGTKNEDGQWT-DY-SHCLGFSITSILFLVPAVCIFRVHINFFMALI
VQEVVSGLCKLLSFLCTYTWMLCEGVFLHRLMSNAFS-P-PQIYFIGWPLVFSGTYAIIR
W-IFDAPNLMCLVA-NLIILGNILRILLTQMRAV-KATFILIPLFGIQLFVT-LYRVFT-
-IIFVAIVFCYMNGEVISNIKKS
>Mollusca_Crassostrea_gigas_EKC37799
CLRVWDCWP-PTPAGQLAEDGTWT-NF-TQCNIGYGFSLGSLVIAVIIMSIHINLFVSFI
LRATMSFICRLFFTLASYMWIFVEALYLQILISVSVF-M-ERFMLLGWPLSFILPWVFVR
F-IIYGPFTITVLI-QFIIFINIVRVLFSKLRLA-KSILILIPLFGVYNIIFSVNYVSE-
-LFILAMLFCFLNGEVQTELKKV
>Mollusca_Crassostrea_gigas_EKC36747_
CPGTWDCWD-RSPAGSVIKGGTWT-DY-SQCISVNSVGLVLLCSSIGILKLHVHLFLSLL
VRGVLELCCKFLYIMAPFFWMLCEGFFLHRLLIKTFE-R-QKYYIFGWPVILILVYLSIK
W-IIFAPTILCLVL-NLVFFINILRILIRQVRRF-SASSVNIHQNGLPYVSS-FHDLME-
---GCETIETKENGHVQ------
>Mollusca_Crassostrea_gigas_EKC19091_
CPATWDCWP-QTKAGETAGNGTWS-DY-RACNIGYGVSLVSLLLATVIMTIHINLFASFM
IRASFSFMCKFFFTMANYMWILVEGLYLHMLVSVAIF-S-ENLVLFGWQLVCVIPWVIVR
W-ILRGPIVISVVV-NFVIFINIIRILFTKLKLA-KSTLVLIPLFGVHYIVF-VGLPFE-
-MFIVALIFCFFNGEVQSEIKKK
