# Supplementary material for: Nemertean, Brachiopod, and Phoronid Neuropeptidomics Reveals Ancestral Spiralian Signaling Systems
Source: Mol Biol Evol. 2021 Jul 17;38(11):4847–66. doi: 10.1093/molbev/msab211 (PMC8557429; doi:10.1093/molbev/msab211)
Supplement: msab211_Supplementary_Data [file msab211_supplementary_data.zip › Supplementary_Material_15_Treefile_GPCR_BetaRhodopsin.txt]

#NEXUS
begin taxa;
	dimensions ntax=1064;
	taxlabels
	AAD11810_1_lymokinin_Lymnaea_stagnalis[&!color=#000000]
	AAT88068_1_myokinin_receptor_Anopheles_stephensi[&!color=#000000]
	AAT95982_1_leucokinin_receptor_protein_Aedes_aegypti[&!color=#000000]
	AGX84998_1_NPYLR1B_Aedes_aegypti[&!color=#000000]
	AKQ62997_1_achatinReceptor_Pdum[&!color=#000000]
	AKQ63030_Allatotropin2_Pdum[&!color=#000000]
	AKQ63031_Pdum_eleveninR[&!color=#000000]
	AKQ63032_1_Excitatorypeptide_Pdum[&!color=#000000]
	AKQ63034_1_orphan_G_protein_coupled_receptor_24_Platynereis_dumerilii[&!color=#000000]
	AKQ63044_eleveninR2_Pdum[&!color=#000000]
	AKQ630631_FMRFamideR_PDUM[&!color=#000000]
	AKQ63068_1_GPCR_62_Platynereis_dumerilii[&!color=#000000]
	AKQ63076_1_allatotropin1_Pdum[&!color=#000000]
	AOP17671_GPR142_Hsap[&!color=#000000]
	ATG31107_CRZ_receptor2_Pdum[&!color=#000000]
	AVP_134295_Bflo_5[&!color=#000000]
	AVP_140457_Lgig_17[&!color=#000000]
	AVP_154241_Bflo_4[&!color=#000000]
	AVP_16363_Tcas_23[&!color=#000000]
	AVP_290621_Dpul_8[&!color=#000000]
	AVP_44722_Ctel_19[&!color=#000000]
	AVP_52339_Lgig_22[&!color=#000000]
	AVP_53257_Ctel_21[&!color=#000000]
	AVP_556990_Trub_16[&!color=#000000]
	AVP_565637_Trub_15[&!color=#000000]
	AVP_585681_Trub_7[&!color=#000000]
	AVP_62357_Ctel_18[&!color=#000000]
	AVP_64180_Ctel_20[&!color=#000000]
	AVP_707764_Trub_13[&!color=#000000]
	AVP_709157_Trub_12[&!color=#000000]
	AVP_Contig0_2729000_2829000_Cele_3[&!color=#000000]
	AVP_Contig292_1_35653_Ppac_1[&!color=#000000]
	AVP_ENSCSAVT00000015859_Csav_10[&!color=#000000]
	AVP_F14F4_1_Cele_2[&!color=#000000]
	AVP_GLEAN_21290_Spur_24[&!color=#000000]
	AVP_KH_C9_885_v1_A_SL1_1_Cint_9[&!color=#000000]
	AVP_OXYR_Hsap_14[&!color=#000000]
	AVP_T07D10_2_Cele_0[&!color=#000000]
	AVP_V1AR_Hsap_11[&!color=#000000]
	AVP_V2AR_Hsap_6[&!color=#000000]
	AVP_g16853_Skow_25[&!color=#000000]
	AcalNPY2_XP_005089627_1[&!color=#000000]
	AchatinRec_3_24678_Ctel_215[&!color=#000000]
	Achatin_146831_Bflo_220[&!color=#000000]
	Achatin_185504_Bflo_219[&!color=#000000]
	Achatin_65275_Lgig_217[&!color=#000000]
	Achatin_79674_Bflo_218[&!color=#000000]
	Achatin_94997_Lgig_216[&!color=#000000]
	Achatin_g12245_Skow_221[&!color=#000000]
	Ajp_c48044_PIK36230_1[&!color=#000000]
	Arthropoda_Daphnia_pulex_EFX67981[&!color=#000000]
	Arthropoda_Daphnia_pulex_EFX71100_scaffold_91_264343_265467_1_gene_DAPPUDRAFT_12943_transcript_EFX71100[&!color=#000000]
	Arthropoda_Daphnia_pulex_EFX74271_scaffold_62_676362_679065__1_gene_DAPPUDRAFT_109099_transcript_EFX74271[&!color=#000000]
	Arthropoda_Daphnia_pulex_EFX80789[&!color=#000000]
	Arthropoda_Daphnia_pulex_EFX81337_scaffold_21_266459_269108_1_gene_DAPPUDRAFT_2440_transcript_EFX81337[&!color=#000000]
	Arthropoda_Daphnia_pulex_EFX81678[&!color=#000000]
	Arthropoda_Daphnia_pulex_EFX81934[&!color=#000000]
	Arthropoda_Daphnia_pulex_EFX81998[&!color=#000000]
	Arthropoda_Daphnia_pulex_EFX83057_scaffold_16_1608609_1616503_1_gene_DAPPUDRAFT_22381_transcript_EFX83057[&!color=#000000]
	Arthropoda_Daphnia_pulex_EFX83169[&!color=#000000]
	Arthropoda_Daphnia_pulex_EFX83932_scaffold_13_172581_174390_1_gene_DAPPUDRAFT_2679_transcript_EFX83932_description_Putative_allatostatin_B_receptor___Source_Uni[&!color=#000000]
	Arthropoda_Daphnia_pulex_EFX84166_Sif[&!color=#000000]
	Arthropoda_Daphnia_pulex_EFX84318_MIP_AllB[&!color=#000000]
	Arthropoda_Daphnia_pulex_EFX86411_scaffold_8_783189_784643__1_gene_DAPPUDRAFT_44675_transcript_EFX86411_description_Putative_myosuppressin_receptor_1___Source_U[&!color=#000000]
	Arthropoda_Daphnia_pulex_EFX89223_sNPF[&!color=#000000]
	Arubens_1120879_sNPF_receptor_MH807444[&!color=#000000]
	AstB_Prct_154663_Ctel_261[&!color=#000000]
	AstB_Prct_159536_Lgig_268[&!color=#000000]
	AstB_Prct_172301_Lgig_267[&!color=#000000]
	AstB_Prct_213150_Ctel_269[&!color=#000000]
	AstB_Prct_2282_Dpul_264[&!color=#000000]
	AstB_Prct_241971_Dpul_272[&!color=#000000]
	AstB_Prct_94766_Lgig_262[&!color=#000000]
	AstB_Prct_F39B3_2_Cele_273[&!color=#000000]
	AstB_Prct_F42D1_3_Cele_265[&!color=#000000]
	AstB_Prct_F53A9_5_Cele_275[&!color=#000000]
	AstB_Prct_FBtr0070714_Dmel_271[&!color=#000000]
	AstB_Prct_FBtr0070778_Dmel_263[&!color=#000000]
	AstB_Prct_JIGTRA00000191218_Ppac_276[&!color=#000000]
	AstB_Prct_R03A10_6_Cele_260[&!color=#000000]
	AstB_Prct_T19F4_1b_Cele_274[&!color=#000000]
	Bflo_91288_XP_002608333_1[&!color=#000000]
	Bmor_sNPFR_A10_NP_001127707_1[&!color=#000000]
	Bmor_sNPFR_A11_NP_001127708_1[&!color=#000000]
	Bmor_sNPFR_A7_NP_001127742_1[&!color=#000000]
	Brch_Glottidia_pyramidata_PF00001_GPCR_A_Rhodopsin_comp37727_c0_seq2_p1_650[&!color=#000000]
	Brch_Glottidia_pyramidata_PF00001_GPCR_A_Rhodopsin_comp38178_c0_seq1_p1_665[&!color=#000000]
	Brch_Glottidia_pyramidata_PF00001_GPCR_A_Rhodopsin_comp38785_c0_seq1_p1_674[&!color=#000000]
	Brch_Glottidia_pyramidata_PF00001_GPCR_A_Rhodopsin_comp48133_c0_seq1_p1_681[&!color=#000000]
	Brch_Glottidia_pyramidata_cdhit099_prot_comp38308_c0_seq1_p1[&!color=#000000]
	Brch_Glottidia_pyramidata_cdhit099_prot_comp48765_c0_seq1_p1[&!color=#000000]
	Brch_Hemithiris_psittacea_PF00001_GPCR_A_Rhodopsin_comp13397_c0_seq1_len_872_p1_679[&!color=#000000]
	Brch_Hemithiris_psittacea_PF00001_GPCR_A_Rhodopsin_comp16609_c0_seq3_len_1010_p1_684[&!color=#000000]
	Brch_Hemithiris_psittacea_PF00001_GPCR_A_Rhodopsin_comp17690_c0_seq1_len_1099_p1_685[&!color=#000000]
	Brch_Hemithiris_psittacea_PF00001_GPCR_A_Rhodopsin_comp18356_c0_seq1_len_1266_p1_700[&!color=#000000]
	Brch_Hemithiris_psittacea_PF00001_GPCR_A_Rhodopsin_comp25020_c0_seq1_len_2225_p1_721[&!color=#000000]
	Brch_Hemithiris_psittacea_PF00001_GPCR_A_Rhodopsin_comp3243_c0_seq1_len_838_p1_677[&!color=#000000]
	Brch_Hemithiris_psittacea_cdhit099_prot_comp11512_c0_seq1_len_1857_p1[&!color=#000000]
	Brch_Hemithiris_psittacea_cdhit099_prot_comp17741_c0_seq1_len_1405_p1[&!color=#000000]
	Brch_Hemithiris_psittacea_cdhit099_prot_comp18088_c0_seq1_len_2375_p1[&!color=#000000]
	Brch_Hemithiris_psittacea_cdhit099_prot_comp18768_c0_seq1_len_941_p1[&!color=#000000]
	Brch_Hemithiris_psittacea_cdhit099_prot_comp22028_c0_seq1_len_1862_p1[&!color=#000000]
	Brch_Hemithiris_psittacea_cdhit099_prot_comp225229_c0_seq1_len_1115_p1[&!color=#000000]
	Brch_Hemithiris_psittacea_cdhit099_prot_comp23157_c0_seq1_len_2480_p1[&!color=#000000]
	Brch_Hemithiris_psittacea_cdhit099_prot_comp23423_c0_seq1_len_3581_p1[&!color=#000000]
	Brch_Hemithiris_psittacea_cdhit099_prot_comp29839_c0_seq10_len_3136_p1[&!color=#000000]
	Brch_Laqueus_californicus_PF00001_GPCR_A_Rhodopsin_comp141561_c0_seq1_p1_668[&!color=#000000]
	Brch_Laqueus_californicus_cdhit099_prot_comp196542_c0_seq1_p1[&!color=#000000]
	Brch_Laqueus_californicus_cdhit099_prot_comp46217_c0_seq1_p1[&!color=#000000]
	Brch_Lingula_anatina_PF00001_GPCR_A_Rhodopsin_comp101212_c0_seq4_p1_65[&!color=#000000]
	Brch_Lingula_anatina_PF00001_GPCR_A_Rhodopsin_comp123876_c0_seq2_p1_186[&!color=#000000]
	Brch_Lingula_anatina_PF00001_GPCR_A_Rhodopsin_comp130136_c0_seq1_p1_123[&!color=#000000]
	Brch_Lingula_anatina_PF00001_GPCR_A_Rhodopsin_comp130767_c0_seq1_p1_46_TKlike[&!color=#000000]
	Brch_Lingula_anatina_PF00001_GPCR_A_Rhodopsin_comp133269_c1_seq2_p1_158_XP_013406182_1_RYamide_receptor_like[&!color=#000000]
	Brch_Lingula_anatina_PF00001_GPCR_A_Rhodopsin_comp134144_c0_seq6_p1_197[&!color=#000000]
	Brch_Lingula_anatina_PF00001_GPCR_A_Rhodopsin_comp135034_c0_seq5_p1_180[&!color=#000000]
	Brch_Lingula_anatina_PF00001_GPCR_A_Rhodopsin_comp141117_c0_seq1_p1_169[&!color=#000000]
	Brch_Lingula_anatina_PF00001_GPCR_A_Rhodopsin_comp141722_c1_seq1_p1_143[&!color=#000000]
	Brch_Lingula_anatina_PF00001_GPCR_A_Rhodopsin_comp142994_c5_seq2_p1_175[&!color=#000000]
	Brch_Lingula_anatina_PF00001_GPCR_A_Rhodopsin_comp143966_c0_seq2_p1_163[&!color=#000000]
	Brch_Lingula_anatina_PF00001_GPCR_A_Rhodopsin_comp146139_c1_seq1_p1_177[&!color=#000000]
	Brch_Lingula_anatina_PF00001_GPCR_A_Rhodopsin_comp146475_c1_seq2_p1_125[&!color=#000000]
	Brch_Lingula_anatina_PF00001_GPCR_A_Rhodopsin_comp147864_c2_seq3_p1_66[&!color=#000000]
	Brch_Lingula_anatina_PF00001_GPCR_A_Rhodopsin_comp148014_c2_seq1_p1_60[&!color=#000000]
	Brch_Lingula_anatina_PF00001_GPCR_A_Rhodopsin_comp148262_c0_seq5_p1_144[&!color=#000000]
	Brch_Lingula_anatina_PF00001_GPCR_A_Rhodopsin_comp150529_c1_seq10_p1_120[&!color=#000000]
	Brch_Lingula_anatina_PF00001_GPCR_A_Rhodopsin_comp150938_c0_seq1_p1_195[&!color=#000000]
	Brch_Lingula_anatina_PF00001_GPCR_A_Rhodopsin_comp153015_c0_seq4_p1_155[&!color=#000000]
	Brch_Lingula_anatina_PF00001_GPCR_A_Rhodopsin_comp156789_c0_seq1_p2_181[&!color=#000000]
	Brch_Lingula_anatina_cdhit099_prot_comp134144_c0_seq3_p1[&!color=#000000]
	Brch_Lingula_anatina_cdhit099_prot_comp135034_c0_seq1_p1[&!color=#000000]
	Brch_Lingula_anatina_cdhit099_prot_comp135507_c1_seq1_p1[&!color=#000000]
	Brch_Lingula_anatina_cdhit099_prot_comp136925_c2_seq1_p1[&!color=#000000]
	Brch_Lingula_anatina_cdhit099_prot_comp138249_c1_seq1_p1[&!color=#000000]
	Brch_Lingula_anatina_cdhit099_prot_comp138391_c2_seq1_p1[&!color=#000000]
	Brch_Lingula_anatina_cdhit099_prot_comp139060_c1_seq3_p1[&!color=#000000]
	Brch_Lingula_anatina_cdhit099_prot_comp146581_c1_seq4_p1[&!color=#000000]
	Brch_Lingula_anatina_cdhit099_prot_comp149944_c0_seq3_p1[&!color=#000000]
	Brch_Lingula_anatina_cdhit099_prot_comp150025_c0_seq1_p1[&!color=#000000]
	Brch_Lingula_anatina_cdhit099_prot_comp151673_c0_seq1_p1[&!color=#000000]
	Brch_Lingula_anatina_cdhit099_prot_comp151676_c3_seq5_p1[&!color=#000000]
	Brch_Lingula_anatina_cdhit099_prot_comp155243_c0_seq1_p1[&!color=#000000]
	Brch_Novocrania_anomala_PF00001_GPCR_A_Rhodopsin_Nano_rna_tri2_102679_1_p1_86[&!color=#000000]
	Brch_Novocrania_anomala_PF00001_GPCR_A_Rhodopsin_Nano_rna_tri2_118887_1_p1_81[&!color=#000000]
	Brch_Novocrania_anomala_PF00001_GPCR_A_Rhodopsin_Nano_rna_tri2_119556_1_p1_131[&!color=#000000]
	Brch_Novocrania_anomala_PF00001_GPCR_A_Rhodopsin_Nano_rna_tri2_120799_1_p1_105[&!color=#000000]
	Brch_Novocrania_anomala_PF00001_GPCR_A_Rhodopsin_Nano_rna_tri2_130000_1_p1_132[&!color=#000000]
	Brch_Novocrania_anomala_PF00001_GPCR_A_Rhodopsin_Nano_rna_tri2_16929_1_p1_144[&!color=#000000]
	Brch_Novocrania_anomala_PF00001_GPCR_A_Rhodopsin_Nano_rna_tri2_175327_1_p1_44[&!color=#000000]
	Brch_Novocrania_anomala_PF00001_GPCR_A_Rhodopsin_Nano_rna_tri2_38997_1_p1_129[&!color=#000000]
	Brch_Novocrania_anomala_PF00001_GPCR_A_Rhodopsin_Nano_rna_tri2_55001_1_p1_121[&!color=#000000]
	Brch_Novocrania_anomala_PF00001_GPCR_A_Rhodopsin_Nano_rna_tri2_75581_1_p1_96[&!color=#000000]
	Brch_Novocrania_anomala_PF00001_GPCR_A_Rhodopsin_Nano_rna_tri2_78310_1_p1_138[&!color=#000000]
	Brch_Novocrania_anomala_PF00001_GPCR_A_Rhodopsin_Nano_rna_tri2_84971_1_p1_130[&!color=#000000]
	Brch_Novocrania_anomala_PF00001_GPCR_A_Rhodopsin_Nano_rna_tri2_88871_1_p1_126[&!color=#000000]
	Brch_Novocrania_anomala_cdhit099_prot_Nano_rna_tri2_114841_1_p1[&!color=#000000]
	Brch_Novocrania_anomala_cdhit099_prot_Nano_rna_tri2_139550_1_p1[&!color=#000000]
	Brch_Novocrania_anomala_cdhit099_prot_Nano_rna_tri2_152443_1_p1[&!color=#000000]
	Brch_Novocrania_anomala_cdhit099_prot_Nano_rna_tri2_162748_1_p1[&!color=#000000]
	Brch_Novocrania_anomala_cdhit099_prot_Nano_rna_tri2_187312_1_p1[&!color=#000000]
	Brch_Novocrania_anomala_cdhit099_prot_Nano_rna_tri2_189665_1_p1[&!color=#000000]
	Brch_Novocrania_anomala_cdhit099_prot_Nano_rna_tri2_23478_1_p1[&!color=#000000]
	Brch_Novocrania_anomala_cdhit099_prot_Nano_rna_tri2_77203_1_p1[&!color=#000000]
	Brch_Novocrania_anomala_cdhit099_prot_Nano_rna_tri2_91610_1_p1[&!color=#000000]
	Brch_Terebratalia_transversa_cdhit099_prot_Ttra_rna_tri_1004_1_p1[&!color=#000000]
	Brch_Terebratalia_transversa_cdhit099_prot_Ttra_rna_tri_1007_2_p1[&!color=#000000]
	Brch_Terebratalia_transversa_cdhit099_prot_Ttra_rna_tri_11018_1_p1[&!color=#000000]
	Brch_Terebratalia_transversa_cdhit099_prot_Ttra_rna_tri_11898_1_p1[&!color=#000000]
	Brch_Terebratalia_transversa_cdhit099_prot_Ttra_rna_tri_13791_1_p1[&!color=#000000]
	Brch_Terebratalia_transversa_cdhit099_prot_Ttra_rna_tri_14095_1_p1[&!color=#000000]
	Brch_Terebratalia_transversa_cdhit099_prot_Ttra_rna_tri_14922_1_p1[&!color=#000000]
	Brch_Terebratalia_transversa_cdhit099_prot_Ttra_rna_tri_16647_1_p1[&!color=#000000]
	Brch_Terebratalia_transversa_cdhit099_prot_Ttra_rna_tri_18207_1_p1[&!color=#000000]
	Brch_Terebratalia_transversa_cdhit099_prot_Ttra_rna_tri_18471_1_p1[&!color=#000000]
	Brch_Terebratalia_transversa_cdhit099_prot_Ttra_rna_tri_18623_1_p1[&!color=#000000]
	Brch_Terebratalia_transversa_cdhit099_prot_Ttra_rna_tri_19448_1_p1[&!color=#000000]
	Brch_Terebratalia_transversa_cdhit099_prot_Ttra_rna_tri_19855_1_p1[&!color=#000000]
	Brch_Terebratalia_transversa_cdhit099_prot_Ttra_rna_tri_20446_1_p1[&!color=#000000]
	Brch_Terebratalia_transversa_cdhit099_prot_Ttra_rna_tri_20664_1_p1[&!color=#000000]
	Brch_Terebratalia_transversa_cdhit099_prot_Ttra_rna_tri_21407_1_p1[&!color=#000000]
	Brch_Terebratalia_transversa_cdhit099_prot_Ttra_rna_tri_2988_1_p1[&!color=#000000]
	Brch_Terebratalia_transversa_cdhit099_prot_Ttra_rna_tri_2988_2_p1[&!color=#000000]
	Brch_Terebratalia_transversa_cdhit099_prot_Ttra_rna_tri_5963_1_p1[&!color=#000000]
	Brch_Terebratalia_transversa_cdhit099_prot_Ttra_rna_tri_639_1_p1[&!color=#000000]
	Brch_Terebratalia_transversa_cdhit099_prot_Ttra_rna_tri_696_1_p1[&!color=#000000]
	CAA57620_1_G_protein_coupled_receptor_105_Lymnaea_stagnali[&!color=#000000]
	CCK_SK_108837_Ctel_97[&!color=#000000]
	CCK_SK_111302_Lgig_96[&!color=#000000]
	CCK_SK_111574_Lgig_95[&!color=#000000]
	CCK_SK_53990_Dpul_99[&!color=#000000]
	CCK_SK_557418_Trub_108[&!color=#000000]
	CCK_SK_560285_Trub_109[&!color=#000000]
	CCK_SK_570881_Trub_105[&!color=#000000]
	CCK_SK_7536_Tcas_98[&!color=#000000]
	CCK_SK_CCKaR_Hsap_106[&!color=#000000]
	CCK_SK_ENSCSAVT00000000635_Csav_113[&!color=#000000]
	CCK_SK_ENSCSAVT00000009328_Csav_111[&!color=#000000]
	CCK_SK_FBtr0113001_Dmel_100[&!color=#000000]
	CCK_SK_FBtr0113003_Dmel_101[&!color=#000000]
	CCK_SK_GLEAN_26458_Spur_102[&!color=#000000]
	CCK_SK_GasR_Hsap_107[&!color=#000000]
	CCK_SK_KH_C14_565_v1_B_ND1_1_Cint_112[&!color=#000000]
	CCK_SK_KH_C2_865_v1_A_ND1_1_Cint_110[&!color=#000000]
	CCK_SK_g9516_Skow_103[&!color=#000000]
	CCK_SK_g9517_Skow_104[&!color=#000000]
	Cele_NPR4_NP_001300304_1[&!color=#000000]
	Cele_NPR5_CCD70460_1[&!color=#000000]
	Cele_NPR_3_CAB05681_1[&!color=#000000]
	Crz_96936_Dpul_288[&!color=#000000]
	Ctel_NKY_ELT88594_1[&!color=#000000]
	EKC19941_Crassostrea_gigas_Proct[&!color=#000000]
	EKC29595_Crassostrea_gigas_proct[&!color=#000000]
	ELT88377_1_Ctel[&!color=#000000]
	ELT98787_1_Ctel[&!color=#000000]
	ELU06581_1_LK_CAPTEDRAFT_181725_Capitella_teleta[&!color=#000000]
	ELU14821_1_Ctel[&!color=#000000]
	ELU14980_1_Ctel[&!color=#000000]
	ETH_107077_Bflo_612[&!color=#000000]
	ETH_114263_Lgig_598[&!color=#000000]
	ETH_12493_Tcas_602[&!color=#000000]
	ETH_134925_Ctel_599[&!color=#000000]
	ETH_63132_Ctel_600[&!color=#000000]
	ETH_72094_Bflo_608[&!color=#000000]
	ETH_75205_Bflo_607[&!color=#000000]
	ETH_84870_Bflo_606[&!color=#000000]
	ETH_91415_Bflo_609[&!color=#000000]
	ETH_94148_Bflo_611[&!color=#000000]
	ETH_97618_Bflo_610[&!color=#000000]
	ETH_FBtr0084054_Dmel_603[&!color=#000000]
	ETH_GLEAN_27212_Spur_605[&!color=#000000]
	ETH_g16836_Skow_604[&!color=#000000]
	Ecdysozoa_EFA01332_Tcas[&!color=#000000]
	Ecdysozoa_XP_003247524_Apis_FMRF[&!color=#000000]
	Edn_GRP_CCHa_101288_Ctel_458[&!color=#000000]
	Edn_GRP_CCHa_108343_Lgig_454[&!color=#000000]
	Edn_GRP_CCHa_124159_Ctel_457[&!color=#000000]
	Edn_GRP_CCHa_125114_Ctel_460[&!color=#000000]
	Edn_GRP_CCHa_155652_Bflo_447[&!color=#000000]
	Edn_GRP_CCHa_225325_Ctel_459[&!color=#000000]
	Edn_GRP_CCHa_24752_Ctel_456[&!color=#000000]
	Edn_GRP_CCHa_43250_Dpul_461[&!color=#000000]
	Edn_GRP_CCHa_559538_Trub_450[&!color=#000000]
	Edn_GRP_CCHa_560270_Trub_445[&!color=#000000]
	Edn_GRP_CCHa_574185_Trub_452[&!color=#000000]
	Edn_GRP_CCHa_591761_Trub_448[&!color=#000000]
	Edn_GRP_CCHa_614043_Trub_442[&!color=#000000]
	Edn_GRP_CCHa_6805_Tcas_464[&!color=#000000]
	Edn_GRP_CCHa_707610_Trub_446[&!color=#000000]
	Edn_GRP_CCHa_708983_Trub_453[&!color=#000000]
	Edn_GRP_CCHa_76249_Bflo_440[&!color=#000000]
	Edn_GRP_CCHa_97253_Ctel_455[&!color=#000000]
	Edn_GRP_CCHa_BRS3_Hsap_441[&!color=#000000]
	Edn_GRP_CCHa_ENDRB_Hsap2_451[&!color=#000000]
	Edn_GRP_CCHa_ENDRB_Hsap_449[&!color=#000000]
	Edn_GRP_CCHa_FBtr0085975_Dmel_465[&!color=#000000]
	Edn_GRP_CCHa_FBtr0086893_Dmel_466[&!color=#000000]
	Edn_GRP_CCHa_GLEAN_09901_Spur_439[&!color=#000000]
	Edn_GRP_CCHa_GLEAN_10606_Spur_434[&!color=#000000]
	Edn_GRP_CCHa_GLEAN_11360_Spur_436[&!color=#000000]
	Edn_GRP_CCHa_GLEAN_11719_Spur_438[&!color=#000000]
	Edn_GRP_CCHa_GLEAN_17325_Spur_435[&!color=#000000]
	Edn_GRP_CCHa_GLEAN_21160_Spur_437[&!color=#000000]
	Edn_GRP_CCHa_GRPR_Hsap_444[&!color=#000000]
	Edn_GRP_CCHa_NMBR_Hsap_443[&!color=#000000]
	FMRF_EFX87823_hypothetical_protein_DAPPUDRAFT_311889_Dpul[&!color=#000000]
	FMRF_NP_001037007_FMRFamide_receptor_Bombyx_mori[&!color=#000000]
	FMRF_XP_001947807_FMRFamide_receptor_like_Apisum[&!color=#000000]
	FMRF_XP_969392_PREDICTED_Tcas[&!color=#000000]
	FMRF_receptor_FBpp0072850_dromelanogaster_[&!color=#000000]
	GPR150_118408_Lgig_243[&!color=#000000]
	GPR150_157899_Bflo_248[&!color=#000000]
	GPR150_183735_Ctel_242[&!color=#000000]
	GPR150_65210_Bflo_245[&!color=#000000]
	GPR150_GLEAN_01850_Spur_251[&!color=#000000]
	GPR150_GLEAN_13167_Spur_246[&!color=#000000]
	GPR150_GLEAN_28207_Spur_249[&!color=#000000]
	GPR150_GPR150_Hsap_252[&!color=#000000]
	GPR150_g1500_Skow_247[&!color=#000000]
	GPR150_g35874_Skow_244[&!color=#000000]
	GPR19_106237_Ctel_230[&!color=#000000]
	GPR19_208014_Lgig_229[&!color=#000000]
	GPR19_GPR19_Hsap_231[&!color=#000000]
	GPR19_XM_001191821_Spur_233[&!color=#000000]
	GPR19_XM_002591035_Bflo_234[&!color=#000000]
	GPR19_XM_002741243_Skow_232[&!color=#000000]
	GPR83_35369_Ctel_239[&!color=#000000]
	GPR83_55047_Lgig_240[&!color=#000000]
	GPR83_65232_Lgig_241[&!color=#000000]
	GPR83_715126_Trub_[&!color=#000000]
	GPR83_GLEAN_20376_Spur_[&!color=#000000]
	GPR83_GPR83_Hsap_[&!color=#000000]
	GnRH_AKH_Crz_103088_Lgig_59[&!color=#000000]
	GnRH_AKH_Crz_104885_Ctel_69[&!color=#000000]
	GnRH_AKH_Crz_1245_Tcas_64[&!color=#000000]
	GnRH_AKH_Crz_125249_Ctel_65[&!color=#000000]
	GnRH_AKH_Crz_126901_Ctel_61[&!color=#000000]
	GnRH_AKH_Crz_136055_Ctel_67[&!color=#000000]
	GnRH_AKH_Crz_160384_Ctel_68[&!color=#000000]
	GnRH_AKH_Crz_252736_Bflo_57[&!color=#000000]
	GnRH_AKH_Crz_40643_Dpul_70[&!color=#000000]
	GnRH_AKH_Crz_557592_Trub_81[&!color=#000000]
	GnRH_AKH_Crz_582287_Trub_80[&!color=#000000]
	GnRH_AKH_Crz_585464_Trub_84[&!color=#000000]
	GnRH_AKH_Crz_586116_Trub_82[&!color=#000000]
	GnRH_AKH_Crz_616899_Trub_83[&!color=#000000]
	GnRH_AKH_Crz_67572_Bflo_77[&!color=#000000]
	GnRH_AKH_Crz_67574_Bflo_78[&!color=#000000]
	GnRH_AKH_Crz_67610_Bflo_56[&!color=#000000]
	GnRH_AKH_Crz_97007_Ctel_66[&!color=#000000]
	GnRH_AKH_Crz_9772_Tcas_73[&!color=#000000]
	GnRH_AKH_Crz_ACYPI002471_Apis_72[&!color=#000000]
	GnRH_AKH_Crz_FBtr0075989_Dmel_60[&!color=#000000]
	GnRH_AKH_Crz_FBtr0079310_Dmel_71[&!color=#000000]
	GnRH_AKH_Crz_GLEAN_01536_Spur_75[&!color=#000000]
	GnRH_AKH_Crz_GLEAN_01537_Spur_76[&!color=#000000]
	GnRH_AKH_Crz_GnRHR_Hsap_79[&!color=#000000]
	GnRH_AKH_Crz_KH_C3_281_v1_C_SL1_1_Cint_89[&!color=#000000]
	GnRH_AKH_Crz_KH_C3_616_v1_A_ND1_1_Cint_87[&!color=#000000]
	GnRH_AKH_Crz_KH_C3_705_v1_A_SL1_1_Cint_90[&!color=#000000]
	GnRH_AKH_Crz_KH_L71_26_v1_A_ND1_1_Cint_85[&!color=#000000]
	GnRH_AKH_Crz_g25285_Skow_58[&!color=#000000]
	GnRH_AKH_Crz_reftig_35_1_80000_1_Csav_86[&!color=#000000]
	HsapNPYR2_NP_000901_1[&!color=#000000]
	L11_1_187417_Ctel_185[&!color=#000000]
	L11_1_198381_Ctel_187[&!color=#000000]
	L11_1_209653_Ctel_183[&!color=#000000]
	L11_1_215255_Ctel_184[&!color=#000000]
	L11_1_224577_Ctel_186[&!color=#000000]
	L11_1_Y54E2A_1_Cele_191[&!color=#000000]
	L11_1_g10590_Skow_188[&!color=#000000]
	L11_1_g3934_Skow_189[&!color=#000000]
	L11_1_g3935_Skow_190[&!color=#000000]
	LK_ACYPI000762_Apis_595[&!color=#000000]
	LK_ACYPI010083_Apis_593[&!color=#000000]
	LK_FBtr0077149_Dmel_594[&!color=#000000]
	LK_NP_001161604_1_Saccoglossus_kowalevskii[&!color=#000000]
	LK_XP_002732000_1_Saccoglossus_kowalevskii[&!color=#000000]
	LK_XP_002732001_2_PREDICTED_-Saccoglossus_kowalevskii-[&!color=#000000]
	Lineus_longissimus_EP_GPCR_deorphanized_MN068405_1[&!color=#000000]
	M4I0F4_MIP_allatostatinB_PDum[&!color=#000000]
	Mollusca_Crassostrea_gigas_EKC17199[&!color=#000000]
	Mollusca_Crassostrea_gigas_EKC18826[&!color=#000000]
	Mollusca_Crassostrea_gigas_EKC19158_scaffold43242_202114_203238_1_gene_CGI_10009553_transcript_EKC19158_Pyroglutamylated_RFamide_peptide_receptor_Acc_K1PCE5[&!color=#000000]
	Mollusca_Crassostrea_gigas_EKC19713_scaffold42794_103783_126122_1_gene_CGI_10007698_transcript_EKC19713_Tachykinin_like_peptide_receptor_99D_Acc_K1PDT2[&!color=#000000]
	Mollusca_Crassostrea_gigas_EKC19986[&!color=#000000]
	Mollusca_Crassostrea_gigas_EKC21149[&!color=#000000]
	Mollusca_Crassostrea_gigas_EKC21183_scaffold40744_28179_36974_1_gene_CGI_10004376_transcript_EKC21183_Pyroglutamylated_RFamide_peptide_receptor_Acc_K1PHY8[&!color=#000000]
	Mollusca_Crassostrea_gigas_EKC21184[&!color=#000000]
	Mollusca_Crassostrea_gigas_EKC21780_cck[&!color=#000000]
	Mollusca_Crassostrea_gigas_EKC22066[&!color=#000000]
	Mollusca_Crassostrea_gigas_EKC23715_scaffold1863_229985_232626__1_gene_CGI_10016691_transcript_EKC23715_Cephalotocin_receptor_1_Acc_K1Q4E0[&!color=#000000]
	Mollusca_Crassostrea_gigas_EKC26551_cck[&!color=#000000]
	Mollusca_Crassostrea_gigas_EKC26657_gpr83[&!color=#000000]
	Mollusca_Crassostrea_gigas_EKC27779[&!color=#000000]
	Mollusca_Crassostrea_gigas_EKC27836[&!color=#000000]
	Mollusca_Crassostrea_gigas_EKC27937_LQ[&!color=#000000]
	Mollusca_Crassostrea_gigas_EKC28427_scaffold1301_69784_74292__1_gene_CGI_10027704_transcript_EKC28427_Tachykinin_like_peptide_receptor_86C_Acc_K1PVP9[&!color=#000000]
	Mollusca_Crassostrea_gigas_EKC2848[&!color=#000000]
	Mollusca_Crassostrea_gigas_EKC29112_bradykinn[&!color=#000000]
	Mollusca_Crassostrea_gigas_EKC30917_NPY[&!color=#000000]
	Mollusca_Crassostrea_gigas_EKC30923_scaffold1021_366978_369720_1_gene_CGI_10022492_transcript_EKC30923_Neuropeptide_capa_receptor_Acc_K1QAF5[&!color=#000000]
	Mollusca_Crassostrea_gigas_EKC31044_scaffold1016_192564_202987__1_gene_CGI_10016888_transcript_EKC31044_Growth_hormone_secretagogue_receptor_type_1_Acc_K1QIN6[&!color=#000000]
	Mollusca_Crassostrea_gigas_EKC31046_scaffold1016_243615_249720__1_gene_CGI_10016890_transcript_EKC31046_Growth_hormone_secretagogue_receptor_type_1_Acc_K1RAJ4[&!color=#000000]
	Mollusca_Crassostrea_gigas_EKC31595[&!color=#000000]
	Mollusca_Crassostrea_gigas_EKC31663[&!color=#000000]
	Mollusca_Crassostrea_gigas_EKC32107[&!color=#000000]
	Mollusca_Crassostrea_gigas_EKC32461_scaffold833_189546_194107_1_gene_CGI_10016734_transcript_EKC32461_FMRFamide_receptor_Acc_K1RED3[&!color=#000000]
	Mollusca_Crassostrea_gigas_EKC32751[&!color=#000000]
	Mollusca_Crassostrea_gigas_EKC33760_TRH[&!color=#000000]
	Mollusca_Crassostrea_gigas_EKC33871[&!color=#000000]
	Mollusca_Crassostrea_gigas_EKC34106[&!color=#000000]
	Mollusca_Crassostrea_gigas_EKC35560[&!color=#000000]
	Mollusca_Crassostrea_gigas_EKC35658_scaffold521_27785_28747_1_gene_CGI_10009383_transcript_EKC35658_FMRFamide_receptor_Acc_K1QP43[&!color=#000000]
	Mollusca_Crassostrea_gigas_EKC35781_npy[&!color=#000000]
	Mollusca_Crassostrea_gigas_EKC35843_CCK[&!color=#000000]
	Mollusca_Crassostrea_gigas_EKC35844[&!color=#000000]
	Mollusca_Crassostrea_gigas_EKC39071_scaffold290_474188_477882__1_gene_CGI_10018551_transcript_EKC39071_Neuropeptide_FF_receptor_2_Acc_K1RW77[&!color=#000000]
	Mollusca_Crassostrea_gigas_EKC39231[&!color=#000000]
	Mollusca_Crassostrea_gigas_EKC39562[&!color=#000000]
	Mollusca_Crassostrea_gigas_EKC39563[&!color=#000000]
	Mollusca_Crassostrea_gigas_EKC39590_NPY[&!color=#000000]
	Mollusca_Crassostrea_gigas_EKC39593_scaffold248_292908_297570__1_gene_CGI_10017233_transcript_EKC39593_Neuropeptide_Y_receptor_Acc_K1R160[&!color=#000000]
	Mollusca_Crassostrea_gigas_EKC39941[&!color=#000000]
	Mollusca_Crassostrea_gigas_EKC41435[&!color=#000000]
	Mollusca_Crassostrea_gigas_EKC42129[&!color=#000000]
	Mollusca_Crassostrea_gigas_EKC42463_scaffold59_133529[&!color=#000000]
	Mollusca_Crassostrea_gigas_EKC42464[&!color=#000000]
	Mollusca_Crassostrea_gigas_EKC42465[&!color=#000000]
	Mollusca_Crassostrea_gigas_EKC42466[&!color=#000000]
	Mollusca_Crassostrea_gigas_EKC42912_scaffold22_972247_973470__1_gene_CGI_10028887_transcript_EKC42912_FMRFamide_receptor_Acc_K1R0P6[&!color=#000000]
	Mollusca_Crassostrea_gigas_EKC42996_scaffold20_803702_804664_1_gene_CGI_10023599_transcript_EKC42996_FMRFamide_receptor_Acc_K1S6F1[&!color=#000000]
	Mollusca_Crassostrea_gigas_EKC43219_scaffold3_1029563_1030663_1_gene_CGI_10027318_transcript_EKC43219_Neuromedin_B_receptor_Acc_K1RHG0[&!color=#000000]
	MyoSupMOd_Ecdysozoa_lcl_D6X512_TRICAS[&!color=#000000]
	MyoSupMOd_Ecdysozoa_lcl_E9GNF9_DAPPUlex[&!color=#000000]
	MyoSupMOd_Ecdysozoa_lcl_J9JQ44_ACYPI[&!color=#000000]
	MyoSupMOd_Spiralia_gnl_Capca1_117749_Capitella_teleta[&!color=#000000]
	MyoSupMOd_Spiralia_gnl_Capca1_142791_Capitella_teleta[&!color=#000000]
	MyoSupMOd_Spiralia_gnl_Capca1_24794_Capitella_teleta[&!color=#000000]
	MyoSupMOd_Spiralia_gnl_Capca1_89325_Capitella_teleta[&!color=#000000]
	MyoSupMOd_Spiralia_gnl_Helro1_67859_Helobdella_robusta[&!color=#000000]
	MyoSupMOd_Spiralia_gnl_Lotgi1_105511_Lottia_gigantea[&!color=#000000]
	MyoSupMOd_Spiralia_gnl_Lotgi1_105773_Lottia_gigantea_Lophotrochozoa[&!color=#000000]
	MyoSupMOd_Spiralia_gnl_Lotgi1_124239_Lottia_gigantea_Lophotrochozoa_Mollusca_1488_960_1000_361_934_696[&!color=#000000]
	MyoSupMOd_Spiralia_gnl_Lotgi1_160192_Lottia_gigantea_Lophotrochozoa[&!color=#000000]
	MyoSupMOd_Spiralia_gnl_Lotgi1_94475_Lottia_gigantea_Lophotrochozoa_Mollusca_1492_964_1004_357_930_698[&!color=#000000]
	MyoSupMOd_Spiralia_lcl_K1PH83_Crassostrea_gigas[&!color=#000000]
	MyoSupMOd_Spiralia_lcl_K1RNC7_Crassostrea_gigas[&!color=#000000]
	NMU_11171_Tcas_125[&!color=#000000]
	NMU_11320_Tcas_126[&!color=#000000]
	NMU_212803_Bflo_139[&!color=#000000]
	NMU_22938_Ctel_132[&!color=#000000]
	NMU_230703_Bflo_140[&!color=#000000]
	NMU_568630_Trub_150[&!color=#000000]
	NMU_57322_Dpul_121[&!color=#000000]
	NMU_573305_Trub_144[&!color=#000000]
	NMU_577625_Trub_153[&!color=#000000]
	NMU_58679_Bflo_148[&!color=#000000]
	NMU_593582_Trub_115[&!color=#000000]
	NMU_598362_Trub_117[&!color=#000000]
	NMU_602986_Trub_141[&!color=#000000]
	NMU_614997_Trub_116[&!color=#000000]
	NMU_7170_Tcas_123[&!color=#000000]
	NMU_734797_Trub_143[&!color=#000000]
	NMU_91538_Lgig_131[&!color=#000000]
	NMU_93568_Lgig_130[&!color=#000000]
	NMU_ACYPI000735_Apis_124[&!color=#000000]
	NMU_C48C5_1_Cele_133[&!color=#000000]
	NMU_Contig133290_Skow_137[&!color=#000000]
	NMU_Contig16_595000_Ppac_120[&!color=#000000]
	NMU_Contig38_910000_970000_Ppac_134[&!color=#000000]
	NMU_Contig79_200000_250000_Ppac_136[&!color=#000000]
	NMU_F02E8_2a_Cele_135[&!color=#000000]
	NMU_FBtr0078379_Dmel_122[&!color=#000000]
	NMU_FBtr0082745_Dmel_129[&!color=#000000]
	NMU_FBtr0082773_Dmel_128[&!color=#000000]
	NMU_FBtr0100131_Dmel_127[&!color=#000000]
	NMU_GHSR_Hsap_142[&!color=#000000]
	NMU_GLEAN_04603_Spur_138[&!color=#000000]
	NMU_GPR39_Hsap_149[&!color=#000000]
	NMU_K10B4_4_Cele_119[&!color=#000000]
	NMU_MTLR_Hsap_145[&!color=#000000]
	NMU_NMUR1_Hsap_118[&!color=#000000]
	NMU_NMUR2_Hsap_114[&!color=#000000]
	NMU_NM_001105235_Trub_151[&!color=#000000]
	NMU_NTR1_Hsap_152[&!color=#000000]
	NMU_NTR2_Hsap_154[&!color=#000000]
	NPFF_SIFa_130761_Ctel_431[&!color=#000000]
	NPFF_SIFa_198272_Dpul_429[&!color=#000000]
	NPFF_SIFa_225192_Ctel_433[&!color=#000000]
	NPFF_SIFa_597191_Trub_410[&!color=#000000]
	NPFF_SIFa_FBtr0084098_Dmel_428[&!color=#000000]
	NPS_CCAP_02216_Tcas_373[&!color=#000000]
	NPS_CCAP_126859_Lgig_375[&!color=#000000]
	NPS_CCAP_136071_Ctel_378[&!color=#000000]
	NPS_CCAP_139356_Lgig_376[&!color=#000000]
	NPS_CCAP_212588_Bflo_381[&!color=#000000]
	NPS_CCAP_226790_Lgig_377[&!color=#000000]
	NPS_CCAP_231874_Bflo_380[&!color=#000000]
	NPS_CCAP_FBtr0304043_FBtr0084983_Dmel_372[&!color=#000000]
	NPS_CCAP_GLEAN_21291_Spur_382[&!color=#000000]
	NPS_CCAP_NPSR1_Hsap_379[&!color=#000000]
	NPS_CCAP_g7135_Skow_383[&!color=#000000]
	NPY4Spiralia_EKC35974_FMRFamide_receptor_Cgig[&!color=#000000]
	NPY4Spiralia_EKC37857_FMRFamide_receptor_Cgig[&!color=#000000]
	NPY4Spiralia_ELT97247_hypothetical_protein_CAPTEDRAFT_24477[&!color=#000000]
	NPY4Spiralia_ELU17361_hypothetical_protein_CAPTEDRAFT_228436[&!color=#000000]
	NPY4Spiralia_XP_009009215_hypothetical_protein_HELRODRAFT_63764_partial_Helobdella_robusta[&!color=#000000]
	NPY4Spiralia_XP_009057864_hypothetical_protein_LOTGIDRAFT_153588[&!color=#000000]
	NPY4Spiralia_XP_013419045_1_lingula_anatina[&!color=#000000]
	NPY_F_115283_Lgig_156[&!color=#000000]
	NPY_F_127250_Lgig_177[&!color=#000000]
	NPY_F_160421_Ctel_176[&!color=#000000]
	NPY_F_299732_Dpul_162[&!color=#000000]
	NPY_F_597592_Trub_179[&!color=#000000]
	NPY_F_614597_Trub_174[&!color=#000000]
	NPY_F_709330_Trub_182[&!color=#000000]
	NPY_F_709535_Trub_180[&!color=#000000]
	NPY_F_95081_Lgig_171[&!color=#000000]
	NPY_F_ACYPI007664_Apis_167[&!color=#000000]
	NPY_F_FBtr0078590_Dmel_161[&!color=#000000]
	NPY_F_NPY1R_Hsap_181[&!color=#000000]
	NPY_F_NPY4R_Hsap_178[&!color=#000000]
	NP_001002911_GPCR139_Homosap[&!color=#000000]
	NP_001026299_1_NPY2_Gallus_gallus[&!color=#000000]
	NP_001097092_trissin_Dmel[&!color=#000000]
	NP_001266380_1_neuropeptide_FF_receptor_Bmor[&!color=#000000]
	NP_001293732_1_NPR_12_Cele[&!color=#000000]
	NP_004876_2_neuropeptide_FF_receptor_2_isoform_1_Homo_sapiens[&!color=#000000]
	NP_501701_2_NPPR2_Cele[&!color=#000000]
	NP_508816_1_sNPF1_Cele[&!color=#000000]
	NP_524176_1_sNPF_Dmel[&!color=#000000]
	Nmr_Cerebratulus_marginatus_comp57448_c0_seq1_m_62022[&!color=#000000]
	Nmr_Cerebratulus_spec_TRINITY_DN25483_c1_g1_i1_m_78900[&!color=#000000]
	Nmr_Cerebratulus_spec_TRINITY_DN35694_c1_g7_i4_m_126919[&!color=#000000]
	Nmr_Cerebratulus_spec_TRINITY_DN64782_c0_g1_i1_m_51629[&!color=#000000]
	Nmr_Lineus_lacteus_comp10914_c0_seq1_m_13858[&!color=#000000]
	Nmr_Lineus_lacteus_comp14851_c0_seq1_m_21282[&!color=#000000]
	Nmr_Lineus_lacteus_comp14851_c0_seq4_m_21287[&!color=#000000]
	Nmr_Lineus_lacteus_comp15231_c0_seq1_m_22288[&!color=#000000]
	Nmr_Lineus_lacteus_comp16225_c0_seq1_m_24913[&!color=#000000]
	Nmr_Lineus_lacteus_comp17895_c0_seq1_m_30035[&!color=#000000]
	Nmr_Lineus_lacteus_comp19013_c0_seq1_m_34334[&!color=#000000]
	Nmr_Lineus_lacteus_comp20014_c0_seq1_m_38598[&!color=#000000]
	Nmr_Lineus_lacteus_comp20969_c0_seq1_m_43816[&!color=#000000]
	Nmr_Lineus_lacteus_comp21379_c0_seq1_m_46312[&!color=#000000]
	Nmr_Lineus_lacteus_comp21822_c0_seq1_m_48995[&!color=#000000]
	Nmr_Lineus_lacteus_comp23185_c0_seq1_m_59481[&!color=#000000]
	Nmr_Lineus_lacteus_comp23727_c0_seq3_m_64598[&!color=#000000]
	Nmr_Lineus_lacteus_comp24473_c0_seq1_m_72650[&!color=#000000]
	Nmr_Lineus_lacteus_comp24802_c0_seq1_m_76709[&!color=#000000]
	Nmr_Lineus_lacteus_comp26487_c0_seq3_m_113522[&!color=#000000]
	Nmr_Lineus_lacteus_comp27982_c0_seq10_m_181150[&!color=#000000]
	Nmr_Lineus_lacteus_comp32635_c0_seq1_m_253188[&!color=#000000]
	Nmr_Lineus_lacteus_comp34129_c0_seq1_m_254905[&!color=#000000]
	Nmr_Lineus_lacteus_comp34308_c0_seq1_m_255134[&!color=#000000]
	Nmr_Lineus_lacteus_comp4269_c0_seq1_m_4191[&!color=#000000]
	Nmr_Lineus_lacteus_comp8614_c0_seq1_m_10261[&!color=#000000]
	Nmr_Lineus_longissimus_c21658_g2_i1_m_11967[&!color=#000000]
	Nmr_Lineus_longissimus_c29461_g1_i1_m_19803[&!color=#000000]
	Nmr_Lineus_longissimus_c37436_g1_i1_m_42735[&!color=#000000]
	Nmr_Lineus_longissimus_c38047_g2_i1_m_45442[&!color=#000000]
	Nmr_Lineus_longissimus_c40072_g1_i1_m_57034[&!color=#000000]
	Nmr_Lineus_longissimus_c40197_g1_i1_m_57717[&!color=#000000]
	Nmr_Lineus_longissimus_c42017_g1_i1_m_71280[&!color=#000000]
	Nmr_Lineus_longissimus_c42355_g1_i1_m_73838[&!color=#000000]
	Nmr_Lineus_longissimus_c42841_g3_i2_m_77903[&!color=#000000]
	Nmr_Lineus_longissimus_c43538_g1_i3_m_84150[&!color=#000000]
	Nmr_Lineus_longissimus_c44567_g1_i1_m_94126[&!color=#000000]
	Nmr_Lineus_longissimus_c44831_g2_i1_m_96916[&!color=#000000]
	Nmr_Lineus_longissimus_c45497_g1_i2_m_104402[&!color=#000000]
	Nmr_Lineus_longissimus_c45499_g1_i1_m_104416[&!color=#000000]
	Nmr_Lineus_longissimus_c47774_g1_i1_m_131895[&!color=#000000]
	Nmr_Lineus_longissimus_c51027_g1_i1_m_179850[&!color=#000000]
	Nmr_Lineus_longissimus_c51921_g1_i1_m_196292[&!color=#000000]
	Nmr_Lineus_ruber_Lvir_rna_tri_20625_1_m_42165[&!color=#000000]
	Nmr_Lineus_ruber_Lvir_rna_tri_56129_1_m_99603[&!color=#000000]
	Nmr_Lineus_ruber_Lvir_rna_tri_65055_1_m_110223[&!color=#000000]
	Nmr_Lineus_ruber_Lvir_rna_tri_83105_1_m_125683[&!color=#000000]
	Nmr_Lineus_ruber_Lvir_rna_tri_87735_1_m_128944[&!color=#000000]
	Nmr_Notospermus_geniculatus_g3484_t1[&!color=#000000]
	Nmr_Notospermus_geniculatus_g42164_t1[&!color=#000000]
	Nmr_Notospermus_geniculatus_g5921_t1[&!color=#000000]
	Nmr_Notospermus_geniculatus_g6126_t1[&!color=#000000]
	Nmr_Notospermus_geniculatus_g6586_t1[&!color=#000000]
	Nmr_Notospermus_geniculatus_g6587_t1[&!color=#000000]
	Nmrn_Baseodiscus_unicolor_Contig13647_m_249397_complete_78_894_258[&!color=#000000]
	Nmrn_Baseodiscus_unicolor_Contig27419_m_262576_internal_48_648_33[&!color=#000000]
	Nmrn_Baseodiscus_unicolor_Contig32082_m_267167_internal_59_724_104[&!color=#000000]
	Nmrn_Baseodiscus_unicolor_Contig8137_m_243754_internal_53_685_67[&!color=#000000]
	Nmrn_Baseodiscus_unicolor_TRINITY_DN101347_c1_g1_i11_m_82696_complete_72_792_165[&!color=#000000]
	Nmrn_Baseodiscus_unicolor_TRINITY_DN25795_c0_g1_i1_m_228697_internal_69_774_149[&!color=#000000]
	Nmrn_Baseodiscus_unicolor_TRINITY_DN65512_c0_g1_i1_m_202714_3prime_partial_52_662_46[&!color=#000000]
	Nmrn_Baseodiscus_unicolor_TRINITY_DN87446_c2_g3_i1_m_188448_3prime_partial_51_657_41[&!color=#000000]
	Nmrn_Cephalothrix_hongkongiensis_comp111151_c0_seq1_m_97824_3prime_partial_119_726_105[&!color=#000000]
	Nmrn_Cephalothrix_hongkongiensis_comp26517_c0_seq4_m_17471_internal_101_663_47[&!color=#000000]
	Nmrn_Cerebratulus_marginatus_comp1086418_c0_seq1_m_137607_5prime_partial_155_721_101[&!color=#000000]
	Nmrn_Cerebratulus_spec_Contig1308_m_198188_5prime_partial_409_758_135[&!color=#000000]
	Nmrn_Cerebratulus_spec_Contig4512_m_208911_5prime_partial_451_889_253[&!color=#000000]
	Nmrn_Cerebratulus_spec_Contig7195_m_218492_complete_393_750_129[&!color=#000000]
	Nmrn_Cerebratulus_spec_Contig7695_m_220013_complete_345_682_64[&!color=#000000]
	Nmrn_Cerebratulus_spec_TRINITY_DN11376_c0_g1_i1_m_69469_5prime_partial_441_836_200[&!color=#000000]
	Nmrn_Cerebratulus_spec_TRINITY_DN14213_c1_g1_i1_m_81951_3prime_partial_373_723_103[&!color=#000000]
	Nmrn_Cerebratulus_spec_TRINITY_DN15062_c0_g1_i1_m_138840_3prime_partial_386_744_123[&!color=#000000]
	Nmrn_Cerebratulus_spec_TRINITY_DN16116_c0_g1_i1_m_188_complete_446_858_222[&!color=#000000]
	Nmrn_Cerebratulus_spec_TRINITY_DN16725_c1_g1_i1_m_39460_3prime_partial_447_859_223[&!color=#000000]
	Nmrn_Cerebratulus_spec_TRINITY_DN18558_c0_g1_i1_m_99170_complete_466_973_328[&!color=#000000]
	Nmrn_Cerebratulus_spec_TRINITY_DN22802_c0_g1_i1_m_131835_3prime_partial_366_716_96[&!color=#000000]
	Nmrn_Cerebratulus_spec_TRINITY_DN24756_c1_g1_i1_m_120439_internal_443_846_210[&!color=#000000]
	Nmrn_Cerebratulus_spec_TRINITY_DN25212_c1_g4_i1_m_5505_complete_464_957_312[&!color=#000000]
	Nmrn_Cerebratulus_spec_TRINITY_DN28132_c0_g1_i2_m_145874_complete_474_996_350[&!color=#000000]
	Nmrn_Cerebratulus_spec_TRINITY_DN28213_c1_g1_i1_m_14583_complete_480_1010_364[&!color=#000000]
	Nmrn_Cerebratulus_spec_TRINITY_DN34018_c3_g1_i2_m_185200_complete_462_953_308[&!color=#000000]
	Nmrn_Cerebratulus_spec_TRINITY_DN34582_c0_g1_i2_m_98510_complete_439_827_191[&!color=#000000]
	Nmrn_Cerebratulus_spec_TRINITY_DN35340_c2_g1_i2_m_177378_complete_433_814_178[&!color=#000000]
	Nmrn_Cerebratulus_spec_TRINITY_DN37161_c0_g1_i2_m_106821_complete_444_851_215[&!color=#000000]
	Nmrn_Cerebratulus_spec_TRINITY_DN38009_c1_g2_i1_m_110188_3prime_partial_319_653_38[&!color=#000000]
	Nmrn_Cerebratulus_spec_TRINITY_DN38009_c2_g2_i1_m_110202_3prime_partial_311_642_29[&!color=#000000]
	Nmrn_Cerebratulus_spec_TRINITY_DN40840_c0_g1_i1_m_28549_complete_427_788_161[&!color=#000000]
	Nmrn_Cerebratulus_spec_TRINITY_DN43264_c0_g1_i1_m_124191_internal_344_681_63[&!color=#000000]
	Nmrn_Cerebratulus_spec_TRINITY_DN47514_c0_g1_i1_m_70034_5prime_partial_414_765_142[&!color=#000000]
	Nmrn_Cerebratulus_spec_TRINITY_DN7263_c0_g1_i1_m_115924_complete_463_954_309[&!color=#000000]
	Nmrn_Cerebratulus_spec_TRINITY_DN7267_c0_g1_i1_m_115875_5prime_partial_428_794_167[&!color=#000000]
	Nmrn_Lineus_longissimus_c22591_g1_i1_m_12693_3prime_partial_700_706_86[&!color=#000000]
	Nmrn_Lineus_longissimus_c27797_g1_i1_m_17649_complete_992_941_296[&!color=#000000]
	Nmrn_Lineus_longissimus_c29287_g1_i1_m_19515_3prime_partial_667_666_50[&!color=#000000]
	Nmrn_Lineus_longissimus_c30033_g1_i1_m_20756_3prime_partial_737_742_121[&!color=#000000]
	Nmrn_Lineus_longissimus_c32830_g1_i2_m_26463_complete_977_922_283[&!color=#000000]
	Nmrn_Lineus_longissimus_c32830_g1_i3_m_26468_complete_1040_1011_365[&!color=#000000]
	Nmrn_Lineus_longissimus_c33408_g1_i1_m_27847_complete_961_898_261[&!color=#000000]
	Nmrn_Lineus_longissimus_c35886_g1_i3_m_35877_complete_1017_984_339[&!color=#000000]
	Nmrn_Lineus_longissimus_c37073_g1_i1_m_40942_complete_922_849_213[&!color=#000000]
	Nmrn_Lineus_longissimus_c37114_g1_i2_m_41168_complete_916_844_208[&!color=#000000]
	Nmrn_Lineus_longissimus_c37372_g1_i1_m_42318_3prime_partial_839_777_152[&!color=#000000]
	Nmrn_Lineus_longissimus_c38155_g1_i1_m_46003_complete_1021_995_349[&!color=#000000]
	Nmrn_Lineus_longissimus_c38807_g1_i1_m_49277_complete_1012_974_329[&!color=#000000]
	Nmrn_Lineus_longissimus_c38915_g1_i1_m_49884_complete_949_878_242[&!color=#000000]
	Nmrn_Lineus_longissimus_c39047_g2_i2_m_50625_complete_1013_975_330[&!color=#000000]
	Nmrn_Lineus_longissimus_c39355_g1_i1_m_52261_complete_869_785_159[&!color=#000000]
	Nmrn_Lineus_longissimus_c39466_g1_i1_m_52893_5prime_partial_914_843_207[&!color=#000000]
	Nmrn_Lineus_longissimus_c39623_g1_i1_m_54042_complete_1009_968_323[&!color=#000000]
	Nmrn_Lineus_longissimus_c39726_g1_i1_m_54709_complete_950_879_243[&!color=#000000]
	Nmrn_Lineus_longissimus_c40021_g5_i1_m_56733_complete_939_867_231[&!color=#000000]
	Nmrn_Lineus_longissimus_c41470_g1_i1_m_66734_complete_988_937_293[&!color=#000000]
	Nmrn_Lineus_longissimus_c41867_g1_i1_m_69928_complete_886_810_174[&!color=#000000]
	Nmrn_Lineus_longissimus_c42626_g2_i1_m_76135_3prime_partial_974_917_278[&!color=#000000]
	Nmrn_Lineus_longissimus_c42841_g3_i4_m_77911_complete_1044_1013_367[&!color=#000000]
	Nmrn_Lineus_longissimus_c43059_g1_i1_m_79738_complete_971_908_269[&!color=#000000]
	Nmrn_Lineus_longissimus_c43068_g1_i1_m_79783_complete_986_932_288[&!color=#000000]
	Nmrn_Lineus_longissimus_c43356_g1_i1_m_82267_complete_1047_1014_368[&!color=#000000]
	Nmrn_Lineus_longissimus_c43817_g1_i1_m_86706_complete_1002_955_310[&!color=#000000]
	Nmrn_Lineus_longissimus_c43817_g1_i2_m_86712_complete_1016_981_336[&!color=#000000]
	Nmrn_Lineus_longissimus_c44279_g1_i1_m_91110_complete_954_882_246[&!color=#000000]
	Nmrn_Lineus_longissimus_c44475_g1_i1_m_93146_5prime_partial_981_929_287[&!color=#000000]
	Nmrn_Lineus_longissimus_c44681_g3_i1_m_95319_complete_1020_991_345[&!color=#000000]
	Nmrn_Lineus_longissimus_c44681_g3_i3_m_95326_complete_960_897_260[&!color=#000000]
	Nmrn_Lineus_longissimus_c44712_g1_i3_m_95650_5prime_partial_1043_1012_366[&!color=#000000]
	Nmrn_Lineus_longissimus_c44725_g2_i1_m_95824_complete_888_811_175[&!color=#000000]
	Nmrn_Lineus_longissimus_c45413_g2_i1_m_103415_complete_787_759_136[&!color=#000000]
	Nmrn_Lineus_longissimus_c45497_g1_i3_m_104406_complete_996_948_303[&!color=#000000]
	Nmrn_Lineus_longissimus_c45547_g1_i1_m_105001_internal_664_664_48[&!color=#000000]
	Nmrn_Lineus_longissimus_c45665_g1_i1_m_106388_3prime_partial_828_772_147[&!color=#000000]
	Nmrn_Lineus_longissimus_c46315_g1_i1_m_114157_complete_689_693_75[&!color=#000000]
	Nmrn_Lineus_longissimus_c46927_g1_i1_m_121625_complete_957_884_248[&!color=#000000]
	Nmrn_Lineus_longissimus_c46967_g3_i1_m_122113_complete_1030_1000_354[&!color=#000000]
	Nmrn_Lineus_longissimus_c47122_g1_i2_m_124145_complete_980_927_285[&!color=#000000]
	Nmrn_Lineus_longissimus_c47284_g1_i1_m_126096_complete_1019_989_343[&!color=#000000]
	Nmrn_Lineus_longissimus_c47774_g1_i4_m_131903_complete_1010_970_325[&!color=#000000]
	Nmrn_Lineus_longissimus_c48431_g1_i2_m_140226_complete_862_782_156[&!color=#000000]
	Nmrn_Lineus_longissimus_c48431_g1_i3_m_140230_complete_930_860_224[&!color=#000000]
	Nmrn_Lineus_longissimus_c48478_g1_i3_m_140903_complete_999_951_306[&!color=#000000]
	Nmrn_Lineus_longissimus_c48478_g1_i7_m_140914_complete_867_784_158[&!color=#000000]
	Nmrn_Lineus_longissimus_c48655_g1_i1_m_143349_3prime_partial_678_673_56[&!color=#000000]
	Nmrn_Lineus_longissimus_c48655_g2_i1_m_143357_complete_843_778_153[&!color=#000000]
	Nmrn_Lineus_longissimus_c48691_g1_i1_m_143882_complete_928_856_220[&!color=#000000]
	Nmrn_Lineus_longissimus_c48717_g1_i1_m_144166_5prime_partial_929_857_221[&!color=#000000]
	Nmrn_Lineus_longissimus_c48976_g2_i1_m_148008_complete_944_872_236[&!color=#000000]
	Nmrn_Lineus_longissimus_c49005_g1_i2_m_148516_3prime_partial_699_704_84[&!color=#000000]
	Nmrn_Lineus_longissimus_c49058_g1_i2_m_149144_complete_952_880_244[&!color=#000000]
	Nmrn_Lineus_longissimus_c49523_g1_i1_m_155823_complete_964_900_263[&!color=#000000]
	Nmrn_Lineus_longissimus_c49550_g1_i1_m_156293_complete_991_939_295[&!color=#000000]
	Nmrn_Lineus_longissimus_c49597_g2_i1_m_157110_3prime_partial_679_674_57[&!color=#000000]
	Nmrn_Lineus_longissimus_c49923_g1_i1_m_162038_complete_953_881_245[&!color=#000000]
	Nmrn_Lineus_longissimus_c50627_g3_i2_m_173070_complete_904_832_196[&!color=#000000]
	Nmrn_Lineus_longissimus_c50755_g1_i2_m_175266_5prime_partial_932_861_225[&!color=#000000]
	Nmrn_Lineus_longissimus_c50755_g1_i3_m_175271_5prime_partial_947_876_240[&!color=#000000]
	Nmrn_Lineus_longissimus_c51921_g1_i1_m_196293_complete_958_885_249[&!color=#000000]
	Nmrn_Lineus_longissimus_c63212_g1_i1_m_208434_complete_924_850_214[&!color=#000000]
	Nmrn_Lineus_ruber_Lvir_rna_tri_103199_1_m_138048_3prime_partial_1194_755_133[&!color=#000000]
	Nmrn_Lineus_ruber_Lvir_rna_tri_30971_1_m_60438_complete_1257_909_270[&!color=#000000]
	Nmrn_Lineus_ruber_Lvir_rna_tri_48089_1_m_88465_complete_1227_824_188[&!color=#000000]
	Nmrn_Lineus_ruber_Lvir_rna_tri_51538_1_m_93303_complete_1280_1001_355[&!color=#000000]
	Nmrn_Lineus_ruber_Lvir_rna_tri_51947_1_m_93910_complete_1250_886_250[&!color=#000000]
	Nmrn_Lineus_ruber_Lvir_rna_tri_53614_1_m_96202_complete_1228_828_192[&!color=#000000]
	Nmrn_Lineus_ruber_Lvir_rna_tri_54918_1_m_97994_complete_1267_938_294[&!color=#000000]
	Nmrn_Lineus_ruber_Lvir_rna_tri_56129_1_m_99602_complete_1246_870_234[&!color=#000000]
	Nmrn_Lineus_ruber_Lvir_rna_tri_56770_1_m_100450_complete_1259_915_276[&!color=#000000]
	Nmrn_Lineus_ruber_Lvir_rna_tri_56953_1_m_100723_complete_1204_773_148[&!color=#000000]
	Nmrn_Lineus_ruber_Lvir_rna_tri_58524_1_m_102747_complete_1271_952_307[&!color=#000000]
	Nmrn_Lineus_ruber_Lvir_rna_tri_59535_1_m_103935_complete_1201_764_141[&!color=#000000]
	Nmrn_Lineus_ruber_Lvir_rna_tri_59634_1_m_104052_complete_1248_873_237[&!color=#000000]
	Nmrn_Lineus_ruber_Lvir_rna_tri_60308_1_m_104924_complete_1274_971_326[&!color=#000000]
	Nmrn_Lineus_ruber_Lvir_rna_tri_61403_1_m_106314_complete_1225_815_179[&!color=#000000]
	Nmrn_Lineus_ruber_Lvir_rna_tri_61782_1_m_106711_complete_1258_912_273[&!color=#000000]
	Nmrn_Lineus_ruber_Lvir_rna_tri_62255_1_m_107276_complete_1224_805_171[&!color=#000000]
	Nmrn_Lineus_ruber_Lvir_rna_tri_62800_1_m_107852_complete_1240_862_226[&!color=#000000]
	Nmrn_Lineus_ruber_Lvir_rna_tri_64757_1_m_109915_complete_1275_972_327[&!color=#000000]
	Nmrn_Lineus_ruber_Lvir_rna_tri_65783_1_m_111040_complete_1218_793_166[&!color=#000000]
	Nmrn_Lineus_ruber_Lvir_rna_tri_66032_1_m_111303_complete_1245_868_232[&!color=#000000]
	Nmrn_Lineus_ruber_Lvir_rna_tri_67200_2_m_112461_complete_1230_839_203[&!color=#000000]
	Nmrn_Lineus_ruber_Lvir_rna_tri_67489_1_m_112731_complete_1269_946_301[&!color=#000000]
	Nmrn_Lineus_ruber_Lvir_rna_tri_68672_1_m_113816_complete_1263_936_292[&!color=#000000]
	Nmrn_Lineus_ruber_Lvir_rna_tri_69853_1_m_115013_3prime_partial_1179_731_110[&!color=#000000]
	Nmrn_Lineus_ruber_Lvir_rna_tri_72304_1_m_117216_internal_1173_715_95[&!color=#000000]
	Nmrn_Lineus_ruber_Lvir_rna_tri_73106_1_m_117985_5prime_partial_1210_779_154[&!color=#000000]
	Nmrn_Lineus_ruber_Lvir_rna_tri_73418_1_m_118257_complete_1229_829_193[&!color=#000000]
	Nmrn_Lineus_ruber_Lvir_rna_tri_74937_1_m_119509_3prime_partial_1253_896_259[&!color=#000000]
	Nmrn_Lineus_ruber_Lvir_rna_tri_76967_1_m_121143_3prime_partial_1222_801_168[&!color=#000000]
	Nmrn_Lineus_ruber_Lvir_rna_tri_85230_1_m_127217_internal_1202_766_143[&!color=#000000]
	Nmrn_Lineus_ruber_Lvir_rna_tri_85381_1_m_127333_internal_1152_655_40[&!color=#000000]
	Nmrn_Lineus_ruber_Lvir_rna_tri_89785_1_m_130283_3prime_partial_1155_661_45[&!color=#000000]
	Nmrn_Lineus_ruber_Lvir_rna_tri_91891_1_m_131676_internal_1177_722_102[&!color=#000000]
	Nmrn_Malacobdella_grossa_comp18304_c0_seq1_m_11191_complete_1327_728_107[&!color=#000000]
	Nmrn_Malacobdella_grossa_comp20889_c0_seq3_m_16133_5prime_partial_1336_943_298[&!color=#000000]
	Nmrn_Nipponemertes_spec_TRINITY_DN16424_c0_g1_i1_m_65715_internal_1362_650_35[&!color=#000000]
	Nmrn_Nipponemertes_spec_TRINITY_DN22624_c1_g1_i1_m_88202_internal_1367_697_79[&!color=#000000]
	Nmrn_Nipponemertes_spec_TRINITY_DN31107_c0_g3_i3_m_46144_internal_1363_651_36[&!color=#000000]
	Nmrn_Nipponemertes_spec_TRINITY_DN35241_c1_g1_i1_m_49374_3prime_partial_1379_887_251[&!color=#000000]
	Nmrn_Notospermus_geniculatus_g10433_t1_1563_837_201[&!color=#000000]
	Nmrn_Notospermus_geniculatus_g10969_t1_1625_958_313[&!color=#000000]
	Nmrn_Notospermus_geniculatus_g11370_t1_1634_963_318[&!color=#000000]
	Nmrn_Notospermus_geniculatus_g1176_t1_1657_998_352[&!color=#000000]
	Nmrn_Notospermus_geniculatus_g12434_t1_1456_734_113[&!color=#000000]
	Nmrn_Notospermus_geniculatus_g12435_t1_1566_845_209[&!color=#000000]
	Nmrn_Notospermus_geniculatus_g12809_t1_1545_819_183[&!color=#000000]
	Nmrn_Notospermus_geniculatus_g13126_t1_1598_905_266[&!color=#000000]
	Nmrn_Notospermus_geniculatus_g14366_t1_1581_874_238[&!color=#000000]
	Nmrn_Notospermus_geniculatus_g14992_t1_1667_1003_357[&!color=#000000]
	Nmrn_Notospermus_geniculatus_g15346_t1_1571_853_217[&!color=#000000]
	Nmrn_Notospermus_geniculatus_g16904_t1_1618_944_299[&!color=#000000]
	Nmrn_Notospermus_geniculatus_g17221_t1_1603_918_279[&!color=#000000]
	Nmrn_Notospermus_geniculatus_g18171_t1_1631_959_314[&!color=#000000]
	Nmrn_Notospermus_geniculatus_g18274_t1_1485_756_134[&!color=#000000]
	Nmrn_Notospermus_geniculatus_g18850_t1_1588_890_254[&!color=#000000]
	Nmrn_Notospermus_geniculatus_g18851_t1_1589_891_255[&!color=#000000]
	Nmrn_Notospermus_geniculatus_g18852_t1_1600_910_271[&!color=#000000]
	Nmrn_Notospermus_geniculatus_g20072_t1_1469_749_128[&!color=#000000]
	Nmrn_Notospermus_geniculatus_g20490_t1_1532_790_163[&!color=#000000]
	Nmrn_Notospermus_geniculatus_g20729_t1_1641_976_331[&!color=#000000]
	Nmrn_Notospermus_geniculatus_g20730_t1_1447_720_100[&!color=#000000]
	Nmrn_Notospermus_geniculatus_g2104_t1_1675_1005_359[&!color=#000000]
	Nmrn_Notospermus_geniculatus_g22052_t1_1666_1002_356[&!color=#000000]
	Nmrn_Notospermus_geniculatus_g22381_t1_1533_791_164[&!color=#000000]
	Nmrn_Notospermus_geniculatus_g23246_t1_1645_982_337[&!color=#000000]
	Nmrn_Notospermus_geniculatus_g2377_t1_1604_919_280[&!color=#000000]
	Nmrn_Notospermus_geniculatus_g24011_t1_1580_869_233[&!color=#000000]
	Nmrn_Notospermus_geniculatus_g25942_t1_1596_903_264[&!color=#000000]
	Nmrn_Notospermus_geniculatus_g26839_t1_1555_825_189[&!color=#000000]
	Nmrn_Notospermus_geniculatus_g27531_t1_1542_812_176[&!color=#000000]
	Nmrn_Notospermus_geniculatus_g2839_t1_1583_883_247[&!color=#000000]
	Nmrn_Notospermus_geniculatus_g29619_t1_1541_807_172[&!color=#000000]
	Nmrn_Notospermus_geniculatus_g29968_t1_1560_833_197[&!color=#000000]
	Nmrn_Notospermus_geniculatus_g31765_t1_1425_688_70[&!color=#000000]
	Nmrn_Notospermus_geniculatus_g34187_t1_1639_969_324[&!color=#000000]
	Nmrn_Notospermus_geniculatus_g34746_t1_1608_928_286[&!color=#000000]
	Nmrn_Notospermus_geniculatus_g3499_t1_1432_698_80[&!color=#000000]
	Nmrn_Notospermus_geniculatus_g35333_t1_1556_826_190[&!color=#000000]
	Nmrn_Notospermus_geniculatus_g37965_t1_1691_1015_369[&!color=#000000]
	Nmrn_Notospermus_geniculatus_g3889_t1_1654_994_348[&!color=#000000]
	Nmrn_Notospermus_geniculatus_g39860_t1_1550_820_184[&!color=#000000]
	Nmrn_Notospermus_geniculatus_g42172_t1_1515_776_151[&!color=#000000]
	Nmrn_Notospermus_geniculatus_g6009_t1_1543_816_180[&!color=#000000]
	Nmrn_Notospermus_geniculatus_g6817_t1_1635_966_321[&!color=#000000]
	Nmrn_Notospermus_geniculatus_g8066_t1_1597_904_265[&!color=#000000]
	Nmrn_Notospermus_geniculatus_g8796_t1_1653_992_346[&!color=#000000]
	Nmrn_Notospermus_geniculatus_g9662_t1_1612_934_290[&!color=#000000]
	Nmrn_Paranemertes_peregrina_comp22994_c0_seq1_len_1699_m_22985_complete_1810_892_256[&!color=#000000]
	Nmrn_Paranemertes_peregrina_comp27586_c0_seq1_len_2322_m_41660_complete_1811_893_257[&!color=#000000]
	Nmrn_Paranemertes_peregrina_comp28409_c0_seq1_len_2214_m_47496_complete_1805_821_185[&!color=#000000]
	Nmrn_Paranemertes_peregrina_comp30820_c0_seq1_len_1837_m_72171_complete_1808_841_205[&!color=#000000]
	Nmrn_Paranemertes_peregrina_comp32806_c0_seq7_len_3106_m_103656_complete_1809_877_241[&!color=#000000]
	Nmrn_Tubulanus_polymorphus_comp10313_c0_seq1_m_4328_internal_1919_813_177[&!color=#000000]
	Nmrn_Tubulanus_polymorphus_comp13181_c0_seq1_m_5506_3prime_partial_1949_985_340[&!color=#000000]
	Nmrn_Tubulanus_polymorphus_comp14836_c0_seq1_m_6401_5prime_partial_1903_753_131[&!color=#000000]
	Nmrn_Tubulanus_polymorphus_comp154030_c0_seq1_m_146781_5prime_partial_1882_691_73[&!color=#000000]
	Nmrn_Tubulanus_polymorphus_comp184798_c0_seq1_m_148644_complete_1942_935_291[&!color=#000000]
	Nmrn_Tubulanus_polymorphus_comp186793_c0_seq1_m_148895_internal_1891_732_111[&!color=#000000]
	Nmrn_Tubulanus_polymorphus_comp22904_c0_seq1_m_12018_complete_1938_916_277[&!color=#000000]
	Nmrn_Tubulanus_polymorphus_comp237452_c0_seq1_m_152718_internal_1876_668_52[&!color=#000000]
	Nmrn_Tubulanus_polymorphus_comp28082_c0_seq1_m_18895_3prime_partial_1926_834_198[&!color=#000000]
	Nmrn_Tubulanus_polymorphus_comp29163_c0_seq1_m_20992_3prime_partial_1885_699_81[&!color=#000000]
	Nmrn_Tubulanus_polymorphus_comp31018_c0_seq1_m_25609_complete_1937_914_275[&!color=#000000]
	Nmrn_Tubulanus_polymorphus_comp34265_c0_seq1_m_39604_complete_1929_842_206[&!color=#000000]
	Nmrn_Tubulanus_polymorphus_comp35224_c0_seq1_m_45264_complete_1932_866_230[&!color=#000000]
	Nmrn_Tubulanus_polymorphus_comp35555_c0_seq1_m_47443_complete_1925_830_194[&!color=#000000]
	Nmrn_Tubulanus_polymorphus_comp35915_c0_seq1_m_50132_complete_1955_1009_363[&!color=#000000]
	Nmrn_Tubulanus_polymorphus_comp36542_c0_seq1_m_55031_complete_1944_964_319[&!color=#000000]
	Nmrn_Tubulanus_polymorphus_comp36684_c0_seq2_m_56194_5prime_partial_1934_888_252[&!color=#000000]
	Nmrn_Tubulanus_polymorphus_comp37458_c0_seq1_m_63168_complete_1943_956_311[&!color=#000000]
	Nmrn_Tubulanus_polymorphus_comp38524_c0_seq1_m_76541_complete_1923_823_187[&!color=#000000]
	Nmrn_Tubulanus_polymorphus_comp39052_c0_seq1_m_84253_5prime_partial_1945_977_332[&!color=#000000]
	Nmrn_Tubulanus_polymorphus_comp8738_c0_seq1_m_3703_5prime_partial_1902_751_130[&!color=#000000]
	OWF56361_trissin_Mizupecten_yes[&!color=#000000]
	Ox_AT_120990_Lgig_353[&!color=#000000]
	Ox_AT_126576_Lgig_354[&!color=#000000]
	Ox_AT_127723_Lgig_361[&!color=#000000]
	Ox_AT_162575_Lgig_362[&!color=#000000]
	Ox_AT_162749_Lgig_359[&!color=#000000]
	Ox_AT_182424_Ctel_352[&!color=#000000]
	Ox_AT_52425_Lgig_360[&!color=#000000]
	Ox_AT_5310_Ctel_355[&!color=#000000]
	Ox_AT_709340_Trub_366[&!color=#000000]
	Ox_AT_85775_Bflo_363[&!color=#000000]
	Ox_AT_ENSCSAVT00000016654_Csav_365[&!color=#000000]
	Ox_AT_GLEAN_12799_Spur_369[&!color=#000000]
	Ox_AT_KH_C2_1109_v1_A_SL1_1_Cint_364[&!color=#000000]
	Ox_AT_NM_001134242_Bmor_358[&!color=#000000]
	Ox_AT_OX1R_Hsap_367[&!color=#000000]
	Ox_AT_OX2R_Hsap_368[&!color=#000000]
	Ox_AT_XM_001604532_Nvit_357[&!color=#000000]
	Ox_AT_XM_002733567_Skow_371[&!color=#000000]
	Ox_AT_XM_968645_Tcas_356[&!color=#000000]
	Ox_AT_g10470_Skow_370[&!color=#000000]
	PDM70653_1_npr_1_Ppac[&!color=#000000]
	PDM75274_1_npr_12_Ppac[&!color=#000000]
	PDM83853_1_npr_4_-Pristionchus_pacificus-[&!color=#000000]
	PDM84819_1_npr_11_Ppac[&!color=#000000]
	Pcau_XP_014669822_1_snpf1[&!color=#000000]
	PdumNKY_AKQ63001_1_[&!color=#000000]
	Pdum_Annelida_deorphanized_EFLGamide_rec[&!color=#000000]
	Pdum_Annelida_deorphanized_Luqin_rec[&!color=#000000]
	Pdum_Annelida_deorphanized_Myomodulin_rec[&!color=#000000]
	Pdum_Annelida_deorphanized_NPY4_rec[&!color=#000000]
	Pdum_Annelida_deorphanized_RGWamide_rec[&!color=#000000]
	Pdum_Annelida_deorphanized_Vasotocin_rec[&!color=#000000]
	Phor_Phoronis_australis_transcriptome_cdhit099_prot_TRINITY_DN294008_c4_g10_i16_p1[&!color=#000000]
	Phor_Phoronis_australis_transcriptome_cdhit099_prot_TRINITY_DN294008_c4_g10_i2_p1[&!color=#000000]
	Phor_Phoronis_australis_transcriptome_cdhit099_prot_TRINITY_DN297200_c0_g1_i2_p2[&!color=#000000]
	Phor_Phoronis_australis_transcriptome_cdhit099_prot_TRINITY_DN299625_c0_g1_i10_p1[&!color=#000000]
	Phor_Phoronis_australis_transcriptome_cdhit099_prot_TRINITY_DN304444_c1_g8_i1_p1[&!color=#000000]
	Phor_Phoronis_australis_transcriptome_cdhit099_prot_TRINITY_DN304620_c2_g1_i1_p1[&!color=#000000]
	Phor_Phoronis_australis_transcriptome_cdhit099_prot_TRINITY_DN305640_c0_g1_i3_p1[&!color=#000000]
	Phor_Phoronis_australis_transcriptome_cdhit099_prot_TRINITY_DN306346_c3_g4_i1_p1[&!color=#000000]
	Phor_Phoronis_australis_transcriptome_cdhit099_prot_TRINITY_DN307973_c0_g4_i3_p1[&!color=#000000]
	Phor_Phoronis_australis_transcriptome_cdhit099_prot_TRINITY_DN309928_c2_g1_i4_p1[&!color=#000000]
	Phor_Phoronis_australis_transcriptome_cdhit099_prot_TRINITY_DN310221_c1_g2_i5_p1[&!color=#000000]
	Phor_Phoronis_australis_transcriptome_cdhit099_prot_TRINITY_DN310336_c0_g1_i1_p1[&!color=#000000]
	Phor_Phoronis_australis_transcriptome_cdhit099_prot_TRINITY_DN310865_c10_g1_i2_p1[&!color=#000000]
	Phor_Phoronis_australis_transcriptome_cdhit099_prot_TRINITY_DN311038_c0_g2_i1_p1[&!color=#000000]
	Phor_Phoronis_australis_transcriptome_cdhit099_prot_TRINITY_DN311098_c1_g5_i1_p1[&!color=#000000]
	Phor_Phoronis_australis_transcriptome_cdhit099_prot_TRINITY_DN313185_c1_g1_i8_p1[&!color=#000000]
	Phor_Phoronis_australis_transcriptome_cdhit099_prot_TRINITY_DN314306_c0_g2_i2_p1[&!color=#000000]
	Phor_Phoronis_australis_transcriptome_cdhit099_prot_TRINITY_DN314670_c3_g6_i4_p1[&!color=#000000]
	Phor_Phoronis_australis_transcriptome_cdhit099_prot_TRINITY_DN316113_c0_g5_i1_p1[&!color=#000000]
	Phor_Phoronis_australis_transcriptome_cdhit099_prot_TRINITY_DN316113_c0_g6_i6_p1[&!color=#000000]
	Phor_Phoronis_australis_transcriptome_cdhit099_prot_TRINITY_DN316113_c0_g6_i7_p1[&!color=#000000]
	Phor_Phoronis_australis_transcriptome_cdhit099_prot_TRINITY_DN316673_c0_g8_i1_p1[&!color=#000000]
	Phor_Phoronis_australis_transcriptome_cdhit099_prot_TRINITY_DN320848_c0_g7_i2_p1[&!color=#000000]
	Phor_Phoronis_psammophila_cdhit099_prot_comp54691_c0_seq1_len_1677_p1[&!color=#000000]
	Phor_Phoronis_psammophila_cdhit099_prot_comp5475_c0_seq1_len_1087_p1[&!color=#000000]
	Phor_Phoronis_psammophila_cdhit099_prot_comp57077_c0_seq1_len_1180_p1[&!color=#000000]
	Phor_Phoronis_psammophila_cdhit099_prot_comp59691_c0_seq1_len_1673_p1[&!color=#000000]
	Phor_Phoronis_psammophila_cdhit099_prot_comp62303_c0_seq1_len_1450_p1[&!color=#000000]
	Phor_Phoronis_psammophila_cdhit099_prot_comp62759_c0_seq1_len_1135_p1[&!color=#000000]
	Phor_Phoronis_psammophila_cdhit099_prot_comp63962_c0_seq1_len_2089_p1[&!color=#000000]
	Phor_Phoronis_psammophila_cdhit099_prot_comp65011_c0_seq1_len_2634_p1[&!color=#000000]
	Phor_Phoronis_psammophila_cdhit099_prot_comp65145_c0_seq1_len_885_p1[&!color=#000000]
	Phor_Phoronis_psammophila_cdhit099_prot_comp65362_c0_seq1_len_1606_p1[&!color=#000000]
	Phor_Phoronis_psammophila_cdhit099_prot_comp68548_c0_seq1_len_2388_p1[&!color=#000000]
	Phor_Phoronis_vancouverensis_cdhit099_prot_comp100621_c0_seq1_p1[&!color=#000000]
	Phor_Phoronis_vancouverensis_cdhit099_prot_comp10138_c0_seq1_p1[&!color=#000000]
	Phor_Phoronis_vancouverensis_cdhit099_prot_comp41953_c0_seq1_p1[&!color=#000000]
	Phor_Phoronis_vancouverensis_cdhit099_prot_comp78802_c0_seq1_p1[&!color=#000000]
	Phor_Phoronis_vancouverensis_cdhit099_prot_comp83518_c0_seq1_p1[&!color=#000000]
	Phor_Phoronis_vancouverensis_cdhit099_prot_comp85923_c0_seq1_p1[&!color=#000000]
	Phor_Phoronis_vancouverensis_cdhit099_prot_comp89710_c0_seq1_p1[&!color=#000000]
	Phor_Phoronis_vancouverensis_cdhit099_prot_comp90034_c0_seq1_p1[&!color=#000000]
	Phor_Phoronis_vancouverensis_cdhit099_prot_comp91166_c0_seq1_p1[&!color=#000000]
	Phor_Phoronis_vancouverensis_cdhit099_prot_comp94590_c0_seq1_p1[&!color=#000000]
	Phor_Phoronopsis_cdhit099_prot_c128171_g5_i2_p1[&!color=#000000]
	Phoronis_australis_transcriptome_PF00001_GPCR_A_Rhodopsin_TRINITY_DN264184_c0_g2_i1_p1_659[&!color=#000000]
	Phoronis_australis_transcriptome_PF00001_GPCR_A_Rhodopsin_TRINITY_DN269899_c0_g3_i1_p1_767[&!color=#000000]
	Phoronis_australis_transcriptome_PF00001_GPCR_A_Rhodopsin_TRINITY_DN285579_c4_g3_i5_p1_762[&!color=#000000]
	Phoronis_australis_transcriptome_PF00001_GPCR_A_Rhodopsin_TRINITY_DN288638_c0_g3_i2_p1_780[&!color=#000000]
	Phoronis_australis_transcriptome_PF00001_GPCR_A_Rhodopsin_TRINITY_DN289418_c0_g1_i1_p1_747[&!color=#000000]
	Phoronis_australis_transcriptome_PF00001_GPCR_A_Rhodopsin_TRINITY_DN290133_c4_g1_i2_p1_739[&!color=#000000]
	Phoronis_australis_transcriptome_PF00001_GPCR_A_Rhodopsin_TRINITY_DN294291_c0_g1_i2_p1_709[&!color=#000000]
	Phoronis_australis_transcriptome_PF00001_GPCR_A_Rhodopsin_TRINITY_DN300813_c0_g3_i1_p1_791[&!color=#000000]
	Phoronis_australis_transcriptome_PF00001_GPCR_A_Rhodopsin_TRINITY_DN303208_c5_g2_i3_p1_808[&!color=#000000]
	Phoronis_australis_transcriptome_PF00001_GPCR_A_Rhodopsin_TRINITY_DN303208_c5_g2_i5_p1_797[&!color=#000000]
	Phoronis_australis_transcriptome_PF00001_GPCR_A_Rhodopsin_TRINITY_DN305852_c5_g2_i3_p1_769[&!color=#000000]
	Phoronis_australis_transcriptome_PF00001_GPCR_A_Rhodopsin_TRINITY_DN309056_c3_g1_i5_p1_776[&!color=#000000]
	Phoronis_australis_transcriptome_PF00001_GPCR_A_Rhodopsin_TRINITY_DN310336_c0_g1_i4_p1_743[&!color=#000000]
	Phoronis_australis_transcriptome_PF00001_GPCR_A_Rhodopsin_TRINITY_DN311316_c2_g3_i2_p1_759[&!color=#000000]
	Phoronis_australis_transcriptome_PF00001_GPCR_A_Rhodopsin_TRINITY_DN311316_c2_g3_i9_p1_793[&!color=#000000]
	Phoronis_australis_transcriptome_PF00001_GPCR_A_Rhodopsin_TRINITY_DN313185_c1_g1_i2_p1_809[&!color=#000000]
	Phoronis_australis_transcriptome_PF00001_GPCR_A_Rhodopsin_TRINITY_DN313604_c0_g2_i1_p1_749[&!color=#000000]
	Phoronis_australis_transcriptome_PF00001_GPCR_A_Rhodopsin_TRINITY_DN313679_c0_g7_i3_p1_727[&!color=#000000]
	Phoronis_australis_transcriptome_PF00001_GPCR_A_Rhodopsin_TRINITY_DN316667_c5_g13_i1_p1_766[&!color=#000000]
	Phoronis_australis_transcriptome_PF00001_GPCR_A_Rhodopsin_TRINITY_DN318213_c1_g7_i18_p1_788[&!color=#000000]
	Phoronis_australis_transcriptome_PF00001_GPCR_A_Rhodopsin_TRINITY_DN319720_c2_g4_i5_p1_781[&!color=#000000]
	Phoronis_australis_transcriptome_PF00001_GPCR_A_Rhodopsin_TRINITY_DN321199_c3_g5_i1_p1_761[&!color=#000000]
	Phoronis_australis_transcriptome_PF00001_GPCR_A_Rhodopsin_TRINITY_DN322047_c1_g5_i14_p1_745[&!color=#000000]
	Phoronis_australis_transcriptome_PF00001_GPCR_A_Rhodopsin_TRINITY_DN323409_c0_g2_i11_p1_796[&!color=#000000]
	Phoronis_australis_transcriptome_PF00001_GPCR_A_Rhodopsin_TRINITY_DN323409_c0_g2_i7_p1_777[&!color=#000000]
	Phoronis_australis_transcriptome_PF00001_GPCR_A_Rhodopsin_TRINITY_DN58353_c0_g1_i1_p1_664[&!color=#000000]
	Phoronis_psammophila_PF00001_GPCR_A_Rhodopsin_comp50866_c0_seq1_len_981_p1_717[&!color=#000000]
	Phoronis_psammophila_PF00001_GPCR_A_Rhodopsin_comp53829_c0_seq1_len_936_p1_714[&!color=#000000]
	Phoronis_psammophila_PF00001_GPCR_A_Rhodopsin_comp61023_c0_seq1_len_1124_p1_709[&!color=#000000]
	Phoronis_psammophila_PF00001_GPCR_A_Rhodopsin_comp63835_c0_seq1_len_2516_p1_752[&!color=#000000]
	Phoronis_psammophila_PF00001_GPCR_A_Rhodopsin_comp65500_c0_seq1_len_1797_p1_756[&!color=#000000]
	Phoronis_psammophila_PF00001_GPCR_A_Rhodopsin_comp68914_c0_seq1_len_1777_p1_753[&!color=#000000]
	Phoronis_psammophila_PF00001_GPCR_A_Rhodopsin_comp71063_c0_seq1_len_1876_p1_713[&!color=#000000]
	Phoronis_vancouverensis_PF00001_GPCR_A_Rhodopsin_comp60457_c0_seq1_p1_129[&!color=#000000]
	Phoronis_vancouverensis_PF00001_GPCR_A_Rhodopsin_comp64116_c0_seq1_p1_116[&!color=#000000]
	Phoronis_vancouverensis_PF00001_GPCR_A_Rhodopsin_comp65487_c0_seq1_p1_69[&!color=#000000]
	Phoronis_vancouverensis_PF00001_GPCR_A_Rhodopsin_comp71080_c0_seq1_p1_139[&!color=#000000]
	Phoronis_vancouverensis_PF00001_GPCR_A_Rhodopsin_comp76497_c0_seq1_p1_93[&!color=#000000]
	Phoronis_vancouverensis_PF00001_GPCR_A_Rhodopsin_comp80238_c0_seq1_p1_156[&!color=#000000]
	Phoronis_vancouverensis_PF00001_GPCR_A_Rhodopsin_comp88149_c0_seq1_p1_136[&!color=#000000]
	Phoronis_vancouverensis_PF00001_GPCR_A_Rhodopsin_comp89116_c0_seq1_p1_133[&!color=#000000]
	Phoronis_vancouverensis_PF00001_GPCR_A_Rhodopsin_comp92189_c0_seq1_p1_131[&!color=#000000]
	Phoronis_vancouverensis_PF00001_GPCR_A_Rhodopsin_comp94734_c0_seq4_p1_122[&!color=#000000]
	Phoronis_vancouverensis_PF00001_GPCR_A_Rhodopsin_comp95606_c0_seq4_p1_146[&!color=#000000]
	Phoronis_vancouverensis_PF00001_GPCR_A_Rhodopsin_comp95867_c1_seq1_p1_117[&!color=#000000]
	Phoronis_vancouverensis_PF00001_GPCR_A_Rhodopsin_comp98070_c0_seq1_p1_167[&!color=#000000]
	Phoronopsis_PF00001_GPCR_A_Rhodopsin_c113121_g5_i1_p1_664[&!color=#000000]
	Ppac_NPR5_PDM73363_1[&!color=#000000]
	Putative_neuropeptide_Y_receptor_NPr11_Cele[&!color=#000000]
	QHC34064_1_GNRH1_Pdum[&!color=#000000]
	QHC34064_GnRH_AKH_Pdum1[&!color=#000000]
	QHC34065_GnRH_AKH_Pdum2[&!color=#000000]
	QHC34066_corazonin[&!color=#000000]
	QRFP_144441_Lgig_537[&!color=#000000]
	QRFP_243849_Bflo_545[&!color=#000000]
	QRFP_569682_Trub_543[&!color=#000000]
	QRFP_74637_Bflo_540[&!color=#000000]
	QRFP_GLEAN_24924_Spur_542[&!color=#000000]
	QRFP_QRFPR_Hsap_544[&!color=#000000]
	QRFP_g26098_Skow_538[&!color=#000000]
	QRFP_g36122_Skow_539[&!color=#000000]
	RGWamSpiralia_EKC25208_FMRFamide_receptor_Cgig[&!color=#000000]
	RGWamSpiralia_ELU00159_hypothetical_protein_CAPTEDRAFT_200662_Capitella_teletaPolychaetaAnnelidaLophotrochozoa_639[&!color=#000000]
	RGWamSpiralia_XP_009046471_hypothetical_protein_LOTGIDRAFT_156959[&!color=#000000]
	RGWamSpiralia_XP_009046545_hypothetical_protein_LOTGIDRAFT_157036[&!color=#000000]
	RGWamSpiralia_XP_009052844_hypothetical_protein_LOTGIDRAFT_159904[&!color=#000000]
	Rya_Lq_01056_Tcas_292[&!color=#000000]
	Rya_Lq_105957_Lgig_305[&!color=#000000]
	Rya_Lq_107491_Ctel_301[&!color=#000000]
	Rya_Lq_53969_Lgig_303[&!color=#000000]
	Rya_Lq_72476_Lgig_304[&!color=#000000]
	Rya_Lq_93159_Lgig_302[&!color=#000000]
	Rya_Lq_ACYPI000981_Apis_293[&!color=#000000]
	Rya_Lq_ACYPI002886_Apis_294[&!color=#000000]
	Rya_Lq_FBtr0085100_Dmel_291[&!color=#000000]
	Rya_Lq_GLEAN_15140_Spur_296[&!color=#000000]
	Rya_Lq_GRL106_Lsta_306[&!color=#000000]
	Rya_Lq_Y59H11AL_1b_Cele_NP_001023540_1[&!color=#000000]
	Rya_Lq_g5099_Skow_297[&!color=#000000]
	Rya_Lq_g5102_Skow_299[&!color=#000000]
	SexPepEcdysozoa_deorphanized_lclB0F4E9_AEDesAEgypti[&!color=#000000]
	SexPepEcdysozoa_deorphanized_trB0F4F1B0F4F1_BOMbyx_mori[&!color=#000000]
	SexPepEcdysozoa_lclB0F4F2_TRICA[&!color=#000000]
	SexPepSpiralia_gi524901652refXP_0051072311_Aplysia_Californica[&!color=#000000]
	SexPepSpiralia_gnlHelro1122103_Helobdella_robusta_Lophotrochozoa_Annelida_632[&!color=#000000]
	SexPepSpiralia_gnlHelro1122641_Helobdella_robusta_Lophotrochozoa_Annelida_631[&!color=#000000]
	SexPepSpiralia_gnlHelro1122743_Helobdella_robusta_Lophotrochozoa_Annelida_630[&!color=#000000]
	SexPepSpiralia_gnlHelro191624_Helobdella_robusta_Lophotrochozoa_Annelida_628[&!color=#000000]
	Skow_g11814_XP_006815575_1[&!color=#000000]
	Skow_g25062_XP_002738225_1[&!color=#000000]
	Skow_g31108_XP_002740053_1[&!color=#000000]
	Spur_NPY_GLEAN_10569_XP_003725178_1_prolactin_releasing_p[&!color=#000000]
	TK_107384_Lgig_33[&!color=#000000]
	TK_11198_Tcas_32[&!color=#000000]
	TK_124884_Ctel_34[&!color=#000000]
	TK_41569_Dpul_30[&!color=#000000]
	TK_4977_Tcas_35[&!color=#000000]
	TK_54432_Dpul_36[&!color=#000000]
	TK_54510_Dpul_37[&!color=#000000]
	TK_584212_Trub_51[&!color=#000000]
	TK_595923_Trub_49[&!color=#000000]
	TK_599844_Trub_54[&!color=#000000]
	TK_617010_Trub_55[&!color=#000000]
	TK_80314_Bflo_46[&!color=#000000]
	TK_ACYPI001103_Apis_38[&!color=#000000]
	TK_C38C10_1_Cele_26[&!color=#000000]
	TK_C49A9_7_Cele_28[&!color=#000000]
	TK_Contig103_500000_549369_Ppac_29[&!color=#000000]
	TK_Contig518_1_12268_Ppac_27[&!color=#000000]
	TK_ENSCSAVT00000016458_Csav_48[&!color=#000000]
	TK_FBtr0085507_Dmel_31[&!color=#000000]
	TK_FBtr0112789_Dmel_39[&!color=#000000]
	TK_KH_L7_11_v1_A_SL1_1_Cint_47[&!color=#000000]
	TK_NK1R_Hsap_52[&!color=#000000]
	TK_NK2R_Hsap_50[&!color=#000000]
	TK_NK3R_Hsap_53[&!color=#000000]
	TK_g16524_Skow_40[&!color=#000000]
	TK_g16531_Skow_42[&!color=#000000]
	TK_g6876_Skow_45[&!color=#000000]
	TRH_122499_Lgig_504[&!color=#000000]
	TRH_559406_Trub_498[&!color=#000000]
	TRH_595703_Trub_499[&!color=#000000]
	TRH_90908_Ctel_505[&!color=#000000]
	TRH_C30F12_6_Cele_496[&!color=#000000]
	TRH_Contig182_1_100000_Ppac_497[&!color=#000000]
	TRH_Contig29260_Skow_501[&!color=#000000]
	TRH_GLEAN_10167_Spur_502[&!color=#000000]
	TRH_TRFR_Hsap_500[&!color=#000000]
	TcasNPF_XP_008198436_1_[&!color=#000000]
	TcasProlactin_XP_966794_1[&!color=#000000]
	Terebratalia_transversa_related_P_dumerilii_NPY4_FMRFam[&!color=#000000]
	XP_001862450_1_myokinin_receptor_Culex_quinquefasciatus[&!color=#000000]
	XP_002595844_BRAFLDRAFT_232929_GPR139like[&!color=#000000]
	XP_002596268_1_SIF_BFLO[&!color=#000000]
	XP_002596498_1_SIF_BFLO[&!color=#000000]
	XP_002605589_Bflo_142like[&!color=#000000]
	XP_002732002_1_Skow[&!color=#000000]
	XP_002732004_1_Skow[&!color=#000000]
	XP_002735552_1_NpFF_like_skow[&!color=#000000]
	XP_004911210_1_NPY2_Xenopus_tropicalis[&!color=#000000]
	XP_005089880_1_PREDICTED_neuropeptide_F_receptor_like_Aplysia_californica[&!color=#000000]
	XP_006000357_1_prolactinRelPeptide_Latimeria_chalumnae[&!color=#000000]
	XP_006817255_1_SKOW_NPY[&!color=#000000]
	XP_009012522_1_Helrob[&!color=#000000]
	XP_009060017_1_LottiaGigantea[&!color=#000000]
	XP_009066442_1_Lottia_gigantea[&!color=#000000]
	XP_011202740_1_NPF_Bactrocera_dorsalis[&!color=#000000]
	XP_011429413_1_SIFamideReC_Crassostrea_gigas[&!color=#000000]
	XP_011440983_1_SIFamideReC_Crassostrea_gigas[&!color=#000000]
	XP_011440989_1_SIFamideReC_Crassostrea_gigas[&!color=#000000]
	XP_011444490_1_PREDICTED_neuropeptide_F_receptor_like_Crassostrea_gigas[&!color=#000000]
	XP_011451552_1_PREDICTED_prolactin_releasing_peptide_receptor_-Crassostrea_gigas-[&!color=#000000]
	XP_013082175_1_NPFF_BiomphalariaGlabrata[&!color=#000000]
	XP_013087763_1_PREDICTED_neuropeptide_FF_receptor_1_like_-Biomphalaria_glabrata-[&!color=#000000]
	XP_013381106_2_neuropeptide_Y_receptor_type_5like_-Lingula_anatina-[&!color=#000000]
	XP_013402794_1_RYamide_receptor_-Lingula_anatina-[&!color=#000000]
	XP_013402806_1_RYamide_receptor_like_-Lingula_anatina-[&!color=#000000]
	XP_013402807_1_RYamide_receptor_-Lingula_anatina-[&!color=#000000]
	XP_013419052_1_prolactin_releasing_peptide_receptor_-Lingula_anatina-[&!color=#000000]
	XP_014350978_1_NPY2_Latimeria_chalumnae[&!color=#000000]
	XP_014666618_1_PREDICTED_neuropeptide_F_receptor_like_-Priapulus_caudatus-_NPF[&!color=#000000]
	XP_014670044_1_Trissin_like_Pcau[&!color=#000000]
	XP_014672721_Trissin_like_Pcau[&!color=#000000]
	XP_014772297_1_Octopusbimaculoides[&!color=#000000]
	XP_014787713_1_PREDICTED_probable_G_protein_coupled_receptor_83_isoform_X1_Octopus_bimaculoides[&!color=#000000]
	XP_015836095_Tcas_trissinlike[&!color=#000000]
	XP_019921543_1_Crassostrea_gigas[&!color=#000000]
	XP_021693392_1_NPF_AedesAegypti[&!color=#000000]
	XP_022101544_1_prolactin_releasing_peptide_receptor_like_Acanthaster_planci[&!color=#000000]
	XP_022287463_trissin_Cgig[&!color=#000000]
	XP_022290640_1_LK_receptor_like_Crassostrea_virginica[&!color=#000000]
	XP_022816525_1_LK_receptor_like_Spodoptera_litura[&!color=#000000]
	XP_023932158_1_probable_G_protein_coupled_receptor_83_-Lingula_anatina-[&!color=#000000]
	XP_029641905_1_trissin_Ovul[&!color=#000000]
	XP_030835433_1_Spur[&!color=#000000]
	comp399672_c0_PDUM[&!color=#000000]
	sp_Q9GZQ6_NPFF1_HUMAN_Neuropeptide_FF[&!color=#000000]
	tFMRFlike_Ambulacraria_Acanthasterpla_2_86_t1_10[&!color=#000000]
	tFMRFlike_Ambulacraria_NP_001161681_Skow[&!color=#000000]
	tFMRFlike_Ambulacraria_Pfla_1g19955_t1_8[&!color=#000000]
	tFMRFlike_Ambulacraria_Pfla_1g6341_t1_17[&!color=#000000]
	tFMRFlike_Ambulacraria_Pfla_1g6995_t1_9[&!color=#000000]
	tFMRFlike_Ambulacraria_Ptychodera_flava_1g10150_t1_5[&!color=#000000]
	tFMRFlike_Ambulacraria_XP_002730476_SKOW[&!color=#000000]
	tFMRFlike_Ambulacraria_XP_002730513__Saccoglossus_kowalevskii[&!color=#000000]
	tFMRFlike_Ambulacraria_XP_002731479_skow[&!color=#000000]
	tFMRFlike_Ambulacraria_XP_002734699_Skow[&!color=#000000]
	tFMRFlike_Ambulacraria_XP_002737358_Skow[&!color=#000000]
	tFMRFlike_Ambulacraria_XP_002738788_Skow[&!color=#000000]
	tFMRFlike_Ambulacraria_XP_002742045_Skow[&!color=#000000]
	tFMRFlike_Ambulacraria_XP_006813529_PREDICTED_Skow[&!color=#000000]
	tFMRFlike_Ambulacraria_XP_006814550_Skow[&!color=#000000]
	tFMRFlike_Chordates_XP_007899584_Callorhinchus_milii[&!color=#000000]
	tFMRFlike_Ecdysozoa_BAO01094_neuropeptide_GPCR_A44_Nilaparvata_lugens_Nilaparvata_lugens[&!color=#000000]
	tFMRFlike_Spiralia_ASW15422_1_deorphanized_FLRFamide_receptor_Terebratalia_transversa_Brcha_60[&!color=#000000]
	tFMRFlike_Spiralia_EKC18090_Cgig[&!color=#000000]
	tFMRFlike_Spiralia_EKC18476__Crassostrea_gigas[&!color=#000000]
	tFMRFlike_Spiralia_EKC27293_Crassostrea_gigas[&!color=#000000]
	tFMRFlike_Spiralia_EKC27294_Crassostrea_gigas[&!color=#000000]
	tFMRFlike_Spiralia_XP_005090267_aplysia_californica[&!color=#000000]
	tFMRFlike_Spiralia_XP_005110250_Aplysia_californica[&!color=#000000]
	tFMRFlike_Spiralia_XP_009016737_Helobdella_robusta[&!color=#000000]
	tFMRFlike_Spiralia_XP_009027087_partial_Helobdella_robusta[&!color=#000000]
	tFMRFlike_Spiralia_XP_009054571_LottiaGigantea[&!color=#000000]
	tFMRFlike_Spiralia_XP_009054574_LottiaGigantea[&!color=#000000]
	tFMRFlike_Spiralia_XP_009054575_LottiaGigantea[&!color=#000000]
	unch_1_14211_Tcas_194[&!color=#000000]
	unch_1_22840_Ctel_193[&!color=#000000]
	unch_1_58666_Dpul_195[&!color=#000000]
	unch_1_Contig162_50000_90000_Ppac_192[&!color=#000000]
	unch_2_117895_Lgig_202[&!color=#000000]
	unch_2_131573_Ctel_200[&!color=#000000]
	unch_2_182876_Lgig_201[&!color=#000000]
	unch_2_203112_Bflo_197[&!color=#000000]
	unch_2_g16337_Skow_198[&!color=#000000]
	unch_2_g16339_Skow_199[&!color=#000000]
	unch_2_g16503_Skow_212[&!color=#000000]
	unch_2_g1652_Skow_211[&!color=#000000]
	unch_2_g18215_Skow_203[&!color=#000000]
	unch_2_g26685_Skow_204[&!color=#000000]
	unch_2_g378_Skow_209[&!color=#000000]
	unch_2_g4251_Skow_213[&!color=#000000]
	unch_2_g7799_Skow_206[&!color=#000000]
	unch_2_g8961_Skow_208[&!color=#000000]
	unch_2_g9117_Skow_214[&!color=#000000]
;
end;
begin trees;
	tree tree_1 = [&R] (Nmrn_Lineus_ruber_Lvir_rna_tri_53614_1_m_96202_complete_1228_828_192[&!color=#16b829]:0.0,(Nmrn_Notospermus_geniculatus_g11370_t1_1634_963_318[&!color=#16b829]:0.082128,(Nmrn_Lineus_longissimus_c48478_g1_i3_m_140903_complete_999_951_306[&!color=#16b829]:0.0,(Nmrn_Lineus_longissimus_c48478_g1_i7_m_140914_complete_867_784_158[&!color=#16b829]:0.201336,Nmr_Lineus_lacteus_comp3263…
end;
begin figtree;
	set appearance.backgroundColorAttribute="Default";
	set appearance.backgroundColour=#ffffff;
	set appearance.branchColorAttribute="User selection";
	set appearance.branchColorGradient=false;
	set appearance.branchLineWidth=3.0;
	set appearance.branchMinLineWidth=0.0;
	set appearance.branchWidthAttribute="Fixed";
	set appearance.foregroundColour=#000000;
	set appearance.hilightingGradient=false;
	set appearance.selectionColour=#2d3680;
	set branchLabels.colorAttribute="User selection";
	set branchLabels.displayAttribute="Branch times";
	set branchLabels.fontName="sansserif";
	set branchLabels.fontSize=8;
	set branchLabels.fontStyle=0;
	set branchLabels.isShown=false;
	set branchLabels.significantDigits=4;
	set layout.expansion=0;
	set layout.layoutType="POLAR";
	set layout.zoom=0;
	set legend.attribute="label";
	set legend.fontSize=10.0;
	set legend.isShown=false;
	set legend.significantDigits=4;
	set nodeBars.barWidth=4.0;
	set nodeBars.displayAttribute=null;
	set nodeBars.isShown=false;
	set nodeLabels.colorAttribute="User selection";
	set nodeLabels.displayAttribute="label";
	set nodeLabels.fontName="sansserif";
	set nodeLabels.fontSize=9;
	set nodeLabels.fontStyle=0;
	set nodeLabels.isShown=false;
	set nodeLabels.significantDigits=2;
	set nodeShapeExternal.colourAttribute="User selection";
	set nodeShapeExternal.isShown=false;
	set nodeShapeExternal.minSize=10.0;
	set nodeShapeExternal.scaleType=Width;
	set nodeShapeExternal.shapeType=Circle;
	set nodeShapeExternal.size=4.0;
	set nodeShapeExternal.sizeAttribute="Fixed";
	set nodeShapeInternal.colourAttribute="User selection";
	set nodeShapeInternal.isShown=false;
	set nodeShapeInternal.minSize=10.0;
	set nodeShapeInternal.scaleType=Width;
	set nodeShapeInternal.shapeType=Circle;
	set nodeShapeInternal.size=4.0;
	set nodeShapeInternal.sizeAttribute="Fixed";
	set polarLayout.alignTipLabels=false;
	set polarLayout.angularRange=0;
	set polarLayout.rootAngle=0;
	set polarLayout.rootLength=100;
	set polarLayout.showRoot=true;
	set radialLayout.spread=0.0;
	set rectilinearLayout.alignTipLabels=false;
	set rectilinearLayout.curvature=0;
	set rectilinearLayout.rootLength=100;
	set scale.offsetAge=0.0;
	set scale.rootAge=1.0;
	set scale.scaleFactor=1.0;
	set scale.scaleRoot=false;
	set scaleAxis.automaticScale=true;
	set scaleAxis.fontSize=8.0;
	set scaleAxis.isShown=false;
	set scaleAxis.lineWidth=1.0;
	set scaleAxis.majorTicks=1.0;
	set scaleAxis.minorTicks=0.5;
	set scaleAxis.origin=0.0;
	set scaleAxis.reverseAxis=false;
	set scaleAxis.showGrid=true;
	set scaleBar.automaticScale=true;
	set scaleBar.fontSize=10.0;
	set scaleBar.isShown=true;
	set scaleBar.lineWidth=1.0;
	set scaleBar.scaleRange=0.8;
	set tipLabels.colorAttribute="User selection";
	set tipLabels.displayAttribute="Names";
	set tipLabels.fontName="sansserif";
	set tipLabels.fontSize=10;
	set tipLabels.fontStyle=0;
	set tipLabels.isShown=false;
	set tipLabels.significantDigits=4;
	set trees.order=false;
	set trees.orderType="increasing";
	set trees.rooting=true;
	set trees.rootingType="User Selection";
	set trees.transform=false;
	set trees.transformType="cladogram";
end;
