# Supplementary material for: Nemertean, Brachiopod, and Phoronid Neuropeptidomics Reveals Ancestral Spiralian Signaling Systems
Source: Mol Biol Evol. 2021 Jul 17;38(11):4847–66. doi: 10.1093/molbev/msab211 (PMC8557429; doi:10.1093/molbev/msab211)
Supplement: msab211_Supplementary_Data [file msab211_supplementary_data.zip › Supplementary_Material_16_Treefile_GPCR_GammaRhodopsin.txt]

#NEXUS
begin taxa;
	dimensions ntax=160;
	taxlabels
	AKQ62999_1_allatostatin_C_receptor_1_Platynereis_dumerilii_[&!color=#000000]
	AKQ63059_1_kiss_Pdum[&!color=#000000]
	AKQ63071_DH31-like_receptor_2_PDum[&!color=#000000]
	AKQ63071_FLamide_receptor_1_Pdum[&!color=#000000]
	AKQ63073_1_allatostatin_A_receptor_1_Platynereis_dumerilii_[&!color=#000000]
	ALF99984_1_opioid_receptor_mu1a_partial_Petromyzon_marinus_[&!color=#000000]
	ALF99985_1_opioid_receptor_mu1b_partial_Petromyzon_marinus_[&!color=#000000]
	ALF99986_1_opioid_receptor_mu1c_partial_Petromyzon_marinus_[&!color=#000000]
	Aplanci_oki_90_66_t1_posible8_XP_022096747_1_2[&!color=#000000]
	Aplanci_oki_90_67_t1_posible4_XP_022096747_1_1[&!color=#000000]
	Arthropoda_Daphnia_pulex_EFX62248[&!color=#000000]
	Arthropoda_Daphnia_pulex_EFX72686[&!color=#000000]
	Arthropoda_Daphnia_pulex_EFX75149[&!color=#000000]
	BRAFLDRAFT_64711_BFLO_MCH[&!color=#000000]
	BRAFLDRAFT_88027_Branchiostoma_floridae_SS_receptor_type_2_Homo_sapiens_[&!color=#000000]
	BRAFLDRAFT_90874_Branchiostoma_floridae_SS_receptor_2B_Homo_sapiens_[&!color=#000000]
	BRAFLDRAFT_90879_Branchiostoma_floridae_SS_receptor_type_2_Homo_sapiens_[&!color=#000000]
	Brachiopod_Glottidia_pyramidata_cdhit099_prot_comp26058_c0_seq1-p1[&!color=#000000]
	Brachiopod_Novocrania_anomala_cdhit099_prot_Nano-rna-tri2-206317-1-p1[&!color=#000000]
	Brch_Lingula_anatina_PF00001_GPCR_Acomp128901_c3_seq1_p1[&!color=#000000]
	Brch_Lingula_anatina_PF00001_GPCR_Acomp136620_c0_seq3_p1[&!color=#000000]
	Brch_Lingula_anatina_PF00001_GPCR_Acomp138861_c4_seq2_p1[&!color=#000000]
	Brch_Lingula_anatina_PF00001_GPCR_Acomp142947_c3_seq4_p1[&!color=#000000]
	Brch_Lingula_anatina_PF00001_GPCR_Acomp144576_c1_seq3_p1[&!color=#000000]
	Brch_Lingula_anatina_PF00001_GPCR_Acomp145365_c0_seq2_p1[&!color=#000000]
	Brch_Lingula_anatina_PF00001_GPCR_Acomp145770_c0_seq1_p1[&!color=#000000]
	Brch_Lingula_anatina_PF00001_GPCR_Acomp145988_c0_seq4_p1[&!color=#000000]
	Brch_Lingula_anatina_PF00001_GPCR_Acomp146154_c0_seq11_p1[&!color=#000000]
	Brch_Lingula_anatina_PF00001_GPCR_Acomp154645_c2_seq2_p1[&!color=#000000]
	Brch_Novocrania_anomala_PF00001_GPCR_ANano_rna_tri2_106435_1_p1[&!color=#000000]
	Brch_Novocrania_anomala_PF00001_GPCR_ANano_rna_tri2_112414_1_p1[&!color=#000000]
	Brch_Novocrania_anomala_PF00001_GPCR_ANano_rna_tri2_84457_1_p1[&!color=#000000]
	EFX71121_Galanin_receptor_Dpul[&!color=#000000]
	ELT88806_1_hypothetical_protein_CAPTEDRAFT_63550_partial_Ctel_[&!color=#000000]
	ELU06086_1_hypothetical_protein_CAPTEDRAFT_45060_partial_Ctel_[&!color=#000000]
	ELU13025_ctel[&!color=#000000]
	ELU15450_1_Ctel_[&!color=#000000]
	Gal_AstA_217292_Bflo[&!color=#000000]
	Gal_AstA_562631_Trub[&!color=#000000]
	Gal_AstA_571135_Trub[&!color=#000000]
	Gal_AstA_616887_Trub[&!color=#000000]
	Gal_AstA_BRAFLDRAFT74737_Bflo[&!color=#000000]
	Gal_AstA_BRAFLDRAFT90618_Bflo[&!color=#000000]
	Gal_AstA_BRAFLDRAFT92624_Bflo[&!color=#000000]
	Gal_AstA_CAPTEDRAFT113004_Ctel[&!color=#000000]
	Gal_AstA_CAPTEDRAFT213569_Ctel[&!color=#000000]
	Gal_AstA_CAPTEDRAFT25099_Ctel[&!color=#000000]
	Gal_AstA_CAPTEDRAFT54029_Ctel[&!color=#000000]
	Gal_AstA_DAPPUDRAFT60654_Dpul[&!color=#000000]
	Gal_AstA_FBtr0070575_Dmel[&!color=#000000]
	Gal_AstA_FBtr0085316_Dmel[&!color=#000000]
	Gal_AstA_GALR1_Hsap[&!color=#000000]
	Gal_AstA_GALR2_Hsap[&!color=#000000]
	Gal_AstA_GALR3_Hsap[&!color=#000000]
	Gal_AstA_LOTGIDRAFT108200_Lgig[&!color=#000000]
	Gal_AstA_ZK455_3_Cele[&!color=#000000]
	Kiss1_711644_Trub[&!color=#000000]
	Kiss1_GLEAN_21219_Spur[&!color=#000000]
	Kiss1_GLEAN_22376_Spur[&!color=#000000]
	Kiss1_GLEAN_22468_Spur[&!color=#000000]
	Kiss1_KISSR_Hsap[&!color=#000000]
	Kiss1_g17564_Skow[&!color=#000000]
	Kiss1_g2013_Skow[&!color=#000000]
	Kiss1_g33250_Skow_XP_006824006_1[&!color=#000000]
	MCHR1_Petromyzon_marinus_ALF99968-1[&!color=#000000]
	Mollusca_Crassostrea_gigas_EKC28733[&!color=#000000]
	NP_000902_3_delta_type_opioid_receptor_Homo_sapiens_[&!color=#000000]
	NP_000903_2_kappa_type_opioid_receptor_isoform_1_Homo_sapiens_[&!color=#000000]
	NP_000905_3_mu_type_opioid_receptor_isoform_MOR_1_Homo_sapiens_[&!color=#000000]
	NP_001027135_2_allatostatin_C_receptor_2_isoform_E_Drosophila_melanogter[&!color=#000000]
	NP_001035269_1_melanin_concentrating_hormone_receptor_2_Homo_sapiens_[&!color=#000000]
	NP_001040_1_SS_receptor_type_1_Homo_sapiens_[&!color=#000000]
	NP_001041_1_SS_receptor_type_2_Homo_sapiens_[&!color=#000000]
	NP_001042_1_SS_receptor_type_3_Homo_sapiens_[&!color=#000000]
	NP_001043_2_SS_receptor_type_4_Homo_sapiens_[&!color=#000000]
	NP_001044_1_SS_receptor_type_5_Homo_sapiens_[&!color=#000000]
	NP_001161573_1_kisspeptin_receptor_1_Skow_[&!color=#000000]
	NP_001161574_1_Kiss_Skow_[&!color=#000000]
	NP_001280521_1_somatostatin_receptor_type_2_Tribolium_castaneum_[&!color=#000000]
	NP_001355490_1_NeuroPeptide_Receptor_16_Cele[&!color=#000000]
	NP_001368826_Urotensin_Hsap[&!color=#000000]
	NP_005288_3_melanin_concentrating_hormone_receptor_1_Homo_sapiens_[&!color=#000000]
	NP_503056_4_NeuroPeptide_Receptor_32_Cele[&!color=#000000]
	NP_510833_3_NeuroPeptide_Receptor_24_Cele[&!color=#000000]
	NP_649040_2_allatostatin_C_receptor_1_Drosophila_melanogter[&!color=#000000]
	Nemertea_Lineus_lacteus_comp57941_c0_seq1_m-275382[&!color=#000000]
	Nmrt_Baseodiscus_unicolor_TRINITY_DN100274_c0_g5_i2_m_47360_complete[&!color=#000000]
	Nmrt_Cerebratulus_spec_TRINITY_DN21093_c0_g1_i1_m_53485_5prime_partial_SS[&!color=#000000]
	Nmrt_Cerebratulus_spec_TRINITY_DN24149_c0_g1_i1_m_69318_complete[&!color=#000000]
	Nmrt_Cerebratulus_spec_TRINITY_DN31980_c0_g1_i1_m_131981_complete_kiss[&!color=#000000]
	Nmrt_Cerebratulus_spec_TRINITY_DN37674_c0_g2_i2_m_50078_complete[&!color=#000000]
	Nmrt_Cerebratulus_spec_TRINITY_DN37674_c0_g2_i5_m_50088_complete[&!color=#000000]
	Nmrt_Lineus_longissimus_c34471_g3_i1_m_31059_complete_kisspeptin[&!color=#000000]
	Nmrt_Lineus_longissimus_c43119_g1_i1_m_80147_complete[&!color=#000000]
	Nmrt_Lineus_longissimus_c48776_g1_i1_m_145180_complete[&!color=#000000]
	Nmrt_Lineus_longissimus_c48776_g1_i1_m_145181_complete[&!color=#000000]
	Nmrt_Lineus_ruber_Lvir_rna_tri_34244_1_m_66199_complete_kiss[&!color=#000000]
	Nmrt_Lineus_ruber_Lvir_rna_tri_62423_1_m_107457_complete[&!color=#000000]
	Nmrt_Lineus_ruber_Lvir_rna_tri_73351_1_m_118200_complete_kiss[&!color=#000000]
	Nmrt_Malacobdella_grossa_comp197729_c0_seq1_m_155195_internal[&!color=#000000]
	Nmrt_Notospermus_geniculatus_g1876_t1_kiss[&!color=#000000]
	Nmrt_Notospermus_geniculatus_g25770_t1[&!color=#000000]
	Nmrt_Tubulanus_polymorphus_comp13004_c0_seq1_m_5371_3prime_partial_SS[&!color=#000000]
	Nmrt_Tubulanus_polymorphus_comp170249_c0_seq1_m_147745_3prime_partial[&!color=#000000]
	Nmrt_Tubulanus_polymorphus_comp18352_c0_seq1_m_8223_3prime_partial_SS[&!color=#000000]
	Phor_australis_PF00001_GPCR_ATRINITY_DN286045_c0_g3_i1_p1[&!color=#000000]
	Phor_australis_PF00001_GPCR_ATRINITY_DN296209_c2_g6_i2_p1[&!color=#000000]
	Phor_australis_PF00001_GPCR_ATRINITY_DN297259_c1_g3_i1_p1[&!color=#000000]
	Phor_australis_PF00001_GPCR_ATRINITY_DN309583_c0_g8_i3_p1[&!color=#000000]
	Phor_australis_PF00001_GPCR_ATRINITY_DN315872_c2_g12_i2_p1[&!color=#000000]
	Phor_australis_PF00001_GPCR_ATRINITY_DN321291_c0_g3_i14_p1[&!color=#000000]
	Phor_psammophila_PF00001_GPCR_Acomp40779_c0_seq1_len_926_p1[&!color=#000000]
	Phor_psammophila_PF00001_GPCR_Acomp57367_c0_seq1_len_1093_p1[&!color=#000000]
	Phor_vancouverensis_PF00001_GPCR_Acomp78997_c0_seq1_p1_SS[&!color=#000000]
	Phor_vancouverensis_PF00001_GPCR_Acomp83381_c0_seq1_p1[&!color=#000000]
	Phor_vancouverensis_PF00001_GPCR_Acomp92972_c0_seq1_p1[&!color=#000000]
	Phor_vancouverensis_PF00001_GPCR_Acomp93686_c0_seq1_p1[&!color=#000000]
	Phoronida_Phoronopsis_cdhit099_prot_c135886_g4_i6-p1[&!color=#000000]
	SPU_XP_011665623_1_R3_ss4_like[&!color=#000000]
	SPU_XP_011667299_MCH[&!color=#000000]
	SPU_XP_011670235_1_008212_1_R2_ss2_like[&!color=#000000]
	SSR1_Petromyzon_marinus_XP_032820866-1[&!color=#000000]
	SS_receptor_1_Apla_arssr2_XP_022096004-1[&!color=#000000]
	SS_receptor_3_Apla_arssr4_XP_022080909-1[&!color=#000000]
	SS_receptor_4_Aplancii_arssr5_XP_022093677-1[&!color=#000000]
	SS_receptor_5_AplaMCH_XP_022079320-1[&!color=#000000]
	SS_receptor_type_2_Crsostrea_gig_XP_011429560_1[&!color=#000000]
	XP_002604982_1_hypothetical_protein_BRAFLDRAFT_92625_Branchiostoma_floridae_[&!color=#000000]
	XP_002731810_1__galanin_receptor_type_2_like_Skow_[&!color=#000000]
	XP_002732796_1_MCH_SKOW[&!color=#000000]
	XP_002733728_1__G_protein_coupled_receptor_54_like_Skow_[&!color=#000000]
	XP_002739245_1_Urotensin_Skow[&!color=#000000]
	XP_002740034_1_SKOW_MCH[&!color=#000000]
	XP_002740035_2_SKOW_MCH[&!color=#000000]
	XP_003728476_1_Urotensin_skow[&!color=#000000]
	XP_003730470_1_Urotensin_skow[&!color=#000000]
	XP_003978783_Urotensin2_Trub[&!color=#000000]
	XP_005097945_1__allatostatin_A_receptor_like_Aplysia_californica_[&!color=#000000]
	XP_006811896_1__G_protein_coupled_receptor_54_like_Skow_[&!color=#000000]
	XP_009065270_1_hypothetical_protein_LOTGIDRAFT_108441_Lgig_[&!color=#000000]
	XP_009067091_1_hypothetical_protein_LOTGIDRAFT_51656_partial_Lgig_[&!color=#000000]
	XP_011447370_1__allatostatin_A_receptor_isoform_X2_Crassostrea_gigas_[&!color=#000000]
	XP_011616846_1_Urotensin_Trub[&!color=#000000]
	XP_011669579_1__G_protein_coupled_receptor_54_isoform_X1_Spur_[&!color=#000000]
	XP_011678514_1__galanin_receptor_type_1_like_Spur_[&!color=#000000]
	XP_019626072_1__G_protein_coupled_receptor_54_like_Branchiostoma_belcheri_[&!color=#000000]
	XP_019645310_1__G_protein_coupled_receptor_54_like_Branchiostoma_belcheri_[&!color=#000000]
	XP_022086915_1_G_protein_coupled_receptor_54_like_ArKPLR9_Apla[&!color=#000000]
	XP_022094314_1_ArPK6like_Apla[&!color=#000000]
	XP_022094356_1_ArKPL5_like_Apla[&!color=#000000]
	XP_022095426_1_ArKP7_Apla[&!color=#000000]
	XP_022095449_1_galanin_receptor_type_1_like_Apla[&!color=#000000]
	XP_022096714_1_G_protein_coupled_receptor_54_like_Apla[&!color=#000000]
	XP_022096775_1_G_protein_coupled_receptor_54_like_Apla[&!color=#000000]
	XP_022096858_1_G_protein_coupled_receptor_54_like_Apla[&!color=#000000]
	XP_022111167_1_G_protein_coupled_receptor_54_like_ArKP8_Apla[&!color=#000000]
	XP_784787_2__G_protein_coupled_receptor_54_Spur_[&!color=#000000]
	XP_787561_2_Kiss_Skow[&!color=#000000]
	XP_793873_2__G_protein_coupled_receptor_54_Spur_[&!color=#000000]
	XP_796690_2__G_protein_coupled_receptor_54_Spur_[&!color=#000000]
;
end;
begin trees;
	tree tree_1 = [&R] (Brch_Lingula_anatina_PF00001_GPCR_Acomp145365_c0_seq2_p1[&!color=#ff0000]:0.093216,Brch_Lingula_anatina_PF00001_GPCR_Acomp146154_c0_seq11_p1[&!color=#ff0000]:0.082822,((Brachiopod_Glottidia_pyramidata_cdhit099_prot_comp26058_c0_seq1-p1[&!color=#ff0000]:0.678617,Brch_Lingula_anatina_PF00001_GPCR_Acomp128901_c3_seq1_p1[&!color=#ff0000]:0.599232)[&label=0.621,!color=#ff0000]:0.03…
end;
begin figtree;
	set appearance.backgroundColorAttribute="Default";
	set appearance.backgroundColour=#ffffff;
	set appearance.branchColorAttribute="User selection";
	set appearance.branchColorGradient=false;
	set appearance.branchLineWidth=3.0;
	set appearance.branchMinLineWidth=0.0;
	set appearance.branchWidthAttribute="Fixed";
	set appearance.foregroundColour=#000000;
	set appearance.hilightingGradient=false;
	set appearance.selectionColour=#2d3680;
	set branchLabels.colorAttribute="User selection";
	set branchLabels.displayAttribute="Branch times";
	set branchLabels.fontName="sansserif";
	set branchLabels.fontSize=8;
	set branchLabels.fontStyle=0;
	set branchLabels.isShown=false;
	set branchLabels.significantDigits=4;
	set layout.expansion=0;
	set layout.layoutType="POLAR";
	set layout.zoom=382;
	set legend.attribute="label";
	set legend.fontSize=10.0;
	set legend.isShown=false;
	set legend.significantDigits=4;
	set nodeBars.barWidth=4.0;
	set nodeBars.displayAttribute=null;
	set nodeBars.isShown=false;
	set nodeLabels.colorAttribute="User selection";
	set nodeLabels.displayAttribute="label";
	set nodeLabels.fontName="sansserif";
	set nodeLabels.fontSize=8;
	set nodeLabels.fontStyle=0;
	set nodeLabels.isShown=true;
	set nodeLabels.significantDigits=4;
	set nodeShapeExternal.colourAttribute="User selection";
	set nodeShapeExternal.isShown=false;
	set nodeShapeExternal.minSize=10.0;
	set nodeShapeExternal.scaleType=Width;
	set nodeShapeExternal.shapeType=Circle;
	set nodeShapeExternal.size=4.0;
	set nodeShapeExternal.sizeAttribute="Fixed";
	set nodeShapeInternal.colourAttribute="User selection";
	set nodeShapeInternal.isShown=false;
	set nodeShapeInternal.minSize=10.0;
	set nodeShapeInternal.scaleType=Width;
	set nodeShapeInternal.shapeType=Circle;
	set nodeShapeInternal.size=4.0;
	set nodeShapeInternal.sizeAttribute="Fixed";
	set polarLayout.alignTipLabels=false;
	set polarLayout.angularRange=0;
	set polarLayout.rootAngle=0;
	set polarLayout.rootLength=100;
	set polarLayout.showRoot=true;
	set radialLayout.spread=0.0;
	set rectilinearLayout.alignTipLabels=false;
	set rectilinearLayout.curvature=0;
	set rectilinearLayout.rootLength=100;
	set scale.offsetAge=0.0;
	set scale.rootAge=1.0;
	set scale.scaleFactor=1.0;
	set scale.scaleRoot=false;
	set scaleAxis.automaticScale=true;
	set scaleAxis.fontSize=8.0;
	set scaleAxis.isShown=false;
	set scaleAxis.lineWidth=1.0;
	set scaleAxis.majorTicks=1.0;
	set scaleAxis.minorTicks=0.5;
	set scaleAxis.origin=0.0;
	set scaleAxis.reverseAxis=false;
	set scaleAxis.showGrid=true;
	set scaleBar.automaticScale=true;
	set scaleBar.fontSize=10.0;
	set scaleBar.isShown=false;
	set scaleBar.lineWidth=1.0;
	set scaleBar.scaleRange=0.5;
	set tipLabels.colorAttribute="User selection";
	set tipLabels.displayAttribute="Names";
	set tipLabels.fontName="sansserif";
	set tipLabels.fontSize=10;
	set tipLabels.fontStyle=0;
	set tipLabels.isShown=false;
	set tipLabels.significantDigits=4;
	set trees.order=false;
	set trees.orderType="increasing";
	set trees.rooting=true;
	set trees.rootingType="User Selection";
	set trees.transform=false;
	set trees.transformType="cladogram";
end;
