# Supplementary material for: Nemertean, Brachiopod, and Phoronid Neuropeptidomics Reveals Ancestral Spiralian Signaling Systems
Source: Mol Biol Evol. 2021 Jul 17;38(11):4847–66. doi: 10.1093/molbev/msab211 (PMC8557429; doi:10.1093/molbev/msab211)
Supplement: msab211_Supplementary_Data [file msab211_supplementary_data.zip › Supplementary_Material_17_Treefile_GPCR_Secretin.txt]

#NEXUS
begin taxa;
	dimensions ntax=240;
	taxlabels
	AKQ63006_1_PDUM_DH31_1[&!color=#000000]
	Arthropoda_Daphnia_pulex_EFX69526__scaffold_113_Dh44[&!color=#000000]
	Brachiopod_Glottidia_pyramidata_PF00002_GPCR_B_Secretin_comp24663_c0_seq1-p1[&!color=#000000]
	Brachiopod_Glottidia_pyramidata_PF00002_GPCR_B_Secretin_comp39696_c0_seq1-p1[&!color=#000000]
	Brachiopod_Glottidia_pyramidata_PF00002_GPCR_B_Secretin_comp50463_c0_seq1-p1[&!color=#000000]
	Brachiopod_Glottidia_pyramidata_cdhit099_prot_comp241059_c0_seq1-p1[&!color=#000000]
	Brachiopod_Hemithiris_psittacea_PF00002_GPCR_B_Secretin_comp138985_c0_seq1_len_1560-p1[&!color=#000000]
	Brachiopod_Hemithiris_psittacea_PF00002_GPCR_B_Secretin_comp16639_c0_seq1_len_2161-p1[&!color=#000000]
	Brachiopod_Hemithiris_psittacea_PF00002_GPCR_B_Secretin_comp20788_c0_seq1_len_1652-p1[&!color=#000000]
	Brachiopod_Hemithiris_psittacea_PF00002_GPCR_B_Secretin_comp25687_c0_seq11_len_2143-p1[&!color=#000000]
	Brachiopod_Hemithiris_psittacea_PF00002_GPCR_B_Secretin_comp25687_c0_seq1_len_2413-p1[&!color=#000000]
	Brachiopod_Laqueus_californicus_PF00002_GPCR_B_Secretin_comp27314_c0_seq1-p1[&!color=#000000]
	Brachiopod_Laqueus_californicus_PF00002_GPCR_B_Secretin_comp29017_c0_seq1-p1[&!color=#000000]
	Brachiopod_Laqueus_californicus_PF00002_GPCR_B_Secretin_comp46652_c0_seq1-p2[&!color=#000000]
	Brachiopod_Lingula_anatina_PF00002_GPCR_B_Secretin_comp128951_c0_seq1-p1_20[&!color=#000000]
	Brachiopod_Lingula_anatina_PF00002_GPCR_B_Secretin_comp141361_c1_seq12-p1_27[&!color=#000000]
	Brachiopod_Lingula_anatina_PF00002_GPCR_B_Secretin_comp146275_c0_seq6-p1_4[&!color=#000000]
	Brachiopod_Lingula_anatina_PF00002_GPCR_B_Secretin_comp146327_c1_seq5-p1_31[&!color=#000000]
	Brachiopod_Lingula_anatina_PF00002_GPCR_B_Secretin_comp150617_c0_seq5-p1_29[&!color=#000000]
	Brachiopod_Lingula_anatina_PF00002_GPCR_B_Secretin_comp150699_c0_seq1-p1_25[&!color=#000000]
	Brachiopod_Lingula_anatina_PF00002_GPCR_B_Secretin_comp151337_c1_seq14-p1_22[&!color=#000000]
	Brachiopod_Lingula_anatina_PF00002_GPCR_B_Secretin_comp151625_c1_seq1-p1_23[&!color=#000000]
	Brachiopod_Lingula_anatina_PF00002_GPCR_B_Secretin_comp152829_c2_seq2-p1_26[&!color=#000000]
	Brachiopod_Lingula_anatina_PF00002_GPCR_B_Secretin_comp154071_c0_seq10-p1_30[&!color=#000000]
	Brachiopod_Novocrania_anomala_PF00002_GPCR_B_Secretin_Nano-rna-tri2-134215-1-p1[&!color=#000000]
	Brachiopod_Novocrania_anomala_PF00002_GPCR_B_Secretin_Nano-rna-tri2-147393-1-p1[&!color=#000000]
	Brachiopod_Novocrania_anomala_PF00002_GPCR_B_Secretin_Nano-rna-tri2-181151-1-p1[&!color=#000000]
	Brachiopod_Novocrania_anomala_PF00002_GPCR_B_Secretin_Nano-rna-tri2-186692-1-p1[&!color=#000000]
	Brachiopod_Novocrania_anomala_PF00002_GPCR_B_Secretin_Nano-rna-tri2-46475-1-p1[&!color=#000000]
	Brachiopod_Novocrania_anomala_PF00002_GPCR_B_Secretin_Nano-rna-tri2-79855-1-p1[&!color=#000000]
	Brachiopod_Novocrania_anomala_PF00002_GPCR_B_Secretin_Nano-rna-tri2-99939-1-p1[&!color=#000000]
	Brachiopod_Terebratalia_transversa_cdhit099_prot_Ttra-rna-tri-12424-1-p1[&!color=#000000]
	Brachiopod_Terebratalia_transversa_cdhit099_prot_Ttra-rna-tri-3061-1-p1[&!color=#000000]
	Brachiopod_Terebratalia_transversa_cdhit099_prot_Ttra-rna-tri-7911-1-p1[&!color=#000000]
	CRH_DH44_ELH_12799_Tcas_[&!color=#000000]
	CRH_DH44_ELH_141716_Lgig_[&!color=#000000]
	CRH_DH44_ELH_223952_Bflo_[&!color=#000000]
	CRH_DH44_ELH_290680_Dpul_[&!color=#000000]
	CRH_DH44_ELH_555564_Trub_[&!color=#000000]
	CRH_DH44_ELH_7104_Tcas_[&!color=#000000]
	CRH_DH44_ELH_711229_Trub_[&!color=#000000]
	CRH_DH44_ELH_91170_Bflo_[&!color=#000000]
	CRH_DH44_ELH_93223_Ctel_[&!color=#000000]
	CRH_DH44_ELH_ACYPI007338_Apis_[&!color=#000000]
	CRH_DH44_ELH_ACYPI54924_Apis_[&!color=#000000]
	CRH_DH44_ELH_CRFR1_Hsap_[&!color=#000000]
	CRH_DH44_ELH_CRFR2_Hsap_[&!color=#000000]
	CRH_DH44_ELH_FBtr0087485_Dmel_[&!color=#000000]
	CRH_DH44_ELH_FBtr0113075_Dmel_[&!color=#000000]
	CRH_DH44_ELH_KH_C5_115_v1_A_ND11_Cint_XP_009858716-1[&!color=#000000]
	CRH_DH44_ELH_g20166_Skow_[&!color=#000000]
	CRH_DH44_ELH_reftig_220_Csav_[&!color=#000000]
	CRH_DH44_Spur_XP_030845739-1[&!color=#000000]
	Calc_DH31_109332_Lgig_[&!color=#000000]
	Calc_DH31_128185_Ctel_[&!color=#000000]
	Calc_DH31_13321_Tcas_[&!color=#000000]
	Calc_DH31_155191_Ctel_[&!color=#000000]
	Calc_DH31_170147_Ctel_[&!color=#000000]
	Calc_DH31_170937_Lgig_[&!color=#000000]
	Calc_DH31_172709_Lgig_[&!color=#000000]
	Calc_DH31_221050_Ctel_[&!color=#000000]
	Calc_DH31_221530_Ctel_[&!color=#000000]
	Calc_DH31_234777_Lgig_[&!color=#000000]
	Calc_DH31_241491_Bflo_[&!color=#000000]
	Calc_DH31_297457_Trub_[&!color=#000000]
	Calc_DH31_299723_Dpul_[&!color=#000000]
	Calc_DH31_553538_Trub_[&!color=#000000]
	Calc_DH31_575035_Trub_[&!color=#000000]
	Calc_DH31_735161_Trub_[&!color=#000000]
	Calc_DH31_CALCR_Hsap_[&!color=#000000]
	Calc_DH31_CALRL_Hsap_[&!color=#000000]
	Calc_DH31_Contig11_300000_350000_Ppca_[&!color=#000000]
	Calc_DH31_EQ113819_1_50888_Apis_[&!color=#000000]
	Calc_DH31_EQ122405_1_39196_Apis_[&!color=#000000]
	Calc_DH31_FBtr0073753_Dmel_[&!color=#000000]
	Calc_DH31_FBtr0087755_Dmel_[&!color=#000000]
	Calc_DH31_ZK643_3b_Cele_[&!color=#000000]
	Mollusca_Crassostrea_gigas_EKC18501__PTHR[&!color=#000000]
	Mollusca_Crassostrea_gigas_EKC18980_pth[&!color=#000000]
	Mollusca_Crassostrea_gigas_EKC19091_[&!color=#000000]
	Mollusca_Crassostrea_gigas_EKC19188[&!color=#000000]
	Mollusca_Crassostrea_gigas_EKC19772[&!color=#000000]
	Mollusca_Crassostrea_gigas_EKC23584_Dh31[&!color=#000000]
	Mollusca_Crassostrea_gigas_EKC23585_DH31[&!color=#000000]
	Mollusca_Crassostrea_gigas_EKC24929__PTHR[&!color=#000000]
	Mollusca_Crassostrea_gigas_EKC25659_PTH[&!color=#000000]
	Mollusca_Crassostrea_gigas_EKC28808__CRF_DH44[&!color=#000000]
	Mollusca_Crassostrea_gigas_EKC30801[&!color=#000000]
	Mollusca_Crassostrea_gigas_EKC33340_CRF[&!color=#000000]
	Mollusca_Crassostrea_gigas_EKC36747_[&!color=#000000]
	Mollusca_Crassostrea_gigas_EKC37799[&!color=#000000]
	Mollusca_Crassostrea_gigas_EKC40284_DH31[&!color=#000000]
	Nemertea_Cephalothrix_hongkongiensis_comp10487_c0_seq1_m-5226[&!color=#000000]
	Nemertea_Cephalothrix_hongkongiensis_comp25242_c0_seq1_m-15828[&!color=#000000]
	Nemertea_Cerebratulus_marginatus_comp596619_c0_seq1_m-124035[&!color=#000000]
	Nemertea_Cerebratulus_spec_TRINITY_DN17583_c0_g1_i1_m-19586[&!color=#000000]
	Nemertea_Cerebratulus_spec_TRINITY_DN22565_c0_g1_i1_m-182108[&!color=#000000]
	Nemertea_Notospermus_geniculatus_g12563-t1[&!color=#000000]
	Nemertea_Riseriellus_occultus_Contig22112_m-149257[&!color=#000000]
	Nemertean_Baseodiscus_unicolor_Contig14444_m_250158_complete_80[&!color=#000000]
	Nemertean_Baseodiscus_unicolor_TRINITY_DN58016_c0_g1_i1_m_213406_3prime_partial_79[&!color=#000000]
	Nemertean_Cephalothrix_hongkongiensis_comp20046_c0_seq1_m_10796_5prime_partial[&!color=#000000]
	Nemertean_Cerebratulus_marginatus_comp1500770_c0_seq1_m_150002_internal[&!color=#000000]
	Nemertean_Cerebratulus_marginatus_comp57709_c0_seq2_m_63286_complete[&!color=#000000]
	Nemertean_Cerebratulus_marginatus_comp60730_c0_seq6_m_84087_internal[&!color=#000000]
	Nemertean_Cerebratulus_spec_Contig7357_m_218973_internal[&!color=#000000]
	Nemertean_Cerebratulus_spec_TRINITY_DN21182_c0_g1_i1_m_35622_5prime_partial[&!color=#000000]
	Nemertean_Cerebratulus_spec_TRINITY_DN22372_c1_g1_i1_m_179225_3prime_partial[&!color=#000000]
	Nemertean_Cerebratulus_spec_TRINITY_DN25378_c0_g1_i1_m_87109_complete[&!color=#000000]
	Nemertean_Cerebratulus_spec_TRINITY_DN28609_c0_g1_i1_m_29249_5prime_partial[&!color=#000000]
	Nemertean_Cerebratulus_spec_TRINITY_DN30284_c0_g1_i1_m_171939_3prime_partial[&!color=#000000]
	Nemertean_Cerebratulus_spec_TRINITY_DN38497_c4_g2_i2_m_93860_complete[&!color=#000000]
	Nemertean_Lineus_lacteus_comp18037_c0_seq1_m_30505_complete[&!color=#000000]
	Nemertean_Lineus_lacteus_comp22147_c0_seq1_m_51162_complete[&!color=#000000]
	Nemertean_Lineus_lacteus_comp22970_c0_seq1_m_57610_complete[&!color=#000000]
	Nemertean_Lineus_lacteus_comp23010_c0_seq4_m_57973_complete[&!color=#000000]
	Nemertean_Lineus_lacteus_comp26737_c0_seq3_m_120730_complete[&!color=#000000]
	Nemertean_Lineus_lacteus_comp27870_c0_seq3_m_172734_5prime_partial[&!color=#000000]
	Nemertean_Lineus_lacteus_comp27870_c0_seq8_m_172754_5prime_partial[&!color=#000000]
	Nemertean_Lineus_longissimus_c44472_g1_i1_m_93132_internal[&!color=#000000]
	Nemertean_Lineus_longissimus_c47437_g3_i1_m_127897_complete_1022[&!color=#000000]
	Nemertean_Lineus_longissimus_c47481_g2_i8_m_128382_complete_1051[&!color=#000000]
	Nemertean_Lineus_longissimus_c49020_g1_i1_m_148705_5prime_partial_1035[&!color=#000000]
	Nemertean_Lineus_longissimus_c49020_g4_i1_m_148714_complete[&!color=#000000]
	Nemertean_Lineus_longissimus_c50800_g1_i1_m_176040_complete_1032[&!color=#000000]
	Nemertean_Lineus_longissimus_c50988_g1_i1_m_179307_complete_1037[&!color=#000000]
	Nemertean_Lineus_longissimus_c51030_g1_i4_m_179891_complete_1026[&!color=#000000]
	Nemertean_Lineus_longissimus_c51408_g1_i1_m_186202_complete_1060[&!color=#000000]
	Nemertean_Lineus_longissimus_c51612_g1_i1_m_190000_complete_1049[&!color=#000000]
	Nemertean_Lineus_ruber_Lvir_rna_tri_28661_1_m_56538_complete_1284[&!color=#000000]
	Nemertean_Lineus_ruber_Lvir_rna_tri_33950_1_m_65663_3prime_partial_1278[&!color=#000000]
	Nemertean_Lineus_ruber_Lvir_rna_tri_51942_1_m_93906_5prime_partial_1214[&!color=#000000]
	Nemertean_Lineus_ruber_Lvir_rna_tri_59491_1_m_103890_complete_1285[&!color=#000000]
	Nemertean_Lineus_ruber_Lvir_rna_tri_75477_1_m_119986_internal_1184[&!color=#000000]
	Nemertean_Lineus_ruber_Lvir_rna_tri_79494_1_m_123049_3prime_partial_1288[&!color=#000000]
	Nemertean_Malacobdella_grossa_comp25345_c0_seq2_m_39232_complete_1337[&!color=#000000]
	Nemertean_Notospermus_geniculatus_g1875_t1_1632[&!color=#000000]
	Nemertean_Notospermus_geniculatus_g1904_t1_1742[&!color=#000000]
	Nemertean_Notospermus_geniculatus_g19250_t1_1439[&!color=#000000]
	Nemertean_Notospermus_geniculatus_g28541_t1_1707[&!color=#000000]
	Nemertean_Notospermus_geniculatus_g32644_t1_1472[&!color=#000000]
	Nemertean_Notospermus_geniculatus_g34271_t1_1690[&!color=#000000]
	Nemertean_Notospermus_geniculatus_g34273_t1_1622[&!color=#000000]
	Nemertean_Notospermus_geniculatus_g37307_t1_1611[&!color=#000000]
	Nemertean_Notospermus_geniculatus_g40053_t1_1558[&!color=#000000]
	Nemertean_Notospermus_geniculatus_g42147_t1_1430[&!color=#000000]
	Nemertean_Notospermus_geniculatus_g6054_t1_1412[&!color=#000000]
	Nemertean_Paranemertes_peregrina_comp29400_c0_seq1_len_2471_m_56043_complete_1817[&!color=#000000]
	Nemertean_Paranemertes_peregrina_comp328645_c0_seq1_len_745_m_178152_internal_1780[&!color=#000000]
	Nemertean_Riseriellus_occultus_TRINITY_DN30152_c0_g1_i1_m_30200_internal_1831[&!color=#000000]
	Nemertean_Riseriellus_occultus_TRINITY_DN40186_c0_g1_i1_m_206_5prime_partial_1848[&!color=#000000]
	Nemertean_Tubulanus_polymorphus_comp33068_c0_seq1_m_33215_5prime_partial_1951[&!color=#000000]
	Nemertean_Tubulanus_polymorphus_comp36650_c0_seq1_m_55931_3prime_partial_1901[&!color=#000000]
	Nemertean_Tubulanus_polymorphus_comp37713_c0_seq1_m_66118_complete_1939[&!color=#000000]
	Nemertean_Tubulanus_polymorphus_comp40229_c0_seq1_m_105222_complete_1957[&!color=#000000]
	Nemertean_Tubulanus_polymorphus_comp9295_c0_seq1_m_3962_5prime_partial_1907[&!color=#000000]
	PDF_Cer_134519_Lgig_[&!color=#000000]
	PDF_Cer_219483_Ctel_[&!color=#000000]
	PDF_Cer_299720_Dpul_[&!color=#000000]
	PDF_Cer_C13B9_4a_1_Cele_[&!color=#000000]
	PDF_Cer_Contig457_Ppac_[&!color=#000000]
	PDF_Cer_EQ125293_44474_102476_Apis_[&!color=#000000]
	PDF_Cer_FBtr0070436_Dmel_[&!color=#000000]
	PDF_Cer_XP_030845954_1_Spur[&!color=#000000]
	PDF_Cer_g36147_Skow_[&!color=#000000]
	PDF_Cer_g36154_Skow_XP_006825104_1[&!color=#000000]
	PDF_XP_022080156_1_Acanthaster_planci[&!color=#000000]
	PDF_XP_030845952_1_PDF_Spur[&!color=#000000]
	PTH_GCG_PACAP_08110_Tcas_XP_XP_008192153_1_iPTHR1[&!color=#000000]
	PTH_GCG_PACAP_10267_Tcas_XP_969953_1_iPTHR2[&!color=#000000]
	PTH_GCG_PACAP_130410_Ctel_[&!color=#000000]
	PTH_GCG_PACAP_144236_Bflo_XP_002599445-1[&!color=#000000]
	PTH_GCG_PACAP_203438_Ctel_[&!color=#000000]
	PTH_GCG_PACAP_220667_Ctel_[&!color=#000000]
	PTH_GCG_PACAP_238709_Lgig_[&!color=#000000]
	PTH_GCG_PACAP_299719_Dpul_[&!color=#000000]
	PTH_GCG_PACAP_550769_Trub_XP_029692324[&!color=#000000]
	PTH_GCG_PACAP_557362_Trub_XP_011604482[&!color=#000000]
	PTH_GCG_PACAP_563330_Trub_[&!color=#000000]
	PTH_GCG_PACAP_564580_Trub_CAC82589[&!color=#000000]
	PTH_GCG_PACAP_577808_Trub_XP_003968044_2[&!color=#000000]
	PTH_GCG_PACAP_583302_Trub_XP_029683779[&!color=#000000]
	PTH_GCG_PACAP_599828_Trub_XP_029707142[&!color=#000000]
	PTH_GCG_PACAP_600007_Trub_CAC83861_2[&!color=#000000]
	PTH_GCG_PACAP_608319_Trub_XP_029706734[&!color=#000000]
	PTH_GCG_PACAP_608335_Trub_[&!color=#000000]
	PTH_GCG_PACAP_613373_Trub_[&!color=#000000]
	PTH_GCG_PACAP_617467_Trub_[&!color=#000000]
	PTH_GCG_PACAP_62404_Lgig_[&!color=#000000]
	PTH_GCG_PACAP_740052_Trub_XP_011617227[&!color=#000000]
	PTH_GCG_PACAP_745100_Trub_[&!color=#000000]
	PTH_GCG_PACAP_Bflo_AKC34087[&!color=#000000]
	PTH_GCG_PACAP_Cint_XP_018671172[&!color=#000000]
	PTH_GCG_PACAP_GHRHR_Hsap_[&!color=#000000]
	PTH_GCG_PACAP_GIPR_Hsap_[&!color=#000000]
	PTH_GCG_PACAP_GLP1R_Hsap_[&!color=#000000]
	PTH_GCG_PACAP_GLP2R_Hsap_[&!color=#000000]
	PTH_GCG_PACAP_GLR_Hsap_[&!color=#000000]
	PTH_GCG_PACAP_KH_XP_026696618_Cint[&!color=#000000]
	PTH_GCG_PACAP_PACR_Hsap_[&!color=#000000]
	PTH_GCG_PACAP_PTH1R_Hsap_[&!color=#000000]
	PTH_GCG_PACAP_PTH2R_Hsap_[&!color=#000000]
	PTH_GCG_PACAP_SCTR_Hsap_[&!color=#000000]
	PTH_GCG_PACAP_Spur_XP_030846273_1[&!color=#000000]
	PTH_GCG_PACAP_Trub_XP_029691925_1[&!color=#000000]
	PTH_GCG_PACAP_VIPR1_Hsap_[&!color=#000000]
	PTH_GCG_PACAP_VIPR1_Hsap_2[&!color=#000000]
	PTH_GCG_PACAP_VIPR2_Hsap_[&!color=#000000]
	PTH_GCG_PACAP_XP_006814557_1_Skow[&!color=#000000]
	PTH_GCG_PACAP_reftig_324_Csav_[&!color=#000000]
	PTH_XP_022079891_Acanthasterplancii[&!color=#000000]
	Phoronida_Phoronis_vancouverensis_cdhit099_prot_comp95603_c0_seq3-p1[&!color=#000000]
	Phoronida_Phoronis_vancouverensis_cdhit099_prot_comp97244_c0_seq24-p1[&!color=#000000]
	Phoronis_australis_transcriptome_PF00002_GPCR_B_Secretin_TRINITY_DN285723_c2_g3_i1-p1[&!color=#000000]
	Phoronis_australis_transcriptome_PF00002_GPCR_B_Secretin_TRINITY_DN299143_c0_g2_i1-p1[&!color=#000000]
	Phoronis_australis_transcriptome_PF00002_GPCR_B_Secretin_TRINITY_DN299143_c0_g2_i5-p1[&!color=#000000]
	Phoronis_australis_transcriptome_PF00002_GPCR_B_Secretin_TRINITY_DN305681_c3_g2_i1-p1[&!color=#000000]
	Phoronis_australis_transcriptome_PF00002_GPCR_B_Secretin_TRINITY_DN306071_c0_g1_i7-p1[&!color=#000000]
	Phoronis_australis_transcriptome_PF00002_GPCR_B_Secretin_TRINITY_DN307634_c2_g3_i5-p1[&!color=#000000]
	Phoronis_australis_transcriptome_PF00002_GPCR_B_Secretin_TRINITY_DN320359_c1_g7_i4-p1[&!color=#000000]
	Phoronis_australis_transcriptome_PF00002_GPCR_B_Secretin_TRINITY_DN322149_c7_g26_i2-p1[&!color=#000000]
	Phoronis_australis_transcriptome_PF00002_GPCR_B_Secretin_TRINITY_DN324540_c7_g14_i3-p1[&!color=#000000]
	Phoronis_australis_transcriptome_PF00002_GPCR_B_Secretin_TRINITY_DN324540_c7_g14_i6-p1[&!color=#000000]
	Phoronis_psammophila_PF00002_GPCR_B_Secretin_comp123496_c0_seq1_len_1120-p1[&!color=#000000]
	Phoronis_psammophila_PF00002_GPCR_B_Secretin_comp58396_c0_seq1_len_1655-p1[&!color=#000000]
	Phoronis_psammophila_PF00002_GPCR_B_Secretin_comp65679_c0_seq1_len_1783-p1[&!color=#000000]
	Phoronis_psammophila_PF00002_GPCR_B_Secretin_comp66540_c0_seq1_len_1953-p1[&!color=#000000]
	Phoronis_vancouverensis_PF00002_GPCR_B_Secretin_comp90401_c0_seq1-p1[&!color=#000000]
	Phoronis_vancouverensis_PF00002_GPCR_B_Secretin_comp94409_c0_seq1-p1[&!color=#000000]
	Phoronis_vancouverensis_PF00002_GPCR_B_Secretin_comp95603_c0_seq1-p1[&!color=#000000]
	Phoronis_vancouverensis_PF00002_GPCR_B_Secretin_comp96561_c0_seq1-p1[&!color=#000000]
	Phoronis_vancouverensis_PF00002_GPCR_B_Secretin_comp97244_c0_seq1-p1[&!color=#000000]
	Phoronopsis_PF00002_GPCR_B_Secretin_c124444_g1_i1_-p1[&!color=#000000]
	XP_022080057_1_PDF_Acanthaster_planci_[&!color=#000000]
	XP_022082516_CRHDH44_Acanthasterplanci[&!color=#000000]
	unch_4_PDF_like_110555_Bflo_[&!color=#000000]
	unch_4_PDF_like_114577_Ctel_ELU13014-1[&!color=#000000]
	unch_4_PDF_like_66998_Bflo_[&!color=#000000]
	unch_4_PDF_like_C18B12_2_Cele_NP_510496-1[&!color=#000000]
	unch_4_PDF_like_scaffold11415_162190_264718_Skow_[&!color=#000000]
;
end;
begin trees;
	tree tree_1 = [&R] (Nemertean_Riseriellus_occultus_TRINITY_DN30152_c0_g1_i1_m_30200_internal_1831[&!color=#33b838]:0.006502,Nemertean_Lineus_ruber_Lvir_rna_tri_51942_1_m_93906_5prime_partial_1214[&!color=#33b838]:0.056458,(Nemertean_Lineus_lacteus_comp26737_c0_seq3_m_120730_complete[&!color=#33b838]:0.047858,(Nemertean_Lineus_longissimus_c47481_g2_i8_m_128382_complete_1051[&!color=#33b838]:0.0289…
end;
begin figtree;
	set appearance.backgroundColorAttribute="Default";
	set appearance.backgroundColour=#ffffff;
	set appearance.branchColorAttribute="User selection";
	set appearance.branchColorGradient=false;
	set appearance.branchLineWidth=3.0;
	set appearance.branchMinLineWidth=0.0;
	set appearance.branchWidthAttribute="Fixed";
	set appearance.foregroundColour=#000000;
	set appearance.hilightingGradient=false;
	set appearance.selectionColour=#2d3680;
	set branchLabels.colorAttribute="User selection";
	set branchLabels.displayAttribute="Branch times";
	set branchLabels.fontName="sansserif";
	set branchLabels.fontSize=8;
	set branchLabels.fontStyle=0;
	set branchLabels.isShown=false;
	set branchLabels.significantDigits=4;
	set layout.expansion=0;
	set layout.layoutType="POLAR";
	set layout.zoom=356;
	set legend.attribute="label";
	set legend.fontSize=10.0;
	set legend.isShown=false;
	set legend.significantDigits=4;
	set nodeBars.barWidth=4.0;
	set nodeBars.displayAttribute=null;
	set nodeBars.isShown=false;
	set nodeLabels.colorAttribute="User selection";
	set nodeLabels.displayAttribute="label";
	set nodeLabels.fontName="sansserif";
	set nodeLabels.fontSize=8;
	set nodeLabels.fontStyle=0;
	set nodeLabels.isShown=true;
	set nodeLabels.significantDigits=4;
	set nodeShapeExternal.colourAttribute="User selection";
	set nodeShapeExternal.isShown=false;
	set nodeShapeExternal.minSize=10.0;
	set nodeShapeExternal.scaleType=Width;
	set nodeShapeExternal.shapeType=Circle;
	set nodeShapeExternal.size=4.0;
	set nodeShapeExternal.sizeAttribute="Fixed";
	set nodeShapeInternal.colourAttribute="User selection";
	set nodeShapeInternal.isShown=false;
	set nodeShapeInternal.minSize=10.0;
	set nodeShapeInternal.scaleType=Width;
	set nodeShapeInternal.shapeType=Circle;
	set nodeShapeInternal.size=4.0;
	set nodeShapeInternal.sizeAttribute="Fixed";
	set polarLayout.alignTipLabels=false;
	set polarLayout.angularRange=0;
	set polarLayout.rootAngle=0;
	set polarLayout.rootLength=100;
	set polarLayout.showRoot=true;
	set radialLayout.spread=0.0;
	set rectilinearLayout.alignTipLabels=false;
	set rectilinearLayout.curvature=0;
	set rectilinearLayout.rootLength=100;
	set scale.offsetAge=0.0;
	set scale.rootAge=1.0;
	set scale.scaleFactor=1.0;
	set scale.scaleRoot=false;
	set scaleAxis.automaticScale=true;
	set scaleAxis.fontSize=8.0;
	set scaleAxis.isShown=false;
	set scaleAxis.lineWidth=1.0;
	set scaleAxis.majorTicks=1.0;
	set scaleAxis.minorTicks=0.5;
	set scaleAxis.origin=0.0;
	set scaleAxis.reverseAxis=false;
	set scaleAxis.showGrid=true;
	set scaleBar.automaticScale=true;
	set scaleBar.fontSize=10.0;
	set scaleBar.isShown=true;
	set scaleBar.lineWidth=1.0;
	set scaleBar.scaleRange=0.4;
	set tipLabels.colorAttribute="User selection";
	set tipLabels.displayAttribute="Names";
	set tipLabels.fontName="sansserif";
	set tipLabels.fontSize=8;
	set tipLabels.fontStyle=0;
	set tipLabels.isShown=true;
	set tipLabels.significantDigits=4;
	set trees.order=false;
	set trees.orderType="increasing";
	set trees.rooting=true;
	set trees.rootingType="User Selection";
	set trees.transform=false;
	set trees.transformType="cladogram";
end;
