# Supplementary material for: Nemertean, Brachiopod, and Phoronid Neuropeptidomics Reveals Ancestral Spiralian Signaling Systems
Source: Mol Biol Evol. 2021 Jul 17;38(11):4847–66. doi: 10.1093/molbev/msab211 (PMC8557429; doi:10.1093/molbev/msab211)
Supplement: msab211_Supplementary_Data [file msab211_supplementary_data.zip › Supplementary_Material_22_Alignment_vasotocin_neurophysin.txt]

>C._marginatus_np1_[Ne] 90 bp
CFIRNCPP-G-GKR-CMSCGICVGPDICCGPDIGCH-MGTKLSSVCAKEN--ESTVACSV
PG--RQC-GPNGKCVANGICCTSDTCASDG
>Cerebratulus_sp._np1_[Ne] 90 bp
CFIRNCPP-G-GKR-CMSCGICVGPDICCGPEIGCH-MGTKLSSVCAKEN--ESTVACKV
PG--RQC-GPNGKCVANGICCTSDTCASDG
>L._ruber_np1_[Ne] 90 bp
CFIRNCPP-G-GKR-CMPCGICVGPDICCGPEIGCH-MGTKLSSVCAKEN--ESTTACSV
PG--RQC-GPNGKCVANGICCTSDTCASDG
>L._lacteus_np1_[Ne] 90 bp
CFVRNCPP-G-GKR-CMSCGICAGPDICCGREIGCH-MGTKLSSVCAKEN--ESTTACTV
PG--RKC-GPNGKCVANGICCTSDTCASDG
>L._longissimus_np1_[Ne] 90 bp
CYIRNCPP-G-GKR-CMSCGICVGPDICCGREIGCH-MGTQLSSVCAKEN--ESPTACSV
PG--RQC-GPNGKCVASGICCTSDTCASDG
>N._geniculatus_np1_[Ne] 90 bp
CFIRNCPP-G-GKR-CMACGICVGPDICCGRDIGCH-MGTKLSSVCAKEN--ESTTACFV
PG--RSC-GPSGKCVASGICCTSDTCANDG
>B._unicolor_np1_[Ne] 90 bp
CYIRNCPP-G-GKR-CMSCGICVGPNICCGSDIGCH-MGTKLSGVCAKEN--DSTTPCLV
PG--PLC-GPNGTCVADGLCCTSETCTNDR
>P._peregrina_np1_[Ne] 90 bp
CFFRNCPR-G-GKR-CMSCGVCVGPSICCGHDIGCH-IGTEQSSVCAKEN--ESPTPCKV
PG--AHC-GPEGNCVADGICCDSETCTTDS
>M._grossa_np1_[Ne] 90 bp
CFFRNCPR-G-GKR-CMSCGVCVGPNTCCGHDIGCH-IGTEQSKVCAKEN--ESLTPCKV
PG--MRC-GTSGNCVANGICCDSETCTTDA
>T._polymorphus_np1_[Ne] 90 bp
CFVTNCPP-G-GKR-CMSCGTCVGENICCGVNIGCH-IGTKESKVCNKEN--DSRTPCQV
PG--KTC-GPEGNCVANGICCTSDACALDN
>G._pyramidata_bp1_[Br] 90 bp
CFIRNCPS-G-GKR-CMSCGQCVGPSICCVEKGGCH-VGTSEAEVCKKEN--ESNTPCIV
KG--KSC-DSSGKCTADGICCNSESCVMDD
>L._anatina_bp1_[Br] 90 bp
CFIRNCPS-G-GKR-CMSCGQCVGPSICCVEKGGCH-VGTSEADVCKKEN--ESNTPCSV
KG--KSC-DSSGKCTADGICCNSESCVMDD
>N._anomala_bp1_[Br] 90 bp
CFFKNCPT-G-GKR-CMSCGQCIGSTICCGHSIGCH-IGTELSEHCSKEN--DNPNPCVI
TG--TKC-GDRGNCVAKGWCCNSESCVMDS
>P._vancouverensis_pp1_[Ph] 90 bp
CFWRNCPA-G-GKR-CTSCGQCFGPDICCTPTSGCH-IGSEFSRVCSREN--ENITPCVV
AG--KPC-GD-GNCASDGVCCNTDSCKVDA
>P._australis_pp1_[Ph] 90 bp
CFWRNCPS-G-GKR-CASCGQCFGPDICCTPTSGCL-IGSEYSRVCSREN--ENIIPCVV
AG--KPC-GD-GNCASDGVCCNIDGCKVDS
>H._psittacea_bp1_[Br] 90 bp
CYFLDC-I-N-GKR-CGTCGQCVGPNICCGTTIGCH-IGTEVSYHCAREN--ESREPCNV
EG--KDC-GDHGNCVASGICCNSEMCMKMD
>T._transversa_bp1_[Br] 90 bp
CYLYDC-I-N-GKR-CQPCGQCVGRNICCGPSMGCH-MGTDVSETCSKED--DISTPCVV
KG--KPC-GT-GNCVVRGICCNAVMCTADK
>L._californicus_bp1_[Br] 90 bp
CYLYDC-I-N-GKR-CQPCGQCIGRNICCGPSMGCH-IGTDVSATCSKEE--EISTPCIV
KG--KPC-RA-GNCVIDGICCNAVMCTTDK
>T._polymorphus_np2_[Ne] 90 bp
CVIRTCPR-RPGKR-CMRCGYCVGLDACCG-SFGCV-MGTSATVKCRAE--ANSDEPCVI
PGEFKTC-GS-GSCYADRICCDRTSCTTDD
>G._pyramidata_bp2_[Br] 90 bp
CYVRNCPL-G-GKR-CAACGRCMSPGVCCSPSFGCIHADRRGSNGCYEWNSL-LTSDCDT
GG--AHCVTSTGKCVSKDTCCSKDGCVRSH
>L._anatina_bp2_[Br] 90 bp
CYVRNCPL-G-GKR-CGACGRCMAPSTCCSPSFGCISVGSE-ADGCYEWNSL-LTSGCDI
SG--PRCVSSQGKCISKHMCCSKNGCVRSR
>Phoronopsis_sp._pp2_[Ph] 90 bp
CYLWNCARIA-GKR-CMACGRCVSETSCNHPDLGVVKFPL-----CSRENDI--PTPCYV
RG--RAC--SSGKCVAESTCCGEGGCVDDP
>P._psammophila_pp2_[Ph] 90 bp
CFIWNCPQ-R-GKR-CFPCGRCVSEAHCNHPALGVIPSTE-----CGNEDKI--NRPCFV
RG--RGC--SSGRCVTDTTCCGEGGCLEDS
>P._vancouverensis_pp2_[Ph] 90 bp
CFLWNCPRDARGKR-CLPCGRCVTESHCNHPTLGVFEFGR-----CQAENEI--GMPCYV
RG--RGC--SSGKCVADGMCCGEG----DF
>P._australis_pp2_[Ph] 90 bp
CFIWNCPIQRVGKR-CLPCGRCVTENHCNHPTQGVFEFER-----CVAENEI--ERPCHV
LG--RDC--SSGKCVADGMCCGEGGCMKDT
>N._geniculatus_np2_[Ne] 90 bp
QILRTRYP--D-KK-CQRCGYCVGRGVCCLTN-NCI-VGSIAAKECSVV-----NSDCSV
PGDHKHC-GSNGKCYVDGVCCENDGCKMDD
>Cerebratulus_sp._np2_[Ne] 90 bp
QLFRIRYPGPD-KK-CVRCGYCVGRGVCCLKS-NCI-VGTIAVKECSQP-----VSQCHV
PGDHKPC-GANGKCYVDGVCCENDGCKTDD
>C._marginatus_np2_[Ne] 90 bp
QLLRIRYP--D-KK-CPRCGICVGRGVCCLKD-NCI-VGSVAKKECSVD-----ASACRV
PGVHRPC-GAGGKCYVDGVCCENDGCKIDD
>L._longissimus_np2_[Ne] 90 bp
QILRTRY---E-KK-CRQCGYCVGHGVCCLKN-NCI-IGTIAAKECFGQ-----TTQCRV
PGDHKPC-GASGKCYAEGVCCEKDGCKMDD
>L._ruber_np2_[Ne] 90 bp
QVLRTRY---E-KK-CKQCGYCVGHGVCCLKN-NCI-IGTIAAKECTAQ-----TTQCRV
PGDHKSC-GTSGKCYVEGVCCEGDGCKMDE
>Nipponemertes_sp._np2_[Ne] 90 bp
QVARNR----DGR--CRTCGTCLGRSVCCTKSF-C-TVGTVECTRVPSEVCLKSKRACS-
-----------GVCGSDGVCCEGRGCFVDH
>P._peregrina_np2_[Ne] 90 bp
QVIRSR----DGR--CPSCGHCIAPGICCHSN-SC----SVGVATCSRA----VPEQCLM
ERKRKVCGRK-GFCWTSSVCCEKRGCYLEP
>M._grossa_np2_[Ne] 90 bp
QIIRSR----DGR--CAQCGRCVASGICCHRT-SC----TVGVSVCDR-----VPERCFS
SQRRKACGGT-GVCGASGVCCERSGCYREM
>C._gigas_[Mo] 90 bp
CFIRNCPP-G-GKR-CMSCGQCVGPDICCG-PFGCQ-MGTSESNICGKEN--ESTTACAI
SG--PPC-GSRGNCVADGICCDTGACSFNT
>M._yessoensis_[Mo] 90 bp
CFIRNCPP-G-GKR-CASCGQCVGPNTCCG-DFGCL-MGTEESRVCMKED--DSTEACAV
RG--SSC-GSMGNCVSEGLCCDAYACSYNN
>A._californica_[Mo] 90 bp
CFIRNCPK-G-GKR-CMACGQCVGPNICCSPHFGCH-IGTPETEICQKEN--QSTSPCSV
RG--ETC-GYRGNCVANGICCDSESCAAND
>C._teleta_[An] 90 bp
CFIRNCPI-G-GKR-CMACGQCVGPNTCCGQDIGCF-MGTQEAKMCGEEN--DSPIPCRV
DG--AAC-GRNGRCVAEQICCNEDKCSHDS
>P._dumerilii_[An] 90 bp
CFVRNCPP-G-GKR-CMRCGQCFGPNICCGPSIGCY-INTLESEECSKEN--DVRTPCDI
TA--EIC-GV-GRCGADGVCCTDEKCTLDS
