# Supplementary material for: Nemertean, Brachiopod, and Phoronid Neuropeptidomics Reveals Ancestral Spiralian Signaling Systems
Source: Mol Biol Evol. 2021 Jul 17;38(11):4847–66. doi: 10.1093/molbev/msab211 (PMC8557429; doi:10.1093/molbev/msab211)
Supplement: msab211_Supplementary_Data [file msab211_supplementary_data.zip › Supplementary_Material_23_Alignment_neurophysin.txt]

>C._marginatus_np1_[Ne]
CMSCAQG-AGICVGPDICCGPDIGCH-MGTKLSSVCAKEN--ESTVACSV
PG--RQC-GPNN---EGKCVANGICCTSDTCASDGLC
>Cerebratulus_sp._np1_[Ne]
CMSCAQG-AGICVGPDICCGPEIGCH-MGTKLSSVCAKEN--ESTVACKV
PG--RQC-GPNN---EGKCVANGICCTSDTCASDGLC
>L._ruber_np1_[Ne]
CMPCAQG-AGICVGPDICCGPEIGCH-MGTKLSSVCAKEN--ESTTACSV
PG--RQC-GPNN---EGKCVANGICCTSDTCASDGLC
>L._lacteus_np1_[Ne]
CMSCAQG-AGICAGPDICCGREIGCH-MGTKLSSVCAKEN--ESTTACTV
PG--RKC-GPNN---EGKCVANGICCTSDTCASDGMC
>L._longissimus_np1_[Ne]
CMSCAKG-AGICVGPDICCGREIGCH-MGTQLSSVCAKEN--ESPTACSV
PG--RQC-GPNN---QGKCVASGICCTSDTCASDGMC
>N._geniculatus_np1_[Ne]
CMACAKG-QGICVGPDICCGRDIGCH-MGTKLSSVCAKEN--ESTTACFV
PG--RSC-GPSN---QGKCVASGICCTSDTCANDGTC
>B._unicolor_np1_[Ne]
CMSCANG-AGICVGPNICCGSDIGCH-MGTKLSGVCAKEN--DSTTPCLV
PG--PLC-GPNK---EGTCVADGLCCTSETCTNDRLC
>P._peregrina_np1_[Ne]
CMSC-ME-TGVCVGPSICCGHDIGCH-IGTEQSSVCAKEN--ESPTPCKV
PG--AHC-GPE-----GNCVADGICCDSETCTTDSNC
>M._grossa_np1_[Ne]
CMSC-MG-SGVCVGPNTCCGHDIGCH-IGTEQSKVCAKEN--ESLTPCKV
PG--MRC-GTS-----GNCVANGICCDSETCTTDATC
>T._polymorphus_np1_[Ne]
CMSC-MG-SGTCVGENICCGVNIGCH-IGTKESKVCNKEN--DSRTPCQV
PG--KTC-GPEE---QGNCVANGICCTSDACALDNAC
>G._pyramidata_bp1_[Br]
CMSCANG-QGQCVGPSICCVEKGGCH-VGTSEAEVCKKEN--ESNTPCIV
KG--KSC-DSSL--FMGKCTADGICCNSESCVMDDNC
>L._anatina_bp1_[Br]
CMSCADG-RGQCVGPSICCVEKGGCH-VGTSEADVCKKEN--ESNTPCSV
KG--KSC-DSSL--FMGKCTADGICCNSESCVMDDNC
>N._anomala_bp1_[Br]
CMSCADG-QGQCIGSTICCGHSIGCH-IGTELSEHCSKEN--DNPNPCVI
TG--TKC-GDRILRFPGNCVAKGWCCNSESCVMDSHC
>P._vancouverensis_pp1_[Ph]
CTSCGPRNDGQCFGPDICCTPTSGCH-IGSEFSRVCSREN--ENITPCVV
AG--KPC-GD-----QGNCASDGVCCNTDSCKVDAKC
>P._australis_pp1_[Ph]
CASCGPRNEGQCFGPDICCTPTSGCL-IGSEYSRVCSREN--ENIIPCVV
AG--KPC-GD-----QGNCASDGVCCNIDGCKVDSKC
>H._psittacea_bp1_[Br]
CGTCLDG-LGQCVGPNICCGTTIGCH-IGTEVSYHCAREN--ESREPCNV
EG--KDC-GDH-----GNCVASGICCNSEMCMKMDKC
>T._transversa_bp1_[Br]
CQPCGDG-KGQCVGRNICCGPSMGCH-MGTDVSETCSKED--DISTPCVV
KG--KPC-GT-----EGNCVVRGICCNAVMCTADKSC
>L._californicus_bp1_[Br]
CQPCGDG-KGQCIGRNICCGPSMGCH-IGTDVSATCSKEE--EISTPCIV
KG--KPC-RA-----EGNCVIDGICCNAVMCTTDKNC
>T._polymorphus_np2_[Ne]
CMRCMGD--GYCVGLDACCG-SFGCV-MGTSATVKCRAE--ANSDEPCVI
PGEFKTC-GS-----TGSCYADRICCDRTSCTTDDTC
>G._pyramidata_bp2_[Br]
CAACGYMSLGRCMSPGVCCSPSFGCIHADRRGSNGCYEWNSL-LTSDCDT
GG--AHCVTSTRPMVLGKCVSKDTCCSKDGCVRSHIC
>L._anatina_bp2_[Br]
CGACGYLSLGRCMAPSTCCSPSFGCISVGSE-ADGCYEWNSL-LTSGCDI
SG--PRCVSSQSPLVFGKCISKHMCCSKNGCVRSR--
>Phoronopsis_sp._pp2_[Ph]
CMACGLFNQGRCVSETSCNHPDLGVVKFPL-----CSRENDI--PTPCYV
RG--RAC--SSNIMRHGKCVAESTCCGEGGCVDDPGC
>P._psammophila_pp2_[Ph]
CFPCGPLHLGRCVSEAHCNHPALGVIPSTE-----CGNEDKI--NRPCFV
RG--RGC--SSEIMRYGRCVTDTTCCGEGGCLEDSSC
>P._vancouverensis_pp2_[Ph]
CLPCGLFDAGRCVTESHCNHPTLGVFEFGR-----CQAENEI--GMPCYV
RG--RGC--SSADMRYGKCVADGMCCGEG----DFGL
>P._australis_pp2_[Ph]
CLPCGIFGAGRCVTENHCNHPTQGVFEFER-----CVAENEI--ERPCHV
LG--RDC--SSADLRFGKCVADGMCCGEGGCMKDTKC
>N._geniculatus_np2_[Ne]
CQRCF-NDEGYCVGRGVCCLTN-NCI-VGSIAAKECSVV-----NSDCSV
PGDHKHC-GSN-----GKCYVDGVCCENDGCKMDDSC
>Cerebratulus_sp._np2_[Ne]
CVRCF-NGEGYCVGRGVCCLKS-NCI-VGTIAVKECSQP-----VSQCHV
PGDHKPC-GAN-----GKCYVDGVCCENDGCKTDDMC
>C._marginatus_np2_[Ne]
CPRCF-NDEGICVGRGVCCLKD-NCI-VGSVAKKECSVD-----ASACRV
PGVHRPC-GAG-----GKCYVDGVCCENDGCKIDDMC
>L._longissimus_np2_[Ne]
CRQCF-NGEGYCVGHGVCCLKN-NCI-IGTIAAKECFGQ-----TTQCRV
PGDHKPC-GAS-----GKCYAEGVCCEKDGCKMDDTC
>L._ruber_np2_[Ne]
CKQCF-NGEGYCVGHGVCCLKN-NCI-IGTIAAKECTAQ-----TTQCRV
PGDHKSC-GTS-----GKCYVEGVCCEGDGCKMDETC
>Nipponemertes_sp._np2_[Ne]
CRTCL-NGKGTCLGRSVCCTKSF-C-TVGTVECTRVPSEVCLKSKRACS-
--------------QNGVCGSDGVCCEGRGCFVDHSC
>P._peregrina_np2_[Ne]
CPSCL--GDGHCIAPGICCHSN-SC----SVGVATCSRA----VPEQCLM
ERKRKVCGRK------GFCWTSSVCCEKRGCYLEPNC
>M._grossa_np2_[Ne]
CAQCL--GSGRCVASGICCHRT-SC----TVGVSVCDR-----VPERCFS
SQRRKACGGT------GVCGASGVCCERSGCYREMEC
>C._gigas_[Mo]
CMSCGPGLLGQCVGPDICCG-PFGCQ-MGTSESNICGKEN--ESTTACAI
SG--PPC-GSRN---QGNCVADGICCDTGACSFNTKC
>M._yessoensis_[Mo]
CASCGPGMRGQCVGPNTCCG-DFGCL-MGTEESRVCMKED--DSTEACAV
RG--SSC-GSMG---QGNCVSEGLCCDAYACSYNNKC
>A._californica_[Mo]
CMACGPEGIGQCVGPNICCSPHFGCH-IGTPETEICQKEN--QSTSPCSV
RG--ETC-GYRD---SGNCVANGICCDSESCAANDRC
>C._teleta_[An]
CMACGPNGLGQCVGPNTCCGQDIGCF-MGTQEAKMCGEEN--DSPIPCRV
DG--AAC-GRND---GGRCVAEQICCNEDKCSHDSSC
>P._dumerilii_[An]
CMRCGPQGLGQCFGPNICCGPSIGCY-INTLESEECSKEN--DVRTPCDI
TA--EIC-GV-DG--QGRCGADGVCCTDEKCTLDSSC
